# Supplementary material for: The spread of agriculture in Iberia through Approximate Bayesian Computation and Neolithic projectile tools
Source: PLoS One. 2021 Dec 28;16(12):e0261813. doi: 10.1371/journal.pone.0261813 (PMC8714124; doi:10.1371/journal.pone.0261813)
Supplement: S2 File. Reproducibility — It includes a readme file with further indications. (ZIP) [file pone.0261813.s002.zip]

Archive with 6,072 entries (5,732 files):
- S2_File/
- S2_File/.DS_Store
- __MACOSX/S2_File/._.DS_Store
- S2_File/Data/
- S2_File/Read_me.txt
- __MACOSX/S2_File/._Read_me.txt
- S2_File/Scripts/
- S2_File/Data/.DS_Store
- __MACOSX/S2_File/Data/._.DS_Store
- S2_File/Data/.Rapp.history
- S2_File/Data/Accepted_variables.csv
- __MACOSX/S2_File/Data/._Accepted_variables.csv
- S2_File/Data/Dates.csv
- __MACOSX/S2_File/Data/._Dates.csv
- S2_File/Data/Geos/
- S2_File/Data/Geos.csv
- __MACOSX/S2_File/Data/._Geos.csv
- S2_File/Data/MatDistGeo.csv
- __MACOSX/S2_File/Data/._MatDistGeo.csv
- S2_File/Data/P2_double.csv
- S2_File/Data/P2_double_kernel_1_1.csv
- S2_File/Data/P2_single.csv
- S2_File/Data/P2_single_kernel_1_1.csv
- S2_File/Data/P3_double.csv
- S2_File/Data/P3_double_kernel_1_1.csv
- S2_File/Data/P3_single.csv
- S2_File/Data/P3_single_kernel_1_1.csv
- S2_File/Data/P4_double.csv
- S2_File/Data/P4_double_kernel_1_1.csv
- S2_File/Data/P4_single.csv
- S2_File/Data/P4_single_kernel_1_1.csv
- S2_File/Data/Sites_geo.cpg
- S2_File/Data/Sites_geo.dbf
- __MACOSX/S2_File/Data/._Sites_geo.dbf
- S2_File/Data/Sites_geo.prj
- S2_File/Data/Sites_geo.qpj
- S2_File/Data/Sites_geo.shp
- S2_File/Data/Sites_geo.shx
- S2_File/Data/Specimen_information.csv
- __MACOSX/S2_File/Data/._Specimen_information.csv
- S2_File/Data/Variables_after_PCA.csv
- S2_File/Data/dat.rds
- __MACOSX/S2_File/Data/._dat.rds
- S2_File/Data/moransi.csv
- S2_File/Data/obs_stat.csv
- S2_File/Data/or1_rej.csv
- S2_File/Data/or2_rej.csv
- S2_File/Data/site_dist.rds
- S2_File/Scripts/S1_data.R
- __MACOSX/S2_File/Scripts/._S1_data.R
- S2_File/Scripts/S2_model.R
- __MACOSX/S2_File/Scripts/._S2_model.R
- S2_File/Scripts/S3_plots.R
- __MACOSX/S2_File/Scripts/._S3_plots.R
- S2_File/Data/Geos/.DS_Store
- __MACOSX/S2_File/Data/Geos/._.DS_Store
- S2_File/Data/Geos/2124/
- S2_File/Data/Geos/2125/
- S2_File/Data/Geos/2135/
- S2_File/Data/Geos/2136/
- S2_File/Data/Geos/2137/
- S2_File/Data/Geos/2138/
- S2_File/Data/Geos/2139/
- S2_File/Data/Geos/2140/
- S2_File/Data/Geos/2141/
- S2_File/Data/Geos/2142/
- S2_File/Data/Geos/2143/
- S2_File/Data/Geos/2144/
- S2_File/Data/Geos/2145/
- S2_File/Data/Geos/2323/
- S2_File/Data/Geos/2325/
- S2_File/Data/Geos/2346/
- S2_File/Data/Geos/2347/
- S2_File/Data/Geos/235/
- S2_File/Data/Geos/236/
- S2_File/Data/Geos/2380/
- S2_File/Data/Geos/2381/
- S2_File/Data/Geos/2382/
- S2_File/Data/Geos/2427/
- S2_File/Data/Geos/2428/
- S2_File/Data/Geos/2444/
- S2_File/Data/Geos/2445/
- S2_File/Data/Geos/2454/
- S2_File/Data/Geos/2455/
- S2_File/Data/Geos/2456/
- S2_File/Data/Geos/2629/
- S2_File/Data/Geos/2632/
- S2_File/Data/Geos/2699/
- S2_File/Data/Geos/2700/
- S2_File/Data/Geos/2701/
- S2_File/Data/Geos/2823/
- S2_File/Data/Geos/2824/
- S2_File/Data/Geos/2825/
- S2_File/Data/Geos/2833/
- S2_File/Data/Geos/3080/
- __MACOSX/S2_File/Data/Geos/._3080
- S2_File/Data/Geos/3081/
- __MACOSX/S2_File/Data/Geos/._3081
- S2_File/Data/Geos/3082/
- __MACOSX/S2_File/Data/Geos/._3082
- S2_File/Data/Geos/3083/
- __MACOSX/S2_File/Data/Geos/._3083
- S2_File/Data/Geos/3084/
- __MACOSX/S2_File/Data/Geos/._3084
- S2_File/Data/Geos/3085/
- __MACOSX/S2_File/Data/Geos/._3085
- S2_File/Data/Geos/3086/
- __MACOSX/S2_File/Data/Geos/._3086
- S2_File/Data/Geos/3087/
- __MACOSX/S2_File/Data/Geos/._3087
- S2_File/Data/Geos/3088/
- __MACOSX/S2_File/Data/Geos/._3088
- S2_File/Data/Geos/3089/
- __MACOSX/S2_File/Data/Geos/._3089
- S2_File/Data/Geos/3090/
- __MACOSX/S2_File/Data/Geos/._3090
- S2_File/Data/Geos/3091/
- __MACOSX/S2_File/Data/Geos/._3091
- S2_File/Data/Geos/3092/
- __MACOSX/S2_File/Data/Geos/._3092
- S2_File/Data/Geos/3093/
- __MACOSX/S2_File/Data/Geos/._3093
- S2_File/Data/Geos/3094/
- __MACOSX/S2_File/Data/Geos/._3094
- S2_File/Data/Geos/3095/
- __MACOSX/S2_File/Data/Geos/._3095
- S2_File/Data/Geos/3096/
- __MACOSX/S2_File/Data/Geos/._3096
- S2_File/Data/Geos/3097/
- __MACOSX/S2_File/Data/Geos/._3097
- S2_File/Data/Geos/3098/
- __MACOSX/S2_File/Data/Geos/._3098
- S2_File/Data/Geos/3099/
- __MACOSX/S2_File/Data/Geos/._3099
- S2_File/Data/Geos/3100/
- __MACOSX/S2_File/Data/Geos/._3100
- S2_File/Data/Geos/3101/
- __MACOSX/S2_File/Data/Geos/._3101
- S2_File/Data/Geos/3102/
- __MACOSX/S2_File/Data/Geos/._3102
- S2_File/Data/Geos/3103/
- __MACOSX/S2_File/Data/Geos/._3103
- S2_File/Data/Geos/3104/
- __MACOSX/S2_File/Data/Geos/._3104
- S2_File/Data/Geos/3105/
- __MACOSX/S2_File/Data/Geos/._3105
- S2_File/Data/Geos/3106/
- __MACOSX/S2_File/Data/Geos/._3106
- S2_File/Data/Geos/3107/
- __MACOSX/S2_File/Data/Geos/._3107
- S2_File/Data/Geos/3108/
- __MACOSX/S2_File/Data/Geos/._3108
- S2_File/Data/Geos/3109/
- S2_File/Data/Geos/3110/
- __MACOSX/S2_File/Data/Geos/._3110
- S2_File/Data/Geos/3111/
- __MACOSX/S2_File/Data/Geos/._3111
- S2_File/Data/Geos/3112/
- __MACOSX/S2_File/Data/Geos/._3112
- S2_File/Data/Geos/3113/
- __MACOSX/S2_File/Data/Geos/._3113
- S2_File/Data/Geos/3114/
- __MACOSX/S2_File/Data/Geos/._3114
- S2_File/Data/Geos/3115/
- __MACOSX/S2_File/Data/Geos/._3115
- S2_File/Data/Geos/3116/
- __MACOSX/S2_File/Data/Geos/._3116
- S2_File/Data/Geos/3117/
- __MACOSX/S2_File/Data/Geos/._3117
- S2_File/Data/Geos/3118/
- __MACOSX/S2_File/Data/Geos/._3118
- S2_File/Data/Geos/3119/
- __MACOSX/S2_File/Data/Geos/._3119
- S2_File/Data/Geos/3120/
- __MACOSX/S2_File/Data/Geos/._3120
- S2_File/Data/Geos/3121/
- __MACOSX/S2_File/Data/Geos/._3121
- S2_File/Data/Geos/3122/
- __MACOSX/S2_File/Data/Geos/._3122
- S2_File/Data/Geos/3123/
- __MACOSX/S2_File/Data/Geos/._3123
- S2_File/Data/Geos/3124/
- __MACOSX/S2_File/Data/Geos/._3124
- S2_File/Data/Geos/3125/
- S2_File/Data/Geos/3126/
- __MACOSX/S2_File/Data/Geos/._3126
- S2_File/Data/Geos/3127/
- __MACOSX/S2_File/Data/Geos/._3127
- S2_File/Data/Geos/3128/
- __MACOSX/S2_File/Data/Geos/._3128
- S2_File/Data/Geos/3129/
- __MACOSX/S2_File/Data/Geos/._3129
- S2_File/Data/Geos/3130/
- __MACOSX/S2_File/Data/Geos/._3130
- S2_File/Data/Geos/3131/
- __MACOSX/S2_File/Data/Geos/._3131
- S2_File/Data/Geos/3132/
- __MACOSX/S2_File/Data/Geos/._3132
- S2_File/Data/Geos/3133/
- __MACOSX/S2_File/Data/Geos/._3133
- S2_File/Data/Geos/3134/
- __MACOSX/S2_File/Data/Geos/._3134
- S2_File/Data/Geos/3135/
- __MACOSX/S2_File/Data/Geos/._3135
- S2_File/Data/Geos/3136/
- __MACOSX/S2_File/Data/Geos/._3136
- S2_File/Data/Geos/3137/
- S2_File/Data/Geos/3138/
- __MACOSX/S2_File/Data/Geos/._3138
- S2_File/Data/Geos/3139/
- __MACOSX/S2_File/Data/Geos/._3139
- S2_File/Data/Geos/3140/
- __MACOSX/S2_File/Data/Geos/._3140
- S2_File/Data/Geos/3141/
- __MACOSX/S2_File/Data/Geos/._3141
- S2_File/Data/Geos/3142/
- __MACOSX/S2_File/Data/Geos/._3142
- S2_File/Data/Geos/3143/
- __MACOSX/S2_File/Data/Geos/._3143
- S2_File/Data/Geos/3144/
- __MACOSX/S2_File/Data/Geos/._3144
- S2_File/Data/Geos/3145/
- __MACOSX/S2_File/Data/Geos/._3145
- S2_File/Data/Geos/3146/
- __MACOSX/S2_File/Data/Geos/._3146
- S2_File/Data/Geos/3147/
- __MACOSX/S2_File/Data/Geos/._3147
- S2_File/Data/Geos/3148/
- __MACOSX/S2_File/Data/Geos/._3148
- S2_File/Data/Geos/3149/
- __MACOSX/S2_File/Data/Geos/._3149
- S2_File/Data/Geos/3150/
- __MACOSX/S2_File/Data/Geos/._3150
- S2_File/Data/Geos/3151/
- __MACOSX/S2_File/Data/Geos/._3151
- S2_File/Data/Geos/3152/
- __MACOSX/S2_File/Data/Geos/._3152
- S2_File/Data/Geos/3153/
- __MACOSX/S2_File/Data/Geos/._3153
- S2_File/Data/Geos/3154/
- __MACOSX/S2_File/Data/Geos/._3154
- S2_File/Data/Geos/3155/
- __MACOSX/S2_File/Data/Geos/._3155
- S2_File/Data/Geos/3156/
- __MACOSX/S2_File/Data/Geos/._3156
- S2_File/Data/Geos/3157/
- __MACOSX/S2_File/Data/Geos/._3157
- S2_File/Data/Geos/3158/
- __MACOSX/S2_File/Data/Geos/._3158
- S2_File/Data/Geos/3159/
- __MACOSX/S2_File/Data/Geos/._3159
- S2_File/Data/Geos/3160/
- __MACOSX/S2_File/Data/Geos/._3160
- S2_File/Data/Geos/3161/
- __MACOSX/S2_File/Data/Geos/._3161
- S2_File/Data/Geos/3162/
- __MACOSX/S2_File/Data/Geos/._3162
- S2_File/Data/Geos/3163/
- __MACOSX/S2_File/Data/Geos/._3163
- S2_File/Data/Geos/3164/
- __MACOSX/S2_File/Data/Geos/._3164
- S2_File/Data/Geos/3165/
- __MACOSX/S2_File/Data/Geos/._3165
- S2_File/Data/Geos/3166/
- __MACOSX/S2_File/Data/Geos/._3166
- S2_File/Data/Geos/3167/
- __MACOSX/S2_File/Data/Geos/._3167
- S2_File/Data/Geos/3168/
- __MACOSX/S2_File/Data/Geos/._3168
- S2_File/Data/Geos/3169/
- __MACOSX/S2_File/Data/Geos/._3169
- S2_File/Data/Geos/3170/
- __MACOSX/S2_File/Data/Geos/._3170
- S2_File/Data/Geos/3171/
- __MACOSX/S2_File/Data/Geos/._3171
- S2_File/Data/Geos/3172/
- __MACOSX/S2_File/Data/Geos/._3172
- S2_File/Data/Geos/3173/
- __MACOSX/S2_File/Data/Geos/._3173
- S2_File/Data/Geos/3174/
- __MACOSX/S2_File/Data/Geos/._3174
- S2_File/Data/Geos/3175/
- __MACOSX/S2_File/Data/Geos/._3175
- S2_File/Data/Geos/3176/
- __MACOSX/S2_File/Data/Geos/._3176
- S2_File/Data/Geos/3177/
- __MACOSX/S2_File/Data/Geos/._3177
- S2_File/Data/Geos/3178/
- __MACOSX/S2_File/Data/Geos/._3178
- S2_File/Data/Geos/3179/
- __MACOSX/S2_File/Data/Geos/._3179
- S2_File/Data/Geos/3180/
- __MACOSX/S2_File/Data/Geos/._3180
- S2_File/Data/Geos/3181/
- __MACOSX/S2_File/Data/Geos/._3181
- S2_File/Data/Geos/3182/
- __MACOSX/S2_File/Data/Geos/._3182
- S2_File/Data/Geos/3183/
- __MACOSX/S2_File/Data/Geos/._3183
- S2_File/Data/Geos/3184/
[truncated: 5,772 more entries]
