# Supplementary material for: The spread of agriculture in Iberia through Approximate Bayesian Computation and Neolithic projectile tools
Source: PLoS One. 2021 Dec 28;16(12):e0261813. doi: 10.1371/journal.pone.0261813 (PMC8714124; doi:10.1371/journal.pone.0261813)
Supplement: S2 File. Reproducibility — It includes a readme file with further indications. (ZIP) [file pone.0261813.s002.zip › S2_File/Read_me.txt]

This folder contains all the necessary materials for the full reproducibility of the article "The Spread of agriculture in Iberia through Approximate Bayesian Computation and Neolithic Projectile Tools", by A. Cortell-Nicolau, O. García-Puchol, M. Barrera-Cruz and D. García-Rivero.

As there are numerous files and scripts, please use this document as guidance.

There are three scripts:

- S1_data.R contains how data has been managed.
- S2_model.R contains the model and the ABC-SMC process.
- S3_plots.R contains the plots for the article (some plots have not been obtained using R).

Although the three scripts can be used sequentially, this can be lengthy. For the performance of each ABC-SMC particle (1000 accepted simulations) it took us some 20 hours in the supercomputational node of the Universitat de València. For this reason, we have included 'intermediate' data, which is the one produced by us for the article. 

At some points in each script there are commented commands for saving data. These data is provided within this data folder. The user can either produce his/her own data running these scripts, or load it from this data folder if he/she wants to save time.

Also, we have provided the results of each particle as .csv files. These are the ones used in the article, and again, the user can either use these for the plots in S3_plots.R, or go through all three scripts in order to produce his/her own particles. 
