# Supplementary material for: The spread of agriculture in Iberia through Approximate Bayesian Computation and Neolithic projectile tools
Source: PLoS One. 2021 Dec 28;16(12):e0261813. doi: 10.1371/journal.pone.0261813 (PMC8714124; doi:10.1371/journal.pone.0261813)
Supplement: S2 File. Reproducibility — It includes a readme file with further indications. (ZIP) [file pone.0261813.s002.zip › S2_File/Data/Accepted_variables.csv]

	ID	Site	ExtP	IncP	DirP	ExtD	IncD	DirD	ExtBm	IncBm	DirBm	Area	S20W	S19W	S18W	S17W	S16W	S15W	S14W	S13W	S12W	S11W	S10W	S9W	S8W	S7W	S6W	S5W	S4W	S3W	S2W	S1W	Max_WidthW	N1W	N2W	N3W	N4W	N5W	N6W	N7W	N8W	N9W	N10W	N11W	N12W	N13W	N14W	N15W	N16W
132	235	Barranquet	Continu	Abrupte	Directa	Continu	Abrupte	Directa	Inexistent	Inexistent	Inexistent	1.31417619127429	0	0	0	0	0.01402	0.09787	0.16222	0.23411	0.30908	0.41422	0.53383	0.6206	0.65138	0.77845	0.87849	0.9784	1.09566	1.19735	1.17336	1.14703	1.11367	1.08238	1.08639	1.09228	1.10198	1.05971	1.00566	0.88336	0.76122	0.62154	0.40577	0.3029	0.22645	0.14428	0.05403	0	0
133	236	Barranquet	Continu	Oblicu	Doble bisell	Continu	Oblicu	Doble bisell	Inexistent	Inexistent	Inexistent	2.71784918860943	0	0	0	0	0	0	0	0	0	0	0	0.06735	0.19377	0.32004	0.46394	0.63435	0.831	1.09354	1.21103	1.2245	1.23022	1.23593	1.22839	1.12109	0.88983	0.67643	0.47068	0.30218	0.1414	0.00846	0	0	0	0	0	0	0
142	2124	Cova Or	Continu	Abrupte	Directa	Continu	Abrupte	Directa	Inexistent	Inexistent	Inexistent	1.0839288518189	0.81342	0.8359	0.85842	0.8809	0.89681	0.89155	0.88628	0.88101	0.87575	0.87049	0.86523	0.8552	0.8442	0.83322	0.82222	0.81124	0.80025	0.78925	0.77827	0.76729	0.75629	0.74958	0.74562	0.74166	0.7377	0.73374	0.72978	0.72582	0.72186	0.71789	0.71394	0.70997	0.70989	0.72081	0.73171	0.74262	0.75353
143	2125	Cova Or	Continu	Abrupte	Inversa	Continu	Abrupte	Directa	Continu	Abrupte	Directa	1.13522417537697	0	0	0	0	0	0	0.04248	0.15251	0.25141	0.34002	0.42869	0.52525	0.62957	0.73375	0.83802	0.94215	1.04365	1.14368	1.20626	1.21625	1.2189	1.20891	1.19059	1.15459	1.07166	0.97512	0.89298	0.81087	0.74496	0.68157	0.53647	0.41342	0.31346	0.20932	0.07729	0	0
144	2135	Cova Or	Continu	Abrupte	Directa	Continu	Abrupte	Directa	Continu	Abrupte	Directa	1.1206039382408	0.29545	0.3693	0.44272	0.52066	0.61359	0.68984	0.75989	0.82094	0.87385	0.9088	0.93445	0.96007	0.98574	1.00389	1.00945	1.02555	1.05793	1.0903	1.12264	1.14465	1.15419	1.14984	1.14549	1.12711	1.10549	1.08389	1.06225	1.04075	1.01934	0.99789	0.97648	0.95385	0.9233	0.89272	0.86219	0.8195	0.71948
145	2136	Cova Or	Continu	Abrupte	Directa	Continu	Abrupte	Directa	Inexistent	Inexistent	Inexistent	1.00871377840816	0	0	0	0	0	0.70798	0.74372	0.77946	0.7995	0.80163	0.80376	0.80588	0.8086	0.81512	0.82164	0.82816	0.83469	0.85422	0.87526	0.8963	0.91014	0.91277	0.9154	0.91804	0.91592	0.91322	0.91051	0.8979	0.87458	0.85123	0.84073	0.83532	0.82992	0.81529	0.77977	0.74422	0.70866
146	2137	Cova Or	Continu	Abrupte	Directa	Continu	Abrupte	Directa	Inexistent	Inexistent	Inexistent	1.31324347421821	0	0	0	0	0	0	0	0	0	0	0.06105	0.22628	0.51869	1.04868	1.06429	1.10363	1.12274	1.13091	1.13436	1.13394	1.06166	1.02455	1.02455	1.01024	0.96646	0.89474	0.82287	0.66784	0.50099	0.4009	0.26733	0.12575	0	0	0	0	0
147	2138	Cova Or	Continu	Abrupte	Inversa	Continu	Abrupte	Directa	Inexistent	Inexistent	Inexistent	1.53591469363617	0	0	0	0	0	0	0	0	0	0	0.03508	0.22032	0.46486	0.73301	0.87994	1.01316	1.03718	1.04665	1.05036	1.06095	1.07659	1.09208	1.10747	1.12205	1.11848	1.11077	0.869050281690141	0.809316805555556	0.725384154929577	0.3015	0.05867	0	0	0	0	0	0
148	2139	Cova Or	Continu	Abrupte	Directa	Continu	Abrupte	Directa	Inexistent	Inexistent	Inexistent	2.60827046190452	0	0	0	0	0	0	0.74077	0.77019	0.80113	0.83214	0.82809	0.81208	0.77524	0.74621	0.74462	0.74416	0.73844	0.73272	0.72397	0.71398	0.7252	0.74662	0.7514	0.7514	0.74699	0.74048	0.73395	0.73519	0.7426	0.77291	0.79377	0.7971	0.79743	0.79439	0.7904	0.78326	0.76281
149	2140	Cova Or	Continu	Abrupte	Directa	Continu	Abrupte	Directa	Inexistent	Inexistent	Inexistent	1.91254466075417	0.57784	0.72392	0.76948	0.80127	0.82205	0.83969	0.84967	0.81052	0.78821	0.79773	0.78408	0.76102	0.74615	0.73505	0.72393	0.736	0.75108	0.76616	0.78122	0.79628	0.81115	0.82517	0.83922	0.85325	0.86729	0.87167	0.87316	0.87466	0.87615	0.87764	0.86244	0.499612275862069	0.444631180555556	0.86689	0.86084	0.85519	0.86273
150	2141	Cova Or	Continu	Abrupte	Directa	Part trencada	Abrupte	Inversa	Inexistent	Inexistent	Inexistent	1.2729737170346	0	0	0.53783	0.72196	0.84498	0.85489	0.84656	0.83341	0.81578	0.79814	0.78883	0.79021	0.7916	0.79299	0.79438	0.79577	0.79716	0.79832	0.79945	0.80059	0.80172	0.80286	0.804	0.80513	0.80627	0.81535	0.8248	0.83424	0.84366	0.85205	0.85498	0.85793	0.85936	0.84464	0.82995	0.81537	0.81537
151	2142	Cova Or	Continu	Abrupte	Directa	Continu	Abrupte	Directa	Inexistent	Inexistent	Inexistent	1.49277211704875	0	0	0	0	0	0	0	0	0.54403	0.69114	0	0.76549	0.77397	0.78244	0.78823	0.78998	0.79174	0.79349	0.79237	0.78718	0.78198	0.77679	0.77159	0.76673	0.77285	0.77897	0.7851	0.81393	0.725384154929577	0.64050986013986	0.83108	0.81133	0.78193	0.75132	0.71707	0.68279	0.65189
152	2143	Cova Or	Continu	Semiabrupte	Inversa	Continu	Abrupte	Inversa	Inexistent	Inexistent	Inexistent	1.29212406096123	0	0	0	0.52263	0.67302	0.74689	0.78312	0.7998	0.81646	0.82235	0.82235	0.82235	0.82235	0.82235	0.82235	0.82891	0.83725	0.84559	0.85392	0.86225	0.87059	0.87383	0.8755	0.87716	0.87883	0.88049	0.86819	0.85104	0.83391	0.78867	0.7371	0.69054	0.66198	0.63338	0.61405	0.61718	0.6203
153	2144	Cova Or	Continu	Abrupte	Directa	Continu	Abrupte	Directa	Inexistent	Inexistent	Inexistent	1.64293290278425	0	0	0	0	0	0	0	0	0	0.05761	0.16981	0.25797	0.37235	0.4811	0.56178	0.6575	0.79561	0.90933	1.02245	1.19691	1.20355	1.18967	1.17577	1.16716	1.15488	1.13671	1.04837	0.71195	0.56721	0.4249	0.2041	0	0	0	0	0	0
154	2145	Cova Or	Continu	Abrupte	Directa	Continu	Abrupte	Directa	Inexistent	Inexistent	Inexistent	1.51039679818943	0	0	0	0	0	0	0.40918	0.43882	0.48736	0.54491	0.5939	0.63419	0.67455	0.71486	0.74333	0.75329	0.7637	0.81666	0.81802	0.81602	0.80555	0.79509	0.78462	0.77416	0.76369	0.75152	0.73772	0.72391	0.71013	0.70845	0.7123	0.71615	0.71424	0.69547	0.66993	0	0
130	2323	Mas d'Is	Continu	Abrupte	Inversa	Discontinu	Abrupte	Inversa	Inexistent	Inexistent	Inexistent	1.53388017745936	0	0	0	0	0	0	0	0	0.01314	0.07806	0.14301	0.22154	0.36078	0.49986	0.66057	0.82388	1.01688	1.15101	1.18555	1.15854	1.13753	1.1218	1.10605	1.08865	1.07093	0.94918	0.70831	0.53342	0.44536	0.35717	0.2792	0.20906	0.12929	0.03393	0	0	0
131	2325	Mas d'Is	Continu	Abrupte	Directa	Continu	Abrupte	Directa	Continu	Abrupte	Directa	0.95261447914069	0.77435	0.77382	0.77329	0.77276	0.77224	0.77171	0.77118	0.77054	0.76748	0.76442	0.76135	0.7583	0.75523	0.75217	0.74911	0.74605	0.74299	0.74064	0.73873	0.73682	0.73491	0.733	0.73109	0.72917	0.72786	0.73413	0.74042	0.74671	0.75299	0.75928	0.76555	0.77184	0.77812	0.78441	0.78804	0.79134	0.79465
166	2346	Abric de la Falguera	Continu	Directa	Abrupte	Continu	Inversa	Abrupte	Inexistent	Inexistent	Inexistent	1.16699131559387	0	0	0	0	0	0	0	0	0	0	0.48475	0.70585	0.86949	0.87287	0.893296041666667	0.932445379310345	0.965294551724138	0.987081034482759	0.81248	0.83361	0.85863	0.88361	0.88996	0.88868	0.8874	0.88612	0.869050281690141	0.88219	0.87994	0.87769	0.87545	0.87837	0.88626	0.86895	0.69242	0	0
167	2347	Abric de la Falguera	Continu	Directa	Abrupte	Continu	Doble bisell	Oblicu	Inexistent	Inexistent	Inexistent	1.23646787283273	0	0	0	0	0	0	0.77626	0.78367	0.78768	0.78995	0.79584	0	0.82131	0.82829	0.83385	0.82894	0.82402	0.8191	0.81628	0.81385	0.8114	0.80897	0.81089	0.81812	0.82535	0.83257	0.83981	0.85108	0.86234	0.87362	0.88269	0.88269	0.88269	0.8287	0	0	0
155	2380	Cova Or	Continu	Abrupte	Inversa	Continu	Abrupte	Directa	Inexistent	Inexistent	Inexistent	0.404664123238343	0	0	0	0	0	0.05821	0.19099	0.22945	0.30725	0.4962	0.7461	0.86326	0.93261	0.98385	1.01986	1.05257	1.07824	1.10389	1.12787	1.13963	1.1514	1.16399	1.16219	1.08912	1.01157	0.91912	0.89681	0.85678	0.7998	0.71306	0.62646	0.51338	0.38304	0.22523	0.0789	0	0
156	2381	Cova Or	Continu	Abrupte	Directa	Continu	Abrupte	Directa	Inexistent	Inexistent	Inexistent	1.95185615560044	0	0	0	0	0.6191	0.64446	0.66448	0.68449	0.69872	0.70497	0.71122	0.71747	0.72372	0.73648	0.74964	0.76279	0.77596	0.78912	0.79613	0.79949	0.80287	0.80624	0.80961	0.81298	0.80565	0.7826	0.7595	0.73641	0.72243	0.71117	0.69993	0.68868	0.67743	0.66843	0.67009	0.67176	0.67342
157	2382	Cova Or	Continu	Abrupte	Directa	Continu	Abrupte	Directa	Inexistent	Inexistent	Inexistent	2.07456109110697	0.53327	0.56658	0.59994	0.63518	0.67092	0.70661	0.74235	0.77808	0.80522	0.81022	0.81522	0.82022	0.82522	0.82701	0.826	0.82499	0.82398	0.82297	0.82196	0.82095	0.81994	0.81964	0.81964	0.81964	0.81964	0.81964	0.81964	0.81652	0.81077	0.80502	0.79928	0.79353	0.78778	0.78203	0.76453	0.74113	0.71772
158	2427	Cova Or	Continu	Abrupte	Invers mes rasant complementari	Continu	Abrupte	Directa	Inexistent	Inexistent	Inexistent	2.81084947528329	0	0	0	0	0	0	0	0	0	0.6964	0.70451	0.72809	0.75357	0.76216	0.7651	0.76906	0.78248	0.7959	0.80931	0.81638	0.81874	0.77378	0.76649	0.78613	0.81454	0.80348	0.78268	0.77965	0.79207	0.80073	0.80437	0	0	0	0	0	0
159	2428	Cova Or	Continu	Abrupte	Directa	Continu	Abrupte	Directa	Continu	Abrupte	Directa	1.61494411195199	0.34664	0.38507	0.42356	0.46199	0.50049	0.53892	0.5971	0.66165	0.72614	0.7956	0.87442	0.95313	1.032	1.07674	1.10846	1.14014	1.17187	1.19614	1.19364	1.19115	1.18864	1.18614	1.1826	1.17882	1.17505	1.17128	1.1675	1.16373	1.13612	1.10844	1.08081	1.05314	1.02549	0.97258	0.91475	0.85687	0.79896
160	2444	Cova Or	Continu	Abrupte	Directa	Continu	Abrupte	Directa	Inexistent	Inexistent	Inexistent	2.11364669342681	0	0	0	0	0.7075	0.73454	0.74926	0.76207	0.76407	0.76607	0.76807	0.76963	0.7711	0.77257	0.77404	0.77255	0.76514	0.75773	0.75032	0.75105	0.75439	0.75772	0.76106	0.76032	0.75847	0.75662	0.75515	0.75515	0.75515	0.75515	0.74939	0.7337	0.71802	0.70232	0.67873	0.65505	0.60361
161	2445	Cova Or	Continu	Abrupte	Inversa	Continu	Abrupte	Directa	Inexistent	Inexistent	Inexistent	1.50800024687451	0	0	0	0	0	0.69535	0.76741	0.79075	0.81408	0.81119	0.80719	0.81615	0.82669	0.83721	0.84774	0.85594	0.85372	0.8515	0.84927	0.84627	0.84234	0.83842	0.8345	0.82866	0.81703	0.80542	0.79378	0.78714	0.725384154929577	0.64050986013986	0.77381	0.7737	0.7737	0.7737	0.76315	0.73815	0.69221
162	2454	Cova Or	Continu	Abrupte	Directa	Continu	Abrupte	Directa	Inexistent	Inexistent	Inexistent	1.20530803688868	0	0	0	0	0	0	0	0	0	0.18538	0.38236	0.56434	0.7206	0.8686	1.00168	1.09223	1.13083	1.13609	1.14135	1.14359	1.12634	1.10911	1.098	1.08942	1.08085	1.00669	0.87667	0.74497	0.63393	0.51866	0.39211	0.2654	0.12663	0	0	0	0
163	2455	Cova Or	Continu	Abrupte	Directa	Continu	Abrupte	Directe mes rasant complementari	Inexistent	Inexistent	Inexistent	1.14133099772984	0.82009	0.8245	0.82665	0.82861	0.83057	0.83253	0.8345	0.83646	0.83842	0.83864	0.83864	0.83864	0.83864	0.83864	0.83864	0.83864	0.83864	0.8356	0.83066	0.82571	0.82075	0.81581	0.81085	0.8059	0.80095	0.79601	0.79105	0.7861	0.78115	0.7762	0.77125	0.76635	0.76147	0.75659	0.75171	0.74684	0.74165
164	2456	Cova Or	Continu	Semiabrupte	Directe mes rasant complementari	Continu	Abrupte	Directa	Inexistent	Inexistent	Inexistent	1.24724943759947	0.75486	0.81072	0.81072	0.79018	0.76516	0.74017	0.71903	0.69902	0.67903	0.65904	0.64761	0.63651	0.62539	0.62024	0.62024	0.58114	0.52505	0.49037	0.50037	0.51036	0.53326	0.5696	0.61214	0.66414	0.71598	0.75507	0.79424	0.81069	0.82222	0.83377	0.8453	0.85684	0.85118	0.84296	0.83475	0.82653	0.81831
134	2629	Cova de les Cendres	Continu	Abrupte	Directa	Continu	Abrupte	Invers mes rasant complementari	Inexistent	Inexistent	Inexistent	2.28513838878272	0	0	0	0	0.65018	0.71269	0.75135	0.76882	0.78482	0	0.80448	0.79816	0.76573	0.76162	0.83625	0.85772	0.86328	0.86884	0.85231	0.82009	0.79273	0.80721	0.81347	0.80485	0.79689	0.79528	0.79367	0.79273	0.78685	0.8002	0.78858	0.77454	0.74525	0.72379	0.75737	0.77085	0.76907
135	2632	Cova de les Cendres	Continu	Abrupte	Directa	Continu	Abrupte	Directa	Continu	Abrupte	Directa	1.11420929843768	0.67667	0.68491	0.69	0.69508	0.70017	0.70525	0.71034	0.71636	0.72373	0.73109	0.73847	0.74583	0.7532	0.76057	0.76794	0.7753	0.78268	0.78717	0.78504	0.78292	0.78079	0.77866	0.77653	0.7744	0.77228	0.77015	0.76802	0.7678	0.77197	0.77614	0.7803	0.78447	0.78863	0.7928	0.79697	0.80113	0.8053
140	2700	Benàmer	Continu	Pla o Rasant	Invers mes rasant complementari	Continu	Oblicu	Doble bisell	Inexistent	Inexistent	Inexistent	1.47687740897055	0	0	0	0	0	0	0	0	0	0.0143	0.17567	0.30993	0.44877	0.58481	0.73716	0.88222	1.06977	1.15151	1.18341	1.17982	1.18918	1.19017	1.16618	1.05352	0.85349	0.70116	0.54214	0.41234	0.28858	0.18277	0.10008	0	0	0	0	0	0
141	2701	Benàmer	Continu	Pla o Rasant	Invers mes rasant complementari	Continu	Abrupte	Directa	Inexistent	Inexistent	Inexistent	0.80282984337895	0	0	0	0	0	0	0	0	0	0.66734	0.84373	0.92929	1.03628	1.07085	0.893296041666667	1.08776	1.12658	1.13426	1.11831	1.0548	0.97922	0.90104	0.81051	0.72004	0.60846	0.50616	0.40976	0.29072	0.18415	0.11409	0.04415	0	0	0	0	0	0
136	2823	Cova de les Cendres	Continu	Oblicu	Doble bisell	Continu	Oblicu	Doble bisell	Inexistent	Inexistent	Inexistent	2.08175428095105	0	0	0	0	0	0	0	0	0	0	0	0	0.64225	0.73046	0.86195	0.84966	0.80988	0.79374	0.8124	0.82634	0.83611	0.84263	0.83993	0.83449	0.82905	0.82361	0.81816	0.81283	0.725384154929577	0.80904	0.8087	0.79796	0.77392	0	0	0	0
137	2824	Cova de les Cendres	Continu	Abrupte	Directa	Continu	Abrupte	Invers mes rasant complementari	Inexistent	Inexistent	Inexistent	1.12367794327073	0	0	0	0	0	0	0	0	0	0	0	0.75005	0.83089	0.87997	0.92687	0.93701	0.93106	0.91591	0.89514	0.88514	0.88702	0.8891	0.89173	0.90277	0.88085	0.87976	0.91626	0.9222	0.88472	0.87277	0.87013	0.85634	0.80395	0.71085	0	0	0
138	2825	Cova de les Cendres	Continu	Abrupte	Directa	Continu	Abrupte	Inversa	Inexistent	Inexistent	Inexistent	2.53779845666854	0	0	0	0	0	0	0	0	0.59602	0	0.81574	0.86502	0.81711	0.80535	0.8232	0.84941	0.84094	0.82308	0.80722	0.80722	0.8085	0.8123	0.8161	0.81986	0.81683	0.79184	0.79229	0.83645	0.83773	0.82371	0.572846458333333	0.76141	0.72333	0.65772	0.62338	0.55336	0
165	2833	Cova Or	Continu	Oblicu	Doble bisell	Continu	Oblicu	Doble bisell	Continu	Oblicu	Doble bisell	1.35124054598613	0.2442	0.3331	0.41317	0.49311	0.57317	0.63399	0.68858	0.74315	0.79767	0.84018	0.87474	0.90925	0.94383	0.97836	1.00878	1.03324	1.05775	1.08225	1.10673	1.10625	1.07901	1.07845	1.08321	1.07388	1.06141	1.03586	1.01025	0.98465	0.95698	0.90239	0.84789	0.79333	0.7388	0.68277	0.62673	0.57063	0.51428
1	3080	Nerja	Continu	Abrupte	Directa	Part trencada	Abrupte	Directa	Inexistent	Inexistent	Inexistent	1.77632754908068	0	0	0	0	0	0	0.76859	0.7676	0.14534	0.7689	0.76991	0.77091	0.77192	0.77293	0.77393	0.77494	0.77594	0.77695	0.77796	0.77896	0.77997	0.77834	0.77662	0.77491	0.77319	0.77148	0.76976	0.77107	0.77768	0.64050986013986	0.572846458333333	0.79748	0.80317	0.80887	0.78645	0.65817	0.5212
2	3081	Nerja	Continu	Abrupte	Directa	Continu	Abrupte	Inversa	Inexistent	Inexistent	Inexistent	1.07163739154088	0	0	0.75298	0.81231	0.84834	0.87399	0.86126	0.82123	0.77349	0.72352	0.67349	0.67592	0.7178	0.78016	0.82467	0.81954	0.81441	0.80928	0.80415	0.79864	0.76446	0.73446	0.72017	0.7772	0.80135	0.79722	0.77684	0.73753	0.77867	0.8743	0.92466	0.87607	0.83568	0.80349	0.80097	0.79845	0.79593
4	3083	El Retamar	Continu	Abrupte	Directa	Continu	Abrupte	Directa	Inexistent	Inexistent	Inexistent	0.91913418633021	0	0	0	0	0	0	0	0	0	0	0	0	0	0.18469	0.50077	0.96327	1.04204	1.02152	1.01862	1.02168	1.02474	1.01302	0.99078	0.99497	1.02772	1.04639	0.68286	0.16232	0	0	0	0	0	0	0	0	0
5	3084	El Retamar	Continu	Abrupte	Directa	Continu	Abrupte	Directa	Continu	Abrupte	Directa	0.580976255414457	0	0	0	0	0	0	0	0	0	0.07008	0.15896	0.25104	0.34271	0.43352	0.5244	0.61516	0.70609	0.79697	0.94225	1.14078	1.21884	1.28648	1.2228	1.08645	0.81077	0.68779	0.5916	0.49343	0.39538	0.30003	0.20628	0.11242	0.01858	0	0	0	0
6	3085	El Retamar	Continu	Abrupte	Directa	Continu	Abrupte	Directa	Inexistent	Inexistent	Inexistent	0.58985157634715	0	0	0	0	0	0	0.43668	0.6382	0.71621	0.79422	0.82892	0.85766	0.88646	0.91521	0.91347	0.91164	0.9098	0.90796	0.90613	0.9043	0.90246	0.90063	0.89879	0.89696	0.89512	0.8895	0.8782	0.8669	0.85562	0.84432	0.83304	0.82174	0.79045	0.75431	0.71823	0.68212	0.51889
7	3086	El Retamar	Continu	Abrupte	Directa	Continu	Abrupte	Directa	Inexistent	Inexistent	Inexistent	0.760284226092947	0	0	0	0	0	0.74536	0.77566	0.78511	0.78327	0.78142	0.77957	0.77772	0.77587	0.77403	0.77218	0.77033	0.76848	0.76663	0.76479	0.76294	0.76109	0.75924	0.75739	0.75555	0.7537	0.75185	0.75	0.74815	0.74631	0.74445	0.74142	0.73839	0.73536	0.73233	0.7293	0.72627	0.72324
8	3087	El Retamar	Continu	Abrupte	Directa	Continu	Abrupte	Directa	Inexistent	Inexistent	Inexistent	0.791361791175621	0	0	0	0	0	0	0.01866	0.169	0.41536	0.69827	0.83908	0.97967	1.05416	1.0608	1.06201	1.06322	1.06444	1.06565	1.06686	1.06807	1.06928	1.07235	1.07574	1.07913	1.1276	1.12632	1.12503	1.12375	1.11718	0.99044	0.82157	0.6525	0.47975	0.29658	0.11371	0	0
9	3088	El Retamar	Continu	Abrupte	Directa	Continu	Abrupte	Directa	Inexistent	Inexistent	Inexistent	0.986294564394634	0	0	0	0	0	0	0	0	0.07052	0.25407	0.48922	0.61197	0.70872	0.79233	0.86388	0.92602	0.98827	1.03726	1.0661	1.06916	1.07222	1.07528	1.09103	1.11497	0.947299379310345	0.916336736111111	0.869050281690141	0.809316805555556	0.73605	0.59545	0.45245	0	0	0	0	0	0
10	3089	El Retamar	Continu	Abrupte	Directa	Continu	Abrupte	Directa	Inexistent	Inexistent	Inexistent	0.914280111946343	0.25549	0.3016	0.31585	0.31538	0.35741	0.39937	0.46084	0.52945	0.59799	0.68259	0.79328	0.90187	0.99796	1.01179	1.01075	0.97549	0.95473	0.9442	0.94118	0.94041	0.93963	0.93886	0.93808	0.93731	0.93653	0.93576	0.93498	0.93421	0.93343	0.93265	0.90669	0.81825	0.64544	0.4872	0.40548	0.38783	0.36727
11	3090	El Retamar	Continu	Abrupte	Directa	Continu	Abrupte	Directa	Inexistent	Inexistent	Inexistent	0.369874708686085	0	0	0	0	0.00982	0.11538	0.22114	0.32684	0.45256	0.57995	0.70746	0.82899	0.93577	1.02837	1.03203	1.03569	1.03936	1.04303	1.04669	1.05035	1.05402	1.05768	1.06135	1.06502	1.06868	1.07234	1.07601	1.03337	0.94343	0.85336	0.76343	0.6734	0.56405	0.43466	0.30551	0.17622	0.04697
12	3091	El Retamar	Continu	Abrupte	Directa	Continu	Abrupte	Directa	Inexistent	Inexistent	Inexistent	0.975069557665377	0	0	0	0	0	0	0	0	0.75048	0.78792	0.79517	0.80241	0.80966	0.8169	0.81628	0.787	0.76077	0.75633	0.75189	0.74745	0.743	0.74254	0.75346	0.7711	0.80619	0.83713	0.85381	0.8638	0.87325	0.87283	0.84443	0.816	0.78759	0	0	0	0
13	3092	El Retamar	Continu	Abrupte	Directa	Continu	Abrupte	Directa	Inexistent	Inexistent	Inexistent	0.691601666900221	0	0	0	0	0	0	0	0.26862	0.59541	1.04636	1.10649	1.106	1.1055	1.105	1.1045	1.10401	1.10351	1.10301	1.10251	1.10202	1.10005	1.08361	1.06714	1.05068	1.03423	0.99922	0.96412	0.92903	0.89357	0.80627	0.66866	0.50282	0.33709	0.17117	0.01209	0	0
14	3093	El Retamar	Continu	Abrupte	Directa	Continu	Abrupte	Directa	Inexistent	Inexistent	Inexistent	1.03411354438696	0	0	0	0	0	0	0	0	0	0	0.09679	0.56291	0.99296	1.05516	1.09471	1.12077	1.11902	1.08812	1.04592	0.99535	0.9438	0.91042	0.90241	0.90241	0.87802	0.87802	0.87713	0.77398	0.5412	0.2066	0.0467	0	0	0	0	0	0
15	3094	El Retamar	Continu	Abrupte	Directa	Continu	Abrupte	Directa	Inexistent	Inexistent	Inexistent	0.908902347158311	0	0	0	0	0	0	0	0	0.09869	0.29284	0.49614	0.77183	1.01801	1.05484	1.05951	1.06343	1.05987	1.05527	1.05067	1.04608	1.04148	1.03688	1.03228	1.02768	1.02309	1.01849	1.00633	0.94691	0.81873	0.6754	0.53231	0.20776	0.01649	0	0	0	0
16	3095	El Retamar	Continu	Abrupte	Directa	Continu	Abrupte	Directa	Inexistent	Inexistent	Inexistent	0.784879444628737	0	0	0	0	0	0	0	0	0	0.18648	0.63017	1.0056	1.05657	1.09491	1.10116	1.08553	1.05893	1.05321	1.02068	0.98294	0.96841	1.003	1.00597	1.00496	1.00395	1.00294	0.96803	0.90388	0.78812	0.56078	0.46238	0.36386	0.24813	0	0	0	0
17	3096	El Retamar	Continu	Abrupte	Directa	Continu	Abrupte	Directa	Inexistent	Inexistent	Inexistent	0.881257594309513	0	0	0	0	0	0	0	0	0	0.19949	0.42728	0.66342	0.84574	1.0366	1.16689	1.16817	1.16228	1.1564	1.15052	1.14464	1.13875	1.12945	1.09188	0.99437	0.88814	0.78122	0.67606	0.57344	0.47093	0.37415	0.29386	0.21348	0.10881	0	0	0	0
18	3097	El Retamar	Continu	Abrupte	Directa	Continu	Abrupte	Directa	Inexistent	Inexistent	Inexistent	0.657031839650539	0	0	0	0	0	0	0	0	0	0	0	0.12242	0.27069	0.40006	0.92648	1.0185	1.05618	1.01133	0.97987	1.0116	1.08386	1.13767	1.14032	1.11526	1.08389	1.00457	0.88076	0.63379	0.4074	0.18202	0	0	0	0	0	0	0
19	3098	El Retamar	Continu	Abrupte	Directa	Continu	Abrupte	Directa	Inexistent	Inexistent	Inexistent	0.837630118786828	0	0	0	0	0	0	0	0	0.08099	0.19933	0.30825	0.43425	0.56742	0.70266	0.84037	0.9806	1.11389	1.14264	1.12796	1.11292	1.09785	1.08248	1.06446	1.04654	1.03022	1.01391	0.99756	0.98123	0.87258	0.66472	0.40961	0.14871	0	0	0	0	0
20	3099	El Retamar	Continu	Abrupte	Directa	Continu	Abrupte	Directa	Inexistent	Inexistent	Inexistent	0.70445241424871	0	0	0	0	0.22818	0.34659	0.43595	0.54666	0.71721	1.04493	1.11283	1.13005	1.12669	1.12334	1.11998	1.11663	1.11327	1.10991	1.10656	1.10321	1.09985	1.0965	1.09314	1.08978	1.08643	1.08307	1.07971	1.07636	1.04503	1.00561	0.9411	0.83551	0.72206	0.59492	0.45919	0.27924	0.08007
21	3100	El Retamar	Continu	Abrupte	Directa	Continu	Abrupte	Directa	Inexistent	Inexistent	Inexistent	1.11422212375419	0	0	0	0	0	0	0	0	0.01986	0.11819	0.31687	1.17566	1.18412	1.18412	1.18412	1.18412	1.17934	1.16972	1.14389	1.11106	1.08473	1.05843	1.03161	1.00456	0.97134	0.91825	0.83658	0.71565	0.54316	0.18649	0	0	0	0	0	0	0
22	3101	El Retamar	Continu	Abrupte	Directa	Continu	Abrupte	Directa	Inexistent	Inexistent	Inexistent	0.876261604948317	0	0	0	0	0	0	0	0	0	0.25014	0.39163	0.80009	0.90019	0.9247	0.92257	0.96621	1.02682	1.05433	1.0563	1.05828	1.06025	1.06222	1.0642	1.00129	0.91795	0.8347	0.75128	0.6679	0.58462	0.17814	0.00924	0	0	0	0	0	0
23	3102	El Retamar	Continu	Abrupte	Directa	Continu	Abrupte	Directa	Inexistent	Inexistent	Inexistent	1.09670818129138	0	0	0	0	0	0	0	0	0	0	0	0.02099	0.14724	0.64229	0.96258	1.02007	1.03616	1.09336	1.12717	1.16048	1.16535	1.15412	1.14287	1.1397	1.14405	1.07143	0.82502	0.64137	0.53031	0.10496	0	0	0	0	0	0	0
24	3103	El Retamar	Continu	Abrupte	Directa	Continu	Abrupte	Directa	Inexistent	Inexistent	Inexistent	0.754144608775284	0	0	0	0	0	0	0	0.21647	0.42421	0.57513	0.72554	0.80487	0.8652	0.90229	0.9394	0.95751	0.96136	0.95168	0.94201	0.936	0.93804	0.94166	0.96634	0.99099	1.01565	1.0362	1.05527	1.03469	0.92739	0.79466	0.61313	0.43138	0.24975	0.07898	0	0	0
25	3104	El Retamar	Continu	Abrupte	Directa	Continu	Abrupte	Directa	Inexistent	Inexistent	Inexistent	0.912333372349154	0	0	0	0	0	0	0	0.62693	0.67573	0.6976	0.69557	0.69355	0.69152	0.68949	0.68746	0.68457	0.68149	0.67841	0.67534	0.67394	0.69447	0.71497	0.73909	0.77593	0.81278	0.87576	0.94044	0.9581	0.94283	0.92754	0.89049	0.62747	0	0	0	0	0
27	3106	El Retamar	Continu	Abrupte	Directa	Continu	Abrupte	Directa	Inexistent	Inexistent	Inexistent	0.71758415441277	0	0	0	0	0	0	0	0	0	0	0.11058	1.10083	1.1359	1.13269	1.12948	1.12627	1.12306	1.11985	1.11664	1.11344	1.08761	1.04768	1.00803	0.96841	0.86654	0.74378	0.41682	0.31921	0.21265	0.09032	0	0	0	0	0	0	0
28	3107	El Retamar	Continu	Abrupte	Directa	Continu	Abrupte	Directa	Inexistent	Inexistent	Inexistent	0.718528774973603	0	0	0	0	0	0	0.16143	0.19689	0.20326	0.2205	0.27342	0.34232	0.42573	0.55398	0.69665	0.86983	0.98402	1.01299	0.97775	0.91945	0.87942	0.86346	0.84916	0.84928	0.86065	0.9003	0.9169	0.88544	0.79615	0.59175	0.33611	0.22494	0.15491	0.10744	0.08246	0.04114	0
31	3110	El Retamar	Continu	Abrupte	Directa	Continu	Abrupte	Directa	Inexistent	Inexistent	Inexistent	0.778617299815431	0	0	0	0	0	0	0	0	0	0	0	0.02236	0.17945	0.65725	1.01467	1.11258	1.1105	1.09745	1.09497	1.09497	1.09497	1.09497	1.09497	1.08727	1.06654	1.01937	0.88216	0.56272	0.11707	0.00066	0	0	0	0	0	0	0
32	3111	El Retamar	Continu	Abrupte	Directa	Continu	Abrupte	Directa	Inexistent	Inexistent	Inexistent	1.17007110180932	0	0	0	0	0	0	0	0.03623	0.12954	0.35794	0.72911	0.77073	0.81244	0.9084	0.97302	1.03641	1.09991	1.12215	1.11629	1.11629	1.13542	1.12688	1.10147	1.0742	1.04708	1.02044	0.99267	0.94264	0.82298	0.57602	0.33268	0.22799	0.1077	0	0	0	0
33	3112	El Retamar	Continu	Abrupte	Directa	Continu	Abrupte	Directa	Inexistent	Inexistent	Inexistent	0.863895460499167	0	0	0	0	0.72193	0.74358	0.75928	0.77466	0.78021	0.78007	0.77438	0.7687	0.76302	0.75491	0.74613	0.73737	0.72859	0.71981	0.72736	0.73546	0.74358	0.75624	0.76981	0.77986	0.78092	0.75796	0.76064	0.76332	0.766	0.76868	0.78101	0.79141	0.79141	0.79141	0.79141	0.79141	0.76651
34	3113	El Retamar	Continu	Abrupte	Directa	Continu	Abrupte	Directa	Inexistent	Inexistent	Inexistent	0.539926847679797	0	0	0	0	0	0	0	0.37311	0.61963	0.9976	1.05137	1.05195	1.05253	1.05311	1.05369	1.05427	1.05486	1.05544	1.05602	1.0566	1.05815	1.06008	1.06202	1.06395	1.06589	1.06782	1.06976	1.0717	0.81701	0.4586	0.29075	0.17071	0.05075	0	0	0	0
35	3114	El Retamar	Continu	Abrupte	Directa	Continu	Abrupte	Directa	Inexistent	Inexistent	Inexistent	0.81088958174584	0	0	0	0	0	0.07858	0.2111	0.33123	0.44843	0.57178	0.85591	0.95359	0.96798	0.96798	0.96798	0.97182	0.9806	0.98938	0.99815	1.00691	1.01569	1.02745	1.03927	1.05108	1.06289	1.07469	1.08651	1.07361	1.00965	0.86882	0.76854	0.67708	0.5858	0.49442	0.36591	0	0
36	3115	El Retamar	Continu	Abrupte	Directa	Continu	Abrupte	Directa	Inexistent	Inexistent	Inexistent	0.986452198979933	0	0	0	0	0	0.09826	0.25272	0.38982	0.50929	0.62875	0.74669	0.85785	0.96923	1.06889	1.08094	1.09343	1.12387	1.12858	1.13327	1.13918	1.14958	1.15996	1.17036	1.16516	1.12961	1.04684	0.95906	0.87249	0.79938	0.68397	0.56875	0.4534	0.33813	0.22273	0.10751	0	0
37	3116	El Retamar	Continu	Abrupte	Directa	Continu	Abrupte	Directa	Inexistent	Inexistent	Inexistent	0.820962603242919	0	0	0	0	0.05777	0.11701	0.17635	0.23567	0.29313	0.34389	0.39469	0.44543	0.49626	0.54702	0.60953	0.68375	0.83254	1.05761	1.20071	1.22061	1.22183	1.22305	1.22427	1.16991	1.11391	1.02948	0.93279	0.81525	0.69787	0.58799	0.49845	0.40881	0.31923	0.22084	0.12092	0.03755	0
38	3117	El Retamar	Continu	Abrupte	Directa	Continu	Abrupte	Directa	Inexistent	Inexistent	Inexistent	0.948663057259945	0	0	0	0	0	0.0822	0.19948	0.3167	0.43383	0.55351	0.68128	0.80886	0.9367	1.04352	1.09837	1.10346	1.10173	1.10001	1.09829	1.09656	1.09484	1.09311	1.09139	1.08967	1.08794	1.08622	1.08449	1.08277	1.08104	1.07932	1.06086	0.82046	0.58021	0.35645	0.17792	0	0
39	3118	El Retamar	Continu	Abrupte	Directa	Continu	Abrupte	Directa	Inexistent	Inexistent	Inexistent	0.668270886985675	0	0	0.0242	0.10291	0.19456	0.2928	0.3912	0.49229	0.60133	0.71037	0.84273	1.00696	1.0921	1.09567	1.09881	1.10166	1.1043	1.10515	1.106	1.10685	1.10771	1.10835	1.10638	1.10442	1.10336	1.10312	1.10288	1.09737	1.08785	1.07832	1.0688	1.05927	0.96518	0.47174	0.31502	0.19041	0.07191
40	3119	El Retamar	Continu	Abrupte	Directa	Continu	Abrupte	Directa	Inexistent	Inexistent	Inexistent	0.729576792287734	0	0	0	0	0	0	0.7014	0.73328	0.75968	0.77396	0.78825	0.79877	0.79707	0.79536	0.79366	0.79288	0.79436	0.79583	0.80408	0.83053	0.83053	0.83053	0.83053	0.81009	0.76984	0.73404	0.72282	0.72195	0.72109	0.72021	0.71935	0.71778	0.7081	0.68909	0.66594	0.64277	0.61939
41	3120	El Retamar	Continu	Abrupte	Directa	Continu	Abrupte	Directa	Inexistent	Inexistent	Inexistent	0.795215937837034	0	0	0	0	0	0.0498	0.13091	0.21197	0.36001	0.97392	1.09692	1.13211	1.14499	1.14741	1.14983	1.15104	1.15104	1.15104	1.15104	1.15104	1.15104	1.14629	1.13619	1.1261	1.08875	1.00648	0.9023	0.78121	0.61525	0.44904	0.29997	0.18944	0.14375	0.12115	0.09859	0.06428	0
42	3121	El Retamar	Continu	Abrupte	Inversa	Continu	Abrupte	Inversa	Continu	Abrupte	Inversa	0.809610613760414	0	0	0	0	0	0	0	0	0	0	0	0.12735	0.77176	0.94602	1.02069	1.03711	1.04316	1.08688	1.11656	1.16233	1.15127	1.0768	0.98421	0.88869	0.76622	0.64189	0.49716	0.31177	0.1717	0.04686	0	0	0	0	0	0	0
43	3122	El Retamar	Continu	Abrupte	Directa	Continu	Abrupte	Directa	Inexistent	Inexistent	Inexistent	0.482338477136074	0	0.02702	0.09004	0.17196	0.25491	0.35021	0.46795	0.58581	0.70742	0.82903	0.88925	0.94629	0.9943	1.04224	1.09022	1.1227	1.13819	1.13188	1.12558	1.11927	1.11296	1.10666	1.10035	1.09404	1.08774	1.08144	1.07513	1.06802	1.04172	0.98681	0.9221	0.8573	0.76143	0.65444	0.52825	0.30058	0.20699
44	3123	El Retamar	Continu	Abrupte	Directa	Continu	Abrupte	Directa	Inexistent	Inexistent	Inexistent	0.644990271373216	0	0	0	0	0	0.02361	0.18531	0.34587	0.50248	0.77664	0.92757	0.96538	0.98078	0.9813	0.97553	0.96976	0.972	0.97469	0.97737	0.98005	0.98274	0.98542	0.98811	0.99155	1.00844	1.02555	1.06114	1.07604	1.05403	0.96216	0.84976	0.70649	0.56272	0.40086	0.22848	0.04766	0
47	3126	El Retamar	Continu	Abrupte	Directa	Continu	Abrupte	Directa	Inexistent	Inexistent	Inexistent	0.754483563870936	0	0	0	0	0	0	0.21887	0.40831	0.59648	0.70152	0.80665	0.90448	0.96347	1.02237	1.0508	1.041	1.03119	1.02138	1.01158	1.00577	1.00389	1.002	1.01176	1.02228	1.03281	1.04324	1.05346	1.06367	1.05107	1.0355	0.90987	0.67499	0.43594	0.19662	0	0	0
48	3127	El Retamar	Continu	Abrupte	Directa	Continu	Abrupte	Directa	Inexistent	Inexistent	Inexistent	0.589858158643607	0	0	0	0	0	0	0	0	0	0	0	0.10301	0.29779	0.54847	0.70647	0.79146	0.87662	0.96175	1.04682	1.06983	1.05032	1.02825	1.00614	0.98405	0.9509	0.81216	0.58221	0.38138	0	0	0	0	0	0	0	0	0
49	3128	El Retamar	Continu	Abrupte	Directa	Continu	Abrupte	Directa	Inexistent	Inexistent	Inexistent	0.860810422675783	0.09141	0.22345	0.31496	0.39906	0.46507	0.53098	0.74398	1.11291	1.11397	1.11504	1.1161	1.11716	1.11823	1.11929	1.12036	1.12142	1.12248	1.12355	1.12461	1.12567	1.12674	1.1278	1.12887	1.12993	1.13099	1.13206	1.13302	1.13302	1.10959	1.02454	0.84528	0.67608	0.56335	0.45048	0.34035	0.23885	0.17895
50	3129	El Retamar	Continu	Abrupte	Directa	Continu	Abrupte	Directa	Inexistent	Inexistent	Inexistent	0.530576253208508	0	0	0	0	0	0	0	0.37953	0.56573	0.63581	0.67575	0.70141	0.72202	0.75929	0.81049	0.89708	0.97345	1.02606	1.06544	1.09579	1.1219	1.14601	1.15495	1.16388	1.1728	1.15628	1.04998	0.94293	0.82914	0.70244	0.49762	0.35261	0.20902	0.06528	0	0	0
51	3130	El Retamar	Continu	Abrupte	Directa	Continu	Abrupte	Directa	Inexistent	Inexistent	Inexistent	0.955558400531058	0	0	0	0	0.07318	0.17821	0.2157	0.24071	0.29257	0.44962	0.66342	0.94343	1.0041	1.0459	1.0839	1.10179	1.11972	1.13622	1.13916	1.14111	1.14221	1.14332	1.14442	1.14553	1.14663	1.14774	1.14884	1.14513	1.12737	1.09348	0.97933	0.67751	0.36336	0.26327	0.16232	0.05331	0
52	3131	El Retamar	Continu	Abrupte	Directa	Continu	Abrupte	Directa	Inexistent	Inexistent	Inexistent	0.947867243527659	0	0	0	0	0	0	0	0	0	0	0.06651	0.30491	0.84681	0.93427	0.93576	0.93725	0.95298	0.97699	1.01626	1.06053	1.10487	1.1349	1.15995	1.16633	1.14701	1.05091	0.94636	0.77972	0.57354	0.33479	0.09549	0	0	0	0	0	0
53	3132	El Retamar	Continu	Abrupte	Directa	Continu	Abrupte	Directa	Inexistent	Inexistent	Inexistent	0.88302355491413	0	0	0	0	0	0	0.15018	0.37574	0.86397	1.0716	1.09482	1.0909	1.08698	1.08107	1.0738	1.06653	1.05925	1.05197	1.04862	1.05417	1.05973	1.06528	1.08045	1.0974	1.11432	1.12681	1.11931	1.04842	0.94212	0.83489	0.72784	0.62066	0.51355	0.40632	0.30695	0.20814	0.10936
54	3133	El Retamar	Continu	Abrupte	Directa	Continu	Abrupte	Directa	Inexistent	Inexistent	Inexistent	0.836847316294397	0	0	0	0	0	0	0.01487	0.12297	0.22556	0.28601	0.32417	0.32852	0.35148	0.39668	0.46141	0.55261	0.72489	0.89709	1.1023	1.20228	1.21896	1.19909	1.12539	1.09728	1.07339	0.97737	0.82817	0.65741	0.57103	0.48103	0.3725	0.26384	0.15454	0.04499	0	0	0
55	3134	El Retamar	Continu	Abrupte	Directa	Continu	Abrupte	Directa	Inexistent	Inexistent	Inexistent	1.00956287330063	0	0	0	0	0	0	0	0	0	0	0.13358	0.31855	0.94583	1.0128	1.04848	1.07017	1.07717	1.08418	1.09117	1.09436	1.09169	1.08902	1.08635	1.08367	1.08262	1.08262	1.05542	0.89243	0.37178	0.16376	0.02054	0	0	0	0	0	0
56	3135	El Retamar	Continu	Abrupte	Directa	Continu	Abrupte	Directa	Inexistent	Inexistent	Inexistent	0.876743753662104	0	0	0	0	0.04398	0.20783	0.37198	0.73908	0.91324	1.00898	1.05509	1.08194	1.09203	1.09173	1.09143	1.09113	1.09082	1.09052	1.09022	1.08991	1.08961	1.08931	1.089	1.0887	1.0884	1.08809	1.08779	1.08749	1.07688	1.02684	0.91986	0.79028	0.65055	0.49192	0.33357	0.16391	0
57	3136	El Retamar	Continu	Abrupte	Directa	Continu	Abrupte	Directa	Inexistent	Inexistent	Inexistent	0.672681971428029	0	0	0	0	0	0	0	0	0.74039	0.77699	0.81363	0.82201	0.82279	0.82357	0.82436	0.82514	0.82592	0.8267	0.82748	0.82826	0.82904	0.82982	0.83133	0.83377	0.83621	0.83864	0.84108	0.84353	0.84596	0.84612	0.83425	0.78781	0.7031	0.51227	0	0	0
58	3137	El Retamar	Continu	Abrupte	Directa	Continu	Abrupte	Directa	Inexistent	Inexistent	Inexistent	0.737412570735121	0	0	0	0	0	0	0	0	0	0	0.30374	0.44557	0.59996	1.07026	1.07459	1.06898	1.05988	1.05078	1.04408	1.04067	1.04334	1.046	1.04455	1.00093	0.95946	0.91783	0.86778	0.80987	0.73326	0.24977	0.02876	0	0	0	0	0	0
59	3138	El Retamar	Continu	Abrupte	Directa	Continu	Abrupte	Directa	Inexistent	Inexistent	Inexistent	0.555581837713827	0	0	0.01559	0.06729	0.08039	0.09129	0.10221	0.15289	0.20393	0.29013	0.4172	0.56795	0.74553	1.01674	1.13344	1.20323	1.19953	1.19582	1.16238	1.09849	1.06125	1.02407	0.98071	0.94312	0.9279	0.9127	0.88294	0.79948	0.4433	0.37192	0.34108	0.29249	0.24394	0.19533	0.14362	0.08452	0.02544
60	3139	El Retamar	Continu	Abrupte	Directa	Continu	Abrupte	Directa	Inexistent	Inexistent	Inexistent	1.11378050780528	0	0	0	0	0	0	0	0	0	0	0.04874	0.2781	0.48312	0.65289	0.82289	1.00222	1.11876	1.14414	1.13728	1.13044	1.12357	1.11672	1.10986	1.10301	1.09616	1.08931	1.0729	1.03301	0.64133	0.34889	0.10292	0	0	0	0	0	0
61	3140	El Retamar	Continu	Abrupte	Directa	Continu	Abrupte	Directa	Inexistent	Inexistent	Inexistent	0.910397299237845	0	0	0	0	0	0	0	0	0	0	0	0	0.03741	0.20646	0.38664	0.6329	0.86227	0.9809	1.01254	1.04415	1.08054	1.12051	1.16082	1.15673	1.01755	0.74031	0.46255	0.1849	0	0	0	0	0	0	0	0	0
62	3141	El Retamar	Continu	Abrupte	Directa	Continu	Abrupte	Directa	Inexistent	Inexistent	Inexistent	0.639476834578044	0	0	0	0.82142	0.82446	0.82277	0.82107	0.82111	0.82682	0.82897	0.82647	0.81205	0.7778	0.75392	0.74408	0.73425	0.72752	0.72855	0.72959	0.73062	0.73165	0.73268	0.73371	0.73474	0.73577	0.7368	0.74272	0.7594	0.77471	0.78261	0.78664	0.77521	0.75635	0.72632	0.68676	0.64982	0.64719
63	3142	Cueva de Chaves	Continu	Pla o Rasant	Bifacial	Continu	Abrupte/Simple	Directa	Inexistent	Inexistent	Inexistent	2.13638458613361	0	0	0	0	0	0	0	0.01625	0.09238	0.14762	0.27494	0.67301	1.02469	1.08012	1.09556	1.09901	1.09562	1.07894	1.05407	1.04504	1.06007	1.07395	1.08695	1.08295	1.07089	1.03849	1.00602	0.87168	0.6872	0.47494	0.25747	0.06876	0	0	0	0	0
66	3145	Cueva de Chaves	Continu	Oblicu	Doble bisell	Continu	Oblicu	Doble bisell	Continu	Oblicu	Doble bisell	0.743330662197677	0.01774	0.13997	0.20594	0.27181	0.33776	0.40361	0.46958	0.53552	0.59428	0.65247	0.72462	0.79667	0.86885	0.94094	1.01308	1.08513	1.15731	1.21225	1.25807	1.25177	1.22676	1.16133	1.07087	1.04231	0.99739	0.94405	0.91202	0.87225	0.81059	0.74884	0.68719	0.62547	0.56379	0.50203	0.43459	0.36178	0.28897
67	3146	Cueva de Chaves	Discontinu	Abrupte	Bifacial	Continu	Abrupte	Bifacial	Continu	Abrupte	Alternant	1.31063898643343	0.15072	0.22541	0.30198	0.39525	0.42619	0.42185	0.45232	0.53312	0.61385	0.64606	0.70487	0.72354	0.78224	0.78405	0.76654	0.77789	0.7953	0.79656	0.78695	0.77951	0.79888	0.83836	0.94354	0.92136	0.89421	0.8671	0.83574	0.80134	0.76699	0.73259	0.69824	0.66386	0.62335	0.57246	0.52166	0.4654	0.404
68	3147	Cueva de Chaves	Continu	Oblicu	Doble bisell	Continu	Oblicu	Doble bisell	Continu	Oblicu	Doble bisell	0.742068164969632	0	0.15456	0.25269	0.31931	0.38602	0.58167	0.62774	0.67379	0.7198	0.77488	0.84992	0.87055	0.773291793103448	0.91812	0.95049	1.00414	1.02267	1.0412	1.05971	1.07477	1.08632	1.07019	1.03683	1.02855	1.02355	1.01856	0.98801	0.95734	0.92672	0.89605	0.87269	0.84757	0.79259	0.7064	0.61141	0.51633	0.42125
69	3148	Cueva de Chaves	Continu	Abrupte	Bifacial	Continu	Abrupte	Bifacial	Continu	Abrupte	Bifacial	1.11503141248309	0	0.0254	0.10441	0.18331	0.24679	0.30441	0.36213	0.41982	0.47747	0.53635	0.59927	0.6621	0.72505	0.78792	0.85945	0.9363	1.01329	1.08338	1.12801	1.15465	1.1685	1.17817	1.17937	1.15584	1.12251	1.05847	0.99702	0.94806	0.8906	0.83203	0.77253	0.71296	0.65785	0.6031	0.54846	0.49376	0.43906
71	3150	Cueva de Chaves	Continu	Oblicu	Doble bisell	Continu	Oblicu	Doble bisell	Continu	Oblicu	Doble bisell	0.893230956515999	0	0	0	0	0	0	0	0	0	0	0.0716	0.16023	0.31074	0.44226	0.55407	0.7012	0.85022	0.9977	1.07661	1.13786	1.19709	1.18532	1.11412	1.03896	0.90346	0.80625	0.60221	0.46662	0.34936	0.19855	0.10463	0.0106	0	0	0	0	0
72	3151	Cueva de Chaves	Continu	Oblicu	Doble bisell	Continu	Oblicu	Doble bisell	Continu	Oblicu	Doble bisell	1.31014469200749	0	0.03755	0.06669	0.11153	0.19033	0.26901	0.34784	0.42663	0.50489	0.58178	0.65874	0.70997	0.75723	0.84541	0.93476	1.02399	1.08076	1.10917	1.13755	1.16592	1.18629	1.18047	1.13499	1.11085	1.07844	1.02956	0.96779	0.90605	0.86076	0.81555	0.72853	0.6414	0.55433	0.47781	0.40341	0.3295	0.25653
74	3153	Cueva de Chaves	Continu	Oblicu	Doble bisell	Continu	Oblicu	Doble bisell	Continu	Oblicu	Doble bisell	1.17095515970864	0.17249	0.24469	0.28001	0.31528	0.40545	0.50583	0.54203	0.57821	0.6525	0.68638	0.74811	0.80975	0.93815	1.0075	1.05947	1.11137	1.16336	1.19096	1.18757	1.18419	1.18079	1.06385	1.02292	0.98201	0.9411	0.90251	0.87592	0.84934	0.8228	0.79201	0.75568	0.7193	0.66376	0.57985	0.52852	0.47176	0.40457
76	3155	Cueva de Chaves	Continu	Abrupte	Inversa	Continu	Oblicu	Directa	Continu	Abrupte	Inversa	0.943781219592009	0	0	0	0.08187	0.18623	0.29045	0.39485	0.49921	0.55326	0.60413	0.65505	0.70589	0.75683	0.80771	0.87038	0.94866	1.02708	1.10546	1.18378	1.26207	1.26816	1.20598	1.13926	1.06637	0.95023	0.83497	0.72107	0.64184	0.58236	0.51919	0.44148	0.39039	0.35527	0.29367	0.20305	0.11233	0.0569
77	3156	Cueva de Chaves	Continu	Abrupte	Inversa	Parcial distal	Abrupte	Directa	Continu	Abrupte	Inversa	2.01738399018101	0	0	0	0	0.59844	0.69044	0.83482	0.89344	0.95199	1.01054	1.03979	1.04887	1.10654	1.17794	1.1582	1.10943	1.06058	1.01612	0.98215	0.9482	0.91419	0.87659	0.83645	0.79634	0.75622	0.71614	0.67599	0.63584	0.58978	0.53632	0.48295	0.42952	0.37613	0.32267	0.2693	0.21588	0.16247
78	3157	Cueva de Chaves	Continu	Abrupte	Directa	Continu	Abrupte	Invers mes rasant complementari	Continu	Abrupte	Inversa	1.45479035322455	0	0	0	0	0.23141	0.43339	0.50532	0.57723	0.6075	0.6285	0.64952	0.67051	0.69153	0.72516	0.75367	0.75593	0.75819	0.76045	0.76271	0.76497	0.76723	0.76949	0.74221	0.72288	0.7324	0.74192	0.74309	0.74061	0.73814	0.73565	0.73318	0.7253	0.71445	0.70359	0.69275	0.68189	0.65372
81	3160	Cueva de Chaves	Discontinu	Oblicu	Bifacial	Part trencada	Oblicu	Bifacial	Discontinu	Oblicu	Bifacial	1.06790993161322	0.59972	0.6472	0.69288	0.73728	0.76733	0.77027	0.77321	0.77615	0.81693	0.8735	0.92075	0.9291	0.93055	0.93198	0.93342	0.93486	0.9657	1.00143	1.03713	1.07282	1.10856	1.1146	1.1146	1.1146	1.1146	1.10225	1.08365	1.06505	1.04649	1.02789	1.00932	0.99074	0.97216	0.95356	0.935	0.91531	0.86664
82	3161	Cueva de Chaves	Continu	Oblicu	Doble bisell	Continu	Oblicu	Doble bisell	Continu	Oblicu	Doble bisell	1.16954073013978	0.39918	0.47235	0.54564	0.61881	0.68599	0.73786	0.78979	0.82806	0.86418	0.91272	0.98723	1.01589	1.02878	1.03317	1.03755	1.04194	1.04633	1.05071	1.0551	1.0549	1.05101	1.04712	1.04323	1.03934	1.035	1.0202	1.00537	0.99055	0.97574	0.94844	0.91989	0.88847	0.85473	0.82095	0.78723	0.75349	0.69083
83	3162	Cueva de Chaves	Continu	Oblicu	Doble bisell	Continu	Oblicu	Doble bisell	Continu	Oblicu	Doble bisell	1.00798519053757	0.31274	0.36072	0.4077	0.4546	0.50158	0.55048	0.63426	0.71803	0.74748	0.77128	0.7896	0.80657	0.82623	0.86036	0.8956	0.94	0.9475	0.94295	0.93841	0.92637	0.9053	0.88426	0.8719	0.86523	0.85856	0.83367	0.8185	0.8148	0.8111	0.80739	0.80369	0.78419	0.7187	0.68578	0.6608	0.62365	0.56865
84	3163	Cueva de Chaves	Continu	Oblicu	Doble bisell	Continu	Oblicu	Doble bisell	Continu	Oblicu	Doble bisell	1.98515959417812	0.61591	0.626	0.67667	0.76093	0.8002	0.80503	0.322233655172414	0.81471	0.82635	0.88188	0.90213	0.89204	0.89091	0.91163	0.93337	0.94203	0.95069	0.98416	0.99165	0.9667	0.97399	0.98127	0.98856	0.97335	0.94069	0.9228	0.90487	0.88695	0.86905	0.85112	0.83323	0.81531	0.444631180555556	0.38845275862069	0.330814482758621	0.283551931034483	0.25383675862069
85	3164	Cueva de Chaves	Continu	Oblicu	Doble bisell	Continu	Oblicu	Doble bisell	Continu	Oblicu	Doble bisell	1.21971687742615	0.38991	0.45188	0.51396	0.58077	0.65846	0.73604	0.81373	0.8914	0.98766	1.10372	1.15866	1.15622	1.15378	1.15134	1.1489	1.14646	1.14402	1.14158	1.13914	1.13671	1.13309	1.1193	1.1055	1.09171	1.07791	1.06413	1.02877	0.97779	0.92689	0.87769	0.83506	0.79238	0.74972	0.70702	0.66439	0.62173	0.57906
86	3165	Cueva de Chaves	Continu	Oblicu	Doble bisell	Continu	Oblicu	Doble bisell	Continu	Oblicu	Doble bisell	0.811066769821815	0.4237	0.4616	0.49957	0.54111	0.58317	0.62517	0.66723	0.70928	0.75129	0.79329	0.83535	0.87733	0.9194	0.95886	0.99156	1.02423	1.05695	1.09074	1.1274	1.16403	1.16325	1.16115	1.15904	1.15693	1.15483	1.15273	1.15062	1.12371	1.08403	1.04429	1.00462	0.9649	0.91802	0.86147	0.80503	0.74854	0.69204
87	3166	Cueva de Chaves	Discontinu	Oblicu	Doble bisell	Continu	Pla o Rasant	Directa	Continu	Oblicu	Doble bisell	1.6480217823844	0	0.03102	0.12072	0.20428	0.28793	0.35788	0.40456	0.50513	0.63661	0.69596	0.75536	0.81403	0.87187	0.92962	0.98743	1.03687	1.0672	1.07846	1.11002	1.12222	1.10194	1.07522	1.0502	1.0287	1.00909	0.9895	0.96988	0.95011	0.86381	0.80047	0.73726	0.68806	0.64318	0.56874	0.46883	0.36882	0.26883
88	3167	Cueva de Chaves	Continu	Oblicu	Doble bisell	Continu	Oblicu	Doble bisell	Continu	Oblicu	Doble bisell	1.52135998608231	0.43615	0.48938	0.54223	0.59334	0.64453	0.69563	0.73665	0.77223	0.80778	0.84333	0.87891	0.91336	0.94601	0.9786	1.01122	1.0438	1.07644	1.1108	1.16078	1.20662	1.17151	1.12511	1.07865	1.0388	1.00172	0.96467	0.92754	0.89043	0.85337	0.81625	0.7792	0.74924	0.72715	0.70235	0.6601	0.61782	0.57553
90	3169	Cueva de Chaves	Continu	Abrupte	Directa	Continu	Abrupte	Directe mes rasant complementari	Inexistent	Inexistent	Inexistent	2.01701836523763	0	0	0	0	0	0	0	0	0	0	0.13135	0.27245	0.76635	0.83327	0.90025	0.96714	0.99481	1.02152	1.08817	1.11267	1.10539	1.09811	1.09083	1.08355	1.06522	1.03137	0.92295	0.62717	0.38149	0.20527	0.01747	0	0	0	0	0	0
91	3170	Cueva de Chaves	Continu	Abrupte	Directa	Continu	Abrupte	Directa	Inexistent	Inexistent	Inexistent	1.73682187516796	0	0	0	0	0	0	0	0	0.07625	0.14982	0.18096	0.24243	0.36586	0.47247	0.5709	0.67062	0.77342	0.98594	1.0894	1.21623	1.22709	1.20302	1.17892	1.1417	1.06495	0.99136	0.89692	0.7281	0.63557	0.48595	0.40045	0.24406	0.11862	0.03832	0	0	0
92	3171	Cueva de Chaves	Continu	Pla o Rasant	Inversa	Continu	Abrupte	Directa	Inexistent	Inexistent	Inexistent	1.45333559218682	0	0	0	0	0	0	0	0	0	0	0	0	0.56312	0.91263	1.01751	1.0761	1.07397	0.99206	0.95305	0.93025	0.91023	0.90635	0.93811	0.98674	0.98654	0.93509	0.91892	0.62885	0.24214	0	0	0	0	0	0	0	0
93	3172	Cueva de Chaves	Parcial proximal	Oblicu	Inversa	Continu	Abrupte	Inversa	Inexistent	Inexistent	Inexistent	1.4086163912631	0	0	0	0	0	0	0	0	0	0	0	0.02345	0.26991	0.55563	0.72961	0.89646	1.04354	1.06943	1.08192	1.09153	1.0904	1.08928	1.08816	1.08703	1.08111	1.05726	0.83818	0.69307	0.2243	0	0	0	0	0	0	0	0
94	3173	Cueva de Chaves	Continu	Abrupte	Directa	Continu	Pla o Rasant	Directa	Inexistent	Inexistent	Inexistent	0.915877627125016	0	0	0	0	0	0	0	0	0	0.74907	0.78771	0.77088	0.77639	0.78189	0.7874	0.7929	0.81019	0.84044	0.86465	0.87919	0.86937	0.85958	0.84793	0.83605	0.82417	0.916336736111111	0.869050281690141	0.79373	0.78567	0.67636	0.49727	0	0	0	0	0	0
97	3176	Cueva de Chaves	Continu	Abrupte	Directa	Continu	Abrupte	Bifacial	Inexistent	Inexistent	Inexistent	1.05289413162316	0.73017	0.724	0.71782	0.71165	0.70548	0.70186	0.69942	0.69698	0.69454	0.69223	0.69069	0.68916	0.68762	0.68623	0.68496	0.6837	0.68243	0.68112	0.67963	0.67814	0.67665	0.67516	0.67366	0.67217	0.67068	0.68261	0.6993	0.71539	0.72491	0.73444	0.74395	0.74875	0.75026	0.75178	0.75329	0.7449	0.73581
99	3178	Cueva de Chaves	Continu	Pla o Rasant	Directa	Continu	Abrupte	Directa	Inexistent	Inexistent	Inexistent	1.12589408853051	0	0	0	0.01349	0.11543	0.19341	0.27153	0.34961	0.43065	0.51355	0.59651	0.67936	0.75411	0.8263	0.89855	0.94786	0.96617	0.99285	0.98231	0.97461	0.97282	0.97104	1.02238	0.97997	0.89329	0.78252	0.65334	0.60966	0.53977	0.47761	0.43049	0.36879	0.22863	0.10388	0.00218	0	0
100	3179	Cueva de Chaves	Continu	Abrupte	Directa	Continu	Abrupte	Directa	Inexistent	Inexistent	Inexistent	1.12135745941391	0.18072	0.28408	0.34465	0.3631	0.38158	0.40002	0.44047	0.48832	0.53613	0.58393	0.64527	0.71078	0.77641	0.84813	0.94017	1.03208	1.14625	1.22816	1.20696	1.18576	1.16453	1.14334	1.12211	1.11876	1.12321	1.12114	1.05202	0.94862	0.85943	0.79325	0.72717	0.66102	0.61414	0.57206	0.4999	0.42768	0.34829
103	3182	Cueva de Chaves	Continu	Abrupte	Directe mes rasant complementari	Continu	Abrupte	Bifacial	Inexistent	Inexistent	Inexistent	1.79300537295966	0	0	0	0	0	0	0	0	0.8089	0.80573	0.80255	0.83424	0.86252	0.85563	0.84895	0.84895	0.84941	0.85383	0.85825	0.86266	0.86709	0.8715	0.87592	0.88034	0.86623	0.8517	0.84932	0.84977	0.85022	0.85067	0.85113	0.85158	0.85203	0.85248	0.84826	0.81243	0.80587
104	3183	Cueva de Chaves	Continu	Oblicu	Doble bisell	Continu	Oblicu	Doble bisell	Continu	Oblicu	Doble bisell	1.30172381033851	0.6858	0.71497	0.74208	0.76913	0.79637	0.82545	0.85456	0.88366	0.91866	0.96308	1.00755	1.05195	1.07656	1.0953	1.11406	1.12097	1.1187	1.11642	1.11116	1.10408	1.09698	1.08989	1.08279	1.0757	1.06861	1.06152	1.05442	1.04492	1.02515	1.00534	0.98556	0.96576	0.94598	0.92617	0.8887	0.84585	0.80299
105	3184	Guixeres	Continu	Abrupte	Directa	Continu	Abrupte	Directa	Inexistent	Inexistent	Inexistent	1.36375286182998	0	0	0	0	0	0	0	0	0	0	0.04067	0.16679	0.27032	0.41885	0.49186	0.60158	0.76582	0.88839	1.01089	1.12033	1.19659	1.18047	1.16433	1.1482	1.09744	0.97349	0.82056	0.66353	0.36027	0.07036	0	0	0	0	0	0	0
106	3185	Guixeres	Continu	Pla o Rasant	Directa	Continu	Pla o Rasant	Bifacial	Inexistent	Inexistent	Inexistent	1.07014903917072	0	0	0	0	0	0.67478	0.69623	0.71735	0.73831	0.75926	0.76693	0.7701	0.77328	0.77623	0.77912	0.782	0.78488	0.78777	0.78005	0.77022	0.76038	0.76241	0.76517	0.76793	0.77069	0.77345	0.77621	0.77877	0.77877	0.77877	0.77877	0.77877	0.77877	0.77877	0.77877	0.77478	0.75513
107	3186	Guixeres	Continu	Abrupte	Inversa	Continu	Abrupte	Directe mes rasant complementari	Inexistent	Inexistent	Inexistent	1.05424601391587	0	0	0	0	0	0	0	0	0	0.19922	0.4432	0.66652	0.85702	0.98382	1.04756	1.06213	1.08202	1.11142	1.11495	1.11847	1.12201	1.11831	1.07134	1.0244	1.00636	0.99461	0.91956	0.74605	0.56362	0.3809	0.1985	0.01011	0	0	0	0	0
108	3187	Guixeres	Continu	Oblicu	Doble bisell	Continu	Oblicu	Doble bisell	Continu	Oblicu	Doble bisell	0.994441099735527	0	0	0	0	0	0	0	0	0	0	0	0	0.04838	0.18248	0.3606	0.57645	1.03353	1.13357	1.19321	1.22176	1.17293	1.07734	0.98163	0.8754	0.71163	0.55726	0.43467	0.31499	0.12323	0.0048	0	0	0	0	0	0	0
109	3188	Valmayor	Continu	Oblicu	Doble bisell	Continu	Oblicu	Doble bisell	Continu	Oblicu	Doble bisell	1.79145556099196	0.39496	0.43137	0.46785	0.50427	0.54075	0.579	0.63957	0.71904	0.80359	0.82955	0.85554	0.88149	0.98123	1.06957	1.06503	1.07384	1.1479	1.1479	1.1479	1.1479	1.1479	1.1479	1.1479	1.1479	1.10356	1.04896	0.99425	0.93956	0.8952	0.85588	0.81663	0.77733	0.73243	0.68399	0.63565	0.58727	0.53515
110	3189	Valmayor	Continu	Oblicu	Doble bisell	Continu	Oblicu	Doble bisell	Continu	Oblicu	Doble bisell	1.26963930932492	0	0	0.05472	0.14744	0.24022	0.31233	0.38455	0.45675	0.52888	0.59955	0.65743	0.71523	0.77315	0.83098	0.88886	0.94667	1.00493	1.07385	1.14271	1.17907	1.17801	1.15553	1.05755	1.03184	0.9965	0.94976	0.90293	0.85611	0.80935	0.76252	0.7052	0.64729	0.58941	0.53147	0.46893	0.38047	0.27727
111	3190	Valmayor	Continu	Oblicu	Doble bisell	Continu	Oblicu	Doble bisell	Continu	Oblicu	Doble bisell	0.940399051153756	0.45228	0.50224	0.55228	0.60224	0.65228	0.70225	0.75228	0.80231	0.84264	0.88012	0.91764	0.9551	0.99264	1.03013	1.06427	1.0948	1.12538	1.15595	1.1865	1.19662	1.16743	1.13688	1.10547	1.07407	1.04267	1.01131	0.97988	0.95007	0.922	0.89389	0.86582	0.83772	0.80964	0.77223	0.67233	0.62885	0.5862
112	3191	Valmayor	Continu	Oblicu	Doble bisell	Continu	Oblicu	Doble bisell	Continu	Oblicu	Doble bisell	1.30783930699754	0	0	0	0.02425	0.10971	0.19505	0.28048	0.36586	0.45117	0.53648	0.62186	0.70712	0.79255	0.87786	0.96797	1.06132	1.15485	1.24833	1.29876	1.21461	1.13034	1.04896	0.96988	0.89085	0.81181	0.73397	0.6639	0.59386	0.5239	0.45384	0.37776	0.30054	0.22337	0.14612	0.082	0.02112	0
113	3192	Valmayor	Continu	Abrupte	Directa	Continu	Abrupte	Directa	Continu	Abrupte	Directa	1.3569906947903	1.01378	1.05375	1.09378	1.13374	1.15214	1.15707	1.16202	1.16696	1.17189	1.17683	1.18177	1.1867	1.19165	1.19658	1.20152	1.20646	1.17404	1.14016	1.1063	1.07245	1.03856	1.00471	0.97081	0.93695	0.90405	0.89353	0.88299	0.87246	0.86194	0.85141	0.84089	0.83036	0.81984	0.79521	0.76796	0.7407	0.71342
114	3193	Guixeres	Continu	Abrupte	Directa	Continu	Abrupte	Directa	Inexistent	Inexistent	Inexistent	2.49166732271528	0	0	0	0	0	0	0	0	0	0	0	0.04842	0.22275	0.52044	0.61859	0.71662	0.94039	1.07776	1.10809	1.07303	1.09737	1.1006	1.10382	1.08036	1.04617	0.95941	0.85948	0.72961	0.48602	0.01401	0	0	0	0	0	0	0
115	3194	Cueva del Toro	Continu	Abrupte	Directa	Continu	Abrupte	Directa	Continu	Abrupte	Directa	0.565384668858359	0.45477	0.47637	0.52125	0.57647	0.63177	0.68119	0.68119	0.68119	0.73699	0.79657	0.85622	0.91578	0.97402	0.98652	0.99902	1.01151	1.01972	1.01546	1.01121	1.00696	1.0027	1.02326	1.0492	1.06157	1.03832	1.01508	0.9918	0.97106	0.9593	0.94753	0.93577	0.924	0.91224	0.90047	0.86629	0.82664	0.78698
116	3195	Cueva del Toro	Continu	Abrupte	Directa	Continu	Abrupte	Directa	Continu	Abrupte	Directa	0.528772249245074	0.52314	0.58336	0.64369	0.70391	0.76424	0.82447	0.88479	0.90834	0.90834	0.90834	0.90834	0.90834	0.90834	0.90834	0.90834	0.92393	0.95123	0.97851	1.05885	1.02124	0.92662	0.93249	0.93838	0.94426	0.95015	0.95602	0.96191	0.9678	0.96463	0.93269	0.9008	0.86887	0.83697	0.76172	0.68421	0.60663	0.52904
117	3196	Cueva del Toro	Continu	Abrupte	Directa	Continu	Abrupte	Directa	Continu	Abrupte	Directa	0.796871878806459	0.39574	0.48514	0.51472	0.51959	0.52447	0.57537	0.63256	0.68973	0.70022	0.71002	0.71983	0.72288	0.71823	0.71358	0.76749	0.87939	0.90607	0.90827	0.91047	0.91266	0.91486	0.91706	0.92834	0.88192	0.85065	0.8556	0.86055	0.86551	0.87045	0.87541	0.88035	0.87479	0.84787	0.82092	0.79403	0.71743	0.68367
118	3197	Cueva del Toro	Continu	Abrupte	Directa	Continu	Abrupte	Directa	Continu	Abrupte	Directa	0.619371380124919	0.40773	0.48475	0.5619	0.63892	0.68845	0.69261	0.73646	0.84106	0.94555	1.05003	1.01727	0.96475	0.95592	0.9471	0.95702	0.98264	1.0083	1.02418	1.01942	1.01467	1.0099	1.03503	1.06548	1.02857	0.98802	0.94752	0.93471	0.92533	0.89979	0.82472	0.74979	0.70656	0.6633	0.60161	0.54004	0.47842	0.41679
121	3200	Nerja	Continu	Abrupte	Directa	Continu	Abrupte	Directa	Inexistent	Inexistent	Inexistent	0.937561496788192	0	0	0	0	0.46819	0.66433	0.75706	0.76738	0.77769	0.788	0.79833	0.80863	0.81403	0.81478	0.81553	0.81628	0.81704	0.81779	0.81327	0.80316	0.79302	0.7829	0.79895	0.81607	0.82694	0.83665	0.83907	0.8415	0.84392	0.84635	0.84877	0.85119	0.85362	0.85266	0.84993	0.84719	0.84445
122	3201	Nerja	Continu	Abrupte	Directa	Continu	Abrupte	Directa	Inexistent	Inexistent	Inexistent	0.694059249159439	0	0	0	0.05176	0.15654	0.27535	0.39102	0.43241	0.45859	0.53694	0.6829	0.83925	0.96959	1.09517	1.2126	1.22632	1.22994	1.23356	1.23717	1.19253	1.12049	1.04854	0.98183	0.91517	0.86515	0.83545	0.74245	0.64532	0.55984	0.46524	0.44611	0.42695	0.32645	0.28313	0.24243	0.18528	0.07935
123	3202	Los Castillejos	Continu	Abrupte	Directa	Continu	Abrupte	Directa	Inexistent	Inexistent	Inexistent	2.55197456651828	0	0	0	0	0	0	0	0	0.00579	0.28709	0.83452	0.87041	0.93729	1.02297	1.0926	1.15845	1.15138	1.09367	1.03824	0.98595	0.94652	0.93369	0.92923	0.76222	0.67633	0.62002	0.5636	0.47968	0.36365	0.21363	0.15369	0.09366	0.03369	0	0	0	0
124	3203	Los Castillejos	Continu	Abrupte	Directa	Continu	Abrupte	Directa	Inexistent	Inexistent	Inexistent	1.58822850109175	0	0	0	0	0	0	0	0	0	0.79847	0.81881	0.81936	0.81992	0	0.82103	0.82311	0.82605	0.81903	0.76622	0.76622	0.77333	0.80852	0.83575	0.83825	0.83891	0.81682	0.81354	0.74931	0.69409	0.73437	0.77681	0.76681	0.7106	0.65055	0.59077	0	0
125	3205	Nerja	Continu	Abrupte	Directa	Continu	Abrupte	Directa	Inexistent	Inexistent	Inexistent	1.35320515769106	0	0	0	0	0	0	0.76288	0.84556	0.86799	0	0	0.88062	0.87166	0.85875	0.84897	0.8438	0.83862	0.83345	0.80736	0.79268	0.79756	0.80244	0.80732	0.8122	0.81395	0.79875	0.79191	0.78923	0.78655	0.78401	0.78401	0.78401	0.78401	0.78476	0.78589	0.78703	0.81051
126	3206	Nerja	Continu	Abrupte	Directa	Continu	Abrupte	Directa	Inexistent	Inexistent	Inexistent	1.0992779203961	0	0	0	0.14514	0.41701	0.71327	0.89926	0.94895	0.98517	0.99655	0.99919	1.00182	1.00446	1.0071	1.00974	1.01238	1.01502	1.01694	1.01819	1.01943	1.02067	1.02191	1.02316	1.0244	1.01206	0.96796	0.92743	0.87503	0.85357	0.83752	0.77855	0.71952	0.66097	0.59932	0.50635	0.39795	0.2631
127	3207	Nerja	Continu	Abrupte	Directa	Continu	Abrupte	Directa	Inexistent	Inexistent	Inexistent	0.984753741020768	0	0	0	0	0	0	0	0	0.81954	0.82681	0.83029	0.83377	0.84527	0.86805	0.8417	0.82984	0.80668	0.76126	0.74172	0.75524	0.80269	0.82596	0.82776	0.84096	0.86539	0.87138	0.87737	0.88337	0	0.88135	0.87774	0.87413	0.87051	0.83443	0	0	0
128	3208	Nerja	Continu	Abrupte	Directa	Continu	Abrupte	Directe mes rasant complementari	Inexistent	Inexistent	Inexistent	1.28175171500586	0	0	0	0	0	0	0	0	0.02008	0.15604	0.37547	0.71501	0.81404	0.91292	1.01188	1.01882	1.02286	1.02689	1.03092	1.03542	1.04002	1.04462	1.04922	1.05382	1.05835	1.06123	1.06412	1.06701	1.04294	0.58148	0.17714	0	0	0	0	0	0
129	3209	Cova de les Cendres	Continu	Abrupte	Directe mes rasant complementari	Continu	Abrupte	Directe mes rasant complementari	Inexistent	Inexistent	Inexistent	1.87538509262519	0	0	0	0	0	0	0	0	0	0	0	0.83636	0.82744	0.82116	0.82026	0.81935	0.81919	0.81919	0.81919	0.81815	0.81455	0.81096	0.80736	0.80375	0.80015	0.79453	0.78762	0.79537	0.81132	0.82013	0.78531	0	0	0	0	0	0
168	3210	Abric de la Falguera	Continu	Inversa	Abrupte	Continu	Directa	Abrupte	Inexistent	Inexistent	Inexistent	1.08097860164081	0	0	0	0	0	0	0	0	0	0	0	0	0	0.80455	0.8101	0.81946	0.83232	0.84516	0.85625	0.86576	0.8753	0.88418	0.88418	0.86864	0.83767	0.78678	0.73791	0.68939	0.63712	0	0	0	0	0	0	0	0
[truncated: 81 more columns]
