# Supplementary material for: The spread of agriculture in Iberia through Approximate Bayesian Computation and Neolithic projectile tools
Source: PLoS One. 2021 Dec 28;16(12):e0261813. doi: 10.1371/journal.pone.0261813 (PMC8714124; doi:10.1371/journal.pone.0261813)
Supplement: S2 File. Reproducibility — It includes a readme file with further indications. (ZIP) [file pone.0261813.s002.zip › S2_File/Data/Dates.csv]

Site	Date_Short	Sd_Short	Id_Short	Date_all	Sd_all	Id_all
Cova de les Cendres	6510	40	Beta239377	6730	80	Beta75220
Cueva de Chaves	6580	35	GrA38022	6770	70	GrN12685
Cueva del Toro	6320	70	Beta365294	6540	110	Beta174305
El Retamar	6780	80	Beta90122	6780	80	Beta90122
Guixeres	6655	45	OxA26068	6655	45	OxA26068
Los Castillejos	6310	45	Ua36215	6470	150	Beta135664
Nerja	6590	40	Beta131577	6590	40	Beta131577
Valmayor	6570	30	Beta341168	6570	30	Beta341168
Mas d’Is	6600	40	Beta239378	6600	40	Beta239378
Barranquet	6510	50	Beta221431	6510	50	Beta221431
Benàmer	6575	50	CNA39	6575	50	CNA39
Cova Or	6510	160	KN51	6720	380	GANOPC13
Falguera	6510	80	Beta142289	6510	80	Beta142289
