# Supplementary material for: The spread of agriculture in Iberia through Approximate Bayesian Computation and Neolithic projectile tools
Source: PLoS One. 2021 Dec 28;16(12):e0261813. doi: 10.1371/journal.pone.0261813 (PMC8714124; doi:10.1371/journal.pone.0261813)
Supplement: S2 File. Reproducibility — It includes a readme file with further indications. (ZIP) [file pone.0261813.s002.zip › S2_File/Data/Geos.csv]

	ID	Site	Shape	Vertex	ExtP	IncP	DirP	ExtD	IncD	DirD	ExtBm	IncBm	DirBm
1	3080	Nerja	Trapezi	Trapezoidal	Continu	Abrupte	Directa	Part trencada	Abrupte	Directa	Inexistent	Inexistent	Inexistent
2	3081	Nerja	Trapezi	Trapezoidal	Continu	Abrupte	Directa	Continu	Abrupte	Inversa	Inexistent	Inexistent	Inexistent
3	3082	Nerja	Trapezi	Taprezoidal	Continu	Abrupte	Inversa	Continu	Abrupte	Directa	Inexistent	Inexistent	Inexistent
4	3083	El Retamar	Trapezi	Trapezoidal	Continu	Abrupte	Directa	Continu	Abrupte	Directa	Inexistent	Inexistent	Inexistent
5	3084	El Retamar	Triangle	Si	Continu	Abrupte	Directa	Continu	Abrupte	Directa	Continu	Abrupte	Directa
6	3085	El Retamar	Trapezi	Trapezoidal	Continu	Abrupte	Directa	Continu	Abrupte	Directa	Inexistent	Inexistent	Inexistent
7	3086	El Retamar	Trapezi	Si	Continu	Abrupte	Directa	Continu	Abrupte	Directa	Inexistent	Inexistent	Inexistent
8	3087	El Retamar	Trapezi	Trapezoidal	Continu	Abrupte	Directa	Continu	Abrupte	Directa	Inexistent	Inexistent	Inexistent
9	3088	El Retamar	Trapezi	Trapezoidal	Continu	Abrupte	Directa	Continu	Abrupte	Directa	Inexistent	Inexistent	Inexistent
10	3089	El Retamar	Trapezi	Trapezoidal	Continu	Abrupte	Directa	Continu	Abrupte	Directa	Inexistent	Inexistent	Inexistent
11	3090	El Retamar	Trapezi	Trapezoidal	Continu	Abrupte	Directa	Continu	Abrupte	Directa	Inexistent	Inexistent	Inexistent
12	3091	El Retamar	Trapezi	Trapezoidal	Continu	Abrupte	Directa	Continu	Abrupte	Directa	Inexistent	Inexistent	Inexistent
13	3092	El Retamar	Trapezi	Trapezoidal	Continu	Abrupte	Directa	Continu	Abrupte	Directa	Inexistent	Inexistent	Inexistent
14	3093	El Retamar	Trapezi	Trapezoidal	Continu	Abrupte	Directa	Continu	Abrupte	Directa	Inexistent	Inexistent	Inexistent
15	3094	El Retamar	Trapezi	Trapezoidal	Continu	Abrupte	Directa	Continu	Abrupte	Directa	Inexistent	Inexistent	Inexistent
16	3095	El Retamar	Trapezi	Trapezoidal	Continu	Abrupte	Directa	Continu	Abrupte	Directa	Inexistent	Inexistent	Inexistent
17	3096	El Retamar	Trapezi	Trapezoidal	Continu	Abrupte	Directa	Continu	Abrupte	Directa	Inexistent	Inexistent	Inexistent
18	3097	El Retamar	Trapezi	Trapezoidal	Continu	Abrupte	Directa	Continu	Abrupte	Directa	Inexistent	Inexistent	Inexistent
19	3098	El Retamar	Trapezi	Trapezoidal	Continu	Abrupte	Directa	Continu	Abrupte	Directa	Inexistent	Inexistent	Inexistent
20	3099	El Retamar	Trapezi	Trapezoidal	Continu	Abrupte	Directa	Continu	Abrupte	Directa	Inexistent	Inexistent	Inexistent
21	3100	El Retamar	Trapezi	Trapezoidal	Continu	Abrupte	Directa	Continu	Abrupte	Directa	Inexistent	Inexistent	Inexistent
22	3101	El Retamar	Trapezi	Trapezoidal	Continu	Abrupte	Directa	Continu	Abrupte	Directa	Inexistent	Inexistent	Inexistent
23	3102	El Retamar	Trapezi	Trapezoidal	Continu	Abrupte	Directa	Continu	Abrupte	Directa	Inexistent	Inexistent	Inexistent
24	3103	El Retamar	Trapezi	Trapezoidal	Continu	Abrupte	Directa	Continu	Abrupte	Directa	Inexistent	Inexistent	Inexistent
25	3104	El Retamar	Trapezi	Trapezoidal	Continu	Abrupte	Directa	Continu	Abrupte	Directa	Inexistent	Inexistent	Inexistent
26	3105	El Retamar	Trapezi	Trapezoidal	Part trencada	Abrupte	Directa	Continu	Abrupte	Directa	Inexistent	Inexistent	Inexistent
27	3106	El Retamar	Trapezi	Trapezoidal	Continu	Abrupte	Directa	Continu	Abrupte	Directa	Inexistent	Inexistent	Inexistent
28	3107	El Retamar	Trapezi	Trapezoidal	Continu	Abrupte	Directa	Continu	Abrupte	Directa	Inexistent	Inexistent	Inexistent
29	3108	El Retamar	Trapezi	Taprezoidal	Continu	Abrupte	Directa	Continu	Abrupte	Directa	Inexistent	Inexistent	Inexistent
30	3109	El Retamar	Trapezi	Trapezoidal	Continu	Abrupte	Directa	Continu	Abrupte	Directa	Inexistent	Inexistent	Inexistent
31	3110	El Retamar	Trapezi	Trapezoidal	Continu	Abrupte	Directa	Continu	Abrupte	Directa	Inexistent	Inexistent	Inexistent
32	3111	El Retamar	Trapezi	Trapezoidal	Continu	Abrupte	Directa	Continu	Abrupte	Directa	Inexistent	Inexistent	Inexistent
33	3112	El Retamar	Trapezi	Trapezoidal	Continu	Abrupte	Directa	Continu	Abrupte	Directa	Inexistent	Inexistent	Inexistent
34	3113	El Retamar	Trapezi	Trapezoidal	Continu	Abrupte	Directa	Continu	Abrupte	Directa	Inexistent	Inexistent	Inexistent
35	3114	El Retamar	Trapezi	Trapezoidal	Continu	Abrupte	Directa	Continu	Abrupte	Directa	Inexistent	Inexistent	Inexistent
36	3115	El Retamar	Trapezi	Trapezoidal	Continu	Abrupte	Directa	Continu	Abrupte	Directa	Inexistent	Inexistent	Inexistent
37	3116	El Retamar	Trapezi	Trapezoidal	Continu	Abrupte	Directa	Continu	Abrupte	Directa	Inexistent	Inexistent	Inexistent
38	3117	El Retamar	Trapezi	Trapezoidal	Continu	Abrupte	Directa	Continu	Abrupte	Directa	Inexistent	Inexistent	Inexistent
39	3118	El Retamar	Trapezi	Trapezoidal	Continu	Abrupte	Directa	Continu	Abrupte	Directa	Inexistent	Inexistent	Inexistent
40	3119	El Retamar	Trapezi	Trapezoidal	Continu	Abrupte	Directa	Continu	Abrupte	Directa	Inexistent	Inexistent	Inexistent
41	3120	El Retamar	Trapezi	Trapezoidal	Continu	Abrupte	Directa	Continu	Abrupte	Directa	Inexistent	Inexistent	Inexistent
42	3121	El Retamar	Trapezi	Trapezoidal	Continu	Abrupte	Inversa	Continu	Abrupte	Inversa	Continu	Abrupte	Inversa
43	3122	El Retamar	Trapezi	Trapezoidal	Continu	Abrupte	Directa	Continu	Abrupte	Directa	Inexistent	Inexistent	Inexistent
44	3123	El Retamar	Trapezi	Trapezoidal	Continu	Abrupte	Directa	Continu	Abrupte	Directa	Inexistent	Inexistent	Inexistent
45	3124	El Retamar	Trapezi	Trapezoidal	Continu	Abrupte	Directa	Continu	Abrupte	Directa	Inexistent	Inexistent	Inexistent
46	3125	El Retamar	Trapezi	Trapezoidal	Part trencada	Abrupte	Directa	Continu	Abrupte	Directa	Inexistent	Inexistent	Inexistent
47	3126	El Retamar	Trapezi	Trapezoidal	Continu	Abrupte	Directa	Continu	Abrupte	Directa	Inexistent	Inexistent	Inexistent
48	3127	El Retamar	Trapezi	Trapezoidal	Continu	Abrupte	Directa	Continu	Abrupte	Directa	Inexistent	Inexistent	Inexistent
49	3128	El Retamar	Trapezi	Trapezoidal	Continu	Abrupte	Directa	Continu	Abrupte	Directa	Inexistent	Inexistent	Inexistent
50	3129	El Retamar	Trapezi	Trapezoidal	Continu	Abrupte	Directa	Continu	Abrupte	Directa	Inexistent	Inexistent	Inexistent
51	3130	El Retamar	Trapezi	Trapezoidal	Continu	Abrupte	Directa	Continu	Abrupte	Directa	Inexistent	Inexistent	Inexistent
52	3131	El Retamar	Trapezi	Trapezoidal	Continu	Abrupte	Directa	Continu	Abrupte	Directa	Inexistent	Inexistent	Inexistent
53	3132	El Retamar	Trapezi	Trapezoidal	Continu	Abrupte	Directa	Continu	Abrupte	Directa	Inexistent	Inexistent	Inexistent
54	3133	El Retamar	Trapezi	Trapezoidal	Continu	Abrupte	Directa	Continu	Abrupte	Directa	Inexistent	Inexistent	Inexistent
55	3134	El Retamar	Trapezi	Trapezoidal	Continu	Abrupte	Directa	Continu	Abrupte	Directa	Inexistent	Inexistent	Inexistent
56	3135	El Retamar	Trapezi	Trapezoidal	Continu	Abrupte	Directa	Continu	Abrupte	Directa	Inexistent	Inexistent	Inexistent
57	3136	El Retamar	Trapezi	Trapezoidal	Continu	Abrupte	Directa	Continu	Abrupte	Directa	Inexistent	Inexistent	Inexistent
58	3137	El Retamar	Trapezi	Trapezoidal	Continu	Abrupte	Directa	Continu	Abrupte	Directa	Inexistent	Inexistent	Inexistent
59	3138	El Retamar	Trapezi	Trapezoidal	Continu	Abrupte	Directa	Continu	Abrupte	Directa	Inexistent	Inexistent	Inexistent
60	3139	El Retamar	Trapezi	Trapezoidal	Continu	Abrupte	Directa	Continu	Abrupte	Directa	Inexistent	Inexistent	Inexistent
61	3140	El Retamar	Trapezi	Trapezoidal	Continu	Abrupte	Directa	Continu	Abrupte	Directa	Inexistent	Inexistent	Inexistent
62	3141	El Retamar	Trapezi	Trapezoidal	Continu	Abrupte	Directa	Continu	Abrupte	Directa	Inexistent	Inexistent	Inexistent
63	3142	Cueva de Chaves	Trapezi	Trapezoidal	Continu	Pla o Rasant	Bifacial	Continu	Abrupte/Simple	Directa	Inexistent	Inexistent	Inexistent
64	3143	Cueva de Chaves	Trapezi	Trapezoidal	Part trencada	Part trencada	Part trencada	Continu	Abrupte/Simple	Bifacial	Inexistent	Inexistent	Inexistent
65	3144	Cueva de Chaves	Triangle	Si	Continu	Abrupte	Inversa	Continu	Abrupte	Directa	Continu	Abrupte	Inversa
66	3145	Cueva de Chaves	Triangle	Si	Continu	Oblicu	Doble bisell	Continu	Oblicu	Doble bisell	Continu	Oblicu	Doble bisell
67	3146	Cueva de Chaves	Segment	Segmentoide	Discontinu	Abrupte	Bifacial	Continu	Abrupte	Bifacial	Continu	Abrupte	Alternant
68	3147	Cueva de Chaves	Segment	Segmentoide	Continu	Oblicu	Doble bisell	Continu	Oblicu	Doble bisell	Continu	Oblicu	Doble bisell
69	3148	Cueva de Chaves	Triangle	Si	Continu	Abrupte	Bifacial	Continu	Abrupte	Bifacial	Continu	Abrupte	Bifacial
70	3149	Cueva de Chaves	Triangle	Si	Part trencada	Pla o Rasant	Invers mes rasant complementari	Continu	Abrupte	Directe mes rasant complementari	Continu	Pla o Rasant	Directa
71	3150	Cueva de Chaves	Triangle	Si	Continu	Oblicu	Doble bisell	Continu	Oblicu	Doble bisell	Continu	Oblicu	Doble bisell
72	3151	Cueva de Chaves	Triangle	Si	Continu	Oblicu	Doble bisell	Continu	Oblicu	Doble bisell	Continu	Oblicu	Doble bisell
73	3152	Cueva de Chaves	Triangle	Si	Part trencada	Oblicu	Doble bisell	Continu	Oblicu	Doble bisell	Continu	Oblicu	Doble bisell
74	3153	Cueva de Chaves	Triangle	Si	Continu	Oblicu	Doble bisell	Continu	Oblicu	Doble bisell	Continu	Oblicu	Doble bisell
75	3154	Cueva de Chaves	Triangle	Si	Continu	Pla o Rasant	Directe mes rasant complementari	Part trencada	Pla o Rasant	Directe mes rasant complementari	Continu	Pla o Rasant	Directe mes rasant complementari
76	3155	Cueva de Chaves	Triangle	Si	Continu	Abrupte	Inversa	Continu	Oblicu	Directa	Continu	Abrupte	Inversa
77	3156	Cueva de Chaves	Triangle	Si	Continu	Abrupte	Inversa	Parcial distal	Abrupte	Directa	Continu	Abrupte	Inversa
78	3157	Cueva de Chaves	Triangle	Si	Continu	Abrupte	Directa	Continu	Abrupte	Invers mes rasant complementari	Continu	Abrupte	Inversa
79	3158	Cueva de Chaves	Triangle	Si	Part trencada	Part trencada	Part trencada	Part trencada	Abrupte	Directa	Continu	Abrupte	Directa
80	3159	Cueva de Chaves	Segment	Segmentoide	Continu	Oblicu	Doble bisell	Continu	Oblicu	Doble bisell	Continu	Oblicu	Doble bisell
81	3160	Cueva de Chaves	Segment	Segmentoide	Discontinu	Oblicu	Bifacial	Part trencada	Oblicu	Bifacial	Discontinu	Oblicu	Bifacial
82	3161	Cueva de Chaves	Segment	Segmentoide	Continu	Oblicu	Doble bisell	Continu	Oblicu	Doble bisell	Continu	Oblicu	Doble bisell
83	3162	Cueva de Chaves	Segment	Segmentoide	Continu	Oblicu	Doble bisell	Continu	Oblicu	Doble bisell	Continu	Oblicu	Doble bisell
84	3163	Cueva de Chaves	Segment	Segmentoide	Continu	Oblicu	Doble bisell	Continu	Oblicu	Doble bisell	Continu	Oblicu	Doble bisell
85	3164	Cueva de Chaves	Segment	Segmentoide	Continu	Oblicu	Doble bisell	Continu	Oblicu	Doble bisell	Continu	Oblicu	Doble bisell
86	3165	Cueva de Chaves	Triangle	Si	Continu	Oblicu	Doble bisell	Continu	Oblicu	Doble bisell	Continu	Oblicu	Doble bisell
87	3166	Cueva de Chaves	Triangle	Si	Discontinu	Oblicu	Doble bisell	Continu	Pla o Rasant	Directa	Continu	Oblicu	Doble bisell
88	3167	Cueva de Chaves	Triangle	Si	Continu	Oblicu	Doble bisell	Continu	Oblicu	Doble bisell	Continu	Oblicu	Doble bisell
89	3168	Cueva de Chaves	Trapezi	Trapezoidal	Continu	Abrupte	Directa	Continu	Abrupte	Directa	Inexistent	Inexistent	Inexistent
90	3169	Cueva de Chaves	Trapezi	Trapezoidal	Continu	Abrupte	Directa	Continu	Abrupte	Directe mes rasant complementari	Inexistent	Inexistent	Inexistent
91	3170	Cueva de Chaves	Trapezi	Trapezoidal	Continu	Abrupte	Directa	Continu	Abrupte	Directa	Inexistent	Inexistent	Inexistent
92	3171	Cueva de Chaves	Trapezi	Trapezoidal	Continu	Pla o Rasant	Inversa	Continu	Abrupte	Directa	Inexistent	Inexistent	Inexistent
93	3172	Cueva de Chaves	Trapezi	Trapezoidal	Parcial proximal	Oblicu	Inversa	Continu	Abrupte	Inversa	Inexistent	Inexistent	Inexistent
94	3173	Cueva de Chaves	Trapezi	Trapezoidal	Continu	Abrupte	Directa	Continu	Pla o Rasant	Directa	Inexistent	Inexistent	Inexistent
95	3174	Cueva de Chaves	Trapezi	Trapezoidal	Continu	Abrupte	Invers mes rasant complementari	Part trencada	Abrupte	Directa	Inexistent	Inexistent	Inexistent
96	3175	Cueva de Chaves	Trapezi	Trapezoidal	Part trencada	Abrupte	Directa	Continu	Abrupte	Bifacial	Inexistent	Inexistent	Inexistent
97	3176	Cueva de Chaves	Trapezi	Trapezoidal	Continu	Abrupte	Directa	Continu	Abrupte	Bifacial	Inexistent	Inexistent	Inexistent
98	3177	Cueva de Chaves	Trapezi	Trapezoidal	Continu	Oblicu	Bifacial	Continu	Abrupte	Bifacial	Inexistent	Inexistent	Inexistent
99	3178	Cueva de Chaves	Trapezi	Trapezoidal	Continu	Pla o Rasant	Directa	Continu	Abrupte	Directa	Inexistent	Inexistent	Inexistent
100	3179	Cueva de Chaves	Trapezi	Trapezoidal	Continu	Abrupte	Directa	Continu	Abrupte	Directa	Inexistent	Inexistent	Inexistent
101	3180	Cueva de Chaves	Trapezi	Trapezoidal	Continu	Abrupte	Directa	Continu	Abrupte	Directa	Inexistent	Inexistent	Inexistent
102	3181	Cueva de Chaves	Trapezi	Trapezoidal	Part trencada	Pla o Rasant	Directa	Continu	Abrupte	Bifacial	Inexistent	Inexistent	Inexistent
103	3182	Cueva de Chaves	Trapezi	Trapezoidal	Continu	Abrupte	Directe mes rasant complementari	Continu	Abrupte	Bifacial	Inexistent	Inexistent	Inexistent
104	3183	Cueva de Chaves	Segment	Segmentoide	Continu	Oblicu	Doble bisell	Continu	Oblicu	Doble bisell	Continu	Oblicu	Doble bisell
105	3184	Guixeres	Trapezi	Trapezoidal	Continu	Abrupte	Directa	Continu	Abrupte	Directa	Inexistent	Inexistent	Inexistent
106	3185	Guixeres	Trapezi	Trapezoidal	Continu	Pla o Rasant	Directa	Continu	Pla o Rasant	Bifacial	Inexistent	Inexistent	Inexistent
107	3186	Guixeres	Trapezi	Trapezoidal	Continu	Abrupte	Inversa	Continu	Abrupte	Directe mes rasant complementari	Inexistent	Inexistent	Inexistent
108	3187	Guixeres	Triangle	Si	Continu	Oblicu	Doble bisell	Continu	Oblicu	Doble bisell	Continu	Oblicu	Doble bisell
109	3188	Valmayor	Segment	Segmentoide	Continu	Oblicu	Doble bisell	Continu	Oblicu	Doble bisell	Continu	Oblicu	Doble bisell
110	3189	Valmayor	Segment	Segmentoide	Continu	Oblicu	Doble bisell	Continu	Oblicu	Doble bisell	Continu	Oblicu	Doble bisell
111	3190	Valmayor	Segment	Segmentoide	Continu	Oblicu	Doble bisell	Continu	Oblicu	Doble bisell	Continu	Oblicu	Doble bisell
112	3191	Valmayor	Triangle	Si	Continu	Oblicu	Doble bisell	Continu	Oblicu	Doble bisell	Continu	Oblicu	Doble bisell
113	3192	Valmayor	Triangle	Si	Continu	Abrupte	Directa	Continu	Abrupte	Directa	Continu	Abrupte	Directa
114	3193	Guixeres	Trapezi	Trapezoidal	Continu	Abrupte	Directa	Continu	Abrupte	Directa	Inexistent	Inexistent	Inexistent
115	3194	Cueva del Toro	Segment	Segmentoide	Continu	Abrupte	Directa	Continu	Abrupte	Directa	Continu	Abrupte	Directa
116	3195	Cueva del Toro	Segment	Segmentoide	Continu	Abrupte	Directa	Continu	Abrupte	Directa	Continu	Abrupte	Directa
117	3196	Cueva del Toro	Segment	Segmentoide	Continu	Abrupte	Directa	Continu	Abrupte	Directa	Continu	Abrupte	Directa
118	3197	Cueva del Toro	Segment	Segmentoide	Continu	Abrupte	Directa	Continu	Abrupte	Directa	Continu	Abrupte	Directa
119	3198	Can Sadurní	Trapezi	Trapezoidal	Continu	Abrupte	Directa	Continu	Abrupte	Directa	Inexistent	Inexistent	Inexistent
120	3199	Nerja	Trapezi	Trapezoidal	Continu	Abrupte	Inversa	Continu	Abrupte	Inversa	Continu	Abrupte	Bifacial
121	3200	Nerja	Trapezi	Trapezoidal	Continu	Abrupte	Directa	Continu	Abrupte	Directa	Inexistent	Inexistent	Inexistent
122	3201	Nerja	Trapezi	Trapezoidal	Continu	Abrupte	Directa	Continu	Abrupte	Directa	Inexistent	Inexistent	Inexistent
123	3202	Los Castillejos	Trapezi	Trapezoidal	Continu	Abrupte	Directa	Continu	Abrupte	Directa	Inexistent	Inexistent	Inexistent
124	3203	Los Castillejos	Trapezi	Trapezoidal	Continu	Abrupte	Directa	Continu	Abrupte	Directa	Inexistent	Inexistent	Inexistent
125	3205	Nerja	Trapezi	Trapezoidal	Continu	Abrupte	Directa	Continu	Abrupte	Directa	Inexistent	Inexistent	Inexistent
126	3206	Nerja	Trapezi	Trapezoidal	Continu	Abrupte	Directa	Continu	Abrupte	Directa	Inexistent	Inexistent	Inexistent
127	3207	Nerja	Trapezi	Trapezoidal	Continu	Abrupte	Directa	Continu	Abrupte	Directa	Inexistent	Inexistent	Inexistent
128	3208	Nerja	Trapezi	Trapezoidal	Continu	Abrupte	Directa	Continu	Abrupte	Directe mes rasant complementari	Inexistent	Inexistent	Inexistent
129	3209	Cova de les Cendres	Trapezi	Trapezoidal	Continu	Abrupte	Directe mes rasant complementari	Continu	Abrupte	Directe mes rasant complementari	Inexistent	Inexistent	Inexistent
130	2323	Mas d'Is	Trapezi	Taprezoidal	Continu	Abrupte	Inversa	Discontinu	Abrupte	Inversa	Inexistent	Inexistent	Inexistent
131	2325	Mas d'Is	Segment	Segmentoide	Continu	Abrupte	Directa	Continu	Abrupte	Directa	Continu	Abrupte	Directa
132	235	Barranquet	Trapezi	Taprezoidal	Continu	Abrupte	Directa	Continu	Abrupte	Directa	Inexistent	Inexistent	Inexistent
133	236	Barranquet	Trapezi	Taprezoidal	Continu	Oblicu	Doble bisell	Continu	Oblicu	Doble bisell	Inexistent	Inexistent	Inexistent
134	2629	Cova de les Cendres	Trapezi	Taprezoidal	Continu	Abrupte	Directa	Continu	Abrupte	Invers mes rasant complementari	Inexistent	Inexistent	Inexistent
135	2632	Cova de les Cendres	Triangle	Si	Continu	Abrupte	Directa	Continu	Abrupte	Directa	Continu	Abrupte	Directa
136	2823	Cova de les Cendres	Trapezi	Taprezoidal	Continu	Oblicu	Doble bisell	Continu	Oblicu	Doble bisell	Inexistent	Inexistent	Inexistent
137	2824	Cova de les Cendres	Trapezi	Taprezoidal	Continu	Abrupte	Directa	Continu	Abrupte	Invers mes rasant complementari	Inexistent	Inexistent	Inexistent
138	2825	Cova de les Cendres	Trapezi	Taprezoidal	Continu	Abrupte	Directa	Continu	Abrupte	Inversa	Inexistent	Inexistent	Inexistent
139	2699	Benàmer	Trapezi	Taprezoidal	Continu	Oblicu	Doble bisell	Continu	Oblicu	Doble bisell	Inexistent	Inexistent	Inexistent
140	2700	Benàmer	Trapezi	Taprezoidal	Continu	Pla o Rasant	Invers mes rasant complementari	Continu	Oblicu	Doble bisell	Inexistent	Inexistent	Inexistent
141	2701	Benàmer	Trapezi	Taprezoidal	Continu	Pla o Rasant	Invers mes rasant complementari	Continu	Abrupte	Directa	Inexistent	Inexistent	Inexistent
142	2124	Cova Or	Trapezi	Taprezoidal	Continu	Abrupte	Directa	Continu	Abrupte	Directa	Inexistent	Inexistent	Inexistent
143	2125	Cova Or	Triangle	Si	Continu	Abrupte	Inversa	Continu	Abrupte	Directa	Continu	Abrupte	Directa
144	2135	Cova Or	Segment	Segmentoide	Continu	Abrupte	Directa	Continu	Abrupte	Directa	Continu	Abrupte	Directa
145	2136	Cova Or	Trapezi	Taprezoidal	Continu	Abrupte	Directa	Continu	Abrupte	Directa	Inexistent	Inexistent	Inexistent
146	2137	Cova Or	Trapezi	Taprezoidal	Continu	Abrupte	Directa	Continu	Abrupte	Directa	Inexistent	Inexistent	Inexistent
147	2138	Cova Or	Trapezi	Taprezoidal	Continu	Abrupte	Inversa	Continu	Abrupte	Directa	Inexistent	Inexistent	Inexistent
148	2139	Cova Or	Trapezi	Taprezoidal	Continu	Abrupte	Directa	Continu	Abrupte	Directa	Inexistent	Inexistent	Inexistent
149	2140	Cova Or	Trapezi	Taprezoidal	Continu	Abrupte	Directa	Continu	Abrupte	Directa	Inexistent	Inexistent	Inexistent
150	2141	Cova Or	Trapezi	Taprezoidal	Continu	Abrupte	Directa	Part trencada	Abrupte	Inversa	Inexistent	Inexistent	Inexistent
151	2142	Cova Or	Trapezi	Taprezoidal	Continu	Abrupte	Directa	Continu	Abrupte	Directa	Inexistent	Inexistent	Inexistent
152	2143	Cova Or	Trapezi	Taprezoidal	Continu	Semiabrupte	Inversa	Continu	Abrupte	Inversa	Inexistent	Inexistent	Inexistent
153	2144	Cova Or	Trapezi	Taprezoidal	Continu	Abrupte	Directa	Continu	Abrupte	Directa	Inexistent	Inexistent	Inexistent
154	2145	Cova Or	Trapezi	Taprezoidal	Continu	Abrupte	Directa	Continu	Abrupte	Directa	Inexistent	Inexistent	Inexistent
155	2380	Cova Or	Trapezi	Taprezoidal	Continu	Abrupte	Inversa	Continu	Abrupte	Directa	Inexistent	Inexistent	Inexistent
156	2381	Cova Or	Trapezi	Taprezoidal	Continu	Abrupte	Directa	Continu	Abrupte	Directa	Inexistent	Inexistent	Inexistent
157	2382	Cova Or	Trapezi	Taprezoidal	Continu	Abrupte	Directa	Continu	Abrupte	Directa	Inexistent	Inexistent	Inexistent
158	2427	Cova Or	Trapezi	Taprezoidal	Continu	Abrupte	Invers mes rasant complementari	Continu	Abrupte	Directa	Inexistent	Inexistent	Inexistent
159	2428	Cova Or	Segment	Segmentoide	Continu	Abrupte	Directa	Continu	Abrupte	Directa	Continu	Abrupte	Directa
160	2444	Cova Or	Trapezi	Taprezoidal	Continu	Abrupte	Directa	Continu	Abrupte	Directa	Inexistent	Inexistent	Inexistent
161	2445	Cova Or	Trapezi	Taprezoidal	Continu	Abrupte	Inversa	Continu	Abrupte	Directa	Inexistent	Inexistent	Inexistent
162	2454	Cova Or	Trapezi	Taprezoidal	Continu	Abrupte	Directa	Continu	Abrupte	Directa	Inexistent	Inexistent	Inexistent
163	2455	Cova Or	Trapezi	Taprezoidal	Continu	Abrupte	Directa	Continu	Abrupte	Directe mes rasant complementari	Inexistent	Inexistent	Inexistent
164	2456	Cova Or	Trapezi	Taprezoidal	Continu	Semiabrupte	Directe mes rasant complementari	Continu	Abrupte	Directa	Inexistent	Inexistent	Inexistent
165	2833	Cova Or	Segment	Segmentoide	Continu	Oblicu	Doble bisell	Continu	Oblicu	Doble bisell	Continu	Oblicu	Doble bisell
166	2346	Abric de la Falguera	Trapezi	Taprezoidal	Continu	Directa	Abrupte	Continu	Inversa	Abrupte	Inexistent	Inexistent	Inexistent
167	2347	Abric de la Falguera	Trapezi	Taprezoidal	Continu	Directa	Abrupte	Continu	Doble bisell	Oblicu	Inexistent	Inexistent	Inexistent
168	3210	Abric de la Falguera	Trapezi	Taprezoidal	Continu	Inversa	Abrupte	Continu	Directa	Abrupte	Inexistent	Inexistent	Inexistent
