# Supplementary material for: The spread of agriculture in Iberia through Approximate Bayesian Computation and Neolithic projectile tools
Source: PLoS One. 2021 Dec 28;16(12):e0261813. doi: 10.1371/journal.pone.0261813 (PMC8714124; doi:10.1371/journal.pone.0261813)
Supplement: S2 File. Reproducibility — It includes a readme file with further indications. (ZIP) [file pone.0261813.s002.zip › S2_File/Data/MatDistGeo.csv]

	Cova de les Cendres	Cueva de Chaves	Cueva del Toro	El Retamar	Guixeres	Los Castillejos	Nerja	Valmayor	Mas d’Is	Barranquet	Benàmer	Cova Or	Falguera
Cova de les Cendres	0	413	439	603	332	395	411	294	48	37	50	48	62
Cueva de Chaves	413	0	696	829	182	654	699	124	411	384	401	394	414
Cueva del Toro	439	696	0	164	714	45	55	625	396	429	400	407	383
El Retamar	439	829	164	0	865	208	204	770	559	592	562	569	545
Guixeres	603	182	714	865	0	669	702	113	351	317	343	335	359
Los Castillejos	332	654	45	208	669	0	58	581	351	385	355	362	339
Nerja	395	699	55	204	702	58	0	620	371	406	376	384	359
Valmayor	411	124	625	770	113	581	620	0	299	269	289	282	304
Mas d’Is	294	411	396	559	351	351	371	299	0	355	10	17	15
Barranquet	48	384	429	592	317	385	406	269	355	0	29	22	47
Benàmer	37	401	400	562	343	355	376	289	10	29	0	8	18
Cova Or	50	394	407	569	335	362	384	282	17	22	8	0	26
Falguera	62	414	383	545	359	339	359	304	15	47	18	26	0
