# Supplementary material for: The spread of agriculture in Iberia through Approximate Bayesian Computation and Neolithic projectile tools
Source: PLoS One. 2021 Dec 28;16(12):e0261813. doi: 10.1371/journal.pone.0261813 (PMC8714124; doi:10.1371/journal.pone.0261813)
Supplement: S2 File. Reproducibility — It includes a readme file with further indications. (ZIP) [file pone.0261813.s002.zip › S2_File/Data/P2_double.csv]

	Origin1	Origin2	Ms	Mp	r
1	Barranquet	Cova Or	0.388865334192657	0.0058994100589941	1.00999674834311
2	Cueva del Toro	Los Castillejos	0.368887465255961	0.0057994200579942	3.18029692894313
3	Los Castillejos	Cova Or	0.347254579286597	0.0095990400959904	1.50829170034546
4	Cova de les Cendres	Mas d’Is	0.333051750210304	0.0115988401159884	0.972713902313262
5	Guixeres	Falguera	0.399480594586111	0.0048995100489951	2.61510557914618
6	Guixeres	Cueva de Chaves	0.351674866218219	0.0097990200979902	4.13659595725732
7	Benàmer	Cova de les Cendres	0.401410568996454	0.0043995600439956	1.08259069770575
8	Falguera	Los Castillejos	0.336552302586613	0.0125987401259874	0.966649941261858
9	Benàmer	Nerja	0.386338532853465	0.006999300069993	1.14730283344164
10	El Retamar	Los Castillejos	0.345611057222261	0.0098990100989901	4.47391433526995
11	Guixeres	El Retamar	0.363319450833993	0.0102989701029897	1.83930777298938
12	Barranquet	El Retamar	0.352826506833619	0.0098990100989901	1.00614544195123
13	Los Castillejos	Cova Or	0.347013290990801	0.0090990900909909	0.912635344360024
14	Cova de les Cendres	Guixeres	0.379573550382019	0.0057994200579942	2.19474507774971
15	Los Castillejos	Cueva de Chaves	0.33562906262547	0.0122987701229877	1.0988861689344
16	Barranquet	Valmayor	0.399662972524877	0.0033996600339966	1.79785235786159
17	Guixeres	El Retamar	0.341278333478941	0.0103989601039896	2.40809856227133
18	Mas d’Is	El Retamar	0.358046925607956	0.0073992600739926	3.98222301702481
19	Barranquet	Cova Or	0.358443500436084	0.0103989601039896	1.0083662040066
20	Cova Or	Nerja	0.335869190686167	0.0125987401259874	0.963162553682923
21	Nerja	Mas d’Is	0.354905706641502	0.0094990500949905	0.972114274883643
22	Cova Or	Benàmer	0.347527785618921	0.0108989101089891	1.0329168649856
23	Barranquet	Valmayor	0.348141372066544	0.0102989701029897	1.11435490981955
24	Guixeres	Cova de les Cendres	0.396606162271198	0.0051994800519948	4.62550042576762
25	Los Castillejos	Cova Or	0.342126313483416	0.008999100089991	4.48316208076477
26	Cueva de Chaves	Los Castillejos	0.337136512165485	0.0185981401859814	0.948484301008284
27	Guixeres	Cova de les Cendres	0.382724739083746	0.005999400059994	1.58407303480245
28	Falguera	Cova Or	0.402455967432147	0.0052994700529947	1.41866659395816
29	Cova de les Cendres	Nerja	0.394565846684107	0.0056994300569943	0.951910931011662
30	Barranquet	Benàmer	0.355066543076663	0.0083991600839916	1.83303036537021
31	Nerja	Benàmer	0.381549599997056	0.0064993500649935	3.04575233228737
32	El Retamar	Falguera	0.340532068090982	0.006999300069993	1.42544766496168
33	Cova Or	Barranquet	0.348740795663886	0.010998900109989	0.923466893052682
34	Guixeres	Valmayor	0.358685133865519	0.0097990200979902	4.27458779286826
35	Los Castillejos	Cueva de Chaves	0.402731675897936	0.0063993600639936	0.978087860858068
36	Cueva del Toro	Cova Or	0.377725042276603	0.0053994600539946	1.75189276480768
37	Benàmer	Cova de les Cendres	0.363567078615433	0.0080991900809919	0.949083343613893
38	El Retamar	Valmayor	0.355387532281932	0.0093990600939906	4.02264257190283
39	Nerja	Benàmer	0.346254152419964	0.0173982601739826	0.938314944785088
40	Cova Or	Los Castillejos	0.357642071492175	0.00999900009999	1.04206058327109
41	Cueva de Chaves	El Retamar	0.364144707426669	0.0081991800819918	4.24173378609773
42	Mas d’Is	Guixeres	0.38438205348911	0.003999600039996	0.936786464508623
43	Cova de les Cendres	Falguera	0.346396147639726	0.0076992300769923	0.950746568990871
44	Benàmer	Cueva de Chaves	0.362443842156478	0.0128987101289871	3.21690978649072
45	El Retamar	Cova de les Cendres	0.348311265626395	0.0114988501149885	1.03513314891607
46	Cova de les Cendres	Benàmer	0.386176126694015	0.0055994400559944	1.02333492119797
47	El Retamar	Nerja	0.350167029450494	0.00999900009999	4.06345045796782
48	Los Castillejos	Cova de les Cendres	0.364607768670027	0.0056994300569943	2.58991305123456
49	Cueva del Toro	Benàmer	0.339918239888394	0.0085991400859914	1.29514471624326
50	Cova de les Cendres	Nerja	0.384360776797559	0.0080991900809919	0.927346421731636
51	Nerja	Cova de les Cendres	0.345654339629129	0.0146985301469853	1.63477365896897
52	Nerja	Benàmer	0.392404740264788	0.0061993800619938	0.947930910624564
53	Nerja	Cova de les Cendres	0.351162602847873	0.0095990400959904	4.17933996539749
54	Cueva de Chaves	Cueva del Toro	0.331000889428464	0.0161983801619838	2.91168130291626
55	Barranquet	Benàmer	0.370471649266245	0.0068993100689931	1.07590270736255
56	Guixeres	Mas d’Is	0.381374586008898	0.0052994700529947	2.42495910812821
57	Guixeres	Cueva de Chaves	0.400851758159342	0.0033996600339966	3.23427380682807
58	Benàmer	Valmayor	0.36223897079727	0.0075992400759924	2.43013662168384
59	Cova Or	Barranquet	0.35797544911404	0.0077992200779922	1.44153197646141
60	Nerja	Cova Or	0.359206643137399	0.0101989801019898	1.51788429062348
61	Falguera	Nerja	0.369409081833415	0.0076992300769923	1.02368696322665
62	Cova de les Cendres	Nerja	0.37560386168947	0.0071992800719928	0.921219680178911
63	Valmayor	Cova de les Cendres	0.382274470201902	0.004999500049995	4.44666506995261
64	Benàmer	Cova de les Cendres	0.331302638358176	0.0086991300869913	1.42931016121572
65	Valmayor	Guixeres	0.395015781828341	0.0052994700529947	3.53911513875425
66	Guixeres	Cueva de Chaves	0.33451137571795	0.0091990800919908	3.17041019267309
67	Barranquet	Benàmer	0.396208106956359	0.004999500049995	1.01427003713325
68	Cova Or	Cueva del Toro	0.350481018497001	0.0102989701029897	2.15031707818341
69	Cueva de Chaves	Falguera	0.387043470356515	0.002999700029997	2.04175584642682
70	Benàmer	Valmayor	0.3815332673129	0.0050994900509949	2.88894614327699
71	Cova Or	Cova de les Cendres	0.358604915005298	0.0098990100989901	1.09417518293485
72	Barranquet	Benàmer	0.340687310240291	0.0092990700929907	1.93020653206669
73	Cueva de Chaves	Cova Or	0.3423023193262	0.0087991200879912	2.86828364447178
74	Barranquet	Benàmer	0.357138405162591	0.0080991900809919	1.08401328856125
75	Benàmer	El Retamar	0.367585270533074	0.0067993200679932	3.08496784844343
76	Nerja	Los Castillejos	0.335659388716121	0.0084991500849915	2.2365464631035
77	Cova Or	Benàmer	0.334018445637158	0.0124987501249875	0.987152941944078
78	Los Castillejos	Cueva de Chaves	0.375848783648216	0.0081991800819918	1.06108959307894
79	Nerja	Cueva de Chaves	0.395287688861382	0.0067993200679932	4.61598403479438
80	Valmayor	Barranquet	0.348780262130751	0.0130986901309869	3.51908643292822
81	Falguera	Guixeres	0.381675429421024	0.0071992800719928	2.70513982976973
82	Cova Or	Falguera	0.354544640170501	0.0098990100989901	1.3914799458608
83	Guixeres	Cueva del Toro	0.333763380055829	0.0075992400759924	3.2609329778133
84	Valmayor	Falguera	0.39721731810327	0.0034996500349965	1.37671476602554
85	Guixeres	Benàmer	0.396900750847674	0.0030996900309969	3.52221822530031
86	Valmayor	Falguera	0.333450826432006	0.0124987501249875	3.26821719018929
87	Benàmer	Cova Or	0.336805482714798	0.0102989701029897	0.937994785327464
88	Los Castillejos	Valmayor	0.347558814103117	0.0111988801119888	1.3690622946918
89	Valmayor	Los Castillejos	0.36424551806177	0.0107989201079892	1.69274996352661
90	Barranquet	Guixeres	0.357667448483139	0.0081991800819918	2.30629838998429
91	Guixeres	Barranquet	0.344432430756306	0.0102989701029897	3.72587530791666
92	Cueva del Toro	Valmayor	0.33697711672941	0.0085991400859914	0.927240560855716
93	Los Castillejos	Cueva de Chaves	0.389546309847316	0.002999700029997	0.946509931283072
94	Cova de les Cendres	Benàmer	0.336584103093864	0.0120987901209879	1.03442997299135
95	Cova de les Cendres	Benàmer	0.335375827849473	0.010998900109989	0.965256860100199
96	Valmayor	Mas d’Is	0.354610650729458	0.0082991700829917	4.51127855304815
97	Barranquet	Cova de les Cendres	0.392348075515094	0.0043995600439956	1.07001810655929
98	Mas d’Is	El Retamar	0.34554130556039	0.0102989701029897	1.35360913103074
99	Falguera	El Retamar	0.396782306086305	0.0042995700429957	3.92426892416552
100	Cova de les Cendres	Nerja	0.371227390872559	0.0085991400859914	0.980330795003101
101	Cova de les Cendres	Falguera	0.395550401782652	0.0060993900609939	3.95638063923642
102	El Retamar	Mas d’Is	0.338839699649472	0.0090990900909909	2.58615628385544
103	Benàmer	Mas d’Is	0.332967847542004	0.013998600139986	1.09915792183019
104	Cueva de Chaves	Mas d’Is	0.391515431048169	0.0048995100489951	1.03497332385741
105	Cova de les Cendres	Falguera	0.388948194957158	0.0047995200479952	0.939732375415042
106	Guixeres	Cueva de Chaves	0.366191078460973	0.0042995700429957	2.8278217519708
107	Cueva del Toro	Nerja	0.369390864587893	0.006999300069993	2.20284717584075
108	Nerja	Benàmer	0.349049475993444	0.0123987601239876	1.05988579900004
109	Cueva de Chaves	Falguera	0.359976451050483	0.0065993400659934	1.83009145590663
110	Benàmer	Valmayor	0.373031015730719	0.0066993300669933	2.01412550994381
111	Cova de les Cendres	Cueva del Toro	0.397429974998457	0.0031996800319968	3.96872609423473
112	Los Castillejos	Cova Or	0.386048942475627	0.0038996100389961	1.82718956347089
113	Nerja	Cova Or	0.403665273500469	0.0057994200579942	2.65731445350498
114	Valmayor	Cueva del Toro	0.403104413775389	0.0032996700329967	1.24088839922892
115	Cueva de Chaves	Cova Or	0.341291639903914	0.0094990500949905	1.08965253341012
116	Cova Or	Barranquet	0.402142950917176	0.0048995100489951	1.03407334801741
117	Falguera	Cova Or	0.391087355920134	0.0052994700529947	1.00473038568161
118	Barranquet	Los Castillejos	0.348210059325015	0.0090990900909909	3.2022827493595
119	Nerja	Falguera	0.370088013312543	0.0104989501049895	1.05157031895127
120	Benàmer	Valmayor	0.362984002019589	0.0074992500749925	4.70834430294018
121	Benàmer	Cueva del Toro	0.336176828677725	0.0105989401059894	0.923984799999744
122	Guixeres	Valmayor	0.39301375121331	0.0044995500449955	3.2738263595989
123	Valmayor	Falguera	0.386109506602014	0.0053994600539946	3.13774014258524
124	Guixeres	Cova de les Cendres	0.393834709467461	0.005999400059994	3.21766695603263
125	Cueva del Toro	Cova Or	0.391257514615746	0.004999500049995	1.05495231132954
126	Guixeres	Cueva de Chaves	0.345238605421595	0.0071992800719928	2.74555340617988
127	Los Castillejos	Guixeres	0.401621266517048	0.004999500049995	0.97162286574021
128	Guixeres	Los Castillejos	0.368455502383072	0.0060993900609939	4.91956708211452
129	Cova Or	Barranquet	0.389455946257406	0.0051994800519948	0.90108009390533
130	Cova de les Cendres	Los Castillejos	0.34326813194963	0.0081991800819918	1.09900818075985
131	Cueva de Chaves	Barranquet	0.340332603007922	0.0098990100989901	4.39585877396399
132	Mas d’Is	Guixeres	0.345724171164237	0.0085991400859914	0.946768151642755
133	Valmayor	Los Castillejos	0.35081479116817	0.0087991200879912	4.31698953229934
134	Cova Or	Los Castillejos	0.35119555404404	0.0130986901309869	1.35122673574556
135	Valmayor	Guixeres	0.402015176914067	0.0060993900609939	1.9207394996495
136	Cueva del Toro	Guixeres	0.385208847266976	0.0063993600639936	4.07742912634369
137	Cueva del Toro	Cova Or	0.357141888345174	0.0094990500949905	0.943466509692371
138	Los Castillejos	Guixeres	0.368934045120653	0.0080991900809919	2.97898985718051
139	Guixeres	Mas d’Is	0.379650585520406	0.0061993800619938	0.914619676442817
140	Cova de les Cendres	Guixeres	0.40150996135663	0.0042995700429957	3.55568153545167
141	Falguera	El Retamar	0.399420957088323	0.0034996500349965	1.94264119456708
142	Falguera	Mas d’Is	0.36849209156689	0.0070992900709929	1.06497695748694
143	Barranquet	Benàmer	0.364782328790398	0.0083991600839916	0.978713151672855
144	Benàmer	Los Castillejos	0.34317526490681	0.0158984101589841	0.968293896503747
145	Mas d’Is	Valmayor	0.348495332173755	0.0075992400759924	1.07254180265265
146	Benàmer	Barranquet	0.365130965562633	0.007999200079992	1.09468555307016
147	Cova Or	Valmayor	0.333771966422822	0.0126987301269873	1.00541995996609
148	Cueva del Toro	Cueva de Chaves	0.374267228881916	0.0096990300969903	3.13439915930713
149	Cova de les Cendres	El Retamar	0.362125302903313	0.0083991600839916	4.43517967678607
150	Cueva del Toro	Benàmer	0.397881605244786	0.0034996500349965	1.19804380571004
151	Guixeres	Mas d’Is	0.362663111276716	0.0091990800919908	2.09808871958451
152	Guixeres	Cova de les Cendres	0.372534943986143	0.0080991900809919	1.81582435074821
153	Barranquet	Guixeres	0.376114384600185	0.0082991700829917	2.49118641641084
154	Mas d’Is	Barranquet	0.364600950015604	0.0077992200779922	1.05413010637276
155	Cova de les Cendres	Cova Or	0.378817729925335	0.0044995500449955	1.0960483119823
156	Barranquet	Guixeres	0.363582259472008	0.0084991500849915	2.99041706215963
157	Nerja	Cueva del Toro	0.397659101299217	0.0048995100489951	1.97498543315567
158	Barranquet	Nerja	0.392418124103143	0.0055994400559944	1.08589015263133
159	Falguera	Cova de les Cendres	0.380531509649702	0.0076992300769923	1.05104411430657
160	Falguera	Cova Or	0.331615884371637	0.0128987101289871	1.53273516040109
161	Valmayor	Barranquet	0.382606419576808	0.0064993500649935	2.97030650985893
162	Mas d’Is	Falguera	0.356254311443921	0.0070992900709929	0.973748757503927
163	Los Castillejos	Falguera	0.373299720277124	0.0070992900709929	1.44651237309957
164	Falguera	Barranquet	0.339990095076568	0.0116988301169883	1.13061432909267
165	Cueva de Chaves	Cueva del Toro	0.388591795125502	0.0078992100789921	1.08305116407573
166	Falguera	Valmayor	0.35356561707317	0.004999500049995	3.0680836373237
167	Cueva de Chaves	El Retamar	0.354004981031222	0.0075992400759924	4.26810437720269
168	Cova Or	Mas d’Is	0.353982305649303	0.0106989301069893	1.61090692765312
169	Los Castillejos	Guixeres	0.335341616206177	0.0111988801119888	2.98380508560548
170	Barranquet	Valmayor	0.401679098453098	0.0050994900509949	1.14941405149549
171	El Retamar	Guixeres	0.337776130288929	0.0161983801619838	3.98148577674711
172	Cova de les Cendres	Cova Or	0.335340660261456	0.0117988201179882	1.01393414121121
173	El Retamar	Mas d’Is	0.349581790806673	0.0115988401159884	2.75967030739784
174	Valmayor	El Retamar	0.36142708403988	0.0082991700829917	1.7374317717813
175	Cova de les Cendres	Los Castillejos	0.367963897971732	0.0068993100689931	1.87472962994315
176	Falguera	Barranquet	0.355437368828631	0.0066993300669933	1.01052465452813
177	Cueva del Toro	Valmayor	0.348432486089892	0.0120987901209879	4.12513762893155
178	Cueva del Toro	Cova Or	0.343329256707223	0.0145985401459854	1.00440133688971
179	Benàmer	Falguera	0.362867112326004	0.0081991800819918	0.950646183639765
180	Guixeres	El Retamar	0.353795577343108	0.008999100089991	3.63626371783204
181	Cueva de Chaves	Cova Or	0.379152719477716	0.0070992900709929	1.00416646013036
182	Nerja	Benàmer	0.36684870139321	0.0100989901009899	3.26548996913945
183	Cueva del Toro	Valmayor	0.398628329119717	0.0082991700829917	0.982408002438024
184	El Retamar	Barranquet	0.385577901580373	0.0047995200479952	3.52827768285759
185	Cueva del Toro	Benàmer	0.33332712231299	0.010998900109989	1.07952043877868
186	El Retamar	Cova de les Cendres	0.385240892710185	0.0068993100689931	4.51345998873003
187	Falguera	Valmayor	0.396389115529935	0.0047995200479952	2.80798936223704
188	Nerja	Cova Or	0.343561915360602	0.0094990500949905	3.97278650350729
189	Cueva del Toro	Cueva de Chaves	0.372362597094163	0.0073992600739926	2.62043237708881
190	Nerja	Barranquet	0.356055705881143	0.0076992300769923	0.997201863350347
191	Guixeres	Cueva del Toro	0.334277025640882	0.0100989901009899	1.03581481087022
192	Valmayor	Barranquet	0.394912415844758	0.0022997700229977	3.50781702079251
193	Cova de les Cendres	Cueva de Chaves	0.354773235949378	0.0132986701329867	2.27772737053037
194	Falguera	Cova Or	0.35564645056105	0.0084991500849915	1.70799693009676
195	El Retamar	Los Castillejos	0.397561531857905	0.0032996700329967	4.33655930343783
196	Barranquet	Nerja	0.370812519156863	0.0094990500949905	1.04591774865985
197	Benàmer	Valmayor	0.369962669215227	0.0081991800819918	2.79302844043169
198	Valmayor	Cueva de Chaves	0.333805387753976	0.0083991600839916	4.33207584409509
199	Valmayor	Benàmer	0.360955818350592	0.0062993700629937	2.41559126633499
200	Nerja	Cova Or	0.387315284495262	0.0051994800519948	2.98627154945862
201	Falguera	Barranquet	0.393864863492838	0.0047995200479952	0.970133114000782
202	Mas d’Is	Valmayor	0.385603531239342	0.0114988501149885	4.36919411411369
203	Cueva del Toro	Guixeres	0.37810629078948	0.0064993500649935	2.93615300516598
204	Guixeres	Barranquet	0.358273911344555	0.0065993400659934	3.50553105260246
205	Cova de les Cendres	Los Castillejos	0.398221980082097	0.0053994600539946	1.0781408652789
206	Cueva del Toro	Cueva de Chaves	0.370855781424905	0.0061993800619938	0.948427056288347
207	Barranquet	Valmayor	0.38522177941198	0.0043995600439956	2.22745226713549
208	El Retamar	Cueva de Chaves	0.348717172820893	0.0094990500949905	1.05062852324918
209	Cueva del Toro	Cueva de Chaves	0.379418577995067	0.0110988901109889	3.17095976433903
210	Los Castillejos	Guixeres	0.33752372176492	0.0172982701729827	0.948447711765766
211	Cova de les Cendres	Barranquet	0.33193540968077	0.0133986601339866	1.38770007681847
212	Falguera	El Retamar	0.343469006542184	0.0071992800719928	3.16047384887515
213	Benàmer	Falguera	0.377471746107485	0.0047995200479952	0.998633584147319
214	Los Castillejos	Valmayor	0.38472468648554	0.0064993500649935	3.32004889984801
215	Falguera	Cova Or	0.357637298574156	0.0098990100989901	1.67899839542341
216	Cueva de Chaves	Barranquet	0.350980507749449	0.0077992200779922	0.921013736352325
217	Mas d’Is	Guixeres	0.392112685806634	0.0065993400659934	1.08824448855594
218	Cova de les Cendres	Benàmer	0.399798007100293	0.0038996100389961	1.07278868919238
219	Cova de les Cendres	Barranquet	0.351699588421385	0.0095990400959904	1.28727633504896
220	Cova de les Cendres	Benàmer	0.343863035978715	0.0110988901109889	0.991893819607794
221	Falguera	Los Castillejos	0.346298697997766	0.0094990500949905	1.37099450928625
222	Los Castillejos	El Retamar	0.336976567435563	0.0110988901109889	4.75771106424136
223	Benàmer	Cova de les Cendres	0.378710320067809	0.0056994300569943	0.914775925921276
224	Cueva del Toro	Valmayor	0.34167809494495	0.0111988801119888	4.80102887434326
225	Cova Or	Valmayor	0.334786347029195	0.010998900109989	2.4756229463201
226	Falguera	Cueva de Chaves	0.346943249824584	0.011998800119988	2.00889457451552
227	Falguera	Valmayor	0.356103704447069	0.0091990800919908	2.30116529270168
228	Mas d’Is	Cueva de Chaves	0.380488048861602	0.0062993700629937	2.47917279724497
229	Los Castillejos	Guixeres	0.358004937465057	0.0075992400759924	0.9986920802854
230	Cova Or	Benàmer	0.345960075171002	0.0097990200979902	1.02936742445454
231	Cueva del Toro	Guixeres	0.341417646056126	0.0134986501349865	5.37009729481861
232	Cova de les Cendres	Falguera	0.376317625163244	0.0063993600639936	3.98603068914637
233	Nerja	Cova de les Cendres	0.3622536115881	0.0137986201379862	0.943625941546634
234	Guixeres	Barranquet	0.335201487298348	0.0130986901309869	4.28643034965172
235	Cova Or	Benàmer	0.379735208404309	0.0062993700629937	1.08655905080959
236	El Retamar	Cueva de Chaves	0.392227459306615	0.003999600039996	1.09802079768851
237	Valmayor	Los Castillejos	0.40033405507856	0.0034996500349965	2.23771696820855
238	Barranquet	Valmayor	0.36560685732225	0.006999300069993	1.12280309873633
239	Guixeres	Mas d’Is	0.403405367840702	0.0021997800219978	0.986738009564579
240	Valmayor	Cueva de Chaves	0.33975225534556	0.0132986701329867	3.60358758358285
241	Falguera	Nerja	0.341066422661918	0.0124987501249875	2.68698750798404
242	Nerja	Benàmer	0.340746137669669	0.0184981501849815	1.29114143647673
243	Mas d’Is	Valmayor	0.360593448233999	0.0080991900809919	0.943609957350418
244	Nerja	El Retamar	0.391318623564738	0.0020997900209979	4.33089249266684
245	Cova de les Cendres	Nerja	0.366884366371262	0.0074992500749925	1.02914772662334
246	Falguera	Cova Or	0.355957571918305	0.0054994500549945	1.09909142688848
247	Falguera	Nerja	0.356168305908028	0.006999300069993	0.984863062435761
248	Los Castillejos	Falguera	0.368398245414167	0.005999400059994	2.8571745228637
249	Cueva del Toro	Cueva de Chaves	0.351168563826246	0.0135986401359864	2.62658056160342
250	Cueva de Chaves	Cueva del Toro	0.348080147344398	0.0106989301069893	1.07108871252276
251	Mas d’Is	Guixeres	0.366398776275955	0.0083991600839916	4.2731143141361
252	Valmayor	Los Castillejos	0.349161161031687	0.0097990200979902	1.72990741623752
253	Cova Or	Benàmer	0.344604786993609	0.0107989201079892	0.936967276921496
254	Valmayor	Cova Or	0.34177413069906	0.0136986301369863	2.64412695588544
255	Barranquet	Benàmer	0.386599826059101	0.0037996200379962	1.03087212778628
256	Cueva del Toro	Benàmer	0.389645749023938	0.005999400059994	1.0967728396412
257	Cueva de Chaves	Barranquet	0.403457994549418	0.0052994700529947	1.0702751737088
258	Falguera	Los Castillejos	0.349715045629726	0.0113988601139886	2.4796643326073
259	Nerja	Benàmer	0.382989576213306	0.0066993300669933	1.04688684507273
260	Barranquet	Benàmer	0.384176556121912	0.0057994200579942	1.03999803191982
261	El Retamar	Mas d’Is	0.343995012193246	0.0115988401159884	2.70470255351067
262	Falguera	Los Castillejos	0.3687034022342	0.0082991700829917	1.5085786563945
263	El Retamar	Cova de les Cendres	0.332422698505666	0.015998400159984	1.0873899422586
264	Cova Or	Nerja	0.379300991658476	0.0084991500849915	0.973113154107705
265	Valmayor	Guixeres	0.346400906445934	0.0117988201179882	2.75996091826586
266	Los Castillejos	Cova de les Cendres	0.33314327585207	0.0120987901209879	2.69716516386997
267	Cova de les Cendres	Barranquet	0.403336206924558	0.0062993700629937	1.03157819896005
268	Cova de les Cendres	Nerja	0.386094161734906	0.0063993600639936	0.988457299908623
269	Guixeres	Cova de les Cendres	0.389412309475594	0.0067993200679932	3.53644777049683
270	Falguera	Nerja	0.390921064321068	0.0042995700429957	3.29862625823356
271	Guixeres	Cova de les Cendres	0.373270237782879	0.0043995600439956	3.44757034143806
272	Barranquet	Cova de les Cendres	0.368953984212704	0.0073992600739926	1.21445623061713
273	Nerja	Cova Or	0.360257777070687	0.0085991400859914	1.29418809473282
274	Cova de les Cendres	Los Castillejos	0.333286712657813	0.011998800119988	1.20781255509146
275	El Retamar	Cova de les Cendres	0.388320910105789	0.0063993600639936	0.979861966194585
276	Cova Or	Cova de les Cendres	0.331024175604962	0.0127987201279872	1.01572923846543
277	Los Castillejos	El Retamar	0.348638399362797	0.008999100089991	2.9517705000937
278	Cova Or	Benàmer	0.334858539743713	0.0111988801119888	1.04638394406065
279	Valmayor	Cueva del Toro	0.391907352129089	0.0023997600239976	2.84923276913818
280	Nerja	Cova de les Cendres	0.377813806438055	0.0094990500949905	1.06955866310745
281	Falguera	Los Castillejos	0.357107105508678	0.0083991600839916	0.917245249310508
282	El Retamar	Cueva del Toro	0.404636271827238	0.0023997600239976	4.13470192576898
283	Barranquet	Cova de les Cendres	0.347490698372196	0.0102989701029897	0.919040577067062
284	Guixeres	Los Castillejos	0.343417541626224	0.0103989601039896	2.95764229989192
285	El Retamar	Nerja	0.37043507184102	0.0064993500649935	2.50311684968462
286	Benàmer	El Retamar	0.336527917192843	0.011998800119988	3.12817277201917
287	Cueva del Toro	Cueva de Chaves	0.347303400416996	0.0160983901609839	3.65152080420032
288	Cova de les Cendres	Nerja	0.382166264386157	0.0084991500849915	1.07381636602804
289	Falguera	El Retamar	0.371361123623391	0.003999600039996	3.51718285417557
290	Barranquet	Cova de les Cendres	0.376623916249921	0.0072992700729927	0.981431200355291
291	Falguera	Cova de les Cendres	0.389513116860683	0.0052994700529947	0.903867869265378
292	Cueva del Toro	Guixeres	0.368991257896606	0.0082991700829917	2.6687761595333
293	Benàmer	Falguera	0.370370959440712	0.0061993800619938	1.53852681674436
294	Falguera	Valmayor	0.3416036959441	0.0117988201179882	2.73682702748757
295	Cueva del Toro	Cova de les Cendres	0.366319067037664	0.0055994400559944	1.41434609924443
296	Valmayor	Barranquet	0.33738002957889	0.0113988601139886	0.934622567752376
297	Cueva del Toro	Valmayor	0.392839327828932	0.0046995300469953	4.11840145548433
298	Los Castillejos	El Retamar	0.351542545683108	0.0080991900809919	4.03360632087523
299	Benàmer	Cueva del Toro	0.346420609393912	0.0101989801019898	1.98117656568438
300	Cova Or	Barranquet	0.333376487758052	0.0120987901209879	1.0160228469409
301	El Retamar	Nerja	0.375696690563915	0.0045995400459954	2.55220140791312
302	Falguera	Barranquet	0.351300430998397	0.0088991100889911	1.04260655273683
303	Falguera	Cueva de Chaves	0.360869580885592	0.0083991600839916	1.09807782294229
304	Benàmer	Cova de les Cendres	0.400032506280339	0.0042995700429957	1.03463776726276
305	Barranquet	Cova de les Cendres	0.395636533706601	0.0046995300469953	1.00011688405648
306	Nerja	Benàmer	0.366319895718503	0.0084991500849915	2.4678343751952
307	Cueva de Chaves	Falguera	0.35426953621587	0.0090990900909909	2.37433698955551
308	Valmayor	El Retamar	0.36061007435492	0.0038996100389961	1.71944064569846
309	Cueva del Toro	Guixeres	0.392854587026328	0.0036996300369963	3.08510388303082
310	Barranquet	Cova Or	0.367726638132623	0.007999200079992	0.907801103638485
311	Cova Or	Cueva de Chaves	0.356177197951451	0.0074992500749925	0.913390219444409
312	Cueva de Chaves	Cova de les Cendres	0.332258772705264	0.012998700129987	2.76507291251421
313	Nerja	Los Castillejos	0.336014714839986	0.0096990300969903	3.18329061899707
314	Cueva del Toro	Cova Or	0.383122430149927	0.0058994100589941	1.07791234562173
315	Valmayor	Los Castillejos	0.343923877502958	0.0124987501249875	1.01679443675093
316	Falguera	Barranquet	0.342692331318957	0.0126987301269873	0.961422756453976
317	Benàmer	Cova de les Cendres	0.34781158000189	0.0096990300969903	1.01305745132267
318	Cueva de Chaves	Cueva del Toro	0.386845312736604	0.0068993100689931	4.48022057045996
319	Cova de les Cendres	El Retamar	0.353669868395445	0.0077992200779922	5.11265534590557
320	Barranquet	Falguera	0.342490291048416	0.008999100089991	0.999630691623315
321	Benàmer	Cueva del Toro	0.396375192587179	0.0048995100489951	1.65252329689916
322	Valmayor	Cueva de Chaves	0.377952968880475	0.0064993500649935	2.91039635875728
323	El Retamar	Benàmer	0.368338306863268	0.006999300069993	4.01159061307739
324	Cova Or	Benàmer	0.367438255001582	0.0081991800819918	1.05645382762887
325	Cova Or	Nerja	0.38242339140902	0.0062993700629937	2.95333686182275
326	Cova de les Cendres	Cova Or	0.362699836595765	0.0072992700729927	0.917233344633132
327	Cova de les Cendres	Barranquet	0.348835612699694	0.0090990900909909	0.938988766726106
328	Cova Or	Los Castillejos	0.337253921441536	0.00999900009999	0.921127568278462
329	Falguera	Los Castillejos	0.36314642182821	0.0060993900609939	1.00597473494709
330	Valmayor	El Retamar	0.367642531762768	0.0066993300669933	5.02164404025022
331	Nerja	Falguera	0.385319310083971	0.0041995800419958	0.935644329618663
332	Barranquet	Cueva de Chaves	0.34690437292843	0.0114988501149885	2.47320472098514
333	Nerja	Cueva de Chaves	0.404320539698727	0.0040995900409959	2.10054616704583
334	Barranquet	Cova de les Cendres	0.345340989126193	0.0085991400859914	1.70210071719903
335	Barranquet	Guixeres	0.349760369810022	0.0094990500949905	4.0700239326302
336	Cueva de Chaves	Falguera	0.342375843809221	0.0083991600839916	1.54979046950676
337	Cova Or	Cova de les Cendres	0.383432350280422	0.0050994900509949	1.03115640734322
338	Guixeres	El Retamar	0.362542672721834	0.0080991900809919	1.20969460442383
339	Nerja	Barranquet	0.344685219891347	0.0125987401259874	3.74395104327053
340	Mas d’Is	Valmayor	0.400464865845	0.005999400059994	2.91078327632276
341	Falguera	Barranquet	0.39444271241154	0.0033996600339966	0.980764607619494
342	Cueva de Chaves	Cueva del Toro	0.386611976566338	0.0043995600439956	1.5423285914883
343	Cueva del Toro	Cova de les Cendres	0.349620080387993	0.0098990100989901	1.56328294369765
344	El Retamar	Barranquet	0.375584821628347	0.0075992400759924	1.0462911200244
345	Falguera	Barranquet	0.348982077065636	0.0085991400859914	0.909778652805835
346	Valmayor	Cueva del Toro	0.362679140070778	0.0122987701229877	1.01413403246552
347	Cova de les Cendres	Cova Or	0.33645973834835	0.0102989701029897	1.59232747886144
348	Los Castillejos	Valmayor	0.397640099420849	0.0070992900709929	3.24505866568768
349	Benàmer	Barranquet	0.355457542373481	0.0086991300869913	1.17973212143406
350	Falguera	Cova de les Cendres	0.347237591037712	0.0100989901009899	1.02669409164228
351	Benàmer	Valmayor	0.383804855226763	0.0034996500349965	4.19091715574218
352	Barranquet	Falguera	0.372260521321078	0.0072992700729927	0.995424913149327
353	Cova Or	Falguera	0.385155883664264	0.0052994700529947	1.36433074543625
354	Cova de les Cendres	Nerja	0.399687630341763	0.0046995300469953	1.90962965401914
355	El Retamar	Nerja	0.375668448094019	0.0060993900609939	4.29212859399989
356	Nerja	Falguera	0.390365425735791	0.0053994600539946	4.18249343400775
357	Falguera	Nerja	0.332516342725258	0.0146985301469853	1.2685731134098
358	Cueva de Chaves	Falguera	0.336934066754871	0.0155984401559844	3.53005981601775
359	Cueva del Toro	Guixeres	0.376048371644866	0.0066993300669933	0.913862412283197
360	Cueva de Chaves	Falguera	0.352386333934438	0.0096990300969903	2.10793771565985
361	Nerja	Barranquet	0.404261392627423	0.0053994600539946	3.62659448827011
362	Los Castillejos	Falguera	0.404059054875735	0.0033996600339966	1.12938481021486
363	Falguera	Cueva del Toro	0.385908823714869	0.003999600039996	3.90727712239372
364	El Retamar	Los Castillejos	0.374047459768698	0.0087991200879912	2.9387378593199
365	Benàmer	Cova Or	0.363825716303219	0.0072992700729927	1.02296012062579
366	Cueva del Toro	Los Castillejos	0.377239795358845	0.0071992800719928	1.96812603545608
367	Nerja	Cova de les Cendres	0.350632705616064	0.0098990100989901	2.33395274074003
368	Nerja	Cova Or	0.341348070859888	0.0118988101189881	3.66145984619204
369	Nerja	Los Castillejos	0.400609913987253	0.0048995100489951	2.35916424317611
370	Cueva del Toro	Cueva de Chaves	0.334186325521237	0.0106989301069893	3.56396861224948
371	El Retamar	Mas d’Is	0.355139261037368	0.0074992500749925	2.62389377653599
372	Cova Or	Cueva de Chaves	0.383479490509505	0.0043995600439956	1.57925285346061
373	Cueva de Chaves	Cueva del Toro	0.344414604256294	0.012998700129987	2.8908780403696
374	Valmayor	Mas d’Is	0.403326567130051	0.0045995400459954	2.04289101257082
375	Valmayor	Los Castillejos	0.353504819496709	0.0058994100589941	1.1744957441045
376	Valmayor	Barranquet	0.35956193145598	0.0071992800719928	1.05575158904679
377	El Retamar	Cova de les Cendres	0.380834169585962	0.0048995100489951	3.41947339266539
378	Barranquet	Cova de les Cendres	0.368905805744733	0.0075992400759924	0.969990946166217
379	Falguera	Nerja	0.351725928116917	0.0086991300869913	1.69713731703348
380	Valmayor	Barranquet	0.389472556697414	0.003999600039996	4.97234853446297
381	Valmayor	Los Castillejos	0.343560152622326	0.0124987501249875	1.41790421603434
382	Guixeres	Mas d’Is	0.348582427303296	0.0087991200879912	0.918529908405617
383	Cova de les Cendres	Falguera	0.351556503917015	0.007999200079992	1.05332006444223
384	Cova Or	Barranquet	0.395725560402927	0.0046995300469953	1.08106071008369
385	Barranquet	Benàmer	0.374265154954727	0.0042995700429957	0.923679959774017
386	Barranquet	Benàmer	0.334541496337196	0.0121987801219878	0.906760225398466
387	Barranquet	Guixeres	0.368853578403316	0.0090990900909909	2.82840661475994
388	Barranquet	Cueva de Chaves	0.345791288463308	0.0105989401059894	2.80601728958264
389	Valmayor	Cueva del Toro	0.396739006573999	0.005999400059994	1.40839473094465
390	Cueva del Toro	Benàmer	0.372361772797515	0.0077992200779922	1.0796781117213
391	Benàmer	Barranquet	0.36924487481661	0.0067993200679932	1.13461059333757
392	Cova de les Cendres	Los Castillejos	0.340931980357898	0.014998500149985	1.68309949218296
393	Los Castillejos	Benàmer	0.375524198272451	0.0082991700829917	0.955489434814081
394	Barranquet	Cova de les Cendres	0.334716436432899	0.0114988501149885	0.997006197972223
395	Guixeres	Falguera	0.403648652817374	0.0060993900609939	3.07243411964178
396	Guixeres	El Retamar	0.382809561239987	0.0064993500649935	2.3600039165467
397	Benàmer	Cova Or	0.362465486403614	0.007999200079992	0.981088045425713
398	El Retamar	Valmayor	0.351668811657559	0.0096990300969903	3.59679590753792
399	Cueva de Chaves	Cova Or	0.333035516842821	0.0153984601539846	2.75957880055392
400	Cova de les Cendres	Los Castillejos	0.391235877761396	0.0047995200479952	1.30341512984037
401	Falguera	Cueva de Chaves	0.362444537417484	0.0058994100589941	3.1349283229094
402	Cova Or	Los Castillejos	0.342813248206308	0.0108989101089891	1.08233861974441
403	El Retamar	Cueva del Toro	0.33582846955972	0.0160983901609839	3.85061177084874
404	Cova Or	Cova de les Cendres	0.375600716782869	0.0071992800719928	0.927827749308199
405	Cova de les Cendres	Benàmer	0.379663734169202	0.004999500049995	1.17317943585198
406	Valmayor	Falguera	0.333781302736505	0.012998700129987	2.65570184257906
407	Los Castillejos	Cueva de Chaves	0.378392540738657	0.0058994100589941	1.89406732823141
408	Valmayor	Cueva del Toro	0.331836381603848	0.0127987201279872	1.38993249087594
409	Nerja	Barranquet	0.3599330484264	0.0087991200879912	1.00292359432206
410	Cueva del Toro	Nerja	0.356397748513026	0.0072992700729927	1.29295487046149
411	Cova de les Cendres	Los Castillejos	0.397497221062244	0.0050994900509949	0.957333250623662
412	Los Castillejos	Nerja	0.370129927050267	0.007999200079992	2.78993446003273
413	Barranquet	Cova de les Cendres	0.355440804637024	0.0068993100689931	1.56745822023461
414	Cova de les Cendres	Nerja	0.357222530951651	0.011998800119988	0.994675719970837
415	Benàmer	Valmayor	0.358309351601585	0.0091990800919908	2.59464104766026
416	Cova Or	Cueva de Chaves	0.397670861560892	0.0056994300569943	1.79421584349498
417	Benàmer	Los Castillejos	0.346801044013237	0.0102989701029897	1.34623239550274
418	Cova de les Cendres	Falguera	0.350019312777301	0.0092990700929907	0.925701552722603
419	Barranquet	Benàmer	0.356232548372048	0.00999900009999	1.48560714450199
420	Barranquet	Benàmer	0.338791801883511	0.0114988501149885	1.23313813119521
421	Valmayor	Cueva de Chaves	0.390544635642504	0.0044995500449955	4.04848695478635
422	Falguera	Nerja	0.384186287982915	0.0084991500849915	0.970051587978378
423	Falguera	Cueva de Chaves	0.344524627429766	0.0116988301169883	2.99633201093785
424	Cueva de Chaves	Valmayor	0.381632379688897	0.0100989901009899	2.92814456289168
425	Mas d’Is	El Retamar	0.359898718481169	0.0065993400659934	4.67754197793547
426	Los Castillejos	Guixeres	0.349773780043281	0.006999300069993	2.91739365881961
427	Benàmer	Cova de les Cendres	0.397151072564625	0.0030996900309969	1.65461046131467
428	Benàmer	Falguera	0.337956109665711	0.0127987201279872	1.11102648133691
429	Valmayor	Cova de les Cendres	0.34606927543188	0.0092990700929907	3.53416870566364
430	Mas d’Is	Guixeres	0.382264995957512	0.004999500049995	2.1318869772274
431	Cueva de Chaves	Cueva del Toro	0.350323089878784	0.0103989601039896	2.56835849439725
432	Nerja	Los Castillejos	0.347943245982856	0.0163983601639836	3.29360120636504
433	Cova Or	Cueva del Toro	0.400212890617553	0.0062993700629937	1.62013285580324
434	Cova de les Cendres	Los Castillejos	0.345765254604159	0.0081991800819918	0.982769142277539
435	Mas d’Is	Cova de les Cendres	0.391132782070609	0.0043995600439956	1.07095501744188
436	Cueva del Toro	Cueva de Chaves	0.402259208521642	0.0065993400659934	0.909292129520327
437	Nerja	Benàmer	0.391101275815218	0.0086991300869913	1.80774241189379
438	Barranquet	Cueva de Chaves	0.347914414979113	0.0106989301069893	0.902056496404111
439	Guixeres	Barranquet	0.387574829419614	0.0045995400459954	1.25782968330383
440	El Retamar	Cova de les Cendres	0.351275726963156	0.0101989801019898	4.52604368413286
441	Nerja	Barranquet	0.399770160633315	0.0083991600839916	3.90180175051093
442	Falguera	Benàmer	0.362198513132407	0.0067993200679932	1.67467328548245
443	Guixeres	Cueva del Toro	0.370047544502847	0.0090990900909909	0.961817804304883
444	Falguera	Cova Or	0.365926286557553	0.0081991800819918	1.07353399232961
445	Falguera	Benàmer	0.335604980993666	0.0085991400859914	1.70231934488053
446	Los Castillejos	Cueva del Toro	0.337905756934588	0.0144985501449855	3.01230752393603
447	Nerja	Benàmer	0.368819939762168	0.0115988401159884	1.04759906418622
448	Guixeres	Benàmer	0.365176321362525	0.0082991700829917	2.94074352883548
449	Barranquet	Nerja	0.336533452586153	0.0198980101989801	0.909152672206983
450	Cova Or	Benàmer	0.394976235980544	0.0046995300469953	1.44288283198746
451	Valmayor	Mas d’Is	0.338180446010107	0.0137986201379862	1.06276196972467
452	Benàmer	Nerja	0.353807495106056	0.0120987901209879	1.02434605988441
453	Los Castillejos	Cova de les Cendres	0.340452286202313	0.0153984601539846	2.47434750946797
454	Cueva del Toro	Cova Or	0.384921251152107	0.0073992600739926	0.948269539605826
455	Barranquet	Falguera	0.383907635886494	0.0048995100489951	0.933955370076001
456	Cueva del Toro	Cova Or	0.398000620390291	0.0047995200479952	1.65941662080493
457	Cova de les Cendres	Valmayor	0.34429262802763	0.0126987301269873	1.47990017661313
458	Valmayor	Cueva del Toro	0.389386390454387	0.0055994400559944	3.44203474968672
459	Guixeres	Cova de les Cendres	0.360648070645835	0.0135986401359864	2.09265377896093
460	Benàmer	Nerja	0.385889479489321	0.0058994100589941	2.95322667303029
461	Nerja	Benàmer	0.397005312943425	0.0094990500949905	0.936894048145041
462	Cova de les Cendres	Los Castillejos	0.363631166273431	0.008999100089991	1.87458669801615
463	Cova de les Cendres	Guixeres	0.355348944681817	0.0062993700629937	2.11056081955321
464	Valmayor	Benàmer	0.390543744688649	0.004999500049995	4.31253728942946
465	Cova Or	Benàmer	0.38672675193096	0.0045995400459954	0.941868259292096
466	Nerja	El Retamar	0.348176693630379	0.0073992600739926	3.94748834142229
467	Cova Or	Benàmer	0.33780569988129	0.010998900109989	2.35643568704557
468	Cueva de Chaves	Barranquet	0.368890406380015	0.0060993900609939	3.46626449417789
469	Cova de les Cendres	Falguera	0.388535510951162	0.0048995100489951	0.92090234644711
470	El Retamar	Benàmer	0.357430941611041	0.0052994700529947	3.33770107121114
471	Cueva del Toro	Guixeres	0.371632472626039	0.0073992600739926	3.88636288059456
472	Los Castillejos	Benàmer	0.35131739382265	0.0082991700829917	3.16588388424134
473	Nerja	Benàmer	0.369455020046855	0.0126987301269873	0.900662863720208
474	Barranquet	Nerja	0.402506846417286	0.0055994400559944	0.991726327547804
475	Cueva del Toro	Cueva de Chaves	0.357554623393245	0.0092990700929907	4.31578976227529
476	Falguera	Barranquet	0.364082298745569	0.0092990700929907	1.05748656578362
477	Cueva de Chaves	Cova Or	0.387741460862378	0.0065993400659934	0.978096624836326
478	Guixeres	Los Castillejos	0.354076752968888	0.0142985701429857	3.01073913889378
479	Benàmer	Mas d’Is	0.403775564844693	0.0036996300369963	0.931470635440201
480	Valmayor	Cueva de Chaves	0.389184988826373	0.0056994300569943	2.8841597570614
481	Cova de les Cendres	Nerja	0.334102673006865	0.0136986301369863	0.915338118281215
482	Falguera	Benàmer	0.338658460198514	0.0108989101089891	1.20517289242568
483	Cova Or	Barranquet	0.335507543797158	0.0107989201079892	0.932682205969468
484	Nerja	Barranquet	0.3484442231449	0.0103989601039896	3.65411567307357
485	Cova de les Cendres	Cueva del Toro	0.381562923753607	0.0054994500549945	1.60715122397058
486	Los Castillejos	Falguera	0.354824295025387	0.0072992700729927	0.95290049072355
487	Cova Or	Los Castillejos	0.369067475158663	0.0073992600739926	1.09349020258524
488	Mas d’Is	El Retamar	0.386058517027889	0.0073992600739926	0.939848480885848
489	El Retamar	Valmayor	0.346841880403715	0.0107989201079892	0.92426970382221
490	Barranquet	Falguera	0.340218239619048	0.0096990300969903	1.07555486346595
491	Cova de les Cendres	Barranquet	0.371174825811675	0.0057994200579942	1.15319541166769
492	Guixeres	Cueva del Toro	0.347900690184092	0.0120987901209879	0.957814424997196
493	Cova Or	Barranquet	0.371835504115608	0.0062993700629937	1.04582219249569
494	Mas d’Is	Cova Or	0.386433852390506	0.0047995200479952	0.956256279721856
495	Falguera	Barranquet	0.334048923430912	0.0110988901109889	0.948347343597561
496	Los Castillejos	Benàmer	0.391838686511894	0.0075992400759924	0.917850148119032
497	Cueva del Toro	Cova Or	0.338334809186227	0.0106989301069893	0.925517847156152
498	Los Castillejos	Cova Or	0.401807018188744	0.0035996400359964	2.40546216216451
499	Benàmer	Cueva del Toro	0.393845504645224	0.006999300069993	1.72127943449002
500	Cueva del Toro	El Retamar	0.384873189535621	0.0061993800619938	3.75053947871644
501	Cueva del Toro	Valmayor	0.371504569773546	0.0066993300669933	3.83595936231129
502	Benàmer	Cova de les Cendres	0.351577118974199	0.0093990600939906	0.995624835015275
503	Cova de les Cendres	Nerja	0.38913343696482	0.0050994900509949	2.49373022307456
504	Cova Or	Los Castillejos	0.380388562072987	0.0053994600539946	0.955694248620421
505	Benàmer	Los Castillejos	0.389840707089472	0.0066993300669933	1.07288917955011
506	Mas d’Is	El Retamar	0.403923836778724	0.0033996600339966	4.2572059917748
507	Cueva de Chaves	Los Castillejos	0.379344876553766	0.0075992400759924	1.86688472214947
508	Nerja	Cueva de Chaves	0.364483856984084	0.0078992100789921	3.24786896760808
509	Cueva del Toro	Falguera	0.35982727853357	0.0088991100889911	0.928247327264398
510	Nerja	Barranquet	0.376375829277277	0.0077992200779922	1.01018253988586
511	Valmayor	Barranquet	0.393943155299735	0.0045995400459954	3.70135145894391
512	Cueva del Toro	Cova Or	0.375338305314868	0.0072992700729927	1.0979902183637
513	Guixeres	Cova Or	0.380509941418589	0.0037996200379962	0.956575831072405
514	Cova Or	Valmayor	0.362650734022443	0.0082991700829917	1.06477010315284
515	Barranquet	Cova de les Cendres	0.352869459550533	0.0096990300969903	1.07876342241652
516	Falguera	Nerja	0.345272285023136	0.0132986701329867	2.91800857839733
517	Cueva de Chaves	Mas d’Is	0.379747821392787	0.0076992300769923	1.0054805573076
518	Cueva de Chaves	Barranquet	0.389481414349963	0.0050994900509949	1.03993073307211
519	Cueva del Toro	Valmayor	0.365059146118785	0.0062993700629937	2.63197266577184
520	Benàmer	El Retamar	0.369639434850007	0.0061993800619938	0.947808432392776
521	Cueva de Chaves	Cueva del Toro	0.380136407663908	0.0106989301069893	4.43266320200264
522	Cova de les Cendres	Barranquet	0.401905524624124	0.0031996800319968	0.924147761147469
523	Cova de les Cendres	Benàmer	0.368351702917153	0.0076992300769923	1.11992903577397
524	Valmayor	Mas d’Is	0.390526551883141	0.0035996400359964	2.03914290092792
525	Cueva del Toro	Cova Or	0.374544638774621	0.0060993900609939	1.19735884224996
526	Valmayor	El Retamar	0.350682040811054	0.0100989901009899	4.77897334598377
527	Barranquet	Cova Or	0.387026249912183	0.0048995100489951	1.04144425299019
528	Cueva del Toro	Cova de les Cendres	0.40477699608205	0.0040995900409959	1.06510587180965
529	El Retamar	Guixeres	0.388104178288376	0.006999300069993	2.04667311817128
530	Cueva del Toro	Valmayor	0.350521958743333	0.013998600139986	0.908448543213308
531	Falguera	Los Castillejos	0.358732429661755	0.008999100089991	1.91240792178176
532	Cueva del Toro	Benàmer	0.398418971323896	0.0040995900409959	1.15814229251398
533	Cueva del Toro	Los Castillejos	0.347915700596558	0.0084991500849915	1.98803292202484
534	Benàmer	Cueva de Chaves	0.377927338328859	0.0060993900609939	2.91098605671059
535	Cova de les Cendres	Cueva del Toro	0.331598646125378	0.0116988301169883	1.07642583809793
536	Valmayor	Barranquet	0.366958492640318	0.0077992200779922	2.32973929844191
537	Cueva de Chaves	Cueva del Toro	0.362349945399071	0.0091990800919908	2.36150177604333
538	Los Castillejos	Benàmer	0.360962609064787	0.0078992100789921	3.263705896019
539	Cova de les Cendres	Cova Or	0.342670462389495	0.010998900109989	1.66504076346662
540	Cova Or	Los Castillejos	0.368611193552441	0.0088991100889911	1.03664273996837
541	Falguera	Nerja	0.361330697865353	0.0088991100889911	5.13545761317247
542	Cueva del Toro	Cueva de Chaves	0.336171175347448	0.014998500149985	2.40599453891115
543	Nerja	Cova de les Cendres	0.369649088025272	0.0114988501149885	1.19020317009045
544	El Retamar	Benàmer	0.336871481854466	0.010998900109989	1.04439844600856
545	Falguera	Guixeres	0.353663593618881	0.0078992100789921	2.07247656506905
546	Barranquet	Cova de les Cendres	0.343961082571418	0.00999900009999	0.934798928769305
547	Cova Or	Cueva del Toro	0.398660379314598	0.0046995300469953	1.13833020766638
548	Falguera	Cueva de Chaves	0.349782758432234	0.0070992900709929	2.95365556457033
549	Mas d’Is	Benàmer	0.394435384672568	0.0060993900609939	1.02108602435328
550	Cova de les Cendres	Nerja	0.356192762928928	0.0092990700929907	1.0091027057264
551	Los Castillejos	Guixeres	0.373388444979158	0.0084991500849915	3.51151264781505
552	Falguera	Nerja	0.388021655302151	0.0093990600939906	0.950463505135849
553	Cova de les Cendres	Barranquet	0.392333457752176	0.0058994100589941	0.952561599621549
554	Falguera	Los Castillejos	0.336737226972991	0.0118988101189881	1.05149760399945
555	Nerja	Los Castillejos	0.361997397610305	0.0067993200679932	3.25945875503309
556	Barranquet	Benàmer	0.366413630548603	0.0076992300769923	2.91280777733587
557	Cueva del Toro	Valmayor	0.388613686907874	0.0051994800519948	3.87529781387979
558	Los Castillejos	Falguera	0.336536409739758	0.0091990800919908	0.997229878371582
559	Cova de les Cendres	Cova Or	0.350668116828004	0.0103989601039896	0.990586710395291
560	Cova de les Cendres	Cova Or	0.339395746241657	0.0137986201379862	1.51697856792063
561	Cova Or	Cueva de Chaves	0.37018673721943	0.0050994900509949	1.06239648908377
562	Cova Or	Benàmer	0.34425780838545	0.0115988401159884	1.08913755826652
563	Cova de les Cendres	Cueva de Chaves	0.367170888515038	0.0090990900909909	2.57049863465875
564	El Retamar	Cova de les Cendres	0.385629697696909	0.0056994300569943	5.17578315747017
565	Nerja	Benàmer	0.352081610971589	0.0113988601139886	1.07434661006555
566	Los Castillejos	El Retamar	0.390688568539098	0.0057994200579942	3.19079116713256
567	Benàmer	Valmayor	0.374097997688733	0.0091990800919908	2.0494902867917
568	Cova de les Cendres	Barranquet	0.365458475759692	0.0075992400759924	1.03863468906283
569	Barranquet	Cova Or	0.350575802636752	0.0092990700929907	1.36137196084857
570	Benàmer	Nerja	0.357056332848144	0.0071992800719928	2.60258558244444
571	Valmayor	Cova de les Cendres	0.37328323046381	0.0057994200579942	2.58051034039818
572	Benàmer	El Retamar	0.354069280028802	0.00999900009999	4.43455461039161
573	Nerja	El Retamar	0.354633626655664	0.013998600139986	3.54935032204958
574	Cueva de Chaves	Cueva del Toro	0.357594146955035	0.0111988801119888	1.04442580547184
575	Cova de les Cendres	Cova Or	0.334291235851221	0.0103989601039896	1.61031164354598
576	Cueva de Chaves	Cueva del Toro	0.369765664542042	0.0086991300869913	3.12864879120328
577	Guixeres	Barranquet	0.389710319129502	0.0067993200679932	1.2084661397934
578	Cova Or	Benàmer	0.398087625506272	0.0038996100389961	0.923655557818711
579	Valmayor	Cueva del Toro	0.400091037766314	0.0043995600439956	1.32661661637668
580	Nerja	Barranquet	0.35935474004398	0.0067993200679932	3.39728493753448
581	Falguera	Barranquet	0.341771324716594	0.00999900009999	1.14526922661345
582	Nerja	Cueva de Chaves	0.385696465651787	0.0058994100589941	1.79576643067226
583	Los Castillejos	Valmayor	0.371986020831065	0.0068993100689931	1.09138141484
584	Barranquet	Cova Or	0.35130652661064	0.0111988801119888	1.05729101276957
585	Nerja	Cueva de Chaves	0.357125790923312	0.0065993400659934	1.17984389502369
586	Benàmer	El Retamar	0.338710117975806	0.0110988901109889	2.92484949061088
587	Cueva del Toro	Benàmer	0.341853803907993	0.0096990300969903	1.24225273437751
588	Mas d’Is	Valmayor	0.335845566495124	0.0115988401159884	4.08579399550427
589	Mas d’Is	Benàmer	0.356858097745418	0.0094990500949905	1.1669835138577
590	Cova Or	Cueva de Chaves	0.332305009282022	0.0132986701329867	0.999516797857359
591	El Retamar	Mas d’Is	0.368932591130589	0.0073992600739926	0.973535186378285
592	Nerja	Cova de les Cendres	0.350386708252049	0.0137986201379862	3.05794619727042
593	Nerja	Barranquet	0.373523667187551	0.0078992100789921	3.31354117470793
594	Nerja	Falguera	0.390787116861917	0.0096990300969903	1.57420286808629
595	Cova de les Cendres	Nerja	0.386481110320922	0.0102989701029897	0.917744955606759
596	Falguera	El Retamar	0.368099936082153	0.0051994800519948	3.86317820077017
597	Falguera	Los Castillejos	0.332654589137209	0.0124987501249875	0.921157279331237
598	Guixeres	Cueva del Toro	0.356262662875154	0.0122987701229877	0.971549236448482
599	Nerja	Benàmer	0.377992131847123	0.0122987701229877	1.00781448287889
600	Guixeres	Cueva del Toro	0.401277395670211	0.003999600039996	0.931551250489429
601	Barranquet	Falguera	0.3336150574554	0.011998800119988	1.53061565172393
602	El Retamar	Cueva del Toro	0.391289899594316	0.0057994200579942	4.03436127268057
603	Cueva del Toro	Guixeres	0.372906712910199	0.0086991300869913	4.65825498457998
604	Nerja	Barranquet	0.368844946816291	0.0078992100789921	2.6444648079779
605	Cova de les Cendres	Cova Or	0.338699516971618	0.00999900009999	1.53125323694944
606	Cueva de Chaves	Falguera	0.344920360577332	0.0097990200979902	3.52716539061442
607	El Retamar	Benàmer	0.393099153468782	0.005999400059994	1.26475254854886
608	Cova de les Cendres	Nerja	0.377129647579513	0.012998700129987	1.02472376343794
609	Nerja	Benàmer	0.397174563394128	0.0057994200579942	1.37473938361881
610	Cueva del Toro	Valmayor	0.380787139891341	0.006999300069993	4.0803340742439
611	Barranquet	Benàmer	0.379491611248407	0.0072992700729927	1.16206947026961
612	Barranquet	El Retamar	0.399459676584328	0.0045995400459954	3.25801306395885
613	Mas d’Is	Falguera	0.384183804208499	0.0064993500649935	0.988994888309389
614	Falguera	Cova de les Cendres	0.372135559378454	0.0078992100789921	1.03588170399889
615	Nerja	Benàmer	0.361091728238133	0.0045995400459954	2.60880290580913
616	Nerja	Los Castillejos	0.340579229140073	0.0107989201079892	2.94363890403183
617	Cova Or	Barranquet	0.351347082393739	0.0105989401059894	1.03960016537458
618	Valmayor	Cueva de Chaves	0.337548970893313	0.0107989201079892	3.08381205685437
619	Cova Or	Barranquet	0.357843890842404	0.0095990400959904	1.02246994539164
620	Cueva del Toro	Guixeres	0.38492798604985	0.0077992200779922	4.37359796150727
621	Guixeres	Barranquet	0.351279017094666	0.0096990300969903	2.99164863342047
622	Falguera	Nerja	0.350464022140862	0.008999100089991	1.00032107871957
623	Valmayor	Mas d’Is	0.35119143803595	0.0064993500649935	2.65177213933552
624	Mas d’Is	Valmayor	0.381351996733349	0.0048995100489951	2.55426663648104
625	Barranquet	Falguera	0.34166982183386	0.0104989501049895	0.972236742544919
626	Cova de les Cendres	Benàmer	0.381159004488655	0.0042995700429957	0.991593120293692
627	Barranquet	Cova de les Cendres	0.346866910693308	0.0094990500949905	0.978433834528551
628	Cueva de Chaves	Cova Or	0.332875032932514	0.0132986701329867	3.16692746977694
629	Barranquet	Mas d’Is	0.404756391612307	0.0045995400459954	1.0505169776734
630	Cova Or	Guixeres	0.362073865698481	0.0074992500749925	1.50205564367119
631	Benàmer	El Retamar	0.331571586493892	0.015998400159984	1.02557290168479
632	Falguera	Valmayor	0.397865311038031	0.0066993300669933	1.21601465359889
633	Cueva de Chaves	Benàmer	0.387265003069025	0.0030996900309969	2.72218665288715
634	Barranquet	Guixeres	0.337766069748834	0.0117988201179882	0.938288746029139
635	Barranquet	Nerja	0.359140653455568	0.0088991100889911	2.72255848950567
636	Guixeres	Barranquet	0.397356749918475	0.0080991900809919	1.18870634079678
637	Los Castillejos	Cova Or	0.403800411921481	0.0051994800519948	1.92118423077045
638	Benàmer	Cova de les Cendres	0.377889105468326	0.0045995400459954	1.57108388557192
639	Valmayor	Barranquet	0.350375188373887	0.0074992500749925	3.68227684213128
640	Benàmer	Los Castillejos	0.389339583195501	0.0062993700629937	0.994093521032482
641	El Retamar	Barranquet	0.353867545025059	0.0090990900909909	3.22076404762827
642	Cova de les Cendres	El Retamar	0.35712313369955	0.0076992300769923	4.693310742829
643	Barranquet	Guixeres	0.35906286184233	0.0115988401159884	3.57737165132537
644	Valmayor	El Retamar	0.357521123511178	0.0072992700729927	3.00682835667115
645	El Retamar	Cueva del Toro	0.338143723266863	0.0096990300969903	4.23901878050528
646	Cova de les Cendres	Nerja	0.350143186028755	0.008999100089991	0.968395930575207
647	Los Castillejos	Cova de les Cendres	0.347976082042494	0.0081991800819918	3.44602032897994
648	Cova de les Cendres	Cueva de Chaves	0.34036013616585	0.0081991800819918	1.94773762738053
649	Benàmer	Cova Or	0.331461124184208	0.0123987601239876	1.14308042187151
650	Valmayor	Barranquet	0.394979884853508	0.0042995700429957	3.4477544731833
651	Nerja	El Retamar	0.358442554917428	0.0085991400859914	3.26643980893539
652	Falguera	Barranquet	0.399003945245697	0.0041995800419958	1.03965032994747
653	Nerja	Barranquet	0.390398375215317	0.0067993200679932	2.5509283811897
654	Falguera	Barranquet	0.347645337465822	0.0120987901209879	1.08228301201016
655	Falguera	Barranquet	0.364056875825328	0.0077992200779922	0.962336058123037
656	Cova de les Cendres	Los Castillejos	0.395104349976421	0.0066993300669933	1.09197022570297
657	Valmayor	Los Castillejos	0.38513088016064	0.0080991900809919	1.43226673399284
658	Cueva de Chaves	Cueva del Toro	0.384143426651641	0.0101989801019898	1.02420207434334
659	Guixeres	Barranquet	0.366196619906803	0.0060993900609939	3.15433767673187
660	Los Castillejos	El Retamar	0.368099952597912	0.0085991400859914	2.89265653425828
661	Valmayor	Cueva del Toro	0.338191890127296	0.0082991700829917	3.06321445569722
662	Cueva de Chaves	Cueva del Toro	0.356688699705446	0.0075992400759924	4.2029829278402
663	Cova de les Cendres	Los Castillejos	0.34170969968072	0.0104989501049895	1.84739844146185
664	Benàmer	Valmayor	0.384720263638554	0.0035996400359964	1.76837406842411
665	Guixeres	Los Castillejos	0.392972130229447	0.0056994300569943	4.08916111378372
666	Valmayor	Falguera	0.389746571804949	0.0054994500549945	1.22079393110424
667	Cueva del Toro	Guixeres	0.367748157857075	0.0064993500649935	4.96800083238445
668	Nerja	Los Castillejos	0.356729242272888	0.0094990500949905	3.35391617745627
669	Falguera	Los Castillejos	0.336342709011332	0.0140985901409859	0.911640194151551
670	El Retamar	Mas d’Is	0.344716571575376	0.010998900109989	2.73285761301871
671	Falguera	Cova de les Cendres	0.350176265335648	0.0086991300869913	0.935574318887666
672	Cueva del Toro	Nerja	0.400135241139679	0.0071992800719928	4.05334149135835
673	Cueva del Toro	Benàmer	0.365447765579017	0.008999100089991	1.17255955905234
674	Valmayor	Cova de les Cendres	0.334713147868791	0.0117988201179882	5.04187527609291
675	Valmayor	Los Castillejos	0.33207472862073	0.0133986601339866	2.4389800998196
676	Los Castillejos	Cova Or	0.400222795374786	0.0071992800719928	1.06972027369775
677	Cova de les Cendres	Cueva de Chaves	0.337854119101567	0.0141985801419858	2.43692231767112
678	Barranquet	Nerja	0.3916283358048	0.0058994100589941	3.38034816394793
679	Cova de les Cendres	El Retamar	0.366246476202723	0.0072992700729927	4.98668752577808
680	El Retamar	Benàmer	0.379712699850869	0.0063993600639936	4.40680934427306
681	Mas d’Is	Guixeres	0.382530398775583	0.0037996200379962	3.9269118157411
682	Mas d’Is	Falguera	0.365032192685895	0.004999500049995	1.0702683092095
683	Guixeres	Benàmer	0.362128803685932	0.0063993600639936	1.7873354702089
684	Nerja	Cova de les Cendres	0.348168333680725	0.0098990100989901	0.921106763975695
685	Benàmer	Valmayor	0.39941042031169	0.0092990700929907	4.391198993281
686	Cova de les Cendres	Barranquet	0.386810976379443	0.008999100089991	1.05435788943432
687	Cova de les Cendres	El Retamar	0.357154717301845	0.0067993200679932	5.06841780519951
688	Cova Or	Los Castillejos	0.362941979276905	0.0076992300769923	0.999042269401252
689	Falguera	Cueva de Chaves	0.341830449766271	0.0086991300869913	1.01567817819305
690	Barranquet	Cova de les Cendres	0.332383211361415	0.0091990800919908	1.2589473672919
691	Cueva de Chaves	Cova Or	0.34617959639163	0.0084991500849915	3.23881572000496
692	Cova de les Cendres	Falguera	0.361227075528229	0.0090990900909909	0.939556644624099
693	Falguera	Barranquet	0.37592078060234	0.0050994900509949	1.0000233976068
694	Guixeres	Cueva de Chaves	0.361565109918946	0.0084991500849915	2.93049247126095
695	Benàmer	Barranquet	0.391136205643782	0.0055994400559944	0.994895775681362
696	Cova de les Cendres	Nerja	0.367599142424534	0.0075992400759924	0.965959314676002
697	Benàmer	Guixeres	0.351727396936945	0.0095990400959904	1.94104797809292
698	Nerja	Benàmer	0.391994318072516	0.0073992600739926	1.61928935370687
699	Los Castillejos	Falguera	0.345328187399771	0.0105989401059894	0.935157717578113
700	Barranquet	Guixeres	0.398906363971474	0.0052994700529947	2.1647784516681
701	Falguera	Los Castillejos	0.368439593552854	0.0080991900809919	0.941494417563081
702	Mas d’Is	El Retamar	0.357024190670621	0.0101989801019898	0.940887140994892
703	Benàmer	Cova Or	0.346062359058464	0.0087991200879912	1.15706413455494
704	Valmayor	Cueva del Toro	0.336806465924723	0.0112988701129887	2.6625611166507
705	Nerja	Barranquet	0.384842072445258	0.0070992900709929	1.248849870326
706	Barranquet	Mas d’Is	0.358577146946835	0.0084991500849915	1.00052530514076
707	Cueva del Toro	Valmayor	0.371656131886614	0.0068993100689931	4.09426193032879
708	Cova Or	Los Castillejos	0.332372964612219	0.0187981201879812	1.01909489929676
709	Cueva del Toro	Valmayor	0.335262765684152	0.0082991700829917	0.948913379898295
710	Guixeres	Nerja	0.393638950255308	0.0070992900709929	3.61026136778668
711	Mas d’Is	Cova Or	0.391225202797736	0.0053994600539946	1.02910209973343
712	Barranquet	Cova de les Cendres	0.364789454717255	0.0071992800719928	1.09610174954869
713	Nerja	Cova de les Cendres	0.352004596659112	0.0163983601639836	1.02751300707459
714	Cueva del Toro	Cueva de Chaves	0.336790680229106	0.0115988401159884	5.18610111087933
715	Guixeres	Cueva de Chaves	0.352143799248171	0.0113988601139886	4.02584864518372
716	Cueva del Toro	Cova Or	0.34937182194348	0.0096990300969903	0.906310714548454
717	Benàmer	Nerja	0.386725397262121	0.0055994400559944	0.928929127193987
718	Cova Or	Benàmer	0.366311281674507	0.0078992100789921	1.03469729823992
719	El Retamar	Mas d’Is	0.402845889519519	0.0063993600639936	2.55317307519913
720	Cova de les Cendres	Nerja	0.397715615097123	0.0082991700829917	1.06430803593248
721	Mas d’Is	Falguera	0.400438231833547	0.004999500049995	1.01556750847958
722	Benàmer	Cova de les Cendres	0.398823805802435	0.004999500049995	1.07117491220124
723	Benàmer	Falguera	0.381252181913484	0.0054994500549945	0.986640935437754
724	Guixeres	Barranquet	0.384038502219846	0.0065993400659934	4.27536519881338
725	Cueva del Toro	Cueva de Chaves	0.377952462265769	0.0083991600839916	1.00662416601554
726	Cueva de Chaves	El Retamar	0.37231293273715	0.0074992500749925	4.11511910613254
727	Cova Or	Barranquet	0.365381120439671	0.0095990400959904	0.91240048003383
728	Guixeres	Los Castillejos	0.350442616224704	0.0086991300869913	2.40077665326605
729	Benàmer	Cova de les Cendres	0.333221205732401	0.0114988501149885	3.53510048433021
730	Mas d’Is	Falguera	0.358376094444502	0.0091990800919908	1.09704940752126
731	Los Castillejos	Benàmer	0.370755172822789	0.0092990700929907	1.08235526639037
732	Barranquet	Cueva del Toro	0.348279472003193	0.0085991400859914	1.03309921389446
733	Cueva de Chaves	Los Castillejos	0.333427004839726	0.0114988501149885	3.43850685817376
734	Guixeres	Los Castillejos	0.354081795526722	0.0074992500749925	2.92388033647835
735	Falguera	Barranquet	0.344478730342602	0.0103989601039896	0.924280441273004
736	Valmayor	Los Castillejos	0.384956564091532	0.0075992400759924	4.74743522112258
737	Nerja	Cova de les Cendres	0.369369281257749	0.0070992900709929	0.986370024690405
738	Barranquet	Falguera	0.384862894135807	0.0054994500549945	0.99621951431036
739	Los Castillejos	Cova Or	0.353002242889229	0.0086991300869913	3.14796682996675
740	Benàmer	Cova de les Cendres	0.357664916248738	0.0086991300869913	1.28955473226542
741	Los Castillejos	El Retamar	0.398993519786474	0.0050994900509949	2.44383952299831
742	Falguera	Cova de les Cendres	0.351653876760048	0.0092990700929907	2.15020622089831
743	Cueva del Toro	Cova de les Cendres	0.38546563667989	0.005999400059994	0.986408210452646
744	Cueva del Toro	Cueva de Chaves	0.388294634073381	0.0063993600639936	2.67594255079329
745	El Retamar	Falguera	0.361900468231984	0.0063993600639936	3.43447581242397
746	Cueva de Chaves	El Retamar	0.347390972650856	0.0093990600939906	4.3176098622065
747	Cova Or	Benàmer	0.354633925912137	0.0078992100789921	0.990970426378772
748	Benàmer	Falguera	0.339578832356777	0.0115988401159884	1.03170965672471
749	Nerja	Cova de les Cendres	0.340582272249372	0.0156984301569843	1.04147101943381
750	Guixeres	Valmayor	0.37370312391608	0.0063993600639936	4.77538110204227
751	Cova de les Cendres	Cueva del Toro	0.333809700617076	0.0105989401059894	0.92940840930678
752	Guixeres	Barranquet	0.372268920127532	0.0070992900709929	1.36632966715097
753	Benàmer	Cova de les Cendres	0.38030681365202	0.0074992500749925	1.04555608276278
754	Mas d’Is	Benàmer	0.400973153690416	0.0048995100489951	0.931107259402052
755	Cova de les Cendres	El Retamar	0.398767832473091	0.0051994800519948	3.60850933655677
756	Cova de les Cendres	Barranquet	0.374637016437334	0.0060993900609939	1.28703296669992
757	Benàmer	Cova de les Cendres	0.342601223452052	0.0098990100989901	1.56545934371883
758	Benàmer	Nerja	0.334904054609172	0.0125987401259874	1.01006114245392
759	Valmayor	Mas d’Is	0.344552098890366	0.0080991900809919	2.74266669368371
760	Mas d’Is	El Retamar	0.356964683578581	0.0140985901409859	4.72575329777319
761	Barranquet	Cueva de Chaves	0.356167349103567	0.0091990800919908	2.53690240647644
762	Cova de les Cendres	Guixeres	0.346493513570604	0.0101989801019898	1.07535407617688
763	Nerja	Cova de les Cendres	0.349355318159658	0.0112988701129887	1.73254227803228
764	Cueva de Chaves	Cova de les Cendres	0.335463367035363	0.0131986801319868	3.48440042174421
765	Valmayor	Nerja	0.342151651048456	0.0108989101089891	2.01661239295173
766	Nerja	Cueva del Toro	0.366213341487284	0.008999100089991	5.05532627929235
767	Guixeres	Barranquet	0.341605529070304	0.0096990300969903	3.17283538540453
768	Falguera	Barranquet	0.352080655086431	0.008999100089991	0.996484847459942
769	Mas d’Is	Cova Or	0.375639688826626	0.0051994800519948	1.03961511082016
770	Barranquet	Benàmer	0.368159285240564	0.0073992600739926	1.09797204694804
771	Nerja	Cova Or	0.392281430989002	0.0093990600939906	1.68444351095799
772	Barranquet	Falguera	0.373522705493499	0.0041995800419958	0.945109865022823
773	Benàmer	Valmayor	0.367945257959173	0.0066993300669933	2.06570376256108
774	Cueva del Toro	Guixeres	0.347901732557419	0.0126987301269873	4.54669678681297
775	Los Castillejos	Benàmer	0.346980340374196	0.0094990500949905	1.01837480575778
776	Valmayor	Barranquet	0.403126922527642	0.002999700029997	2.90565386428032
777	Cueva del Toro	Cova de les Cendres	0.37356517970249	0.0068993100689931	1.04268923606724
778	Guixeres	Barranquet	0.387253189226353	0.0042995700429957	3.15260974456929
779	Cueva de Chaves	Cova Or	0.34644787904628	0.0063993600639936	4.89624752622563
780	Cova de les Cendres	El Retamar	0.376558442832172	0.0062993700629937	3.5029116949439
781	Cueva de Chaves	Cueva del Toro	0.392438878242194	0.007999200079992	4.7431285835132
782	Mas d’Is	Benàmer	0.359225595021712	0.0088991100889911	1.0926214500796
783	Barranquet	Cova de les Cendres	0.342538739952221	0.0083991600839916	1.00636487687007
784	Benàmer	Cueva de Chaves	0.399024403558633	0.0065993400659934	3.03668014187552
785	Los Castillejos	Cova Or	0.378574682928496	0.0052994700529947	1.43874485989753
786	Barranquet	Benàmer	0.379089143026773	0.0080991900809919	1.04552031974308
787	Cova de les Cendres	Nerja	0.39131627505946	0.0081991800819918	0.904230630630627
788	Barranquet	Cova de les Cendres	0.353382638057317	0.0086991300869913	0.979259848967195
789	Barranquet	Benàmer	0.354518370141781	0.0063993600639936	1.06012242743745
790	Cova Or	Benàmer	0.372182291959244	0.0083991600839916	0.912297084275633
791	Barranquet	Cova Or	0.389999667591843	0.0067993200679932	1.0803703344427
792	El Retamar	Los Castillejos	0.371336617610218	0.0051994800519948	2.8060420360784
793	Cueva de Chaves	Barranquet	0.353874377017024	0.0111988801119888	1.06450751414523
794	Falguera	Cueva de Chaves	0.362950436523375	0.0076992300769923	1.00575705943629
795	Nerja	Cova Or	0.380480323228286	0.004999500049995	2.03778425630461
796	Cova Or	Valmayor	0.363333627463078	0.0104989501049895	1.01803402607329
797	Mas d’Is	Barranquet	0.383375448789149	0.0065993400659934	1.03233916396275
798	Cueva del Toro	Guixeres	0.360227121970848	0.0068993100689931	2.90776659486722
799	Los Castillejos	Cova de les Cendres	0.341701565461052	0.0110988901109889	0.952748102368787
800	Falguera	Cova Or	0.400777575613564	0.0037996200379962	1.0830283255782
801	Cova de les Cendres	Benàmer	0.335435075852234	0.0106989301069893	0.912377418577671
802	Cueva del Toro	Falguera	0.344889852832788	0.011998800119988	0.959683193359524
803	El Retamar	Benàmer	0.359667217919811	0.0097990200979902	1.42629400436534
804	Cova Or	Nerja	0.347659670482155	0.0120987901209879	1.05014951685444
805	Nerja	Cueva del Toro	0.399390174763671	0.004999500049995	2.14214299958758
806	Cueva del Toro	Benàmer	0.33264106201536	0.0121987801219878	1.09616866518697
807	Barranquet	Los Castillejos	0.392545587325338	0.004999500049995	3.47925542086735
808	Mas d’Is	Valmayor	0.365145822614394	0.0090990900909909	2.71014953181893
809	Benàmer	Nerja	0.394548930130437	0.0102989701029897	0.933164046797901
810	Nerja	Benàmer	0.334382323188483	0.0151984801519848	2.52136819277331
811	Mas d’Is	Guixeres	0.359384331006079	0.0093990600939906	1.03816864890978
812	Cueva de Chaves	Cova Or	0.384859693147674	0.0026997300269973	0.93116408335045
813	Cueva de Chaves	Los Castillejos	0.369756127319241	0.0076992300769923	1.93084760671388
814	Guixeres	Barranquet	0.36681533307949	0.010998900109989	3.27547898263112
815	El Retamar	Valmayor	0.364612871216965	0.0057994200579942	4.58605857008835
816	El Retamar	Benàmer	0.387422964814985	0.0110988901109889	1.22628739357693
817	Falguera	Guixeres	0.352590430561651	0.0102989701029897	2.05376241104025
818	Guixeres	Valmayor	0.402222942300344	0.0075992400759924	4.91842621469311
819	Benàmer	Nerja	0.378247525204668	0.0108989101089891	0.923314587911591
820	Benàmer	Cova Or	0.353862356433545	0.0083991600839916	0.92619138341397
821	Nerja	Benàmer	0.368612994105928	0.0072992700729927	2.89890605048044
822	Cueva del Toro	Valmayor	0.349505877763644	0.0131986801319868	2.71734332402051
823	Barranquet	Cova de les Cendres	0.367394121940537	0.0065993400659934	0.907146611483768
824	Cova de les Cendres	Cueva de Chaves	0.392908417550236	0.0076992300769923	2.45310925677419
825	Cova de les Cendres	Barranquet	0.381030287006352	0.0055994400559944	0.967606187593192
826	Nerja	Cova Or	0.349138945827163	0.0096990300969903	2.36153063207678
827	Nerja	Mas d’Is	0.346776635124935	0.0087991200879912	4.23558992061112
828	Benàmer	Barranquet	0.369113625384353	0.0037996200379962	1.44338623939734
829	Cova de les Cendres	Guixeres	0.337165381778168	0.0062993700629937	4.22866616031155
830	Los Castillejos	Cova de les Cendres	0.376268550907633	0.0058994100589941	2.23516879729182
831	Nerja	Cueva del Toro	0.39947780637886	0.0057994200579942	4.57004645897215
832	Los Castillejos	Falguera	0.386315288621598	0.0071992800719928	0.929185507725924
833	El Retamar	Cova de les Cendres	0.386836094678616	0.0046995300469953	2.55234802590078
834	Barranquet	Benàmer	0.35843185177336	0.00999900009999	1.03925435771234
835	Falguera	Nerja	0.334580118989958	0.0124987501249875	0.996037228638306
836	Cueva del Toro	Nerja	0.388017677000926	0.0064993500649935	2.60160332412925
837	Valmayor	Cueva del Toro	0.359101602297878	0.0141985801419858	4.72204981741123
838	Valmayor	Cueva de Chaves	0.393657902417016	0.0031996800319968	2.91478953474853
839	Cova de les Cendres	Benàmer	0.364232508344231	0.0078992100789921	1.19106191732828
840	El Retamar	Cueva del Toro	0.337224809113413	0.0096990300969903	3.88272022918705
841	Barranquet	Benàmer	0.347650972595856	0.0110988901109889	0.956510258326307
842	Cueva de Chaves	Mas d’Is	0.338409989646311	0.0100989901009899	0.991334967873991
843	Mas d’Is	Nerja	0.379281909035124	0.0084991500849915	1.08383855605498
844	Benàmer	Falguera	0.376001831056761	0.0040995900409959	1.60517708072625
845	Falguera	Benàmer	0.3779728212226	0.0057994200579942	2.56667332491744
846	Nerja	Cueva del Toro	0.332841275849303	0.0125987401259874	2.84889525870932
847	Nerja	Falguera	0.33698039458612	0.0144985501449855	0.935676268674433
848	Valmayor	Barranquet	0.363395789207733	0.0056994300569943	4.67464580748416
849	Cueva del Toro	Falguera	0.347488889846115	0.0090990900909909	0.975869142713957
850	Guixeres	Benàmer	0.389324035772576	0.0055994400559944	4.66590021884395
851	Falguera	Cueva de Chaves	0.385190695677706	0.0061993800619938	1.06115858601406
852	El Retamar	Barranquet	0.368661942511128	0.0070992900709929	3.95637447622558
853	Valmayor	Cova de les Cendres	0.35468778931626	0.0072992700729927	3.40736640647426
854	Guixeres	Mas d’Is	0.35594980232322	0.0123987601239876	0.970893150195479
855	Benàmer	Cova de les Cendres	0.332831214195689	0.0097990200979902	1.40035958284931
856	Barranquet	Mas d’Is	0.340296961416526	0.0108989101089891	1.08271381771192
857	Cova de les Cendres	Guixeres	0.368222222237714	0.0076992300769923	5.29625959925959
858	Guixeres	Los Castillejos	0.360750460007356	0.0114988501149885	2.36650754110515
859	Cova de les Cendres	Los Castillejos	0.346524686474963	0.0078992100789921	1.6628796576038
860	Cova de les Cendres	Nerja	0.349537108058874	0.0092990700929907	0.962844622926787
861	Cueva del Toro	Valmayor	0.398140292704245	0.0082991700829917	1.04125035051256
862	Barranquet	Falguera	0.401184976156297	0.0053994600539946	1.22864364184253
863	Falguera	Los Castillejos	0.349060892317667	0.0116988301169883	1.07810166613199
864	Valmayor	Barranquet	0.396010647950156	0.002999700029997	3.99014724629
865	Cueva del Toro	Cueva de Chaves	0.391887383805048	0.0077992200779922	1.05690341852605
866	Nerja	Guixeres	0.384682225087284	0.0077992200779922	4.78297485437756
867	Cova de les Cendres	Mas d’Is	0.371963118264229	0.007999200079992	0.950777768623084
868	Barranquet	Benàmer	0.356960735914921	0.007999200079992	1.06276578018442
869	Valmayor	Cueva del Toro	0.390040212403277	0.0095990400959904	2.36025980737992
870	Cueva del Toro	Valmayor	0.336784526033835	0.0114988501149885	4.90618936137855
871	Benàmer	Cova de les Cendres	0.33403784483352	0.0125987401259874	3.42612598650344
872	Falguera	Cueva del Toro	0.390115783425278	0.0055994400559944	0.953747600782663
873	Valmayor	Barranquet	0.353843360251991	0.007999200079992	3.35641023785248
874	Guixeres	Valmayor	0.338942451847135	0.0124987501249875	4.4013554747114
875	Cueva de Chaves	Barranquet	0.349503038607041	0.0113988601139886	3.29531699819025
876	Valmayor	Falguera	0.389872697703612	0.0066993300669933	3.09869590274803
877	Nerja	Cova de les Cendres	0.342395400389786	0.0096990300969903	1.76122205565264
878	Falguera	Los Castillejos	0.33985577057637	0.0108989101089891	0.902011220343411
879	Cueva de Chaves	Cova Or	0.357772646822807	0.0071992800719928	0.987459136219695
880	Cueva del Toro	Falguera	0.375562189825943	0.0072992700729927	1.03621748355217
881	Cueva del Toro	Cueva de Chaves	0.399947136185772	0.004999500049995	0.967015245975927
882	Cueva del Toro	Valmayor	0.353127428499331	0.0068993100689931	4.74796793211624
883	Cova Or	Benàmer	0.351555970966392	0.0083991600839916	0.935473989415914
884	Guixeres	Cueva de Chaves	0.395410708751849	0.0045995400459954	3.23161361773638
885	Falguera	El Retamar	0.374266164220824	0.0067993200679932	5.12504523884272
886	Benàmer	Cueva del Toro	0.351618275320563	0.0093990600939906	1.09441918879747
887	Cueva del Toro	Cova Or	0.368560313495308	0.0074992500749925	1.12581963495351
888	Falguera	Cova de les Cendres	0.367287417055046	0.006999300069993	1.08416316597722
889	Cova de les Cendres	Nerja	0.348395389732524	0.0083991600839916	1.04388637044467
890	Guixeres	Cova Or	0.36453777800863	0.0072992700729927	1.44994907404482
891	Benàmer	Cova de les Cendres	0.393214622174712	0.003999600039996	1.03821818139404
892	Nerja	Los Castillejos	0.366437301847083	0.0094990500949905	2.47788108844683
893	Falguera	El Retamar	0.396740418815233	0.0037996200379962	4.42010724068386
894	Falguera	Barranquet	0.363312046761507	0.0083991600839916	1.00219160127454
895	Cova Or	Valmayor	0.356633260234927	0.0101989801019898	1.08882820694707
896	Barranquet	Cova de les Cendres	0.379952832033259	0.0053994600539946	0.905259440839291
897	Cueva de Chaves	Cova Or	0.344389466153064	0.0092990700929907	0.936318137682974
898	Nerja	Cova de les Cendres	0.348877742046208	0.0128987101289871	4.03920105398074
899	Cova de les Cendres	Nerja	0.338376877719677	0.0117988201179882	1.02256929450668
900	Cova de les Cendres	Los Castillejos	0.371398569472722	0.0071992800719928	1.5669466285836
901	Cova de les Cendres	Cueva de Chaves	0.333855520540743	0.0137986201379862	2.80204911269667
902	Guixeres	Mas d’Is	0.357585027323244	0.005999400059994	2.0664122038749
903	Cueva de Chaves	Falguera	0.334757197367232	0.0163983601639836	1.82218140760716
904	El Retamar	Los Castillejos	0.398804097021953	0.0047995200479952	3.28918606925011
905	Los Castillejos	Cova Or	0.395585659885217	0.0063993600639936	1.75923324689502
906	Cova Or	Nerja	0.372482896309744	0.0080991900809919	1.05664884974249
907	Guixeres	Nerja	0.375878951999664	0.0070992900709929	3.48498389461404
908	Valmayor	Barranquet	0.382205302515676	0.0061993800619938	3.47338387191296
909	Nerja	El Retamar	0.36023296572061	0.0091990800919908	3.38089306446724
910	Barranquet	Benàmer	0.33476121749002	0.0108989101089891	1.85518640338723
911	Cova Or	Benàmer	0.384174418925098	0.0061993800619938	1.01975071430206
912	Los Castillejos	Cova Or	0.386568242246565	0.0057994200579942	1.58097214396112
913	El Retamar	Cova de les Cendres	0.340392125423729	0.0177982201779822	2.31199343510997
914	Mas d’Is	Cova Or	0.384244975129761	0.0061993800619938	1.06854995703325
915	Falguera	Cova Or	0.366315281115126	0.0062993700629937	1.01013370808214
916	Cova Or	Barranquet	0.34223879943273	0.0111988801119888	0.965863159252331
917	Falguera	Barranquet	0.344833814497379	0.0101989801019898	0.97238149503246
918	Nerja	Cueva del Toro	0.337111637400088	0.0095990400959904	1.98203947101533
919	Cueva de Chaves	Cova de les Cendres	0.400403488705608	0.005999400059994	2.5327121938467
920	Barranquet	Benàmer	0.378238964998496	0.0063993600639936	0.990619259467349
921	Cueva de Chaves	Mas d’Is	0.362806215488776	0.007999200079992	1.01604983741418
922	Cova de les Cendres	Falguera	0.363683004771117	0.0086991300869913	0.952094299532473
923	Falguera	Barranquet	0.404195935781403	0.0045995400459954	1.19677508741291
924	Cova de les Cendres	Barranquet	0.397140927578876	0.003999600039996	2.77639531684108
925	Nerja	El Retamar	0.370931722724123	0.0081991800819918	3.02536772203818
926	Cova de les Cendres	Barranquet	0.36405125834464	0.0082991700829917	1.52223105530348
927	Mas d’Is	Cueva de Chaves	0.332454910826202	0.0133986601339866	1.0326756183058
928	Cova Or	Barranquet	0.335027139070334	0.0163983601639836	1.32220287017059
929	Barranquet	Falguera	0.34747253749562	0.00999900009999	1.00800874605775
930	Cueva del Toro	Benàmer	0.352659466478656	0.010998900109989	1.21507764808601
931	Cova Or	Los Castillejos	0.347032824958984	0.0085991400859914	1.45918226568773
932	Cueva del Toro	El Retamar	0.403089008761986	0.0064993500649935	3.72882686189562
933	Cova de les Cendres	Cueva del Toro	0.331814832079678	0.0083991600839916	1.05758612207137
934	Barranquet	Mas d’Is	0.404794593374423	0.0040995900409959	0.954756023269147
935	Falguera	Barranquet	0.394100709316206	0.0053994600539946	0.976810058885254
936	Valmayor	Mas d’Is	0.357247016071412	0.0086991300869913	1.08572775525972
937	El Retamar	Los Castillejos	0.401772870993253	0.0035996400359964	3.05894605703652
938	Falguera	Los Castillejos	0.363606641080201	0.0095990400959904	1.00535693229176
939	Nerja	Falguera	0.398373808649015	0.0040995900409959	0.970218831487
940	Falguera	Benàmer	0.344757747210274	0.011998800119988	1.29136124798376
941	Benàmer	Los Castillejos	0.395800806831474	0.0057994200579942	0.938214824907482
942	Benàmer	Valmayor	0.346790489898425	0.0101989801019898	2.39122716680169
943	Guixeres	Barranquet	0.386446027087851	0.0058994100589941	3.11582332802936
944	Cova de les Cendres	Cueva del Toro	0.358785098839892	0.0074992500749925	1.41449328445131
945	Guixeres	Barranquet	0.401834438561819	0.0053994600539946	3.89835508214589
946	Nerja	Cova de les Cendres	0.390058700658968	0.0052994700529947	1.84445886851102
947	Cueva del Toro	Cova Or	0.369760233686766	0.0097990200979902	1.07736285626888
948	Falguera	Cova de les Cendres	0.332756178156817	0.0123987601239876	0.909599236259237
949	Cova de les Cendres	Cueva de Chaves	0.397423703977835	0.0035996400359964	1.21682583153248
950	Cueva de Chaves	Benàmer	0.394236944224196	0.0046995300469953	0.972565132798627
951	Guixeres	Cova Or	0.397721141091221	0.0043995600439956	1.03516108986922
952	Cova de les Cendres	Cueva del Toro	0.379749749080686	0.0078992100789921	1.03762823403813
953	Cova Or	Barranquet	0.365761768483043	0.0068993100689931	0.998263089824468
954	Cova de les Cendres	Barranquet	0.373983318112053	0.006999300069993	1.01286069406196
955	Cova de les Cendres	Barranquet	0.380035544380562	0.0064993500649935	1.06792807714082
956	Cova de les Cendres	Cueva de Chaves	0.399081627248385	0.006999300069993	1.82449624256184
957	Guixeres	Valmayor	0.37428080141399	0.0026997300269973	4.47796688816743
958	Mas d’Is	El Retamar	0.40190191356656	0.0067993200679932	4.85089675300196
959	Cova de les Cendres	Cueva del Toro	0.388670875404088	0.0030996900309969	1.07840334968641
960	Benàmer	Cova de les Cendres	0.390531363995883	0.0048995100489951	1.09603244406171
961	Barranquet	Falguera	0.354917386263587	0.0087991200879912	1.64016831903951
962	Cova de les Cendres	Barranquet	0.372109471546674	0.005999400059994	1.05212072036974
963	Barranquet	Falguera	0.394904165814227	0.0040995900409959	1.04786260984838
964	Barranquet	Cova Or	0.357200554663853	0.0067993200679932	1.20724358375557
965	Cueva de Chaves	Cova de les Cendres	0.371082160002525	0.0085991400859914	3.08153843490779
966	Benàmer	Cova de les Cendres	0.39182134699137	0.0046995300469953	1.00076818149537
967	Valmayor	Mas d’Is	0.354214636950937	0.0104989501049895	1.22014107975364
968	Nerja	Cova de les Cendres	0.336449812229736	0.0140985901409859	0.99440298480913
969	Mas d’Is	Valmayor	0.37771516579649	0.0065993400659934	0.917612803685479
970	Los Castillejos	Guixeres	0.388193888468875	0.0074992500749925	2.9310062172208
971	Cueva del Toro	Nerja	0.379301880420105	0.0070992900709929	3.35920041940035
972	Benàmer	Nerja	0.35732535786004	0.00999900009999	3.16678345272085
973	Nerja	Cova de les Cendres	0.357769277381183	0.0103989601039896	1.0780703002587
974	Barranquet	Cova Or	0.400346702122685	0.0044995500449955	1.36361000456661
975	Cueva del Toro	Cova Or	0.352742807002449	0.0108989101089891	1.66761050736438
976	Cova de les Cendres	Falguera	0.381559709526993	0.0063993600639936	1.06757406666875
977	Benàmer	Falguera	0.367187786877568	0.0061993800619938	0.93585444749333
978	Guixeres	Valmayor	0.38189752979746	0.0067993200679932	5.13852723281644
979	Cueva del Toro	Nerja	0.402283599734614	0.0034996500349965	3.21418991609709
980	Barranquet	Cova de les Cendres	0.376384072482755	0.0063993600639936	0.922389291319996
981	Los Castillejos	Benàmer	0.366545177680927	0.0055994400559944	2.13459413902089
982	Benàmer	Falguera	0.338222408912074	0.0096990300969903	1.01897564949468
983	Cova Or	Benàmer	0.340632289407016	0.0100989901009899	1.03157668495551
984	Nerja	Cueva del Toro	0.370443454413215	0.0128987101289871	4.30147929729568
985	Cova de les Cendres	Cova Or	0.34739358962299	0.0085991400859914	1.43726462253928
986	Cueva de Chaves	Cova de les Cendres	0.348405873656364	0.0110988901109889	2.69174739148747
987	Barranquet	Guixeres	0.338675201544072	0.0081991800819918	4.15911290916149
988	Barranquet	Cueva de Chaves	0.384478849317538	0.0066993300669933	1.02893050396815
989	Valmayor	Cova de les Cendres	0.362054231784965	0.0067993200679932	2.6649125853437
990	Nerja	Cova de les Cendres	0.396440603280979	0.0062993700629937	3.72774659342319
991	Falguera	Nerja	0.368892927846049	0.0122987701229877	0.940976848173887
992	Barranquet	Cova de les Cendres	0.355715390201913	0.0074992500749925	1.03929069279693
993	Los Castillejos	Cova Or	0.387461324482239	0.0054994500549945	1.01135759400204
994	Barranquet	Benàmer	0.354743152311538	0.0094990500949905	1.06553608337417
995	Guixeres	El Retamar	0.399310999335428	0.0042995700429957	1.11315399983386
996	Cova Or	Barranquet	0.347738204060696	0.0088991100889911	1.0467337934766
997	Falguera	Cova Or	0.360145019856639	0.0072992700729927	1.09855720009655
998	Cueva de Chaves	Guixeres	0.392650164003449	0.0057994200579942	1.75005698266439
999	Nerja	Cova de les Cendres	0.352811302466766	0.0074992500749925	3.17680894952081
1000	Benàmer	Barranquet	0.343679982592096	0.0117988201179882	1.13479027920775
