# Supplementary material for: The spread of agriculture in Iberia through Approximate Bayesian Computation and Neolithic projectile tools
Source: PLoS One. 2021 Dec 28;16(12):e0261813. doi: 10.1371/journal.pone.0261813 (PMC8714124; doi:10.1371/journal.pone.0261813)
Supplement: S2 File. Reproducibility — It includes a readme file with further indications. (ZIP) [file pone.0261813.s002.zip › S2_File/Data/P2_double_kernel_1_1.csv]

	Origin1	Origin2	Ms	Mp	r
1	El Retamar	Benàmer	0.398007858774801	0.0026997300269973	4.19383819788694
2	Nerja	Valmayor	0.34390049747778	0.010998900109989	4.6708902723901
3	Barranquet	Falguera	0.366436638828076	0.0086991300869913	1
4	Los Castillejos	Guixeres	0.38236290536967	0.0051994800519948	1.93466929249465
5	Cueva del Toro	Cueva de Chaves	0.360077938739467	0.0108989101089891	1
6	El Retamar	Falguera	0.364802266859969	0.0074992500749925	2.17441121693701
7	Los Castillejos	Guixeres	0.379593653212148	0.0067993200679932	2.85943468796089
8	Falguera	Cova Or	0.38584838895632	0.002999700029997	1.33885613424703
9	Guixeres	Cova de les Cendres	0.377819930725792	0.0072992700729927	2.55921290144324
10	Los Castillejos	Cueva de Chaves	0.373066812170581	0.0102989701029897	1.23627190338448
11	Cueva de Chaves	Cueva del Toro	0.360958997618498	0.0095990400959904	3.83594606988132
12	Guixeres	Cova Or	0.404368855414561	0.0028997100289971	1.65720974553376
13	Nerja	Cova Or	0.385954150315967	0.0037996200379962	4.74857049612328
14	Cueva de Chaves	Valmayor	0.402710210996161	0.0037996200379962	2.74738438213244
15	Nerja	Benàmer	0.392179001165421	0.0098990100989901	1.51890423281118
16	Cueva del Toro	Cueva de Chaves	0.339403678947526	0.0151984801519848	1.59658948371187
17	Falguera	Valmayor	0.361342082022672	0.010998900109989	2.83719889802858
18	Falguera	Cueva del Toro	0.394239430353173	0.0048995100489951	1
19	Guixeres	Cueva del Toro	0.358674088710038	0.0073992600739926	4.3395906153135
20	Cova Or	Cova de les Cendres	0.360893858244368	0.0071992800719928	1
21	Barranquet	Cova Or	0.371602937648339	0.0064993500649935	1.78828630922362
22	Cueva de Chaves	Cueva del Toro	0.345183803951432	0.013998600139986	1.76657930936664
23	Cova de les Cendres	Cueva del Toro	0.391292952317255	0.0041995800419958	1
24	Cueva de Chaves	Guixeres	0.386263811341867	0.0044995500449955	2.17326523296535
25	El Retamar	Falguera	0.338159434403626	0.0084991500849915	3.86865995695814
26	Cova de les Cendres	Cueva de Chaves	0.373996646520606	0.0074992500749925	3.5406067068316
27	Falguera	Guixeres	0.357649660910941	0.0111988801119888	1.40923070752993
28	Cova Or	Cova de les Cendres	0.391257749424302	0.0064993500649935	1
29	El Retamar	Los Castillejos	0.381359913139567	0.0052994700529947	4.94034972852096
30	Barranquet	Nerja	0.401567532503709	0.005999400059994	1
31	Valmayor	Cueva de Chaves	0.350416251557692	0.0066993300669933	3.06384927537292
32	Cova de les Cendres	Benàmer	0.354991685006378	0.0072992700729927	1.05049316538498
33	Benàmer	Barranquet	0.346848700561475	0.0075992400759924	1
34	Benàmer	Cova de les Cendres	0.373410316414167	0.0066993300669933	1.16026362637058
35	Barranquet	Cueva del Toro	0.338857435188663	0.0118988101189881	1
36	Barranquet	Falguera	0.343544251376862	0.00999900009999	1
37	El Retamar	Mas d’Is	0.381184186691364	0.0073992600739926	1.40898775914684
38	Cova de les Cendres	Barranquet	0.394044059511211	0.0048995100489951	1.24453306684271
39	El Retamar	Barranquet	0.37163826428973	0.0063993600639936	4.1361082964018
40	Valmayor	Cueva del Toro	0.356284007934367	0.0083991600839916	4.16022989932448
41	Benàmer	Valmayor	0.376499457981315	0.0060993900609939	1.95647338343784
42	El Retamar	Valmayor	0.39854908582852	0.0057994200579942	1
43	Benàmer	Valmayor	0.401986887605535	0.0031996800319968	1.66340116880834
44	Los Castillejos	Cova de les Cendres	0.38973192081068	0.0070992900709929	1
45	Cova de les Cendres	Guixeres	0.364187503103744	0.0056994300569943	1.833438966088
46	Nerja	Benàmer	0.337528448680546	0.0108989101089891	1
47	Guixeres	Cova Or	0.35760390511355	0.00999900009999	1.70163941821083
48	Cova de les Cendres	Benàmer	0.363921346994905	0.0053994600539946	1.67129305483773
49	Cueva del Toro	Valmayor	0.344572272572784	0.0102989701029897	1.32945666182786
50	Los Castillejos	Guixeres	0.344177662682047	0.0110988901109889	1
51	Cueva de Chaves	El Retamar	0.368260454503331	0.0070992900709929	2.56113753603771
52	Cueva del Toro	Cova Or	0.373134051007889	0.005999400059994	1
53	Valmayor	Cova de les Cendres	0.389955624510903	0.0072992700729927	5.77263767145574
54	El Retamar	Los Castillejos	0.384583316266674	0.004999500049995	3.12647936319932
55	Cova de les Cendres	Cova Or	0.394517213437747	0.0050994900509949	1
56	Falguera	Mas d’Is	0.339221648941246	0.0146985301469853	2.63594072308391
57	Cueva de Chaves	Valmayor	0.368866304889136	0.0092990700929907	5.32236742345616
58	Guixeres	Cova Or	0.352874350152766	0.0078992100789921	3.48868797583506
59	Los Castillejos	Cova de les Cendres	0.343477270637235	0.0095990400959904	1.72450120486319
60	El Retamar	Valmayor	0.367379729134459	0.0081991800819918	2.79748192295432
61	Guixeres	Los Castillejos	0.374139732282144	0.0096990300969903	3.06189489440992
62	Cueva del Toro	Guixeres	0.338852922745399	0.0123987601239876	3.26827322112396
63	Nerja	Cova Or	0.36326743328643	0.0102989701029897	4.5000542909652
64	Los Castillejos	El Retamar	0.349167871804968	0.0121987801219878	4.49545845601708
65	Guixeres	Cova de les Cendres	0.371304554684879	0.004999500049995	3.20338846016675
66	Falguera	Los Castillejos	0.371516331233444	0.0117988201179882	1
67	Benàmer	Cova de les Cendres	0.366492863706608	0.0071992800719928	1
68	Guixeres	El Retamar	0.334823692265503	0.0133986601339866	5.29563565758988
69	Falguera	Barranquet	0.379268475568109	0.0060993900609939	1
70	Benàmer	Cueva del Toro	0.368347259043929	0.0062993700629937	2.55876139463857
71	Cova de les Cendres	Falguera	0.386088981827564	0.0053994600539946	1.68664843961596
72	Cueva de Chaves	Barranquet	0.351514723181802	0.0076992300769923	1
73	El Retamar	Valmayor	0.358009877264762	0.0083991600839916	4.29689875669777
74	Cueva del Toro	Cova de les Cendres	0.361599153899009	0.0077992200779922	1
75	Cova de les Cendres	Nerja	0.389557116759216	0.0085991400859914	1.02255414366722
76	Cueva del Toro	Los Castillejos	0.349658785838562	0.0106989301069893	2.73933280704543
77	Benàmer	Los Castillejos	0.375959595180029	0.007999200079992	4.79553889198229
78	Benàmer	Nerja	0.345297577426374	0.0153984601539846	1
79	Cova de les Cendres	Cueva del Toro	0.346374130499721	0.0083991600839916	1.10890694122761
80	Falguera	Cova de les Cendres	0.395449508933003	0.0032996700329967	1
81	Mas d’Is	Guixeres	0.388925213367416	0.0062993700629937	1
82	Barranquet	Guixeres	0.403541429300965	0.0056994300569943	3.69419664489105
83	Valmayor	Cueva de Chaves	0.350671765371402	0.0072992700729927	3.18399492811412
84	Cova de les Cendres	Cova Or	0.337104001370884	0.0085991400859914	1.82590130157769
85	Cova Or	Valmayor	0.381840402249461	0.0063993600639936	2.19195831304416
86	Benàmer	Cova Or	0.355007589852949	0.0097990200979902	1.23785977926105
87	Falguera	Cueva de Chaves	0.377577664891862	0.0064993500649935	2.3339041278325
88	Falguera	Nerja	0.360515739025598	0.0110988901109889	1.19424809422344
89	Cova Or	Benàmer	0.377077850153799	0.0065993400659934	1.24450885970145
90	Cueva del Toro	Los Castillejos	0.351262928518242	0.012998700129987	1.62200246537104
91	Nerja	Cueva del Toro	0.402811819884576	0.0070992900709929	2.30554357349873
92	El Retamar	Cova Or	0.38493086481394	0.0091990800919908	1.86760343052447
93	Cova de les Cendres	Nerja	0.340745251794475	0.0102989701029897	1
94	El Retamar	Valmayor	0.376900186281231	0.0055994400559944	1
95	Falguera	Nerja	0.349543137174002	0.0096990300969903	1.73470771824941
96	El Retamar	Los Castillejos	0.394137671554146	0.003999600039996	4.51736125994474
97	Cova de les Cendres	Barranquet	0.341821060339054	0.0110988901109889	1.75444692038
98	Benàmer	Cova de les Cendres	0.367173940016331	0.0078992100789921	1.05427054578438
99	Benàmer	Cova de les Cendres	0.354067635572599	0.0088991100889911	1.03201994422823
100	Cova de les Cendres	Barranquet	0.384139372908317	0.0042995700429957	1.19618729617447
101	Benàmer	Cueva de Chaves	0.396119767112422	0.0048995100489951	3.8146374835819
102	Cueva de Chaves	Cueva del Toro	0.343502663773888	0.0126987301269873	3.53085775863379
103	Barranquet	Cova de les Cendres	0.393726389767261	0.0046995300469953	1.67219639243558
104	Cova de les Cendres	Benàmer	0.388100603252132	0.004999500049995	1
105	Benàmer	Valmayor	0.351547203478626	0.0077992200779922	2.38634833944961
106	Falguera	Cueva de Chaves	0.335794231266563	0.0104989501049895	2.87426810869947
107	Guixeres	Los Castillejos	0.351174453297398	0.0045995400459954	4.56197587415576
108	Cueva del Toro	Guixeres	0.345754786284533	0.0090990900909909	3.0280783941038
109	El Retamar	Cova de les Cendres	0.387173221287432	0.0068993100689931	1
110	Cueva de Chaves	Mas d’Is	0.380271366321502	0.0068993100689931	1.47257938841358
111	Falguera	Barranquet	0.36845029456431	0.0076992300769923	1.05319893155247
112	Guixeres	Falguera	0.385664565891637	0.0055994400559944	1
113	Nerja	Barranquet	0.366443092100951	0.0085991400859914	2.80141696736217
114	Falguera	Mas d’Is	0.349669720547359	0.0094990500949905	1
115	Benàmer	Falguera	0.350024422240835	0.0090990900909909	1.810968915876
116	Cova de les Cendres	Los Castillejos	0.390552561242135	0.0056994300569943	1.26782596923411
117	Benàmer	Cueva de Chaves	0.372966498463528	0.0073992600739926	2.96338230745867
118	Guixeres	Cova Or	0.360400749190628	0.0082991700829917	1.2700365120545
119	Barranquet	Mas d’Is	0.369077100759439	0.0071992800719928	1
120	Cova Or	Los Castillejos	0.38357496641842	0.0108989101089891	1.93071139184758
121	Cueva del Toro	Nerja	0.358565056202396	0.0096990300969903	1.39420954324305
122	Nerja	Mas d’Is	0.347719670137616	0.0103989601039896	1.85530141351745
123	Falguera	Cueva de Chaves	0.382347202658107	0.0058994100589941	1
124	Guixeres	Benàmer	0.38161475740126	0.0067993200679932	2.48678197504953
125	Los Castillejos	Nerja	0.337386818123586	0.0112988701129887	3.37149828007445
126	Barranquet	Cova de les Cendres	0.33645122979643	0.0113988601139886	1.89022550273687
127	Guixeres	Cova de les Cendres	0.399157483057423	0.0033996600339966	2.10410205231979
128	Valmayor	Cueva del Toro	0.339519604069069	0.0114988501149885	3.09151846745983
129	Falguera	Barranquet	0.357490683525461	0.0063993600639936	1
130	Benàmer	Cova Or	0.375493781239686	0.0055994400559944	1
131	Los Castillejos	Falguera	0.373759188592093	0.0087991200879912	1.08568911554292
132	Barranquet	Cova Or	0.359336375392393	0.0084991500849915	1
133	Los Castillejos	Benàmer	0.390587045879783	0.0050994900509949	4.08781734472141
134	Nerja	Cueva del Toro	0.379113996107718	0.0067993200679932	3.81616847183555
135	Guixeres	Benàmer	0.345821969718817	0.0088991100889911	3.42731388071552
136	Cueva del Toro	Los Castillejos	0.394950626512305	0.0061993800619938	2.21853543547913
137	Cova Or	Benàmer	0.354760099356171	0.0071992800719928	1.83136734133586
138	Nerja	Benàmer	0.375841828977672	0.0051994800519948	1.58901044625789
139	Falguera	Cova de les Cendres	0.382623308218923	0.0024997500249975	1.95704746898264
140	Valmayor	Cova de les Cendres	0.37985293100554	0.0062993700629937	2.83726328853518
141	Mas d’Is	Barranquet	0.366544291154728	0.008999100089991	1
142	Mas d’Is	Barranquet	0.34517435366238	0.0096990300969903	1
143	Guixeres	Los Castillejos	0.342054902737072	0.0101989801019898	2.76511067507789
144	Falguera	El Retamar	0.348007453152461	0.0141985801419858	1.64901723943651
145	Cova de les Cendres	Cova Or	0.378559557250706	0.0081991800819918	1
146	Benàmer	Cova de les Cendres	0.332976502111761	0.0138986101389861	1
147	Cueva del Toro	Valmayor	0.345138641678462	0.0105989401059894	1.45860925829038
148	Nerja	Cueva del Toro	0.370238826969952	0.0083991600839916	3.92088785236701
149	Mas d’Is	Guixeres	0.368643441134381	0.0075992400759924	1
150	Valmayor	Cueva del Toro	0.348961535210556	0.0108989101089891	3.39350057560951
151	Cova de les Cendres	Cueva de Chaves	0.383977262830341	0.0040995900409959	3.31679070558399
152	Benàmer	Cueva del Toro	0.375939107566156	0.0082991700829917	1.63338780635968
153	Cova Or	Los Castillejos	0.357547254432674	0.0070992900709929	1.35506247961894
154	Falguera	Barranquet	0.354529837174759	0.0061993800619938	2.40350686460733
155	Benàmer	Cueva de Chaves	0.395410305984931	0.0064993500649935	1.16814712209627
156	Cova Or	Barranquet	0.348695337142536	0.0098990100989901	1.30142481811345
157	Cova de les Cendres	Barranquet	0.345918079258069	0.0113988601139886	1.98177148392424
158	Cova de les Cendres	Falguera	0.375819028565998	0.0066993300669933	1
159	Nerja	Cueva del Toro	0.384212892046665	0.0068993100689931	3.39662064252421
160	Cova Or	Benàmer	0.398064824446381	0.0051994800519948	1.60312185110524
161	Cueva de Chaves	Barranquet	0.391001581001722	0.0048995100489951	3.7749458921887
162	Barranquet	Mas d’Is	0.39923429726384	0.0037996200379962	1
163	Cova Or	Benàmer	0.331700446380765	0.010998900109989	1.75501941516995
164	Cova de les Cendres	Cova Or	0.361734476137926	0.0085991400859914	1
165	Cueva de Chaves	Cova Or	0.402470282180323	0.0035996400359964	1
166	El Retamar	Cova de les Cendres	0.374617481555034	0.0072992700729927	5.2216294377856
167	Guixeres	Cueva del Toro	0.391726939893674	0.0037996200379962	3.72085923956707
168	Cova de les Cendres	Valmayor	0.354794678270753	0.0084991500849915	1
169	Los Castillejos	Cova Or	0.341709541374275	0.011998800119988	1.43489279787987
170	Valmayor	Cueva de Chaves	0.362268445440868	0.007999200079992	3.71882946981117
171	Cueva del Toro	Benàmer	0.350430030652215	0.0093990600939906	1.27707433655858
172	Nerja	Benàmer	0.391787839277924	0.0092990700929907	1.6958535269089
173	Cova Or	Barranquet	0.340535432966357	0.0057994200579942	1.04735021106899
174	Cova de les Cendres	Cueva del Toro	0.340612365676287	0.0106989301069893	1.00840344741941
175	Benàmer	Barranquet	0.382686313958624	0.0044995500449955	1
176	Falguera	Benàmer	0.381382668318974	0.0062993700629937	1
177	Cova de les Cendres	Cova Or	0.368187661231093	0.0071992800719928	1.61185733743012
178	Cueva del Toro	Valmayor	0.389418990441881	0.0047995200479952	2.55337853088975
179	Guixeres	Benàmer	0.341707856675438	0.0100989901009899	2.34660889500752
180	El Retamar	Cova de les Cendres	0.343405012721801	0.0132986701329867	1
181	Cueva de Chaves	Cueva del Toro	0.38385366825318	0.0072992700729927	1
182	Cova Or	Cueva del Toro	0.351458260315714	0.0075992400759924	1
183	Benàmer	Valmayor	0.334252701361851	0.0108989101089891	2.05364124368876
184	Los Castillejos	El Retamar	0.342166372236289	0.0096990300969903	3.18720323266461
185	Guixeres	Mas d’Is	0.393272545729242	0.0046995300469953	1.40805771853775
186	Cueva de Chaves	Cova de les Cendres	0.377184759810305	0.0068993100689931	3.82213700437918
187	Guixeres	Barranquet	0.370016437393583	0.0081991800819918	3.31075778076425
188	Los Castillejos	Benàmer	0.348386687524159	0.0152984701529847	2.95040105901659
189	Nerja	Benàmer	0.373802699396211	0.0136986301369863	1
190	Barranquet	Cova Or	0.353873453278545	0.0100989901009899	1
191	Cova de les Cendres	Cova Or	0.388429300611472	0.004999500049995	1
192	Valmayor	Cueva del Toro	0.375461486839381	0.0088991100889911	3.40339615968987
193	Cova de les Cendres	Benàmer	0.376705021946792	0.0062993700629937	1
194	Falguera	Cova Or	0.334749294213589	0.0107989201079892	1.49189179318026
195	Cova Or	Guixeres	0.384133386424409	0.0046995300469953	1.44707480391487
196	Cova de les Cendres	Mas d’Is	0.332243517778893	0.0114988501149885	1
197	Barranquet	Benàmer	0.364443570576712	0.0055994400559944	1.79150613117963
198	Cueva del Toro	Los Castillejos	0.383812132683397	0.0051994800519948	2.16150278521702
199	Nerja	Cova Or	0.392308954271005	0.0037996200379962	3.04008458325639
200	Barranquet	Cova de les Cendres	0.374920919916564	0.0051994800519948	1
201	Cueva del Toro	Nerja	0.350195895534412	0.0148985101489851	3.24488942056894
202	Barranquet	Cueva de Chaves	0.350889451980612	0.0091990800919908	1
203	Guixeres	Cova de les Cendres	0.344306478651959	0.0104989501049895	4.4551105408743
204	Cueva de Chaves	Cueva del Toro	0.365772462167567	0.00999900009999	4.35795671580359
205	Benàmer	Los Castillejos	0.341714269060893	0.0091990800919908	1
206	Nerja	Falguera	0.349275522516605	0.007999200079992	1
207	Cueva de Chaves	Cueva del Toro	0.390118419332409	0.0064993500649935	1.74029651936144
208	Cova Or	Benàmer	0.343873119453688	0.0100989901009899	1
209	Los Castillejos	Cueva de Chaves	0.37396829170041	0.0104989501049895	1
210	Benàmer	Cueva de Chaves	0.359233422200059	0.0080991900809919	2.02316368261352
211	Falguera	Guixeres	0.3759592992719	0.0068993100689931	3.82289456581697
212	Falguera	Barranquet	0.35331862644954	0.0082991700829917	1.46159853274003
213	Valmayor	Cova de les Cendres	0.370987704067767	0.0118988101189881	2.61923630872741
214	Cova de les Cendres	Nerja	0.402934991167034	0.0073992600739926	1
215	Cueva del Toro	Cueva de Chaves	0.393722966586382	0.0057994200579942	1.97149862848222
216	Benàmer	Cova de les Cendres	0.398056212203008	0.0031996800319968	1
217	Los Castillejos	Guixeres	0.354350618616558	0.0101989801019898	3.64874485649169
218	El Retamar	Cueva de Chaves	0.388273601760036	0.0036996300369963	1.85590490380302
219	Valmayor	Mas d’Is	0.387994491552691	0.0071992800719928	2.39112992715091
220	Barranquet	Benàmer	0.386935673668031	0.0058994100589941	1.50781139660627
221	Mas d’Is	Cova de les Cendres	0.355536022018394	0.0083991600839916	1
222	Benàmer	Nerja	0.40023776424778	0.0065993400659934	2.7131959201768
223	El Retamar	Valmayor	0.352673084330487	0.0094990500949905	3.73431260833517
224	Cova de les Cendres	Mas d’Is	0.384417763426582	0.0048995100489951	1
225	Nerja	Mas d’Is	0.358990114674434	0.0084991500849915	4.70736538473517
226	Nerja	Cova Or	0.339382238256563	0.0193980601939806	1
227	Falguera	Guixeres	0.404116036103066	0.0032996700329967	1.91444109164178
228	Los Castillejos	Nerja	0.373250592576406	0.0058994100589941	3.69680394854397
229	Benàmer	Valmayor	0.343818231398288	0.0087991200879912	1.88506047911942
230	Guixeres	El Retamar	0.349300682348312	0.0116988301169883	2.25602395413443
231	Valmayor	Cueva de Chaves	0.34102976409833	0.0115988401159884	4.05094066811725
232	Cueva de Chaves	Benàmer	0.350390502140077	0.0142985701429857	1.58575095841661
233	El Retamar	Cueva del Toro	0.390881147017721	0.0067993200679932	4.19213051663712
234	Falguera	El Retamar	0.364791410188049	0.0108989101089891	1
235	Los Castillejos	Valmayor	0.350276180137009	0.008999100089991	2.28393552288413
236	Cueva del Toro	Valmayor	0.379134266578694	0.005999400059994	3.96965792600065
237	El Retamar	Mas d’Is	0.366136239805796	0.0086991300869913	1.72584255872294
238	Barranquet	Cova de les Cendres	0.332696782210028	0.0104989501049895	1
239	Los Castillejos	Benàmer	0.378021818508973	0.008999100089991	1
240	Falguera	Los Castillejos	0.352762068213833	0.0062993700629937	1
241	Cova Or	Nerja	0.347259576266094	0.0144985501449855	2.45541118811816
242	Falguera	El Retamar	0.377379125977588	0.0074992500749925	2.56160157775506
243	Falguera	Nerja	0.374438159689918	0.0121987801219878	1
244	Valmayor	Cueva del Toro	0.399640991851888	0.0060993900609939	1.63507777445018
245	Barranquet	Guixeres	0.372793939690013	0.0073992600739926	4.61441081861034
246	Los Castillejos	Cova de les Cendres	0.347799602976224	0.0101989801019898	1.09772464027628
247	Benàmer	El Retamar	0.346435712896117	0.011998800119988	3.17323676399887
248	Benàmer	Nerja	0.346841324029558	0.0122987701229877	3.4017795859091
249	Falguera	Nerja	0.340873727703446	0.0111988801119888	3.49822680519894
250	Barranquet	Benàmer	0.341147682350483	0.0058994100589941	1.28284019423649
251	Cueva del Toro	Cova Or	0.362190505504171	0.006999300069993	1
252	Los Castillejos	Cova de les Cendres	0.377336204626599	0.0086991300869913	1.3738885265775
253	Mas d’Is	Guixeres	0.384251756709717	0.0071992800719928	1
254	Guixeres	Falguera	0.348058800156004	0.0091990800919908	2.60812378920615
255	El Retamar	Barranquet	0.361799142024753	0.0082991700829917	3.65121988484636
256	Los Castillejos	El Retamar	0.373083684700821	0.0065993400659934	3.05923430874944
257	Nerja	Guixeres	0.373430442916163	0.0124987501249875	1
258	Mas d’Is	Nerja	0.345645025890869	0.0137986201379862	1
259	Valmayor	Cova de les Cendres	0.40371971110734	0.0022997700229977	2.57170489486307
260	Nerja	Cova de les Cendres	0.366425599984453	0.0057994200579942	1
261	Cueva de Chaves	Cueva del Toro	0.342842398514414	0.0165983401659834	1
262	Benàmer	Valmayor	0.342403234134784	0.0146985301469853	2.08026489587501
263	Valmayor	Barranquet	0.34483616809129	0.0118988101189881	3.28927733438089
264	Benàmer	Cova de les Cendres	0.33577417723487	0.0115988401159884	3.17205383183435
265	Cueva de Chaves	Cova Or	0.385232167732139	0.0050994900509949	1.53173744285479
266	Cueva del Toro	Cova Or	0.393056724663145	0.0050994900509949	1
267	Cova Or	Los Castillejos	0.361259682442332	0.0067993200679932	1
268	Falguera	Nerja	0.343810249989878	0.0170982901709829	1
269	Cova Or	Cova de les Cendres	0.33908508924222	0.0131986801319868	1.38957726510242
270	Cova Or	Cova de les Cendres	0.390472439863196	0.0053994600539946	1
271	Cueva del Toro	Benàmer	0.366465312921344	0.0054994500549945	1.0580112690106
272	Nerja	Cova de les Cendres	0.369237495990148	0.00999900009999	1
273	Cova de les Cendres	Nerja	0.339262715077678	0.0132986701329867	1.26020061271265
274	Cova de les Cendres	Barranquet	0.371450336841948	0.0072992700729927	1.1024179902859
275	Valmayor	Cova de les Cendres	0.341994334128216	0.00999900009999	4.0326995036006
276	Benàmer	Nerja	0.370331382708013	0.0106989301069893	2.82551979431882
277	Mas d’Is	El Retamar	0.379941760572554	0.0066993300669933	5.20810157107189
278	Barranquet	Nerja	0.402987051289872	0.0063993600639936	1.94628775028512
279	Valmayor	Cueva del Toro	0.363917407323611	0.0082991700829917	2.04105643285438
280	Nerja	Los Castillejos	0.389288185317487	0.0078992100789921	3.01054472895339
281	Cova de les Cendres	Cueva del Toro	0.344767142087071	0.0102989701029897	1
282	Cueva de Chaves	Cueva del Toro	0.363830476171777	0.0128987101289871	1.59347665635869
283	Guixeres	Los Castillejos	0.332549929185703	0.0098990100989901	4.20351532435045
284	Cueva de Chaves	Cueva del Toro	0.353063826198769	0.0090990900909909	1
285	Los Castillejos	Nerja	0.349623030944069	0.0121987801219878	5.10042701188475
286	Cova de les Cendres	Benàmer	0.379738956424224	0.0064993500649935	1
287	Cueva del Toro	Benàmer	0.371965731642786	0.0085991400859914	1.57732633829117
288	Nerja	El Retamar	0.36904586989608	0.0052994700529947	2.69063004981726
289	Cova de les Cendres	Nerja	0.335207143267853	0.0137986201379862	1.44058030849323
290	Cova Or	Nerja	0.390702113741234	0.0051994800519948	1
291	Los Castillejos	Guixeres	0.387713602179736	0.0058994100589941	1
292	Mas d’Is	Cueva de Chaves	0.346198079574931	0.0087991200879912	1.43738610111177
293	Benàmer	Valmayor	0.375694428902732	0.0077992200779922	1.91130942435935
294	Barranquet	Falguera	0.401809959316263	0.0036996300369963	1
295	El Retamar	Benàmer	0.340760523666872	0.0128987101289871	4.9720289141871
296	Los Castillejos	Cueva de Chaves	0.403002064600246	0.0058994100589941	1.51507795974612
297	Cova Or	Barranquet	0.368866333790153	0.0041995800419958	1
298	Valmayor	Mas d’Is	0.380175208813182	0.0063993600639936	1
299	Cueva del Toro	Cova Or	0.388846645303457	0.0051994800519948	1.47847571969032
300	Nerja	Barranquet	0.351443691321225	0.0135986401359864	2.6235350432992
301	Cueva del Toro	Valmayor	0.360104942781078	0.0083991600839916	1
302	Cueva de Chaves	Cueva del Toro	0.393471423666838	0.0043995600439956	1.49539614101872
303	Nerja	Cueva del Toro	0.359022059727132	0.0102989701029897	3.4165761802718
304	Falguera	Los Castillejos	0.352795630253021	0.0107989201079892	1
305	Cova de les Cendres	Cova Or	0.394504611139197	0.0048995100489951	1.40475885616615
306	Guixeres	Cova Or	0.402246032678585	0.0033996600339966	4.6481602511555
307	Falguera	Los Castillejos	0.335793928078608	0.0086991300869913	1
308	Cova de les Cendres	Cueva de Chaves	0.403947036174252	0.0055994400559944	2.23277643159032
309	Cova Or	Cova de les Cendres	0.372562927756608	0.0062993700629937	1.44775379423052
310	Barranquet	Cova de les Cendres	0.361335072082757	0.0104989501049895	1
311	Los Castillejos	Cueva de Chaves	0.349679410938829	0.0101989801019898	1
312	Benàmer	Cueva del Toro	0.33533060118053	0.010998900109989	2.44833537429571
313	Cova Or	Cova de les Cendres	0.403291274186725	0.004999500049995	1.81469741510227
314	Benàmer	Cueva del Toro	0.367807046094759	0.0090990900909909	1
315	Falguera	El Retamar	0.360398443194329	0.0094990500949905	4.51813205450773
316	Valmayor	Barranquet	0.395332411230163	0.0074992500749925	3.60855918416753
317	Barranquet	Cova de les Cendres	0.37514438357086	0.0062993700629937	1
318	Cueva de Chaves	Cova Or	0.347866766279735	0.0067993200679932	1.33812178870663
319	Falguera	Barranquet	0.395013757629011	0.0050994900509949	1
320	Benàmer	Cova Or	0.363272329225802	0.0080991900809919	1.03082708083093
321	Cova Or	El Retamar	0.398280394868592	0.0041995800419958	3.32001781815663
322	Valmayor	Guixeres	0.389147193985248	0.0027997200279972	1.88854980925098
323	Guixeres	Valmayor	0.347845786196548	0.0101989801019898	2.82768588321284
324	Guixeres	Los Castillejos	0.335478795133631	0.0168983101689831	1.44519105117768
325	Guixeres	Falguera	0.362210426153709	0.0056994300569943	3.36477594546974
326	Cova Or	Cova de les Cendres	0.381463255978822	0.0057994200579942	1
327	Cueva de Chaves	Guixeres	0.334737991797795	0.00999900009999	1.98114203652367
328	Cueva del Toro	Cueva de Chaves	0.349636927220618	0.0156984301569843	1
329	El Retamar	Falguera	0.39071448189903	0.0057994200579942	1.94877035887912
330	Barranquet	Mas d’Is	0.372203950681311	0.0063993600639936	1
331	Cova Or	Cueva de Chaves	0.374070037502876	0.0068993100689931	1.86580400943756
332	El Retamar	Cova de les Cendres	0.391031190824544	0.0035996400359964	2.47201295202598
333	Barranquet	Benàmer	0.369528301524377	0.010998900109989	2.40875171430409
334	Barranquet	Benàmer	0.35569704298163	0.0104989501049895	1
335	Los Castillejos	Cueva de Chaves	0.382782396129327	0.0054994500549945	1.67998010385782
336	Nerja	Barranquet	0.38173631610977	0.0080991900809919	1
337	El Retamar	Nerja	0.395315521007755	0.0045995400459954	2.37617718081921
338	Benàmer	Nerja	0.357884371382203	0.0085991400859914	1
339	Cova Or	Valmayor	0.385807126330808	0.0056994300569943	1.70577625790611
340	Cova de les Cendres	Cova Or	0.354321410607007	0.006999300069993	1.01922996452078
341	Cueva del Toro	Cova Or	0.380265237292128	0.0066993300669933	1.85146098770201
342	Barranquet	Cueva de Chaves	0.397303438640258	0.0073992600739926	4.33961800659075
343	Cova de les Cendres	Los Castillejos	0.368760839024785	0.0071992800719928	1
344	Valmayor	Benàmer	0.368071733141057	0.0055994400559944	1.93076640808955
345	Benàmer	Valmayor	0.35097438142508	0.0093990600939906	2.27541344653815
346	Barranquet	Falguera	0.331396642309746	0.0100989901009899	1
347	Guixeres	Cueva del Toro	0.346003670269936	0.0091990800919908	3.21540164254606
348	Falguera	Valmayor	0.390635760251099	0.0045995400459954	1.72796905698255
349	Cova Or	Falguera	0.360275244848941	0.006999300069993	3.49257450919598
350	Guixeres	Barranquet	0.383186929614011	0.0066993300669933	3.65235978296027
351	Cova de les Cendres	Guixeres	0.349969391918407	0.012998700129987	2.59300934141502
352	El Retamar	Nerja	0.33520668409211	0.011998800119988	3.98713543664664
353	Nerja	Cova Or	0.375375013802114	0.0097990200979902	2.55627260195091
354	Los Castillejos	El Retamar	0.39556447966601	0.002999700029997	3.63246681520715
355	Cueva del Toro	Benàmer	0.331897333054367	0.0107989201079892	1.04731634354219
356	Falguera	Barranquet	0.387491529317577	0.0057994200579942	1
357	Falguera	Los Castillejos	0.351672423077216	0.0121987801219878	1.47412009490654
358	Mas d’Is	Cova de les Cendres	0.343502409395322	0.0113988601139886	1
359	Benàmer	Valmayor	0.344136743050081	0.010998900109989	3.53889730697498
360	Guixeres	Valmayor	0.331768687946678	0.0115988401159884	5.20648457923904
361	Barranquet	Falguera	0.361942581355371	0.0083991600839916	1
362	Barranquet	Benàmer	0.346842752968117	0.0105989401059894	1
363	Valmayor	Mas d’Is	0.353077323343964	0.0052994700529947	1.35168201476336
364	Cueva de Chaves	Mas d’Is	0.331168272055911	0.0138986101389861	2.65780077718198
365	Cueva del Toro	Valmayor	0.397247590129055	0.0035996400359964	1.30738877318799
366	Mas d’Is	Guixeres	0.392802362948316	0.0040995900409959	1.46192974457517
367	Valmayor	Cueva de Chaves	0.332700921670233	0.0143985601439856	3.52231777932495
368	Barranquet	Cueva de Chaves	0.368229251153449	0.0065993400659934	1
369	Nerja	Cueva del Toro	0.390522181691337	0.0067993200679932	2.84265115000308
370	Falguera	Cova de les Cendres	0.403395265833015	0.0050994900509949	1.40924174524844
371	Mas d’Is	Cova de les Cendres	0.375179308169196	0.0073992600739926	1.27434645639732
372	Cova de les Cendres	Cova Or	0.360468203268794	0.0082991700829917	1.20493166422471
373	El Retamar	Valmayor	0.369564233593796	0.0068993100689931	1
374	Cueva del Toro	El Retamar	0.334253658812395	0.011998800119988	3.58837556788698
375	Cueva de Chaves	Cova Or	0.335755938045623	0.0128987101289871	2.07426671113819
376	Falguera	Guixeres	0.348230440765281	0.0095990400959904	4.99897084623575
377	Benàmer	Falguera	0.341836132265189	0.0116988301169883	1.27243815967813
378	Cueva de Chaves	Los Castillejos	0.380793782030974	0.0037996200379962	1.79288932958618
379	Falguera	Cueva de Chaves	0.388527192228542	0.0027997200279972	2.62382957428694
380	Falguera	Barranquet	0.350941294376708	0.0095990400959904	1.48653254441917
381	Cova Or	Nerja	0.39025657055788	0.0045995400459954	3.31964363185689
382	Barranquet	Falguera	0.403050163623721	0.0050994900509949	1
383	Benàmer	Cova de les Cendres	0.356529639839179	0.0075992400759924	1.25142418529838
384	Valmayor	Benàmer	0.390254416033642	0.0035996400359964	2.22494742270559
385	Los Castillejos	Falguera	0.358498086761106	0.0077992200779922	3.66697497928515
386	Falguera	Cueva de Chaves	0.389805504274107	0.0032996700329967	1.40062059765682
387	Nerja	Cova de les Cendres	0.33651099919472	0.0180981901809819	1
388	El Retamar	Cova Or	0.379253743482029	0.0073992600739926	2.49037156328559
389	Cova de les Cendres	Nerja	0.331427608225051	0.0178982101789821	1
390	Valmayor	Mas d’Is	0.340009493821196	0.0123987601239876	1
391	Benàmer	El Retamar	0.376768615813906	0.0054994500549945	1.8908837758936
392	El Retamar	Cueva del Toro	0.34903351384867	0.0101989801019898	3.57707291331142
393	Nerja	Cova de les Cendres	0.398348104903421	0.0061993800619938	2.55734550323337
394	Los Castillejos	Valmayor	0.358273197910871	0.0120987901209879	3.57224006390199
395	Cova Or	Barranquet	0.375948131101998	0.0064993500649935	1
396	Benàmer	Valmayor	0.392276111759988	0.0042995700429957	1.27091414108872
397	Cova de les Cendres	Barranquet	0.353700462158947	0.006999300069993	1.57757951248437
398	Falguera	Guixeres	0.370680574868581	0.006999300069993	4.71112753203139
399	Cueva del Toro	Valmayor	0.340125411671098	0.0128987101289871	1
400	Cova de les Cendres	Benàmer	0.397219192899293	0.0041995800419958	1
401	Cova de les Cendres	Benàmer	0.39129920124572	0.0051994800519948	1
402	Benàmer	Cueva de Chaves	0.358532932821589	0.0082991700829917	2.02859557008371
403	Valmayor	Barranquet	0.364439771522191	0.0062993700629937	4.43821069698781
404	Cueva del Toro	Valmayor	0.350235466960899	0.0088991100889911	1.73492792993784
405	Cova Or	Los Castillejos	0.375591256074987	0.0073992600739926	1.76483868302777
406	Barranquet	Nerja	0.393368004586612	0.0063993600639936	1.44277568347752
407	Cueva de Chaves	Falguera	0.340042078105199	0.0123987601239876	2.38881293887272
408	Nerja	Cueva de Chaves	0.360842135795293	0.0062993700629937	1.87292979836464
409	Cova Or	Falguera	0.35372023992287	0.0102989701029897	3.49620039433241
410	Falguera	Cueva de Chaves	0.368365615622996	0.0091990800919908	1
411	Cova de les Cendres	Nerja	0.355359104374882	0.0106989301069893	1.99069309042767
412	Guixeres	Cueva del Toro	0.347212190910325	0.0094990500949905	1.2650476382114
413	Los Castillejos	Cova Or	0.368486238967335	0.0066993300669933	2.17179676681757
414	Guixeres	Barranquet	0.396766387976599	0.0060993900609939	4.39045357968658
415	Cueva de Chaves	Barranquet	0.359459712860074	0.0140985901409859	3.08837745497003
416	Cueva de Chaves	Cueva del Toro	0.3571508477535	0.0074992500749925	2.51312578547746
417	Los Castillejos	Barranquet	0.36597970024455	0.0070992900709929	1.29750192956999
418	Benàmer	Nerja	0.371021098843075	0.0070992900709929	1
419	Guixeres	Cova Or	0.367892119110742	0.0066993300669933	1
420	Cova de les Cendres	Cova Or	0.358216007886418	0.0084991500849915	2.95839641312137
421	Valmayor	Cueva del Toro	0.390782804751097	0.0048995100489951	2.48511381456628
422	Benàmer	Cova de les Cendres	0.401810535220604	0.0037996200379962	1.39719517063349
423	Falguera	Los Castillejos	0.395308462707259	0.0044995500449955	1
424	Valmayor	Falguera	0.370801397095309	0.0077992200779922	1.63544032603502
425	Guixeres	Barranquet	0.38874119606888	0.0050994900509949	3.89001552509144
426	Cova Or	El Retamar	0.398309032128808	0.0043995600439956	2.66416996417567
427	Nerja	Cova de les Cendres	0.364286331507402	0.0071992800719928	1
428	Valmayor	Benàmer	0.39804653098395	0.0050994900509949	2.38629884921014
429	Falguera	Nerja	0.365934030552792	0.007999200079992	1.15215342305601
430	Benàmer	Nerja	0.381557881618125	0.0073992600739926	2.33230940559879
431	Mas d’Is	Guixeres	0.366055404325832	0.0055994400559944	1
432	Cova de les Cendres	Los Castillejos	0.335525222190938	0.0117988201179882	5.40680077044293
433	Valmayor	Cova de les Cendres	0.366082125439413	0.0054994500549945	2.7865318819508
434	Nerja	Cova de les Cendres	0.380550220211135	0.010998900109989	1.3944666746445
435	El Retamar	Falguera	0.39651565361078	0.0034996500349965	4.40586324313655
436	Cueva del Toro	Valmayor	0.338639383869787	0.0097990200979902	3.03594320045784
437	Guixeres	Los Castillejos	0.389970439001555	0.0074992500749925	3.09451444100589
438	Benàmer	Falguera	0.373336350244568	0.0065993400659934	1.89355000475422
439	Cueva del Toro	Cova de les Cendres	0.339469935250589	0.0106989301069893	1
440	Los Castillejos	Falguera	0.402883552150257	0.0024997500249975	1.20300531018525
441	Guixeres	Cova Or	0.379843142494178	0.007999200079992	3.19835483647883
442	El Retamar	Cueva del Toro	0.349816649560867	0.0087991200879912	4.20183678336442
443	Guixeres	Los Castillejos	0.365216724162308	0.0046995300469953	2.05655248785391
444	Benàmer	Cova Or	0.386392798308367	0.0038996100389961	1
445	Nerja	El Retamar	0.378896702254863	0.0047995200479952	3.07763162901625
446	Cova Or	Benàmer	0.334545841031678	0.0121987801219878	1.05954495584592
447	Barranquet	Benàmer	0.382456671911747	0.0055994400559944	1.11702526733279
448	Barranquet	Guixeres	0.343869321183154	0.0097990200979902	3.2935926659964
449	Cueva del Toro	Cova Or	0.337455165341155	0.0101989801019898	1
450	Mas d’Is	Cueva de Chaves	0.388080971534682	0.0044995500449955	3.11807896699756
451	Los Castillejos	Cueva del Toro	0.341423924295113	0.0134986501349865	3.54943199809641
452	Los Castillejos	El Retamar	0.335577349010937	0.0117988201179882	3.56964813170955
453	Guixeres	Mas d’Is	0.395052891936432	0.0048995100489951	1.51471989462152
454	Barranquet	Cova Or	0.394609762294418	0.0060993900609939	1.04067862691358
455	Cova de les Cendres	Cova Or	0.349254370232484	0.0083991600839916	1
456	Nerja	Los Castillejos	0.37186177386689	0.0067993200679932	2.82820522144437
457	Cueva del Toro	Valmayor	0.373339663816608	0.0060993900609939	3.23532641736791
458	Cueva de Chaves	Benàmer	0.360524269415989	0.0078992100789921	2.3201440622285
459	Falguera	Cueva de Chaves	0.383965068737469	0.0068993100689931	4.78547713845968
460	Cova Or	Cueva de Chaves	0.341662944000091	0.0118988101189881	1
461	Benàmer	Cova Or	0.345755139845981	0.0106989301069893	1.11202006973326
462	Falguera	Los Castillejos	0.335354077282004	0.0133986601339866	1
463	Cova de les Cendres	Nerja	0.379505730276829	0.0063993600639936	1
464	Mas d’Is	Barranquet	0.372443883602567	0.0071992800719928	1
465	Valmayor	Cueva del Toro	0.373365621792939	0.0044995500449955	1
466	Barranquet	Cueva del Toro	0.34038666588262	0.0107989201079892	1.60113070160151
467	Barranquet	Benàmer	0.380193549241134	0.0043995600439956	2.2901446044445
468	Guixeres	Falguera	0.40250216585747	0.0047995200479952	2.08332037556916
469	Benàmer	Nerja	0.357819128414361	0.0146985301469853	1
470	Guixeres	Mas d’Is	0.333310448995911	0.0094990500949905	1
471	Guixeres	Benàmer	0.395157666510738	0.004999500049995	3.47890232156962
472	Benàmer	Falguera	0.404879716322769	0.0048995100489951	1
473	Guixeres	Cueva del Toro	0.365508036393261	0.0115988401159884	1
474	El Retamar	Cova Or	0.403225444933964	0.0030996900309969	3.39116000303999
475	Barranquet	Guixeres	0.402987636372569	0.007999200079992	3.96621895706281
476	El Retamar	Valmayor	0.395890117378771	0.0036996300369963	3.8077616994828
477	Falguera	Barranquet	0.371248739799185	0.0068993100689931	1.06566144665703
478	Nerja	Cova Or	0.379226240066533	0.0072992700729927	2.21429456787184
479	Guixeres	Barranquet	0.356577180762548	0.0101989801019898	3.89313265638426
480	Nerja	Barranquet	0.398501186246472	0.0070992900709929	3.51091738959774
481	Cova Or	Los Castillejos	0.354047600546348	0.013998600139986	1
482	Cova de les Cendres	Cova Or	0.370823463098502	0.0083991600839916	1
483	Cova de les Cendres	Los Castillejos	0.339913068315029	0.0115988401159884	1.52536929517984
484	Valmayor	Cueva del Toro	0.395702138736799	0.0031996800319968	2.17763027522713
485	Cova de les Cendres	Cueva del Toro	0.372437776968587	0.0061993800619938	1.60540045514703
486	Benàmer	Cova de les Cendres	0.366745458325435	0.0076992300769923	1
487	Los Castillejos	Cova de les Cendres	0.350376416314986	0.0087991200879912	4.55154422845691
488	Nerja	Cova de les Cendres	0.345494251271741	0.0156984301569843	1
489	Los Castillejos	Cova de les Cendres	0.347404313220708	0.0093990600939906	1
490	Los Castillejos	Benàmer	0.361969917377666	0.0102989701029897	1.65524941144511
491	Cova de les Cendres	El Retamar	0.369441487349227	0.0118988101189881	2.39906930997968
492	Los Castillejos	Guixeres	0.404216094405387	0.0078992100789921	2.4473389297165
493	Valmayor	Cova de les Cendres	0.348450222062046	0.0108989101089891	2.76849058605731
494	Cueva del Toro	Los Castillejos	0.364937032142074	0.0083991600839916	1.47561253206804
495	Nerja	Cueva de Chaves	0.339626940692175	0.0177982201779822	1.51311425298452
496	Los Castillejos	El Retamar	0.383235986314509	0.0057994200579942	5.68284457756206
497	Mas d’Is	Cova de les Cendres	0.388044004595178	0.0061993800619938	1
498	Mas d’Is	Guixeres	0.359266992517808	0.0077992200779922	1
499	Nerja	Los Castillejos	0.364570075564522	0.0078992100789921	2.98202845331281
500	Cueva del Toro	Los Castillejos	0.383574766115183	0.0078992100789921	1.41863886237144
501	Los Castillejos	Cova de les Cendres	0.334693210598985	0.0113988601139886	1.84075751749799
502	Falguera	Nerja	0.382652438573167	0.0070992900709929	2.18364180725068
503	Barranquet	Cueva de Chaves	0.380696713397507	0.0062993700629937	4.00914394097403
504	Cueva de Chaves	Cueva del Toro	0.342978556260739	0.0082991700829917	3.36442943790928
505	Cova Or	Valmayor	0.402784475182433	0.0048995100489951	1.49225161457434
506	Cova de les Cendres	Los Castillejos	0.396487069329846	0.0066993300669933	2.11624710194766
507	Valmayor	Barranquet	0.347561172359251	0.0143985601439856	3.72712711529806
508	Nerja	Cova Or	0.365576240449429	0.006999300069993	3.32405298516154
509	Falguera	Cova Or	0.404245886515821	0.0035996400359964	1
510	Valmayor	Mas d’Is	0.375441932900985	0.0065993400659934	1
511	Barranquet	Cova de les Cendres	0.337192409211924	0.008999100089991	1
512	Falguera	Barranquet	0.392428949771245	0.0043995600439956	1.06798769999295
513	Valmayor	Cueva del Toro	0.393562412332856	0.0057994200579942	4.20104106830433
514	Cova Or	Los Castillejos	0.358617147706174	0.0066993300669933	1.02092441776767
515	Cova Or	Cueva del Toro	0.33832692460514	0.0110988901109889	2.22415196742862
516	Falguera	Cova Or	0.342400443286011	0.0093990600939906	1.12711514951661
517	Guixeres	Cueva de Chaves	0.370192205906971	0.0045995400459954	2.26545136511326
518	Los Castillejos	Nerja	0.393873339156199	0.0054994500549945	4.47856540132314
519	Cova de les Cendres	Cueva del Toro	0.352603601396641	0.0071992800719928	1.43393937218934
520	Cova de les Cendres	Cova Or	0.334857272579383	0.0108989101089891	1.35214076377451
521	Los Castillejos	Cova Or	0.340667748757594	0.0128987101289871	1.28505909603089
522	Cova Or	Los Castillejos	0.387039072712783	0.0052994700529947	1
523	Barranquet	Benàmer	0.361865061428562	0.0078992100789921	1
524	Cova Or	Cova de les Cendres	0.394235705847256	0.0045995400459954	1
525	Valmayor	Barranquet	0.365810320905968	0.0105989401059894	2.08321751369163
526	Barranquet	Falguera	0.332976583578692	0.0110988901109889	1.49337378609926
527	Barranquet	Guixeres	0.343676310117883	0.0088991100889911	4.24611599655822
528	Cueva del Toro	Cova Or	0.38195020516824	0.0072992700729927	1.49459328209981
529	Cueva de Chaves	Cueva del Toro	0.403951836383933	0.0092990700929907	3.75592630639672
530	Barranquet	Cova de les Cendres	0.371093845477788	0.0071992800719928	1
531	Nerja	Benàmer	0.398873637248648	0.0040995900409959	1
532	Valmayor	Cova de les Cendres	0.37388512879001	0.0072992700729927	4.2865048000589
533	Los Castillejos	El Retamar	0.356118280188386	0.007999200079992	5.35241042243317
534	Cueva de Chaves	Cova Or	0.361352487407676	0.0074992500749925	1
535	Los Castillejos	Falguera	0.362372250285565	0.0087991200879912	1
536	Valmayor	Guixeres	0.360983023709138	0.0066993300669933	4.50266807341948
537	Nerja	Benàmer	0.374513795455313	0.006999300069993	1
538	Cueva del Toro	Valmayor	0.341319046677267	0.0106989301069893	2.7368351729773
539	Nerja	Cova de les Cendres	0.352843271770032	0.0112988701129887	1.47295103548095
540	Guixeres	Cova Or	0.395915259226193	0.0021997800219978	1
541	Cova Or	Los Castillejos	0.344072287380104	0.0110988901109889	2.76621668513864
542	Nerja	Benàmer	0.363811850581183	0.010998900109989	1
543	Cova de les Cendres	Mas d’Is	0.385280250694796	0.0048995100489951	1
544	Falguera	Barranquet	0.388418500820609	0.0065993400659934	1
545	El Retamar	Falguera	0.398525090825794	0.0045995400459954	3.3423657310009
546	Barranquet	Valmayor	0.389614436344002	0.004999500049995	2.92428851261735
547	Barranquet	Cueva de Chaves	0.397801841547779	0.0058994100589941	1
548	Barranquet	Cova Or	0.398097883011596	0.0044995500449955	1
549	Falguera	Cueva del Toro	0.336734978187365	0.0111988801119888	1.65617844758555
550	Valmayor	Cova de les Cendres	0.366574775266443	0.0075992400759924	2.8878999581188
551	Cova de les Cendres	Cova Or	0.375743903166209	0.0077992200779922	1.41279918001965
552	Cova de les Cendres	Barranquet	0.368972209490065	0.0068993100689931	2.1990236658603
553	Cueva de Chaves	Valmayor	0.373841449729111	0.0082991700829917	3.45806326689199
554	Cueva del Toro	Cova de les Cendres	0.404112406670623	0.0045995400459954	1
555	Guixeres	Cueva de Chaves	0.384135061319104	0.0085991400859914	3.9721060872823
556	Falguera	Guixeres	0.33887034285017	0.012998700129987	2.68391040774062
557	El Retamar	Benàmer	0.373377378688231	0.0066993300669933	1
558	Cueva del Toro	Nerja	0.367739793972345	0.0110988901109889	2.67848838619888
559	Barranquet	Benàmer	0.365331279669591	0.0090990900909909	1
560	Nerja	Los Castillejos	0.389921470921076	0.0091990800919908	2.3571333216317
561	Valmayor	Mas d’Is	0.35474451986134	0.0067993200679932	1.71674155596644
562	Mas d’Is	Guixeres	0.387564055457964	0.0055994400559944	1.87314832163975
563	Cueva del Toro	Cova Or	0.395239931535941	0.0064993500649935	1.26897807931527
564	Guixeres	Cueva del Toro	0.377574507397846	0.0087991200879912	4.47797769745812
565	Barranquet	Cueva del Toro	0.350088727573378	0.0092990700929907	1
566	Cova Or	Benàmer	0.358393439874145	0.0077992200779922	1
567	Cova de les Cendres	Mas d’Is	0.35450129082268	0.0086991300869913	1.26278200047091
568	Barranquet	Cova de les Cendres	0.383006240582286	0.006999300069993	1.20558192253113
569	Cueva del Toro	Guixeres	0.333632913801679	0.0118988101189881	5.10248914506286
570	Nerja	Benàmer	0.37978411415787	0.0044995500449955	3.21588901581243
571	Benàmer	Cova de les Cendres	0.372386473199881	0.0050994900509949	1.64889950724319
572	Cueva del Toro	Los Castillejos	0.372852309672076	0.0082991700829917	1.93049592580646
573	Los Castillejos	Valmayor	0.351718822492176	0.0071992800719928	2.18250356124714
574	Cova Or	Los Castillejos	0.355558536360794	0.010998900109989	1.87676465557888
575	Cova de les Cendres	Barranquet	0.377914593674792	0.0057994200579942	1
576	Valmayor	Benàmer	0.359549026492691	0.0053994600539946	2.89278663810343
577	Barranquet	Cueva de Chaves	0.343025802307115	0.0083991600839916	2.90933899998665
578	El Retamar	Cueva de Chaves	0.401715945946895	0.003999600039996	1
579	Cova de les Cendres	Barranquet	0.342378370402763	0.0104989501049895	1.22541489750147
580	Cova Or	Valmayor	0.331550282508188	0.0111988801119888	1.61788503685966
581	Benàmer	Falguera	0.338502891740081	0.0176982301769823	1.86820369534194
582	Barranquet	Falguera	0.400970623532706	0.0044995500449955	1
583	Cova de les Cendres	Benàmer	0.36497870896292	0.0092990700929907	1
584	Cova Or	Valmayor	0.385225182428207	0.0062993700629937	2.97652420686558
585	Guixeres	Cova Or	0.402982442541971	0.0048995100489951	1
586	Barranquet	Nerja	0.342930097513901	0.015998400159984	1
587	Cova de les Cendres	Los Castillejos	0.40243332974196	0.0042995700429957	1.44558854214847
588	Falguera	Nerja	0.337932152215366	0.0191980801919808	1.2384935952723
589	El Retamar	Los Castillejos	0.397237273588639	0.0055994400559944	3.8177706538327
590	Guixeres	Cova Or	0.339776854329718	0.0070992900709929	3.30424947874621
591	Barranquet	Cueva de Chaves	0.332926259219564	0.0118988101189881	1
592	Benàmer	Cova de les Cendres	0.379869098855516	0.0060993900609939	1.3795915165171
593	Benàmer	El Retamar	0.401511033413442	0.0057994200579942	4.73229150559753
594	Barranquet	Cova de les Cendres	0.379702388771813	0.006999300069993	1
595	Valmayor	Falguera	0.39557824150483	0.0034996500349965	1.86176446828991
596	Valmayor	Cueva del Toro	0.372230823774335	0.0075992400759924	2.43475473716855
597	Valmayor	Cueva del Toro	0.336012037092037	0.0106989301069893	2.89507004320622
598	Barranquet	Cova de les Cendres	0.338632093120349	0.0088991100889911	1.93441568920389
599	Nerja	Cueva del Toro	0.361889648818696	0.0090990900909909	3.81358596011996
600	Cueva de Chaves	Falguera	0.372823909963302	0.003999600039996	1.61275882225484
601	Los Castillejos	El Retamar	0.402893355133952	0.0031996800319968	2.49889939976856
602	Barranquet	Cova Or	0.362582346627829	0.0090990900909909	1.40672847494483
603	Cova de les Cendres	Cova Or	0.380028011320053	0.005999400059994	1
604	Cova de les Cendres	Barranquet	0.349663743640576	0.0078992100789921	1
605	Los Castillejos	Benàmer	0.363010151204089	0.0088991100889911	1
606	Cova Or	Benàmer	0.340494945602896	0.0097990200979902	1
607	Cueva de Chaves	Valmayor	0.385161183991686	0.0043995600439956	3.13367715775967
608	Benàmer	Falguera	0.359696261267333	0.0084991500849915	1.03026408096775
609	Benàmer	Nerja	0.34617598498811	0.0107989201079892	2.96034892257303
610	Barranquet	El Retamar	0.366972194167197	0.0108989101089891	4.31629793513566
611	Cueva del Toro	Benàmer	0.353784338108604	0.008999100089991	1
612	Valmayor	El Retamar	0.338345105066062	0.0118988101189881	3.9952382825315
613	Barranquet	Cueva de Chaves	0.396196348316974	0.0040995900409959	3.60669950336218
614	Cueva de Chaves	Falguera	0.354323197152971	0.0091990800919908	1
615	Barranquet	Cova Or	0.362653757858793	0.006999300069993	1.52044430654496
616	Valmayor	Barranquet	0.332407260049014	0.0131986801319868	3.2152267546393
617	El Retamar	Barranquet	0.404566229620738	0.0048995100489951	2.05689616607502
618	Benàmer	Falguera	0.378939172699814	0.0060993900609939	1.16789037501439
619	Barranquet	Benàmer	0.37591054047858	0.0053994600539946	1
620	Valmayor	Cueva del Toro	0.335770234470851	0.0124987501249875	4.22954464720562
621	Cova de les Cendres	Nerja	0.354272383188393	0.0142985701429857	1.117735683918
622	Cova de les Cendres	Los Castillejos	0.334050765731266	0.0110988901109889	1.272323877085
623	Guixeres	Cova Or	0.371602015015216	0.0071992800719928	1.32278006115928
624	Cova Or	Nerja	0.384422348130318	0.0040995900409959	1.63124931417406
625	Guixeres	Mas d’Is	0.346235923952428	0.0076992300769923	1
626	Barranquet	Falguera	0.355160948290378	0.0057994200579942	2.10345676107332
627	Los Castillejos	Benàmer	0.344632727228965	0.0116988301169883	1
628	El Retamar	Cueva del Toro	0.382989251273327	0.0065993400659934	4.64451353985816
629	Cova Or	El Retamar	0.374682114190392	0.0066993300669933	2.44228583848104
630	Cova Or	Cueva de Chaves	0.376111383443584	0.0064993500649935	2.11176373029128
631	Mas d’Is	Barranquet	0.343940261127661	0.0116988301169883	1
632	Los Castillejos	Falguera	0.336228126359499	0.0107989201079892	1
633	Cova de les Cendres	Cova Or	0.392658289207539	0.0062993700629937	1.81043984787539
634	El Retamar	Mas d’Is	0.394437592128435	0.0117988201179882	3.86714497836307
635	Cova de les Cendres	Cueva de Chaves	0.378859630685643	0.0068993100689931	3.74765719935298
636	Cueva de Chaves	Cueva del Toro	0.385370199642954	0.0098990100989901	1
637	Cova Or	Nerja	0.357858251386617	0.0072992700729927	1.6906576002948
638	Barranquet	Cueva de Chaves	0.338446424131918	0.0151984801519848	4.33104124512523
639	Cueva del Toro	Valmayor	0.35973484882703	0.0118988101189881	1.07729418156669
640	Barranquet	Cova Or	0.355893471413262	0.011998800119988	1
641	Valmayor	Cueva del Toro	0.404868609710512	0.0048995100489951	2.36176262328401
642	Falguera	Nerja	0.332164679106745	0.0104989501049895	2.34965800687671
643	Falguera	Cueva de Chaves	0.358224447270186	0.0105989401059894	2.69725633876398
644	Cueva del Toro	Cueva de Chaves	0.396144462874067	0.0074992500749925	1
645	Barranquet	Cova de les Cendres	0.375195165202157	0.0061993800619938	1.61948451213539
646	Cova Or	Barranquet	0.381788264126174	0.0076992300769923	1.51482965471223
647	Cova Or	Cueva del Toro	0.384815648946551	0.0065993400659934	1.85064100174233
648	Cueva del Toro	Valmayor	0.346793617215178	0.0080991900809919	3.81297619638964
649	Cova de les Cendres	Cova Or	0.392096747843184	0.0045995400459954	1
650	Nerja	Barranquet	0.338438125816803	0.0116988301169883	2.18351664144546
651	Mas d’Is	Nerja	0.396829205645852	0.0067993200679932	1
652	Cova de les Cendres	Cova Or	0.398696932543149	0.0041995800419958	1
653	Nerja	Falguera	0.398498497574749	0.0043995600439956	1.41052551660687
654	Mas d’Is	Falguera	0.392824108682649	0.0046995300469953	1.12488510087132
655	Cova Or	Nerja	0.397192254000354	0.0060993900609939	1
656	Benàmer	Cova Or	0.332770296951318	0.0134986501349865	1
657	Cova de les Cendres	Nerja	0.382860572010547	0.0042995700429957	3.35906110517681
658	Cova Or	Los Castillejos	0.335722793465449	0.00999900009999	1
659	Barranquet	Nerja	0.360143202218127	0.0088991100889911	1
660	Nerja	Los Castillejos	0.391869754588932	0.0064993500649935	3.79720954274759
661	Barranquet	Guixeres	0.374844141620762	0.0048995100489951	4.02503067379817
662	Guixeres	Cueva del Toro	0.383032425373279	0.0071992800719928	1.87407180527225
663	El Retamar	Los Castillejos	0.369527581571204	0.0070992900709929	2.03177653545514
664	Barranquet	Mas d’Is	0.358768148324572	0.0063993600639936	1.45994939329103
665	Falguera	Los Castillejos	0.364128338607566	0.006999300069993	1
666	Cueva de Chaves	Barranquet	0.360934655682346	0.0068993100689931	3.16248645372689
667	Cova de les Cendres	Nerja	0.346256410029043	0.0107989201079892	1.36008237628266
668	Guixeres	Cueva del Toro	0.379200706301722	0.004999500049995	3.02871679427102
669	Benàmer	Los Castillejos	0.355004330331573	0.0081991800819918	2.28505536580458
670	Cueva del Toro	Guixeres	0.347618861939865	0.007999200079992	3.39723531864583
671	Cueva de Chaves	Benàmer	0.365026714922405	0.0064993500649935	1.513004809618
672	El Retamar	Cova Or	0.3340002590212	0.0152984701529847	3.30085901882499
673	Cova Or	Cueva de Chaves	0.335014082539542	0.00999900009999	1
674	Cueva del Toro	Cova Or	0.3476184629702	0.0088991100889911	1
675	Cueva del Toro	Cova de les Cendres	0.353814145747108	0.0071992800719928	1.66955739114434
676	Barranquet	Benàmer	0.334210540089469	0.0120987901209879	1.26067610926926
677	Valmayor	Cova de les Cendres	0.356882436193606	0.0087991200879912	3.03749961085618
678	Falguera	Guixeres	0.331241491236275	0.0153984601539846	2.49025215875357
679	Barranquet	Benàmer	0.377158083866486	0.0054994500549945	1.17250519553199
680	El Retamar	Falguera	0.39441949483711	0.0048995100489951	2.64499697891995
681	Mas d’Is	Valmayor	0.336407603151625	0.0101989801019898	2.68502055188641
682	Benàmer	Cova de les Cendres	0.337155852374535	0.0121987801219878	1
683	Guixeres	Los Castillejos	0.381441061026404	0.0048995100489951	2.32628593852744
684	Cova Or	Benàmer	0.364028282817326	0.0074992500749925	1.63575208792463
685	Cueva de Chaves	Cueva del Toro	0.343976367816209	0.0142985701429857	1.90813602041453
686	Mas d’Is	Benàmer	0.338074201273933	0.0077992200779922	1.67652815114707
687	Valmayor	Falguera	0.366485051936937	0.0067993200679932	1.87702352371067
688	Mas d’Is	Barranquet	0.399692203331036	0.0052994700529947	1
689	Barranquet	Benàmer	0.344922039329207	0.0094990500949905	1
690	Barranquet	Benàmer	0.395802311780348	0.004999500049995	1.22936981758103
691	Benàmer	Cova de les Cendres	0.34489138920803	0.0133986601339866	1.9751234388724
692	Cova Or	Benàmer	0.334397949906248	0.00999900009999	1.01769285369664
693	Cova de les Cendres	Barranquet	0.404488390666905	0.0034996500349965	1
694	Cova de les Cendres	Cueva de Chaves	0.368256633356701	0.0057994200579942	1.68114724133164
695	Benàmer	Valmayor	0.364248656935641	0.0064993500649935	3.76231433296576
696	Cueva del Toro	Cueva de Chaves	0.347665468721013	0.0100989901009899	5.64362960074097
697	Los Castillejos	Cueva del Toro	0.393845526858557	0.0077992200779922	2.43827696964145
698	Cueva del Toro	Falguera	0.355196028028595	0.0137986201379862	1
699	Nerja	Cueva de Chaves	0.368965655423178	0.0152984701529847	1
700	Barranquet	Benàmer	0.372639024364521	0.0056994300569943	1.62463567545637
701	Nerja	Cueva del Toro	0.37423080501558	0.0075992400759924	3.7299917322956
702	Cueva del Toro	Cueva de Chaves	0.35297111407259	0.0106989301069893	3.56437397619709
703	Cueva de Chaves	Cueva del Toro	0.371260171082324	0.0082991700829917	1
704	Valmayor	Cueva de Chaves	0.374922820417182	0.0065993400659934	5.00283076111227
705	Los Castillejos	Cueva de Chaves	0.380684251517375	0.0096990300969903	4.15152250763029
706	Benàmer	Barranquet	0.364239521123549	0.0073992600739926	1
707	Barranquet	Benàmer	0.395969742032117	0.0053994600539946	1
708	Guixeres	Cueva del Toro	0.376795043374492	0.0065993400659934	3.42463614018634
709	Benàmer	Cova de les Cendres	0.373635198100675	0.0054994500549945	1.09342886617407
710	Guixeres	Los Castillejos	0.395037794095959	0.0031996800319968	3.12474573872983
711	Cueva del Toro	Benàmer	0.379101384532169	0.0054994500549945	1
712	Cova de les Cendres	Barranquet	0.361017535154845	0.0066993300669933	1.49710830301046
713	Barranquet	Cova Or	0.331307730904697	0.0130986901309869	1.25394443847239
714	Mas d’Is	Falguera	0.376222228805629	0.0065993400659934	1
715	Benàmer	Cova de les Cendres	0.340486834886765	0.0115988401159884	1.16672096973285
716	Barranquet	Los Castillejos	0.363038029929069	0.0095990400959904	3.54885166926309
717	Nerja	Cova de les Cendres	0.400656480634854	0.0048995100489951	1.07259101191536
718	Benàmer	Cova de les Cendres	0.345163076768358	0.0098990100989901	1
719	Cova de les Cendres	Benàmer	0.342151848776875	0.0098990100989901	1
720	Cova Or	Los Castillejos	0.359032876432515	0.0067993200679932	1
721	Benàmer	Barranquet	0.340034866584869	0.0123987601239876	1
722	Falguera	El Retamar	0.351039866786069	0.0078992100789921	4.1449169665575
723	Cova Or	Benàmer	0.3814030983113	0.0042995700429957	1
724	Cova Or	El Retamar	0.337033342847407	0.0162983701629837	1.80283244367689
725	Cova Or	Cueva de Chaves	0.383839719919203	0.0052994700529947	1
726	Nerja	Benàmer	0.386012345481216	0.0095990400959904	1
727	El Retamar	Barranquet	0.346936751964229	0.0075992400759924	4.20168208593503
728	Guixeres	Los Castillejos	0.39018244392974	0.0054994500549945	1.60877697708085
729	Valmayor	Cueva del Toro	0.383584192579843	0.0028997100289971	2.51202165251598
730	Los Castillejos	Falguera	0.345415352734513	0.0127987201279872	1
731	Cueva del Toro	Cova Or	0.346024224756403	0.0101989801019898	1
732	Cueva del Toro	Cova Or	0.376264279444192	0.007999200079992	1
733	Cova Or	Benàmer	0.391787567273556	0.004999500049995	1
734	Cova de les Cendres	Cueva del Toro	0.354092417927969	0.0096990300969903	1.45168861115351
735	Benàmer	Barranquet	0.351927206508062	0.0101989801019898	1.66613334072754
736	Nerja	Benàmer	0.361706926566177	0.0115988401159884	3.27457476068288
737	Mas d’Is	Cueva de Chaves	0.359112744037945	0.0068993100689931	2.31671725889668
738	Barranquet	Valmayor	0.34874413653196	0.0094990500949905	4.46448541540652
739	Cueva de Chaves	Cova de les Cendres	0.386115049891304	0.0040995900409959	3.33508068690076
740	Valmayor	Cueva del Toro	0.334302546375694	0.014998500149985	3.59107520867139
741	Barranquet	Benàmer	0.357379234234769	0.008999100089991	2.23335454355925
742	Cova de les Cendres	Nerja	0.363734143340731	0.0127987201279872	1
743	Guixeres	Barranquet	0.34847458613394	0.0072992700729927	3.82284702062607
744	Benàmer	Barranquet	0.332499924263697	0.0133986601339866	1
745	Nerja	Benàmer	0.344696282092046	0.0116988301169883	1.37978466080502
746	Guixeres	Benàmer	0.403878239624177	0.0036996300369963	1.34316829930991
747	Los Castillejos	El Retamar	0.369495726390945	0.007999200079992	5.09450999254361
748	Guixeres	Cova Or	0.345234043687086	0.0087991200879912	2.83323692347854
749	Valmayor	Cueva del Toro	0.37413327022943	0.0093990600939906	2.56505917467177
750	Barranquet	El Retamar	0.383284689329381	0.003999600039996	3.65417799288407
751	Benàmer	Cueva del Toro	0.354285484533972	0.0080991900809919	1.90985193647444
752	Cova Or	Cueva del Toro	0.362020961747731	0.0080991900809919	1
753	Falguera	Cueva de Chaves	0.387611647092034	0.0061993800619938	1.911195722837
754	Barranquet	Cueva del Toro	0.333029981030972	0.010998900109989	1.56943438807502
755	Cova de les Cendres	Cova Or	0.353536908298868	0.0083991600839916	1
756	Barranquet	Mas d’Is	0.373081646418916	0.0062993700629937	1
757	Cova de les Cendres	Benàmer	0.393416341285046	0.0044995500449955	1
758	Cova de les Cendres	Los Castillejos	0.392567293562097	0.0060993900609939	2.14038592789322
759	Mas d’Is	Cueva de Chaves	0.37596803243603	0.0075992400759924	1.45220309799537
760	Benàmer	Cueva del Toro	0.349466793986621	0.0103989601039896	1
761	Cova de les Cendres	Barranquet	0.366574742507076	0.0076992300769923	1.02707817079499
762	El Retamar	Barranquet	0.350801494330131	0.0096990300969903	4.51063703041524
763	Benàmer	Valmayor	0.334713279190872	0.0111988801119888	3.96639952564612
764	Cueva de Chaves	Falguera	0.334321023791227	0.0118988101189881	3.77561281498522
765	Cueva del Toro	Los Castillejos	0.370409835576729	0.0107989201079892	2.6359733382985
766	Cova Or	Benàmer	0.353785290190727	0.0101989801019898	1
767	Mas d’Is	Falguera	0.369045353258003	0.0070992900709929	1
768	Barranquet	Mas d’Is	0.340128065328298	0.0126987301269873	1.395850924775
769	Cueva de Chaves	Barranquet	0.397134913227486	0.0033996600339966	3.09924555405974
770	Falguera	Cova de les Cendres	0.344908559475113	0.0095990400959904	1
771	Los Castillejos	Cova de les Cendres	0.350242619598115	0.0114988501149885	1.74064213629812
772	Guixeres	Cueva de Chaves	0.375204440784433	0.0078992100789921	2.63514098038897
773	Barranquet	Cova Or	0.346653631918768	0.0074992500749925	1
774	Cueva de Chaves	Cueva del Toro	0.332211612357436	0.00999900009999	3.05974647438154
775	Guixeres	Cueva del Toro	0.375599531782964	0.0055994400559944	3.58548962656408
776	Cova Or	Los Castillejos	0.402348314842619	0.0051994800519948	1.3608697000891
777	Cova Or	Falguera	0.383195660432277	0.0044995500449955	1
778	Mas d’Is	Guixeres	0.373788006236702	0.0068993100689931	1.31246900586411
779	Nerja	Cueva del Toro	0.400372539542215	0.006999300069993	3.81548053085804
780	Valmayor	Barranquet	0.349616869729951	0.0103989601039896	3.01712589610368
781	Nerja	Cueva del Toro	0.345238959485209	0.0141985801419858	3.46753367204219
782	El Retamar	Mas d’Is	0.357745256404766	0.0093990600939906	2.91063100939617
783	Barranquet	Cova Or	0.332886693912885	0.011998800119988	1
784	Cueva de Chaves	Cova de les Cendres	0.39720898032178	0.006999300069993	3.0717202391848
785	Nerja	Cova de les Cendres	0.361556568909252	0.0106989301069893	1.28507346225902
786	Guixeres	Los Castillejos	0.367675735824976	0.0083991600839916	3.05721693821251
787	Cueva del Toro	Cova Or	0.366301374318187	0.006999300069993	1
788	Barranquet	Guixeres	0.39087771925706	0.003999600039996	2.28411432098597
789	Mas d’Is	Benàmer	0.39710626986925	0.0053994600539946	1.31963756909594
790	Benàmer	Nerja	0.360997597419773	0.0091990800919908	3.84478684719652
791	Benàmer	Guixeres	0.378518683939363	0.0056994300569943	4.18581319715828
792	Valmayor	Cueva de Chaves	0.352786966815408	0.0078992100789921	5.14607130279765
793	Cova de les Cendres	Cueva de Chaves	0.384518796719258	0.003999600039996	2.46256094641983
794	Barranquet	Valmayor	0.400861547007161	0.0064993500649935	1.72482481572777
795	Cueva de Chaves	Cueva del Toro	0.381573598011212	0.0101989801019898	2.63252759294584
796	Cova de les Cendres	Guixeres	0.366880484808339	0.0095990400959904	4.44204884760082
797	Nerja	Falguera	0.400325809013541	0.0092990700929907	1.63288592221215
798	Benàmer	Falguera	0.382809225205534	0.0050994900509949	1.06317065669224
799	Valmayor	Los Castillejos	0.369149540765685	0.0076992300769923	4.19371292740107
800	Cueva del Toro	Benàmer	0.342617315186925	0.0103989601039896	1.05792634775862
801	Benàmer	Nerja	0.338248970847216	0.008999100089991	3.35624894667417
802	Cueva del Toro	Cova Or	0.354847435260347	0.0088991100889911	1
803	Los Castillejos	Falguera	0.379516263701475	0.0054994500549945	1
804	El Retamar	Falguera	0.363418118894997	0.0076992300769923	2.62087340803817
805	Cueva de Chaves	Cueva del Toro	0.372569179991906	0.0082991700829917	1.09289310174063
806	Nerja	Cueva del Toro	0.396808268147861	0.0040995900409959	1.90816485917196
807	Barranquet	Cova de les Cendres	0.3672774568009	0.0073992600739926	1
808	Benàmer	Cova de les Cendres	0.34670209407855	0.0096990300969903	1.5569101508148
809	Mas d’Is	Falguera	0.3728417117584	0.0048995100489951	1.39735365333036
810	Benàmer	El Retamar	0.357210975231061	0.0067993200679932	3.1442481834814
811	Cova Or	Los Castillejos	0.356881750638366	0.0072992700729927	1
812	Falguera	Guixeres	0.340310027926349	0.0138986101389861	5.65535408683121
813	Mas d’Is	Guixeres	0.333538894658584	0.0101989801019898	3.05640212520957
814	Cova de les Cendres	Barranquet	0.33512376576243	0.0101989801019898	1
815	Cueva del Toro	Guixeres	0.334384518601324	0.0106989301069893	3.45123703554273
816	Cueva del Toro	El Retamar	0.396230242047202	0.0042995700429957	3.84288893030956
817	Nerja	Mas d’Is	0.334317393387725	0.0128987101289871	3.55199274916202
818	Cova de les Cendres	Cueva del Toro	0.402266706235749	0.0043995600439956	1.6073370875977
819	Nerja	Benàmer	0.368244689032562	0.0113988601139886	1
820	Barranquet	Cova Or	0.346687702000969	0.0106989301069893	1
821	Cova Or	Los Castillejos	0.380423678718763	0.0053994600539946	1
822	Nerja	Benàmer	0.343860889871842	0.0132986701329867	1.30469453334808
823	Barranquet	Cova de les Cendres	0.366680992231427	0.0061993800619938	1
824	Cova de les Cendres	Cueva de Chaves	0.386801654407676	0.004999500049995	2.10498793127015
825	Cova de les Cendres	Cova Or	0.401592069470171	0.0038996100389961	1.91976261185482
826	Cova Or	Guixeres	0.368208882752467	0.0088991100889911	3.1908198367618
827	Guixeres	Mas d’Is	0.349283545284947	0.0114988501149885	1
828	Guixeres	Cova Or	0.373917321152082	0.0046995300469953	2.730620696228
829	Cueva de Chaves	Cova Or	0.358023372555144	0.0145985401459854	3.16584307093173
830	Nerja	Los Castillejos	0.368650714601178	0.0070992900709929	2.50237663833424
831	Guixeres	Cueva de Chaves	0.381825097569651	0.0053994600539946	3.20181672785431
832	Barranquet	Cova de les Cendres	0.33171211781042	0.0121987801219878	1.12365100393072
833	Cova de les Cendres	El Retamar	0.345274756210526	0.0098990100989901	3.12440083669499
834	Cova Or	Mas d’Is	0.354141115330645	0.0063993600639936	1
835	Cueva de Chaves	Falguera	0.359425721857106	0.007999200079992	1.76253344349563
836	Cueva del Toro	Guixeres	0.366126629268085	0.0087991200879912	5.16634623292834
837	Cueva de Chaves	Cueva del Toro	0.400665293898754	0.0021997800219978	2.55409329326823
838	Barranquet	Cova de les Cendres	0.398056952360955	0.0024997500249975	1.71960326850414
839	Guixeres	Cueva de Chaves	0.345654737555973	0.0090990900909909	2.67594538208097
840	Cova Or	Cova de les Cendres	0.343371155905608	0.0098990100989901	1
841	Cova de les Cendres	Benàmer	0.339380394358126	0.0118988101189881	1.47918452620506
842	Barranquet	Benàmer	0.342999687294675	0.0121987801219878	2.34058523718268
843	Cova de les Cendres	Falguera	0.346691696584483	0.0127987201279872	1
844	Benàmer	Nerja	0.374515776686824	0.0084991500849915	1
845	Valmayor	Cueva de Chaves	0.394047759257664	0.0043995600439956	2.20756669955328
846	Cueva de Chaves	Cova Or	0.380871998599984	0.0073992600739926	2.32664651729167
847	Nerja	Cueva de Chaves	0.368909875530179	0.007999200079992	1
848	Cueva del Toro	Cueva de Chaves	0.359410197827832	0.0107989201079892	5.30506607666612
849	Cova de les Cendres	Nerja	0.336799130654733	0.014998500149985	1.71110673155636
850	Barranquet	Mas d’Is	0.335251849347901	0.0112988701129887	1
851	Falguera	Cova Or	0.364336566503299	0.0067993200679932	1.09602402631193
852	Nerja	Cueva del Toro	0.384713877127581	0.0074992500749925	2.69340899998322
853	Cova de les Cendres	Nerja	0.377787815907361	0.006999300069993	1.80248309019953
854	Cova de les Cendres	Guixeres	0.35666728700124	0.0101989801019898	1.92276265159249
855	Guixeres	Valmayor	0.385158387586155	0.0064993500649935	2.11594352027401
856	Cova de les Cendres	Cova Or	0.357030949106315	0.0066993300669933	1.06641208240762
857	Valmayor	El Retamar	0.352072975418946	0.0084991500849915	4.02251364909112
858	Falguera	Cova Or	0.391012686892105	0.0038996100389961	1
859	Cueva del Toro	Los Castillejos	0.373369761905339	0.0063993600639936	2.88758122045547
860	Cueva del Toro	Guixeres	0.37889720380742	0.0050994900509949	2.28113300524652
861	Nerja	Benàmer	0.333547868835277	0.0178982101789821	1.93553331898525
862	Barranquet	Mas d’Is	0.383755673812328	0.0047995200479952	1.51278590038419
863	Cueva del Toro	Guixeres	0.396541551531539	0.0091990800919908	5.25747519368306
864	Valmayor	Cova Or	0.357172197354597	0.0065993400659934	2.16951189469546
865	Barranquet	Benàmer	0.393671984898523	0.0047995200479952	1.31276543019339
866	Mas d’Is	Nerja	0.346920703943083	0.0117988201179882	1
867	Benàmer	Cueva del Toro	0.370281767379178	0.0071992800719928	1.52565060866997
868	Cova de les Cendres	El Retamar	0.363133643564952	0.0067993200679932	5.49035770332441
869	Valmayor	Barranquet	0.347679893174803	0.0090990900909909	1
870	Falguera	Cova de les Cendres	0.359348904017661	0.0066993300669933	1
871	Falguera	Los Castillejos	0.393674911001307	0.0046995300469953	1
872	Barranquet	Cova de les Cendres	0.333814944978823	0.0106989301069893	1.50852558247745
873	Valmayor	El Retamar	0.370945476409701	0.0081991800819918	5.57655016763136
874	Barranquet	Mas d’Is	0.355356570753479	0.0076992300769923	1
875	Guixeres	Cova de les Cendres	0.360709739471397	0.0073992600739926	2.27452855631709
876	Los Castillejos	Cueva del Toro	0.376609397278827	0.0115988401159884	3.66976165998727
877	Cova de les Cendres	Los Castillejos	0.370854797068138	0.0057994200579942	1
878	Cova Or	Cova de les Cendres	0.374860294120156	0.0075992400759924	1.37582103069872
879	Falguera	El Retamar	0.368957309675469	0.0075992400759924	4.66241592241451
880	Barranquet	Nerja	0.359148013631361	0.0084991500849915	1
881	Valmayor	El Retamar	0.385533069606671	0.0067993200679932	4.24735746126622
882	Guixeres	Cova de les Cendres	0.379380928935929	0.005999400059994	2.60419678878039
883	Falguera	Nerja	0.401488649531509	0.0075992400759924	1.8867244755663
884	Cueva de Chaves	Cueva del Toro	0.362399969045715	0.0068993100689931	2.58198052430525
885	Los Castillejos	El Retamar	0.370953455846386	0.0080991900809919	3.97580420851707
886	Cova Or	Guixeres	0.336396717953548	0.0125987401259874	1
887	Cova Or	Barranquet	0.369997331786706	0.0073992600739926	1
888	Guixeres	Valmayor	0.361740459617987	0.0093990600939906	3.35645819548517
889	Guixeres	Los Castillejos	0.37408199303663	0.0094990500949905	1.93875101095065
890	Cueva del Toro	Guixeres	0.384147990894143	0.0075992400759924	4.15200186293572
891	Cueva de Chaves	Cova de les Cendres	0.402924512054976	0.0046995300469953	3.53081317627803
892	Guixeres	Cueva del Toro	0.352254563385774	0.0112988701129887	3.42389237945899
893	Cova de les Cendres	Nerja	0.345708313883322	0.0131986801319868	1
894	Cueva del Toro	Nerja	0.374491456365974	0.0110988901109889	4.06234881380573
895	Cova de les Cendres	Benàmer	0.394272015548479	0.0040995900409959	1
896	Benàmer	Cueva del Toro	0.344585044348028	0.0106989301069893	1.09155742922798
897	Barranquet	Nerja	0.394902057180998	0.0053994600539946	1.15664104837924
898	Falguera	Cueva del Toro	0.35480145031714	0.0082991700829917	1.91403141224757
899	Guixeres	Cova de les Cendres	0.364571778195599	0.0102989701029897	2.25740951839834
900	Barranquet	Guixeres	0.392172949287618	0.0044995500449955	3.14963500406593
901	Cueva de Chaves	Cueva del Toro	0.336259745609432	0.014998500149985	1.85145890718326
902	Cova Or	Barranquet	0.360528406091654	0.0095990400959904	1.31029625413939
903	Cueva del Toro	Cova de les Cendres	0.363782579238016	0.0064993500649935	1.73199336923659
904	Cueva del Toro	Mas d’Is	0.334710256183264	0.0113988601139886	2.62269337786362
905	Barranquet	Cueva de Chaves	0.344556683761715	0.0117988201179882	2.54368951825425
906	Mas d’Is	Valmayor	0.349257889523361	0.0090990900909909	1
907	Barranquet	Guixeres	0.337179477143726	0.0098990100989901	2.97901517650113
908	Falguera	Cova Or	0.342276545024651	0.0100989901009899	1.21128116454929
909	Los Castillejos	Cova de les Cendres	0.368779010064676	0.0062993700629937	1
910	Nerja	Guixeres	0.346626245750685	0.0105989401059894	4.7748813451454
911	El Retamar	Mas d’Is	0.343176588130263	0.0087991200879912	3.85480805508792
912	Barranquet	Guixeres	0.347384831950762	0.0137986201379862	5.13461973756552
913	Los Castillejos	Falguera	0.336751834707266	0.0150984901509849	1
914	Falguera	Los Castillejos	0.376786212594421	0.0102989701029897	1.00120618520305
915	Falguera	Cova de les Cendres	0.332378338402521	0.0113988601139886	1.20392259629443
916	Cueva del Toro	Cueva de Chaves	0.341985334433366	0.0096990300969903	3.56595124762505
917	Cueva del Toro	Guixeres	0.338637976562485	0.0106989301069893	3.2410044330731
918	Cueva del Toro	Los Castillejos	0.343640327009353	0.008999100089991	3.17130756527185
919	Los Castillejos	Cova de les Cendres	0.380648220363729	0.00999900009999	1
920	El Retamar	Falguera	0.397449556581519	0.0038996100389961	2.75623217143118
921	Benàmer	Cueva del Toro	0.341885633619179	0.0106989301069893	1.85289319310337
922	Falguera	Los Castillejos	0.37926082371891	0.006999300069993	1.2050372143276
923	Cova de les Cendres	Benàmer	0.390405712459823	0.0054994500549945	1.56619919715449
924	El Retamar	Nerja	0.369309647967137	0.0064993500649935	4.40804889498278
925	Cueva de Chaves	Cueva del Toro	0.33917427207722	0.0163983601639836	1
926	El Retamar	Mas d’Is	0.350814516034251	0.0106989301069893	2.8116265315935
927	Barranquet	Guixeres	0.393087497109383	0.0053994600539946	4.06934950938448
928	Guixeres	Valmayor	0.362782455530442	0.0088991100889911	5.3555504681915
929	El Retamar	Los Castillejos	0.394841980965719	0.0054994500549945	1.83395625190809
930	Cova de les Cendres	Cova Or	0.343275318434709	0.0103989601039896	1
931	Cova de les Cendres	Barranquet	0.368480921114621	0.0081991800819918	1
932	Cova Or	Benàmer	0.399434862048165	0.0036996300369963	1.66434667320922
933	Barranquet	Cova de les Cendres	0.398641094829479	0.0054994500549945	1
934	Cova de les Cendres	El Retamar	0.33517212072014	0.0154984501549845	4.66992460770533
935	Mas d’Is	El Retamar	0.376695385476358	0.0074992500749925	4.23876801081002
936	Barranquet	Cova de les Cendres	0.373075707683172	0.0068993100689931	1.42215950135142
937	Los Castillejos	Nerja	0.374803256971732	0.0065993400659934	2.22789937570691
938	El Retamar	Los Castillejos	0.40466918256097	0.003999600039996	3.95638013906777
939	Mas d’Is	Falguera	0.365629822943076	0.0068993100689931	1
940	Los Castillejos	Cueva de Chaves	0.381564888101191	0.0072992700729927	1
941	Barranquet	Benàmer	0.348441423395713	0.0057994200579942	1
942	El Retamar	Los Castillejos	0.337777711320953	0.0085991400859914	3.44819726966321
943	Benàmer	Cova de les Cendres	0.333954479164712	0.0128987101289871	1
944	Nerja	Cova de les Cendres	0.356930372240387	0.0091990800919908	1.18696278430521
945	Benàmer	Los Castillejos	0.403849979755626	0.0047995200479952	1
946	Falguera	Los Castillejos	0.35977321634452	0.0135986401359864	1
947	Cueva del Toro	Cueva de Chaves	0.335635008664305	0.0166983301669833	1
948	Falguera	Cueva de Chaves	0.367096122751567	0.0070992900709929	2.20686972217634
949	Cueva del Toro	Guixeres	0.377802716314186	0.0073992600739926	1.40606658471748
950	Nerja	Cova Or	0.33660130051388	0.0091990800919908	1.72144796190783
951	Cueva del Toro	Guixeres	0.400497012482024	0.0068993100689931	1
952	Cova Or	Los Castillejos	0.374996430159677	0.0117988201179882	1
953	Barranquet	Cueva de Chaves	0.351896354965643	0.0096990300969903	2.68799357056618
954	Cova Or	Cueva del Toro	0.352480231613509	0.0094990500949905	1
955	Falguera	Benàmer	0.345169497424165	0.008999100089991	1
956	Falguera	Barranquet	0.396453398731246	0.0044995500449955	1
957	Valmayor	Falguera	0.374401439480336	0.0075992400759924	2.38661812806502
958	Valmayor	Barranquet	0.356758983005291	0.00999900009999	4.64608098898083
959	Falguera	Cueva de Chaves	0.364826306117066	0.0077992200779922	2.3707874270156
960	El Retamar	Barranquet	0.395149231235292	0.0084991500849915	3.34621836798266
961	Falguera	Barranquet	0.351461260304934	0.0074992500749925	1
962	Cueva de Chaves	Benàmer	0.385470396076027	0.0067993200679932	4.2598754815571
963	Benàmer	Barranquet	0.334011504955681	0.0122987701229877	1
964	Valmayor	Cueva del Toro	0.392352057052718	0.0028997100289971	4.00783748708665
965	Nerja	Guixeres	0.336232044959651	0.0124987501249875	4.76610133649781
966	Benàmer	Los Castillejos	0.351070740746864	0.016998300169983	1
967	Los Castillejos	Guixeres	0.36433609510905	0.0072992700729927	3.28037836451083
968	Cueva de Chaves	Cova de les Cendres	0.344807233064844	0.0095990400959904	4.07075210623443
969	Valmayor	Falguera	0.374282133858322	0.0068993100689931	1.93889406090602
970	Benàmer	Cova Or	0.369178410964481	0.0065993400659934	1
971	Los Castillejos	Falguera	0.348207932592331	0.0145985401459854	1
972	Cova de les Cendres	Cova Or	0.345080427259542	0.0103989601039896	1.17121877148747
973	Cueva de Chaves	Mas d’Is	0.400334742678048	0.0050994900509949	1
974	Cova Or	Barranquet	0.362149291737337	0.0072992700729927	1.17195324972272
975	Valmayor	Cueva de Chaves	0.370774658378226	0.0052994700529947	3.52258641656488
976	Cueva del Toro	Guixeres	0.384529540380611	0.0064993500649935	3.95632673535496
977	Nerja	Benàmer	0.355953592554418	0.0081991800819918	1.95983947021887
978	Los Castillejos	El Retamar	0.333868702448115	0.0128987101289871	4.86217932479456
979	Cueva del Toro	Cova de les Cendres	0.365930229148775	0.0068993100689931	4.11538823770359
980	Cova Or	Los Castillejos	0.345037274171809	0.0071992800719928	1.05230975197628
981	Falguera	Cova de les Cendres	0.389733537779033	0.0066993300669933	1.48696591097862
982	Guixeres	Falguera	0.383775674369928	0.0042995700429957	2.56068588806316
983	Cova de les Cendres	Los Castillejos	0.371412385272635	0.0072992700729927	1
984	Guixeres	Cova Or	0.357508420643378	0.0088991100889911	3.26528925379738
985	Valmayor	Falguera	0.339243924524542	0.011998800119988	2.38232133317739
986	Falguera	Cueva de Chaves	0.359338596889758	0.0078992100789921	1.01233829740435
987	Cova de les Cendres	Barranquet	0.402721531670172	0.0042995700429957	1
988	Cueva de Chaves	Benàmer	0.379025563523669	0.0066993300669933	1
989	Falguera	Cueva de Chaves	0.362630721052806	0.0088991100889911	2.81682228837162
990	Cueva de Chaves	Cova de les Cendres	0.337038244240673	0.0146985301469853	2.87975600652397
991	Los Castillejos	Valmayor	0.389684110670906	0.0051994800519948	3.80583803333342
992	Cova de les Cendres	Mas d’Is	0.39520549753904	0.0028997100289971	1
993	Nerja	El Retamar	0.342771385129133	0.0100989901009899	4.67501838166267
994	Cueva del Toro	Cueva de Chaves	0.368389415442898	0.0115988401159884	2.74894102608785
995	Valmayor	Benàmer	0.353356305704974	0.0093990600939906	2.7697805056721
996	Falguera	Guixeres	0.372569272924484	0.0057994200579942	1.8819797501713
997	Los Castillejos	Cova Or	0.36360058611902	0.0086991300869913	1.82230396619067
998	Benàmer	Nerja	0.38718928187373	0.0051994800519948	2.80586442798376
999	Benàmer	Valmayor	0.362522820662987	0.0078992100789921	5.02052628859878
1000	Falguera	Cova Or	0.350574975353718	0.0093990600939906	1.21966823298484
