# Supplementary material for: The spread of agriculture in Iberia through Approximate Bayesian Computation and Neolithic projectile tools
Source: PLoS One. 2021 Dec 28;16(12):e0261813. doi: 10.1371/journal.pone.0261813 (PMC8714124; doi:10.1371/journal.pone.0261813)
Supplement: S2 File. Reproducibility — It includes a readme file with further indications. (ZIP) [file pone.0261813.s002.zip › S2_File/Data/P2_single.csv]

	Origin	Ms	Mp	r
1	Cova Or	0.376306757589663	0.0063993600639936	1
2	Guixeres	0.350766094437746	0.0068993100689931	2.72950941976672
3	Cova Or	0.389644884799903	0.004999500049995	1.1203246970363
4	Benàmer	0.342874588848231	0.0101989801019898	1.0127086954657
5	Cova de les Cendres	0.397873971369423	0.0056994300569943	1.0709659982007
6	Cova Or	0.404306142516016	0.0044995500449955	1.02013341160491
7	Benàmer	0.378142970395692	0.0063993600639936	1.05905884671956
8	Cova Or	0.345461973980549	0.0084991500849915	1.24503508556914
9	Nerja	0.37271379603118	0.0070992900709929	4.46007728022896
10	Falguera	0.34007752133122	0.0100989901009899	1.02162192519754
11	Cova de les Cendres	0.369651711268365	0.008999100089991	1.10787454087241
12	Benàmer	0.333699647735527	0.0118988101189881	1.27848101148382
13	Guixeres	0.331719107292775	0.0143985601439856	3.04468296433473
14	Nerja	0.335966937094094	0.0108989101089891	2.36524220052175
15	Nerja	0.382411137146355	0.0070992900709929	2.84035267431103
16	Guixeres	0.34821757558217	0.0116988301169883	4.59162194956653
17	Cova Or	0.334260426654651	0.0114988501149885	1.03239862276241
18	Cova de les Cendres	0.331408450509069	0.0111988801119888	1.31049994767644
19	El Retamar	0.37269471412799	0.008999100089991	3.00703591878992
20	Los Castillejos	0.39410398943206	0.0065993400659934	2.80058503745124
21	Guixeres	0.375797539713239	0.0057994200579942	2.60863565825159
22	Los Castillejos	0.34843091747364	0.0088991100889911	1.88013822757127
23	Cueva de Chaves	0.379894315611537	0.0076992300769923	2.91825971528143
24	El Retamar	0.382173466725207	0.0047995200479952	3.69389708333882
25	Los Castillejos	0.374587926152852	0.005999400059994	2.46977244868828
26	Cova Or	0.336507982668093	0.0108989101089891	1
27	Cova Or	0.354380694122717	0.0096990300969903	1
28	Benàmer	0.360280224213547	0.0093990600939906	1.08362489620224
29	Cova de les Cendres	0.343648073671946	0.0103989601039896	1
30	Cueva de Chaves	0.331766058080525	0.0106989301069893	2.34900036227144
31	Valmayor	0.360527642856637	0.0084991500849915	2.92558799363766
32	Los Castillejos	0.38182970673879	0.0066993300669933	1.76706651753513
33	Valmayor	0.331994564298341	0.0161983801619838	3.04692447832553
34	Benàmer	0.376545433432365	0.0061993800619938	1.64516158846021
35	Benàmer	0.354146714565488	0.008999100089991	1
36	Los Castillejos	0.340781658711542	0.0172982701729827	4.46675569164334
37	Los Castillejos	0.376274539527012	0.0098990100989901	3.97367896528635
38	El Retamar	0.380774590324927	0.005999400059994	3.66666424793657
39	Cueva de Chaves	0.377365978806967	0.0070992900709929	3.42838882619049
40	Cueva del Toro	0.333477964232562	0.0127987201279872	2.9405916258879
41	El Retamar	0.398148679159314	0.0052994700529947	2.44596117901802
42	Falguera	0.371160433544297	0.0068993100689931	1.73357647093665
43	Nerja	0.36583603648233	0.0096990300969903	3.01536878711451
44	Cova de les Cendres	0.382171456968215	0.0063993600639936	1.90937920410559
45	Cova de les Cendres	0.352673092250932	0.0083991600839916	1
46	Guixeres	0.351942751260221	0.0091990800919908	2.39225443617441
47	Cova de les Cendres	0.339251125983266	0.0082991700829917	2.93824778827839
48	Nerja	0.341316566030997	0.0088991100889911	2.72424079130217
49	Cueva de Chaves	0.346819089480155	0.00999900009999	2.68827625765186
50	Valmayor	0.397950275187059	0.0028997100289971	2.563188072138
51	Los Castillejos	0.37033432248573	0.0085991400859914	3.46379326155409
52	Guixeres	0.388550434592482	0.0048995100489951	3.9181133210063
53	Guixeres	0.375715002364395	0.0056994300569943	4.96239870002121
54	Benàmer	0.348088928180784	0.0097990200979902	1.48552236936847
55	El Retamar	0.358087684958433	0.0081991800819918	4.06740397957899
56	Falguera	0.384845154547712	0.0057994200579942	1.01118800486438
57	Valmayor	0.397056606382741	0.0037996200379962	2.3430631833314
58	Cueva de Chaves	0.339083682378513	0.0104989501049895	4.26264851255342
59	Nerja	0.376740320147422	0.0080991900809919	1.81384831091529
60	Cova Or	0.375939868464944	0.0103989601039896	2.95450288435677
61	Cova de les Cendres	0.334718145173896	0.0104989501049895	1.00123230731115
62	Cueva de Chaves	0.4020845262491	0.0044995500449955	4.71853803859698
63	El Retamar	0.359480729693341	0.0085991400859914	3.81293860253226
64	Los Castillejos	0.353209301865029	0.0082991700829917	2.73265297188284
65	Benàmer	0.351661129077742	0.0098990100989901	2.26239995287731
66	Benàmer	0.402119249118369	0.0057994200579942	1.02143631326035
67	Barranquet	0.355732451534118	0.0085991400859914	1
68	Nerja	0.341377103796964	0.011998800119988	2.64956150242221
69	Cova de les Cendres	0.370578427318787	0.0042995700429957	1.09637599349953
70	Nerja	0.352412015132401	0.0086991300869913	2.41792870766669
71	Guixeres	0.363949569285178	0.0066993300669933	3.68934231374133
72	Barranquet	0.390483295353142	0.0046995300469953	1.00144307999872
73	Guixeres	0.38912089264013	0.0062993700629937	2.61345856849942
74	El Retamar	0.374584607888924	0.0060993900609939	4.44396594976634
75	El Retamar	0.350181751318094	0.0102989701029897	3.00304111741669
76	Cueva de Chaves	0.339518893068245	0.0098990100989901	1.54215301333694
77	Benàmer	0.33859152242248	0.0134986501349865	1
78	Falguera	0.364562461737083	0.0096990300969903	1.34625336611364
79	Barranquet	0.380267155772498	0.0044995500449955	2.35918970863428
80	Cova de les Cendres	0.360276619383221	0.007999200079992	1.09523851480335
81	Valmayor	0.355123915332354	0.0081991800819918	2.74592899764283
82	Cueva del Toro	0.35937908503753	0.0077992200779922	1.78608350964822
83	Cova de les Cendres	0.348561813059765	0.0103989601039896	1.49197570375633
84	Falguera	0.351084603647623	0.0090990900909909	1
85	Barranquet	0.401925284998625	0.0054994500549945	1.19774090761086
86	Benàmer	0.361039011606944	0.0073992600739926	1.05201865048148
87	Benàmer	0.358185707295707	0.0096990300969903	1
88	Cova Or	0.335960326502888	0.0108989101089891	1.02689393102191
89	Guixeres	0.34463996287613	0.0085991400859914	4.26980725673446
90	Barranquet	0.341120377670554	0.0097990200979902	1
91	Valmayor	0.386768429792585	0.0052994700529947	3.05080479677767
92	Cova Or	0.351486297424831	0.0118988101189881	1
93	Benàmer	0.397922910432694	0.0060993900609939	1
94	Valmayor	0.346053885747129	0.0130986901309869	4.54055780735146
95	Valmayor	0.400173745528919	0.0035996400359964	2.33753483890789
96	Cova de les Cendres	0.354253766733261	0.0074992500749925	1.52807847439824
97	Guixeres	0.390614130669462	0.0060993900609939	3.98603729057685
98	Barranquet	0.380999841125647	0.0041995800419958	2.14115574522875
99	Cova de les Cendres	0.359771654863752	0.0091990800919908	1
100	Benàmer	0.335918771788697	0.0094990500949905	1.06651825606823
101	Cova de les Cendres	0.371032239953184	0.0063993600639936	1.06940352232195
102	Barranquet	0.345338028593203	0.0102989701029897	1.07188126642723
103	Cova de les Cendres	0.337538442691892	0.0118988101189881	3.90583270723186
104	Valmayor	0.37582427261063	0.0066993300669933	2.82004332277179
105	Valmayor	0.349003404094478	0.0080991900809919	3.04796416982589
106	Guixeres	0.387413127933806	0.0061993800619938	2.69314775027148
107	Cova de les Cendres	0.404795525048014	0.0028997100289971	1.47036859374726
108	Benàmer	0.341480099139226	0.0117988201179882	1.34816762536997
109	Benàmer	0.395849776377183	0.0073992600739926	2.11635965720192
110	Benàmer	0.386723795020949	0.0036996300369963	2.36050567034818
111	Benàmer	0.398293758289195	0.0045995400459954	1
112	Cova de les Cendres	0.384211121418341	0.0050994900509949	2.05169280545739
113	Cueva de Chaves	0.345846064831363	0.0096990300969903	2.91813761062268
114	Barranquet	0.34787359525713	0.0071992800719928	1
115	Benàmer	0.333422658119348	0.0127987201279872	1.10174034809507
116	Los Castillejos	0.337277240184584	0.0117988201179882	3.52817330892803
117	Cueva del Toro	0.346252222500215	0.0090990900909909	2.6470556612676
118	Cueva del Toro	0.353044675563514	0.007999200079992	1.90214496062603
119	Cova de les Cendres	0.390459210738555	0.0040995900409959	1.03609260609373
120	Cova de les Cendres	0.364575110774197	0.0064993500649935	1.76479753673635
121	Los Castillejos	0.395644473561081	0.0053994600539946	3.67729639451019
122	Benàmer	0.356639183064233	0.008999100089991	1
123	Cova de les Cendres	0.355852132561461	0.0073992600739926	1.03728151004761
124	El Retamar	0.362028140757357	0.0101989801019898	3.37311665358953
125	Cova Or	0.399768340202641	0.0044995500449955	1.40224057455733
126	Benàmer	0.354729381808877	0.0077992200779922	1.01043154178187
127	Barranquet	0.363543279111936	0.0061993800619938	2.3403297253456
128	Cova Or	0.386711942709356	0.0068993100689931	1
129	Nerja	0.352545536578569	0.0087991200879912	2.06470032660337
130	Nerja	0.391664037257539	0.0048995100489951	2.75376992279291
131	Cova de les Cendres	0.364128469668966	0.0087991200879912	1.0289857568685
132	Cova Or	0.350981474902044	0.008999100089991	1.05285099879373
133	Cova de les Cendres	0.384717252555397	0.0065993400659934	1.0865632745903
134	Cova de les Cendres	0.33774109934923	0.010998900109989	1.38550140376575
135	Falguera	0.397611931522689	0.0055994400559944	2.53307331848983
136	Valmayor	0.353864108742788	0.004999500049995	3.14110697156517
137	Los Castillejos	0.396220884905172	0.0050994900509949	1.52068562491192
138	Falguera	0.399175266056553	0.0042995700429957	4.54021212701686
139	Los Castillejos	0.378259256437134	0.0071992800719928	1.91423469925672
140	Cova de les Cendres	0.375594132821223	0.0063993600639936	1
141	Cova Or	0.360767246926754	0.0094990500949905	2.7865287112263
142	Cova de les Cendres	0.334424297833151	0.0116988301169883	2.52430859647878
143	Cova de les Cendres	0.386353707981304	0.0065993400659934	1
144	El Retamar	0.359257486315288	0.0100989901009899	3.14932485305704
145	Guixeres	0.364112020810687	0.0090990900909909	2.63412287335843
146	Falguera	0.345603232288783	0.0090990900909909	1
147	Valmayor	0.349374916340129	0.0091990800919908	2.69165682441182
148	Cueva de Chaves	0.402415860027683	0.0040995900409959	3.19152670863736
149	Valmayor	0.364387102262522	0.007999200079992	2.17070595520735
150	Nerja	0.38445951375775	0.0043995600439956	2.19762537079398
151	Los Castillejos	0.348330838851265	0.0102989701029897	4.99216313616373
152	Cueva de Chaves	0.362371588744619	0.0104989501049895	3.2775331090726
153	Cueva del Toro	0.358999601561611	0.0095990400959904	3.35118161665276
154	Los Castillejos	0.354882037640676	0.0126987301269873	1.7640101897046
155	Cova de les Cendres	0.363703802656033	0.0078992100789921	1.07324053817429
156	Cueva del Toro	0.344559961923046	0.0113988601139886	2.44272089837119
157	Cueva del Toro	0.331335928984701	0.0131986801319868	2.58107157254964
158	El Retamar	0.342923070503876	0.0111988801119888	2.48271306877211
159	Benàmer	0.358303733503171	0.0083991600839916	1
160	Cueva de Chaves	0.3469059214866	0.0117988201179882	1.75128764188662
161	El Retamar	0.336962797157958	0.0110988901109889	4.451197217179
162	Cova de les Cendres	0.389013996132061	0.0058994100589941	1.0172370654922
163	Benàmer	0.396217110958344	0.0050994900509949	1.57509515345562
164	Valmayor	0.354799380184139	0.0081991800819918	2.00169804409146
165	Nerja	0.392449715678883	0.0050994900509949	3.44484020772018
166	Benàmer	0.333646037225525	0.0142985701429857	1.00887881307863
167	Cova Or	0.378408130691052	0.0055994400559944	1
168	Guixeres	0.358252547775519	0.0066993300669933	4.12921667933464
169	Valmayor	0.396026353218859	0.0043995600439956	3.13212616969459
170	Benàmer	0.363237852974485	0.0088991100889911	1.05651966510341
171	Benàmer	0.364921274681111	0.0091990800919908	1
172	Cova de les Cendres	0.355205606082288	0.0070992900709929	2.20003321964853
173	Cova de les Cendres	0.334353700864341	0.0124987501249875	1
174	Cova de les Cendres	0.334393062322637	0.0108989101089891	1.03248183219694
175	Guixeres	0.376659917610195	0.0065993400659934	4.74611280592438
176	Cueva del Toro	0.352921699254636	0.012998700129987	1.86052101880312
177	Cueva del Toro	0.368317841968158	0.0086991300869913	4.1440928260237
178	Valmayor	0.402087771036621	0.0035996400359964	2.80992911615875
179	Nerja	0.399360301831902	0.0056994300569943	2.69662309538014
180	Valmayor	0.353749207023478	0.0066993300669933	2.67353645445034
181	Cova Or	0.342597202025631	0.0085991400859914	1.04623992606066
182	Cueva del Toro	0.363696232842235	0.0085991400859914	1.59661574068107
183	Cova Or	0.367621929353804	0.0053994600539946	1.05583227337338
184	Benàmer	0.340205268805926	0.010998900109989	1
185	Benàmer	0.401651275338808	0.0040995900409959	1
186	Falguera	0.344970238285216	0.00999900009999	1.55047638600459
187	Guixeres	0.393888555513193	0.0046995300469953	3.44104895764962
188	Falguera	0.3906105847432	0.0050994900509949	1
189	Cueva del Toro	0.392940597216223	0.0073992600739926	4.56009707248304
190	Benàmer	0.3645627890427	0.0068993100689931	1
191	Cueva de Chaves	0.347879921636153	0.0095990400959904	1.7155360908173
192	Los Castillejos	0.34751421577135	0.0097990200979902	1.87094639965612
193	Cova de les Cendres	0.392907077565676	0.0052994700529947	1.28124267564155
194	Cueva de Chaves	0.344584998589225	0.0141985801419858	3.61729885006696
195	Cova Or	0.347070429307243	0.0085991400859914	1.08586116959341
196	Falguera	0.38730732862863	0.0065993400659934	1.06513902796432
197	Falguera	0.364998296554358	0.0097990200979902	1.90780092447996
198	Los Castillejos	0.350833766046109	0.0126987301269873	4.58057603260223
199	Cova de les Cendres	0.334979365508219	0.0140985901409859	1.02281280755997
200	Nerja	0.350413207532681	0.0086991300869913	1.54633771547955
201	Cueva de Chaves	0.3683099450987	0.0077992200779922	2.10251295122318
202	Benàmer	0.394205261669013	0.0073992600739926	1
203	Cueva de Chaves	0.392845692531556	0.0047995200479952	3.56721919528814
204	Benàmer	0.401608189855603	0.0058994100589941	1.54419117630925
205	Cova de les Cendres	0.386820975534013	0.0046995300469953	1.04025207292289
206	Cueva de Chaves	0.331042835039195	0.00999900009999	4.33188542057248
207	Nerja	0.341245928679107	0.0103989601039896	4.63056120727956
208	Cueva del Toro	0.403415985925181	0.0040995900409959	1.94221054245392
209	Valmayor	0.333506838648176	0.0114988501149885	4.16437150002457
210	Falguera	0.380864389192508	0.0061993800619938	1.55065158526413
211	Benàmer	0.399498908006217	0.004999500049995	1
212	Valmayor	0.367624001096799	0.0045995400459954	3.29767617808562
213	Cova Or	0.348638997483468	0.0098990100989901	1.0864646256119
214	Cova de les Cendres	0.344678322711081	0.0097990200979902	1.51881042630738
215	Cueva del Toro	0.398341351011237	0.0072992700729927	2.12325817897171
216	Benàmer	0.370501591538788	0.0067993200679932	1.13497832939029
217	Benàmer	0.353039358672943	0.0094990500949905	1.05660808910616
218	El Retamar	0.386049321563958	0.0051994800519948	2.71089544779249
219	Barranquet	0.364578816166876	0.0070992900709929	1.67835679021943
220	Guixeres	0.355777323807568	0.0121987801219878	2.76896082792431
221	Benàmer	0.379798049842524	0.0050994900509949	1.69354027587734
222	Benàmer	0.376120917279106	0.0064993500649935	1
223	Guixeres	0.357303573476472	0.008999100089991	3.6039594465429
224	Nerja	0.379095857895014	0.0047995200479952	4.36708413470257
225	Benàmer	0.349915516228065	0.0101989801019898	1.07065037329122
226	Cova Or	0.392050113159926	0.0060993900609939	1.4336281268145
227	Nerja	0.359527345785495	0.0082991700829917	2.97496051649563
228	Cova Or	0.366401145372463	0.0070992900709929	1
229	Cueva de Chaves	0.403172993519042	0.003999600039996	3.13799953177571
230	Cueva del Toro	0.392012040764826	0.0024997500249975	1.70196638791636
231	Benàmer	0.332987273582599	0.0090990900909909	1
232	Cova Or	0.384353811762665	0.0037996200379962	1
233	Cova Or	0.38055153378291	0.0058994100589941	1.0325271202717
234	Cova de les Cendres	0.37367636936188	0.0050994900509949	1.29196581048891
235	Cova Or	0.356806076585982	0.0074992500749925	1.04579533585347
236	Cueva del Toro	0.38796344586255	0.0066993300669933	2.4165456586387
237	Cova de les Cendres	0.401383495541929	0.0046995300469953	2.04311343253031
238	Cueva del Toro	0.400944160171177	0.0044995500449955	3.83870966546238
239	Cueva del Toro	0.381708034382644	0.0076992300769923	2.28935185174691
240	Nerja	0.366453446071186	0.0082991700829917	2.06717505054735
241	Cueva del Toro	0.371166183027158	0.0075992400759924	2.07362231208198
242	El Retamar	0.351529827686206	0.0092990700929907	3.95443614105135
243	Cueva del Toro	0.368440038519035	0.0077992200779922	2.77511114564259
244	Cueva de Chaves	0.381422482364696	0.0051994800519948	1.82182028780412
245	Nerja	0.332307133401638	0.0136986301369863	3.12094959004037
246	Cueva de Chaves	0.36687454468042	0.0070992900709929	4.28032324269041
247	Cueva de Chaves	0.367271828199512	0.0077992200779922	4.17894559589867
248	Nerja	0.394610232139344	0.0101989801019898	1.8115500330478
249	Nerja	0.359376773344224	0.0077992200779922	1.22484979499038
250	Cova de les Cendres	0.378639552186577	0.0060993900609939	1.27136345029343
251	Barranquet	0.353421307652521	0.0074992500749925	1.59157598340884
252	Cueva de Chaves	0.382661027677838	0.0061993800619938	2.7926455391231
253	Guixeres	0.33948916021244	0.0147985201479852	4.5447130259946
254	Los Castillejos	0.375704928042265	0.0078992100789921	2.28926054933108
255	Barranquet	0.389254584105273	0.0063993600639936	1.03849287135527
256	Cova Or	0.363568167380766	0.0054994500549945	1.35233102542534
257	Valmayor	0.356169109656544	0.0084991500849915	4.12438269981742
258	Cova Or	0.342305715973665	0.0093990600939906	1.23381817667326
259	Barranquet	0.399481491760505	0.0060993900609939	1.00055367741734
260	Valmayor	0.371869242449109	0.0100989901009899	4.12954621766694
261	Guixeres	0.33349137928123	0.0104989501049895	4.50840465378435
262	Cova de les Cendres	0.382947125643494	0.0062993700629937	4.49930842838902
263	Los Castillejos	0.361633431636528	0.0078992100789921	2.3783846614873
264	Benàmer	0.364138313826496	0.0074992500749925	2.77427724881936
265	Cova de les Cendres	0.341229657315889	0.0098990100989901	1.0799869697541
266	Benàmer	0.346358306050123	0.007999200079992	1
267	Cova de les Cendres	0.395169255748121	0.0053994600539946	1.04703271402977
268	Benàmer	0.352926820998629	0.0092990700929907	1
269	Cova de les Cendres	0.378882136415956	0.0058994100589941	2.0915969934538
270	Benàmer	0.369204014975037	0.0064993500649935	1.07281769928522
271	Cova de les Cendres	0.398682997407022	0.0045995400459954	1
272	Cova de les Cendres	0.34476838523739	0.0105989401059894	1
273	Benàmer	0.403841481072588	0.0037996200379962	1
274	Benàmer	0.370247896329907	0.0077992200779922	1
275	Cueva de Chaves	0.39446748719302	0.0070992900709929	4.08391874860972
276	Cueva del Toro	0.339487147481519	0.0083991600839916	2.18798944976181
277	Valmayor	0.338073136620272	0.0146985301469853	5.09881573020387
278	El Retamar	0.346136818439049	0.0113988601139886	4.27458844281547
279	Cova de les Cendres	0.395092495078239	0.0067993200679932	3.16545192823745
280	Cova Or	0.359747632990757	0.0066993300669933	1.06715103643946
281	Cueva del Toro	0.388252028597515	0.006999300069993	2.9271608741954
282	Valmayor	0.398864794402659	0.0051994800519948	2.99229894419666
283	Benàmer	0.400173313307962	0.0040995900409959	1.24856337156985
284	Falguera	0.344484437851995	0.0106989301069893	1.01195354438387
285	Cueva de Chaves	0.337731376529767	0.00999900009999	3.0475491849496
286	Cova de les Cendres	0.360529672900193	0.0083991600839916	1.32864817383233
287	Falguera	0.36634331294058	0.0078992100789921	1.01558830812573
288	Nerja	0.401010952640007	0.0038996100389961	2.78613205215661
289	Benàmer	0.361921747937514	0.0048995100489951	1.43949585910141
290	Los Castillejos	0.34488155787654	0.0113988601139886	3.63269889041735
291	Cova de les Cendres	0.377706745742359	0.0066993300669933	1
292	Cueva de Chaves	0.394401171294779	0.0055994400559944	1.6584936471954
293	Cova de les Cendres	0.348173678374109	0.00999900009999	2.17035678355396
294	El Retamar	0.401581331548972	0.0042995700429957	2.9544613848743
295	El Retamar	0.3317318454514	0.0131986801319868	3.99872138867853
296	Los Castillejos	0.387199224566644	0.006999300069993	2.70828095653607
297	Cova de les Cendres	0.348612682380226	0.0096990300969903	1
298	Cova de les Cendres	0.364104081395531	0.0081991800819918	1.09890168407001
299	Cova de les Cendres	0.365459832383612	0.0065993400659934	2.16047568821907
300	El Retamar	0.37993093763104	0.0047995200479952	3.70050203259662
301	Nerja	0.3419713016311	0.0132986701329867	1.66299459439237
302	Benàmer	0.365056765472861	0.006999300069993	1
303	Cova Or	0.350900184202404	0.0083991600839916	1
304	Falguera	0.353255322576561	0.0096990300969903	1.47107114016265
305	Barranquet	0.390670651330189	0.0056994300569943	1
306	Cova Or	0.398549315478484	0.0036996300369963	1
307	Guixeres	0.374834060728004	0.0048995100489951	2.99348593211174
308	Cova de les Cendres	0.369971672013737	0.0062993700629937	1.42922899865359
309	Barranquet	0.383556172217636	0.006999300069993	1
310	Guixeres	0.375622995028026	0.0105989401059894	3.12609994267998
311	Guixeres	0.362078727415518	0.0078992100789921	3.48393750411272
312	Benàmer	0.37357483370633	0.0071992800719928	2.68184290279169
313	Cueva de Chaves	0.37492494035059	0.0076992300769923	3.13160394360311
314	Benàmer	0.345675289299834	0.0108989101089891	2.19547485079616
315	Barranquet	0.339853134806437	0.0098990100989901	3.02143562705955
316	Cova de les Cendres	0.347759498528154	0.0093990600939906	1
317	Cueva del Toro	0.3800641998374	0.005999400059994	2.91929511307739
318	Benàmer	0.38356270326754	0.0057994200579942	1.09698975826614
319	Benàmer	0.348765160480122	0.0060993900609939	1
320	Benàmer	0.337544980079463	0.0095990400959904	1.05800789006799
321	Cova Or	0.368872448012744	0.0085991400859914	1
322	Benàmer	0.36012547635899	0.0068993100689931	1
323	Valmayor	0.394391272835355	0.0011998800119988	2.59503877221653
324	Cova de les Cendres	0.345228401171073	0.0068993100689931	1.00110334147979
325	Cova Or	0.356045042400903	0.008999100089991	1.30836830514483
326	El Retamar	0.331302961328168	0.0127987201279872	3.58898969577998
327	Cueva de Chaves	0.389317660647889	0.003999600039996	1.75019733245485
328	Los Castillejos	0.394434232752066	0.0045995400459954	3.4369293590053
329	Nerja	0.356006043882705	0.0098990100989901	4.57002786022564
330	Cova Or	0.345898857519895	0.0115988401159884	1.02085754582658
331	Cova de les Cendres	0.351564178642475	0.0083991600839916	1.09746015504422
332	El Retamar	0.401717737227887	0.0062993700629937	3.92019205966266
333	Cova de les Cendres	0.402279618768626	0.0052994700529947	1.76264778951416
334	Benàmer	0.349868320363814	0.0077992200779922	1.08467726912349
335	Cova de les Cendres	0.362414812388416	0.0087991200879912	1.06795616261661
336	Guixeres	0.401039527210852	0.0063993600639936	3.14754997308506
337	Los Castillejos	0.364429945669447	0.006999300069993	2.1060046788957
338	Guixeres	0.349780941447056	0.0126987301269873	2.78753092110856
339	Valmayor	0.371568479110104	0.0084991500849915	2.86638914142549
340	Benàmer	0.37246451309613	0.0062993700629937	1.00753395669162
341	Nerja	0.37260709741059	0.0053994600539946	2.51906946646748
342	Falguera	0.355728472268643	0.0116988301169883	1.08351665176451
343	Benàmer	0.362413441159165	0.0068993100689931	1
344	Cova de les Cendres	0.36605515016422	0.0066993300669933	1
345	Cueva de Chaves	0.36945977053524	0.0076992300769923	3.73834039162612
346	Cueva del Toro	0.402571156570325	0.0044995500449955	1.61580499153398
347	Valmayor	0.386991898845188	0.0064993500649935	2.95238496251311
348	Barranquet	0.381072637881234	0.0058994100589941	1
349	Benàmer	0.399611933796105	0.004999500049995	1.00033109411597
350	Falguera	0.333339460239939	0.0076992300769923	1
351	Valmayor	0.400200426892738	0.0074992500749925	2.29798302254453
352	Falguera	0.372814688543107	0.0058994100589941	1.87307795998408
353	Guixeres	0.346763564118628	0.0103989601039896	2.7417025433192
354	Benàmer	0.34736983724471	0.0093990600939906	1.04290178217925
355	Nerja	0.366270768654941	0.0054994500549945	4.26014205048047
356	Guixeres	0.369783361790379	0.0067993200679932	2.9451242269557
357	Cueva del Toro	0.404603393686347	0.0038996100389961	1.96431152573042
358	El Retamar	0.372366747382581	0.008999100089991	5.03501405173447
359	El Retamar	0.364457490980163	0.0073992600739926	3.00455268993974
360	Cueva de Chaves	0.361982120585272	0.0064993500649935	3.75290114176087
361	Valmayor	0.338503736149426	0.0091990800919908	2.73195193781378
362	Valmayor	0.359075259092814	0.0076992300769923	2.24654406870157
363	Cova de les Cendres	0.344758413288023	0.0101989801019898	1.01680735936388
364	Los Castillejos	0.3702477224224	0.0072992700729927	4.29774011874944
365	Cueva de Chaves	0.3709174686733	0.0084991500849915	2.16982033918938
366	Barranquet	0.389424136761073	0.005999400059994	3.01505610078573
367	Benàmer	0.399320175764807	0.0044995500449955	1.00762725882232
368	Guixeres	0.363689320541952	0.0072992700729927	4.11322736173868
369	Valmayor	0.358614454127847	0.0066993300669933	4.70327527275682
370	Valmayor	0.393159507246434	0.0058994100589941	4.74530312907882
371	Guixeres	0.371823571040515	0.0060993900609939	3.25052487626811
372	Benàmer	0.36468174805734	0.0094990500949905	1.60734750961512
373	Falguera	0.344452320874405	0.0095990400959904	1.07555449614301
374	Benàmer	0.345405574874487	0.0083991600839916	3.40498002573382
375	Cueva del Toro	0.338988616221408	0.0131986801319868	2.7616485904525
376	Cova de les Cendres	0.398686519706301	0.0051994800519948	1
377	Cova de les Cendres	0.338192781834689	0.011998800119988	1
378	Benàmer	0.340847279173817	0.008999100089991	1.50297845187783
379	Barranquet	0.343833289230473	0.00999900009999	1.25646585915703
380	Nerja	0.403955030390517	0.0075992400759924	3.97449283219408
381	Cova de les Cendres	0.37870940747431	0.0056994300569943	1.0480937846005
382	Cueva de Chaves	0.399991494426744	0.0045995400459954	2.72621020251047
383	Cova de les Cendres	0.343461302436885	0.0116988301169883	1
384	Cova de les Cendres	0.393015659707423	0.0054994500549945	1.86845459620096
385	Cova Or	0.356449616026533	0.0086991300869913	1.0266498811543
386	Benàmer	0.379904628558189	0.0064993500649935	1
387	Cueva del Toro	0.402436853457579	0.0038996100389961	3.23003704771399
388	Cueva del Toro	0.343373619934772	0.0121987801219878	4.38252512169536
389	Nerja	0.344579057031367	0.00999900009999	4.18195769938454
390	El Retamar	0.35029939801444	0.0116988301169883	2.67562200851738
391	Cueva del Toro	0.387315395606293	0.0104989501049895	2.8766001815293
392	Valmayor	0.360679779311077	0.010998900109989	2.91202211545687
393	Cueva del Toro	0.384698096562624	0.0075992400759924	1.67495972330216
394	Barranquet	0.369489304429502	0.0077992200779922	1
395	Cova de les Cendres	0.331998905164125	0.0118988101189881	1.44146624121303
396	Cova Or	0.395479623413414	0.0053994600539946	1.04152363594621
397	Cova Or	0.359079037258059	0.0084991500849915	1
398	El Retamar	0.352954819184834	0.0081991800819918	5.2849301465489
399	Cueva de Chaves	0.341877568737339	0.0113988601139886	2.9011737346882
400	Valmayor	0.358485513961445	0.0088991100889911	2.15552659848519
401	Cueva del Toro	0.336342320552719	0.012998700129987	2.77510628436506
402	Nerja	0.334597771524757	0.0087991200879912	2.3109691663105
403	Falguera	0.354259947963944	0.0093990600939906	1
404	Valmayor	0.358986865802104	0.0098990100989901	3.22952181700617
405	Cova de les Cendres	0.351667305367853	0.0094990500949905	1.49489556159126
406	Nerja	0.378307047652147	0.0084991500849915	3.50829408671893
407	Benàmer	0.357228585722289	0.0084991500849915	1
408	Guixeres	0.374814095190617	0.0067993200679932	2.13237292779423
409	Benàmer	0.35141325882306	0.0091990800919908	1.06350037655793
410	Cova de les Cendres	0.368718074045751	0.0081991800819918	1.01131574353203
411	Cueva del Toro	0.393979348980271	0.004999500049995	3.7073241541679
412	Cova Or	0.39197584526314	0.003999600039996	1
413	Cova de les Cendres	0.374981817633332	0.0073992600739926	1.06590319108218
414	Cova de les Cendres	0.35143500547115	0.00999900009999	1.04547473202087
415	El Retamar	0.369771358004741	0.0081991800819918	4.51177498013014
416	Valmayor	0.350995539503355	0.0154984501549845	3.96034826327115
417	Benàmer	0.401779687167862	0.0033996600339966	3.12651635212591
418	Cova Or	0.339167870368417	0.0108989101089891	1.01435420219786
419	Guixeres	0.391277937066446	0.0095990400959904	3.12972325642034
420	Los Castillejos	0.360205120152102	0.0094990500949905	2.34038172663655
421	Cova de les Cendres	0.38864172083399	0.0056994300569943	1
422	Los Castillejos	0.381657830287803	0.0064993500649935	1.49553043702478
423	Nerja	0.368854504024886	0.0075992400759924	2.67908425223827
424	Falguera	0.335560391102635	0.0104989501049895	1.19245673089614
425	Cueva de Chaves	0.380947935996011	0.0061993800619938	2.62993489685934
426	Cova Or	0.344760386527094	0.0098990100989901	1.05908847535029
427	Benàmer	0.375301565604725	0.0060993900609939	1
428	Benàmer	0.395624687848539	0.0063993600639936	2.08196594839916
429	Cova de les Cendres	0.347534472423194	0.0092990700929907	1.42690564342774
430	Cueva del Toro	0.376152308888896	0.0050994900509949	2.67973384022713
431	Nerja	0.340058836753997	0.010998900109989	3.52180499301292
432	Guixeres	0.354435719228703	0.0073992600739926	2.51028751096595
433	Benàmer	0.381636369220318	0.0060993900609939	2.0786503723897
434	Nerja	0.350535138676648	0.0131986801319868	3.0398775642179
435	Cova Or	0.354901429406321	0.00999900009999	1
436	Nerja	0.335913929196175	0.0128987101289871	2.99877352794213
437	Cueva de Chaves	0.373689383499905	0.0072992700729927	3.3149080114821
438	Los Castillejos	0.332521821951816	0.0124987501249875	3.43589235614054
439	Nerja	0.387451118773541	0.0081991800819918	4.47166521003097
440	Guixeres	0.344771342474359	0.0100989901009899	2.57964934006892
441	Cueva de Chaves	0.404511343398807	0.0065993400659934	1.87581451742258
442	Benàmer	0.381828120597014	0.0066993300669933	1.0133166284766
443	Falguera	0.367511614491754	0.0047995200479952	1.17130297053605
444	Barranquet	0.352332405696352	0.0101989801019898	1
445	Cova Or	0.357149097132477	0.0088991100889911	1.04748536348343
446	Los Castillejos	0.34429586231504	0.0141985801419858	1.97869683025219
447	Benàmer	0.345061942142504	0.0093990600939906	1
448	Cova Or	0.392803247094905	0.0038996100389961	1.08002747483552
449	Cova Or	0.355463439788659	0.0078992100789921	1.03242897693999
450	Benàmer	0.393086564896537	0.0064993500649935	1
451	Nerja	0.37232286672	0.0042995700429957	3.82111675486341
452	Barranquet	0.380968690395069	0.005999400059994	1.47799071406573
453	Cueva de Chaves	0.385846211444019	0.0063993600639936	2.24473733457504
454	Valmayor	0.349984789430153	0.0151984801519848	3.7740712946225
455	Benàmer	0.396167012557586	0.0047995200479952	1.03174855746329
456	Falguera	0.365088678683658	0.0084991500849915	1
457	Valmayor	0.362535150861548	0.008999100089991	2.900531524105
458	Barranquet	0.362741533605028	0.0071992800719928	1.01587540153414
459	Cova de les Cendres	0.365932321314374	0.004999500049995	1.07683300832286
460	Guixeres	0.377696952529088	0.0088991100889911	3.9620742166182
461	Benàmer	0.376780821229455	0.0073992600739926	1
462	El Retamar	0.358501928358309	0.0050994900509949	4.0256401490313
463	El Retamar	0.358209268933967	0.0051994800519948	3.02548056878149
464	Guixeres	0.342848466409617	0.0093990600939906	2.17574070191709
465	Nerja	0.361068326060084	0.0074992500749925	3.18729177394183
466	Cova Or	0.331092087356774	0.011998800119988	1.05707224993967
467	Benàmer	0.357372899435914	0.0090990900909909	1
468	Cova de les Cendres	0.343029089127855	0.0081991800819918	1.15266583958548
469	Cova Or	0.396617426225938	0.0034996500349965	1
470	Cova Or	0.331110767261212	0.0114988501149885	1
471	Benàmer	0.335033701122986	0.0087991200879912	1
472	Guixeres	0.351056589411968	0.0061993800619938	4.10037891446799
473	Valmayor	0.372895323584528	0.0073992600739926	2.41636294218525
474	Benàmer	0.367293676889433	0.0084991500849915	1.09598926454782
475	El Retamar	0.387074399142475	0.0075992400759924	2.31587575039454
476	Valmayor	0.337919347396792	0.0122987701229877	5.00143858471327
477	Benàmer	0.392428435371525	0.0042995700429957	2.10516391682625
478	Cueva del Toro	0.376810336098609	0.007999200079992	3.81988479484012
479	Cova de les Cendres	0.380296815728423	0.0051994800519948	1.09247557357885
480	Los Castillejos	0.387224997277339	0.0076992300769923	1.82874109392986
481	Cova Or	0.344528164154183	0.0103989601039896	1
482	Cova de les Cendres	0.372470291421353	0.0068993100689931	1.13315549130598
483	Benàmer	0.380418896105214	0.0080991900809919	1
484	Benàmer	0.349868434487233	0.0084991500849915	1
485	Benàmer	0.358126889326862	0.0102989701029897	1
486	Nerja	0.399483539593952	0.0077992200779922	3.42593463445455
487	Benàmer	0.33876221227269	0.0128987101289871	1.08734847973101
488	El Retamar	0.374641145125479	0.0092990700929907	3.92803226592718
489	Cova de les Cendres	0.370723265903572	0.0077992200779922	1
490	El Retamar	0.337761525729375	0.0106989301069893	3.19198913124949
491	Falguera	0.33563099658685	0.0092990700929907	1.74640935492888
492	Cova de les Cendres	0.34621422955656	0.0092990700929907	1
493	Nerja	0.35268662679694	0.0086991300869913	1.99490325876512
494	Benàmer	0.350572044280176	0.0086991300869913	1.00210942625999
495	Benàmer	0.355686484777282	0.0083991600839916	1
496	Barranquet	0.375801535079224	0.0062993700629937	1.07761698723771
497	Cueva del Toro	0.365609247881947	0.0092990700929907	2.09694292321801
498	Cueva de Chaves	0.382011934587273	0.007999200079992	2.29801234670822
499	Nerja	0.386640606776928	0.0070992900709929	2.66806723910337
500	Falguera	0.344821980720998	0.0127987201279872	1
501	Valmayor	0.388842722850149	0.0070992900709929	4.49096099563874
502	Nerja	0.400128606030989	0.0050994900509949	2.52011017352762
503	Guixeres	0.338668022755676	0.0143985601439856	3.07016946718097
504	Benàmer	0.342360179514835	0.0106989301069893	1.93522564199753
505	Cova de les Cendres	0.39581525788736	0.0081991800819918	1.1780727151474
506	Guixeres	0.348742041636124	0.0081991800819918	3.87738188173668
507	Los Castillejos	0.340566760962613	0.0103989601039896	3.30409012050508
508	Benàmer	0.38497751367052	0.0055994400559944	1.44904569455422
509	Cova Or	0.377493394824681	0.0074992500749925	1.20839557412826
510	Falguera	0.332764025612246	0.0123987601239876	1.61240008100495
511	Cueva de Chaves	0.394888870839089	0.0043995600439956	2.80745040112175
512	Nerja	0.361187380433328	0.0083991600839916	3.50876321572065
513	Valmayor	0.35336635696243	0.0076992300769923	2.78426955172233
514	Cova Or	0.347723612697208	0.0094990500949905	1
515	Benàmer	0.378064921951298	0.0065993400659934	1.01717020678334
516	Falguera	0.358294089522439	0.0078992100789921	1.03565406985581
517	El Retamar	0.359485809493669	0.0074992500749925	3.92599739898462
518	Falguera	0.385494579942712	0.0064993500649935	1.4456846021479
519	Los Castillejos	0.400252323209034	0.005999400059994	2.72527824098524
520	Cova Or	0.367944157232024	0.005999400059994	1
521	Cova de les Cendres	0.376575299346893	0.0046995300469953	1
522	Cova de les Cendres	0.393630406143006	0.0047995200479952	1.00896095647477
523	Valmayor	0.384081782101452	0.0060993900609939	5.12791979414877
524	Cueva de Chaves	0.386777468818087	0.004999500049995	3.71345774337463
525	Cueva de Chaves	0.357788969579021	0.0095990400959904	5.00634509401023
526	Cova Or	0.375926429943939	0.0066993300669933	1.08926120256074
527	Cueva de Chaves	0.381632337961699	0.0092990700929907	3.03788878645515
528	Nerja	0.386893796786162	0.0061993800619938	2.75441320135212
529	Cova Or	0.359255135207689	0.0067993200679932	1
530	Cueva de Chaves	0.374547722496119	0.0075992400759924	2.80456586865708
531	Valmayor	0.364869633049037	0.0076992300769923	3.92885142998025
532	Cova Or	0.335590774583006	0.0100989901009899	1.0092526149936
533	Cova Or	0.365734296624143	0.0078992100789921	1
534	Cova Or	0.374837852476206	0.0061993800619938	1
535	Benàmer	0.33516142861579	0.0124987501249875	1.00340381050482
536	Los Castillejos	0.383528308235758	0.0072992700729927	3.88001249418128
537	Benàmer	0.387455199893618	0.0050994900509949	1.53554531620815
538	Guixeres	0.364507416170627	0.0088991100889911	4.3686084403838
539	Cueva de Chaves	0.338828064565633	0.0143985601439856	2.5190565091325
540	Falguera	0.382801845667605	0.0057994200579942	1.49017381962622
541	Cova de les Cendres	0.33205133455732	0.0112988701129887	1
542	Valmayor	0.398390199742738	0.0061993800619938	4.10222993165255
543	Cueva de Chaves	0.359253814179775	0.0103989601039896	4.42416978299618
544	Valmayor	0.371479691026035	0.0067993200679932	2.80708800612483
545	El Retamar	0.39835829444965	0.0052994700529947	4.47767420761148
546	Cova de les Cendres	0.374014844338671	0.0077992200779922	1.0839903046377
547	Valmayor	0.334899592411989	0.0131986801319868	3.49280737528577
548	Valmayor	0.374951707667222	0.0056994300569943	2.44438194050547
549	Benàmer	0.364062274715984	0.008999100089991	1
550	Cova de les Cendres	0.374103470162553	0.0054994500549945	1.33392227303144
551	Benàmer	0.350365077053059	0.0103989601039896	1
552	Benàmer	0.40016026530458	0.002999700029997	1.19468379010446
553	Cueva de Chaves	0.351299707275426	0.0135986401359864	4.72400230395282
554	El Retamar	0.400955197727365	0.0043995600439956	3.98695424529025
555	Valmayor	0.360499288036595	0.0081991800819918	3.40739257938741
556	El Retamar	0.383086874763134	0.0060993900609939	3.45211767862178
557	Cueva de Chaves	0.389350575975925	0.0067993200679932	5.02288979398739
558	Falguera	0.354655421585012	0.0095990400959904	1.04020332768559
559	Los Castillejos	0.393944264187708	0.006999300069993	1.47119832130754
560	Falguera	0.383569833895701	0.0070992900709929	1.05048400752246
561	Cova Or	0.369143681008114	0.0072992700729927	1
562	Benàmer	0.384824732485247	0.0094990500949905	1.00659541198984
563	Benàmer	0.352829130648774	0.010998900109989	1.00578290969133
564	Guixeres	0.403632960355741	0.0043995600439956	3.98244030809775
565	Cova de les Cendres	0.394923762068156	0.0056994300569943	1
566	Cova Or	0.337093338561167	0.0115988401159884	1.0947324433364
567	Cova de les Cendres	0.403666454991253	0.0036996300369963	1.04608248621225
568	Los Castillejos	0.364414597281294	0.0134986501349865	3.98406453761645
569	Valmayor	0.337017772929608	0.0132986701329867	2.94590481442306
570	Guixeres	0.342692204026439	0.012998700129987	4.6307576432284
571	Cova Or	0.402595485253535	0.0033996600339966	1.09596724705771
572	Cova de les Cendres	0.350308333582362	0.0106989301069893	1.09467110433616
573	Cova Or	0.371088146197681	0.0072992700729927	1.05791460461915
574	Cueva de Chaves	0.340554058413921	0.0136986301369863	3.12361531883944
575	Cova de les Cendres	0.339939229915874	0.0087991200879912	1
576	Cueva del Toro	0.358572737533942	0.0092990700929907	2.90975477650762
577	Cueva de Chaves	0.393020401873829	0.0047995200479952	4.60268654491752
578	Benàmer	0.391598494519082	0.0041995800419958	1.41666922065429
579	El Retamar	0.34633958638103	0.0070992900709929	4.11714137406601
580	Valmayor	0.371588353787373	0.006999300069993	2.439942804405
581	Cova Or	0.361516403286952	0.0087991200879912	1.06553816897795
582	Benàmer	0.379641493072683	0.0051994800519948	1.05866008992307
583	Cova de les Cendres	0.391766205390701	0.0052994700529947	1.01909551084973
584	Cova Or	0.348874036629474	0.0114988501149885	1
585	Cueva del Toro	0.390405347665541	0.0052994700529947	4.78784457156295
586	Cueva de Chaves	0.376197337579307	0.0058994100589941	3.92286306033284
587	Benàmer	0.350795282653532	0.005999400059994	1.08471193178557
588	Cova de les Cendres	0.351661598981202	0.0094990500949905	2.34627089612279
589	Cova Or	0.399364303544073	0.0052994700529947	1
590	Falguera	0.358755715020684	0.0106989301069893	1.08954411861487
591	Nerja	0.367097079676818	0.0074992500749925	2.05808653413691
592	Cova de les Cendres	0.348215952625463	0.0106989301069893	1.05763316000812
593	El Retamar	0.369059398183257	0.0078992100789921	2.30935877348995
594	Cova de les Cendres	0.366240237837971	0.0073992600739926	1.21407406283775
595	Nerja	0.341544302318131	0.0123987601239876	2.60051239921805
596	Cueva del Toro	0.342632237334109	0.008999100089991	3.67817703915527
597	Cova de les Cendres	0.359890410298491	0.0103989601039896	1.76020533671463
598	Los Castillejos	0.346257306673509	0.0092990700929907	1.79878692809865
599	Cova de les Cendres	0.368702143893337	0.0071992800719928	1.0215088641271
600	Cova Or	0.402452241064692	0.0034996500349965	1
601	Valmayor	0.341166826564584	0.0112988701129887	3.06040546367876
602	Cova de les Cendres	0.353398087436324	0.0091990800919908	1.21060202168114
603	Cova Or	0.354022659050581	0.0066993300669933	1
604	Nerja	0.359911929201694	0.0088991100889911	3.11939192264574
605	Cova de les Cendres	0.354686283066345	0.0066993300669933	1
606	Cueva de Chaves	0.334318453484399	0.011998800119988	4.45790642156731
607	Benàmer	0.401107988980962	0.0028997100289971	1.05995773517061
608	Benàmer	0.35895888048141	0.007999200079992	2.00826326337084
609	Falguera	0.371774839715714	0.0071992800719928	1
610	Los Castillejos	0.381873132072526	0.0070992900709929	2.00052577341627
611	Los Castillejos	0.404417457204702	0.0055994400559944	1.76866364512313
612	Los Castillejos	0.403878094175954	0.0048995100489951	3.47183142597321
613	Cova de les Cendres	0.401626683929136	0.0057994200579942	1.05474858433008
614	Guixeres	0.397800590476272	0.0061993800619938	2.79864413355477
615	Benàmer	0.340292021301453	0.0102989701029897	1.07745398418047
616	Benàmer	0.356080716048598	0.0087991200879912	1.04118443709891
617	Cueva del Toro	0.346583212719211	0.0095990400959904	3.01934526564181
618	Cova de les Cendres	0.36264193148536	0.0060993900609939	1.01212279004976
619	El Retamar	0.388643021212296	0.0046995300469953	4.21403081743978
620	Valmayor	0.384532774544273	0.0074992500749925	2.18139557092544
621	El Retamar	0.356837298598839	0.0133986601339866	3.61884478827473
622	Benàmer	0.375158501819294	0.0063993600639936	1
623	Cova Or	0.373418850269377	0.0067993200679932	1.29716614907142
624	Valmayor	0.393909145960172	0.0055994400559944	2.83722029920109
625	Falguera	0.34877907810188	0.0088991100889911	1
626	Cova Or	0.404637484650643	0.005999400059994	1
627	Cova de les Cendres	0.36410247652138	0.0085991400859914	1.04953353879973
628	Cova Or	0.362685804316927	0.0075992400759924	1.05835092975572
629	Falguera	0.356449683264836	0.0077992200779922	1
630	Cova Or	0.395042557403413	0.004999500049995	1.02840810832568
631	Guixeres	0.359929499318856	0.0097990200979902	4.3208790922109
632	Los Castillejos	0.393084641277792	0.0044995500449955	3.91553185401252
633	Cueva de Chaves	0.346341231819528	0.0131986801319868	3.6165007805042
634	Cova Or	0.340510371001029	0.0104989501049895	1
635	Benàmer	0.387813644312856	0.0064993500649935	1.15026734050969
636	Cova de les Cendres	0.34325759509597	0.0117988201179882	1.04829156505875
637	Barranquet	0.337404858094802	0.0107989201079892	1.09502532381518
638	Cueva de Chaves	0.396842565541262	0.0046995300469953	3.41178380058147
639	Cueva de Chaves	0.358373567292896	0.0094990500949905	2.70514445980079
640	Cueva de Chaves	0.397925128321343	0.0065993400659934	1.8029472408928
641	El Retamar	0.350174090318758	0.013998600139986	3.16321084394539
642	Benàmer	0.342251606287177	0.00999900009999	1.0176758315512
643	Cova Or	0.400549930435069	0.0030996900309969	1.08931995923631
644	Los Castillejos	0.390186981960246	0.005999400059994	2.4198853469016
645	Benàmer	0.390799900571258	0.0038996100389961	1
646	Falguera	0.359119122743649	0.0090990900909909	1
647	Cueva del Toro	0.356986739796152	0.007999200079992	3.25159907829948
648	Guixeres	0.371351899266457	0.0071992800719928	3.26310106184799
649	Cova de les Cendres	0.337817975269125	0.0095990400959904	1.08014068296179
650	Cova de les Cendres	0.387667887038479	0.0063993600639936	1
651	Cova de les Cendres	0.354707153060851	0.0097990200979902	1
652	Benàmer	0.391940534890348	0.0057994200579942	1
653	Cova Or	0.338622760138026	0.0090990900909909	1
654	Cova de les Cendres	0.366172010445366	0.0077992200779922	1.0900300594978
655	Cova de les Cendres	0.37555728795732	0.0055994400559944	1.08501125937328
656	Cova de les Cendres	0.374977236253317	0.0053994600539946	1
657	Benàmer	0.397089697592702	0.0047995200479952	1.007733091712
658	El Retamar	0.366453658064434	0.0062993700629937	3.77596201534383
659	El Retamar	0.357843050242486	0.0072992700729927	2.57128586363792
660	Cova Or	0.386718283345068	0.0024997500249975	1.1573489220934
661	Benàmer	0.393594051055064	0.0038996100389961	1
662	Cueva de Chaves	0.387420231409933	0.0051994800519948	2.7469807667546
663	Cova de les Cendres	0.353784341952779	0.0072992700729927	1.03521352563985
664	Guixeres	0.388254168607978	0.0064993500649935	2.7273317971509
665	Benàmer	0.364227644332542	0.0080991900809919	1.41135689738952
666	Cova Or	0.394376783055338	0.0041995800419958	1.08683622418903
667	El Retamar	0.377270287057507	0.0077992200779922	3.49892885335162
668	El Retamar	0.349726585784104	0.0096990300969903	3.90590949628875
669	Valmayor	0.364826135290262	0.0064993500649935	2.60599038044782
670	Nerja	0.373926003870124	0.0073992600739926	2.72441586868884
671	Cova Or	0.367724668328988	0.0062993700629937	1.08125289017335
672	Cueva de Chaves	0.400553618418831	0.0078992100789921	1.80094398115156
673	Cova Or	0.348752816674135	0.0082991700829917	1.04903077464178
674	Falguera	0.36221008367889	0.0078992100789921	1
675	El Retamar	0.35401737662884	0.0064993500649935	2.7408273667451
676	Cova de les Cendres	0.358683013369206	0.0097990200979902	1.01044801329263
677	Cova Or	0.364825775344313	0.0057994200579942	1
678	El Retamar	0.402373373338844	0.0026997300269973	4.35288584174309
679	Cova de les Cendres	0.370469551982758	0.0074992500749925	1.04396354909986
680	Cova de les Cendres	0.368652673801787	0.0071992800719928	1.02511098519899
681	Cueva de Chaves	0.389707729739604	0.004999500049995	2.63959877052996
682	Cueva del Toro	0.359072081373449	0.0086991300869913	3.76863593520597
683	Falguera	0.349588539304245	0.0108989101089891	1.01164419623092
684	Valmayor	0.382194431069868	0.0060993900609939	1.32629539285088
685	Guixeres	0.33293975142075	0.0145985401459854	2.81998404404381
686	Nerja	0.336706218092997	0.0111988801119888	3.0746029509767
687	Benàmer	0.395074813768414	0.0043995600439956	1
688	Cova de les Cendres	0.355059724019208	0.0093990600939906	1
689	Benàmer	0.356364333781967	0.0094990500949905	1
690	Benàmer	0.347202965091381	0.0098990100989901	1.01287279902026
691	Benàmer	0.370383763935823	0.0082991700829917	1.70624280408397
692	Benàmer	0.340282654018129	0.0102989701029897	1
693	Guixeres	0.399701860842108	0.0045995400459954	3.76747955037095
694	El Retamar	0.381550839832269	0.0073992600739926	3.74908313319553
695	Falguera	0.369541520109494	0.0073992600739926	1.21820576091483
696	Benàmer	0.344587081898375	0.0126987301269873	1
697	Cueva de Chaves	0.369047489310934	0.0078992100789921	3.65565701482818
698	Cova de les Cendres	0.386319225609414	0.0073992600739926	1.04089013813064
699	Valmayor	0.357562866086199	0.0081991800819918	3.68593174541742
700	Nerja	0.340713943127465	0.0085991400859914	4.01080725717545
701	Benàmer	0.358019282374727	0.0087991200879912	1
702	Guixeres	0.365134425473814	0.0065993400659934	3.01512031394988
703	Cova de les Cendres	0.383697749221942	0.0030996900309969	1.53497059896588
704	Cueva del Toro	0.395497425213201	0.0057994200579942	3.65365484996606
705	El Retamar	0.393107551931634	0.0056994300569943	2.88471936093271
706	Falguera	0.347623068955561	0.0083991600839916	1
707	Falguera	0.346057632078845	0.0102989701029897	1.04263465101831
708	El Retamar	0.345470916787414	0.0094990500949905	4.50006395319477
709	Cueva de Chaves	0.385641959917647	0.0048995100489951	1.80271112879505
710	Benàmer	0.382091142017807	0.0058994100589941	1.05959419277497
711	Barranquet	0.392528867918866	0.0043995600439956	1.08596780020744
712	Los Castillejos	0.392453707537014	0.0048995100489951	1
713	Los Castillejos	0.374736308814599	0.0074992500749925	2.92429058172461
714	Cova Or	0.34325127940591	0.0106989301069893	1.29623229630757
715	Cova de les Cendres	0.335772606608392	0.0090990900909909	1.64801742613502
716	Falguera	0.370888222396605	0.0061993800619938	1.15061413714103
717	Cova de les Cendres	0.365224512235874	0.0080991900809919	2.02120054913312
718	Benàmer	0.376466190272562	0.0073992600739926	1.65261440704716
719	Cova Or	0.391349769855462	0.0056994300569943	1.05349193179607
720	Los Castillejos	0.399850779103346	0.003999600039996	1.50745810423046
721	El Retamar	0.335366404135397	0.0121987801219878	4.05047030221438
722	Cova de les Cendres	0.386328096562457	0.0051994800519948	1.01619588667527
723	Falguera	0.379643835985562	0.0051994800519948	1
724	Cova de les Cendres	0.35683751576081	0.0092990700929907	1.01314666094258
725	Cova de les Cendres	0.366875808391536	0.0081991800819918	1
726	Cova Or	0.358123208308021	0.0077992200779922	1.08085857727565
727	Cueva del Toro	0.394947659355787	0.0041995800419958	1.93384704245813
728	Cueva de Chaves	0.394959267043264	0.0067993200679932	1.53562956547458
729	Valmayor	0.343489164092441	0.0107989201079892	3.68523745884933
730	Cova de les Cendres	0.366503789071759	0.0082991700829917	1
731	Benàmer	0.370404759629371	0.0063993600639936	1
732	Cueva de Chaves	0.369463077044068	0.0066993300669933	2.53832987571694
733	Benàmer	0.335159158237286	0.0123987601239876	2.46994057681877
734	El Retamar	0.336768359698846	0.0122987701229877	4.59595499051409
735	Cueva de Chaves	0.3777259786662	0.0068993100689931	4.71334945884347
736	Valmayor	0.370694766513833	0.005999400059994	3.00846193460748
737	Nerja	0.390964598796764	0.0071992800719928	3.49083908658056
738	Barranquet	0.386730440046108	0.0068993100689931	1
739	Los Castillejos	0.381855462542293	0.0091990800919908	3.80901515694335
740	Cova de les Cendres	0.370562007138922	0.0073992600739926	1.24760989096574
741	Cueva del Toro	0.400435063814036	0.0051994800519948	2.65534967277898
742	Los Castillejos	0.368643139070322	0.0088991100889911	2.69955787740927
743	Falguera	0.343018138058469	0.0115988401159884	1.51764118402917
744	Nerja	0.371929415190516	0.0082991700829917	3.82078335515689
745	Benàmer	0.387992023786158	0.0056994300569943	1
746	Valmayor	0.382727259118968	0.0081991800819918	5.25256263873819
747	Benàmer	0.344728548980587	0.0068993100689931	1.00677190044429
748	Cova de les Cendres	0.363253576290955	0.0068993100689931	1
749	Valmayor	0.401761844087628	0.0027997200279972	2.52881881298032
750	Falguera	0.380689196136388	0.0067993200679932	1.31641140263155
751	Valmayor	0.356156206651216	0.0096990300969903	2.5697644161908
752	Cova Or	0.33803976757522	0.0108989101089891	1.07403126345109
753	Benàmer	0.332176921772167	0.0088991100889911	1.7896108761197
754	Valmayor	0.352508007386403	0.0093990600939906	1.69015172233805
755	Benàmer	0.379389672017855	0.0057994200579942	1
756	Cova Or	0.387159846744643	0.0057994200579942	1
757	El Retamar	0.365356791674991	0.0095990400959904	4.32018352853553
758	Los Castillejos	0.342979082382999	0.0142985701429857	3.375361864103
759	El Retamar	0.336574564478416	0.0132986701329867	5.2807026292691
760	Cova Or	0.341710711077959	0.0106989301069893	1
761	Cova de les Cendres	0.381569667415676	0.0075992400759924	1.09503038063273
762	Nerja	0.340929527324406	0.0104989501049895	3.42433503238717
763	Cueva de Chaves	0.332763576593404	0.0151984801519848	1.41820757248066
764	Valmayor	0.350340030371054	0.0066993300669933	2.69024906297307
765	Cova de les Cendres	0.401407698000394	0.0041995800419958	1.03500274615362
766	Nerja	0.35448642704219	0.0083991600839916	1.39104439092614
767	Nerja	0.332235555689301	0.0100989901009899	2.1664951655753
768	Los Castillejos	0.398895461012877	0.0053994600539946	1.07444495321251
769	Falguera	0.34866454080768	0.0084991500849915	1.03323220601305
770	Valmayor	0.39747626484685	0.0048995100489951	1.79669407948153
771	Cueva del Toro	0.371409315764776	0.0085991400859914	3.22317139864713
772	Guixeres	0.403547671214252	0.0036996300369963	2.89694450358627
773	Cova Or	0.356650525302714	0.0073992600739926	1
774	El Retamar	0.363384353595044	0.0076992300769923	4.05180318770837
775	Cueva de Chaves	0.387694480876196	0.0082991700829917	4.32580133432522
776	Guixeres	0.387469541703377	0.0048995100489951	4.00204070548527
777	Los Castillejos	0.372000006852235	0.0085991400859914	3.60918935305439
778	Nerja	0.359040105833389	0.0075992400759924	2.44644992255699
779	Cova Or	0.360821366917231	0.0067993200679932	1.093191443244
780	El Retamar	0.350837204370082	0.0048995100489951	4.63038874254562
781	El Retamar	0.393545076638987	0.0098990100989901	5.05968141508475
782	Los Castillejos	0.374631614140667	0.0071992800719928	3.19289572327118
783	Cova de les Cendres	0.349754914288117	0.0095990400959904	1.5954100362109
784	Benàmer	0.391116213970839	0.0064993500649935	1
785	Falguera	0.348706371910349	0.0107989201079892	1.94096647220012
786	Cova Or	0.364495856421732	0.005999400059994	1
787	El Retamar	0.3755419525256	0.0034996500349965	4.3808554332247
788	Nerja	0.3377534248421	0.014998500149985	3.16877776314318
789	Cova de les Cendres	0.335115803173164	0.0122987701229877	1
790	Guixeres	0.39881502004258	0.0028997100289971	3.72489752237499
791	Cueva de Chaves	0.367285657196236	0.0092990700929907	2.64902040833049
792	Guixeres	0.395161109674322	0.0031996800319968	3.2931842673663
793	Guixeres	0.403646235243539	0.0040995900409959	4.06856382349227
794	Benàmer	0.347936215019025	0.0093990600939906	1.4573966540182
795	Guixeres	0.381065142469253	0.008999100089991	2.48281297495123
796	Barranquet	0.362726609439062	0.0075992400759924	1
797	Los Castillejos	0.333750193511294	0.012998700129987	2.15730201923102
798	Cueva de Chaves	0.350313117309568	0.0095990400959904	3.33117069249228
799	Los Castillejos	0.397415220718293	0.0051994800519948	2.88964027534192
800	Benàmer	0.3719173671981	0.0075992400759924	2.04581732110586
801	Cueva del Toro	0.352488268346	0.0144985501449855	3.2597139615342
802	Cova de les Cendres	0.337365652333119	0.0105989401059894	1
803	Benàmer	0.366071427898024	0.0067993200679932	4.67953715411946
804	Cova de les Cendres	0.400337850907319	0.0041995800419958	1
805	Guixeres	0.333703710020797	0.0113988601139886	4.67979567636037
806	Valmayor	0.403155353045185	0.0060993900609939	4.55687033851445
807	Benàmer	0.342453996409365	0.0122987701229877	2.24956186247058
808	Cova de les Cendres	0.386581239975961	0.0061993800619938	1.70901160790492
809	Barranquet	0.387004113068058	0.0054994500549945	1.05525686009787
810	Benàmer	0.356310968559317	0.0086991300869913	1.43023931052955
811	Benàmer	0.403699390880207	0.0053994600539946	1.30894441719074
812	Cova de les Cendres	0.387245581523389	0.0056994300569943	1.19744870639266
813	Cova Or	0.332449146032811	0.0104989501049895	1.77458779782057
814	Falguera	0.364871083115025	0.0125987401259874	2.90494225778244
815	Cueva del Toro	0.363428201899403	0.0092990700929907	3.13758456537873
816	Guixeres	0.394476439801229	0.0026997300269973	4.51921295066178
817	Benàmer	0.394036182556019	0.0062993700629937	1
818	Falguera	0.367286312949658	0.0067993200679932	1
819	Cueva de Chaves	0.332725839038703	0.0117988201179882	2.4309130041562
820	Cova Or	0.37544199666426	0.0058994100589941	1.04716453398578
821	Benàmer	0.386528275557535	0.0052994700529947	1.37043073019385
822	Cueva de Chaves	0.368012905295564	0.0062993700629937	3.6982815206633
823	Cova de les Cendres	0.388103948816638	0.0054994500549945	1.220857857625
824	Guixeres	0.388650152571409	0.0043995600439956	2.44839053850621
825	Cova de les Cendres	0.39626482674299	0.0063993600639936	1
826	El Retamar	0.36220773246905	0.0082991700829917	2.75170015225653
827	Nerja	0.339776025846404	0.0104989501049895	3.46112908379361
828	Benàmer	0.362507871873714	0.0051994800519948	1.63409627600014
829	Falguera	0.362134713418179	0.0065993400659934	1.0723871935159
830	Los Castillejos	0.349250129946721	0.0080991900809919	2.31101984245516
831	Valmayor	0.368799102363922	0.0053994600539946	1
832	El Retamar	0.381234404318238	0.0071992800719928	3.56885867263656
833	El Retamar	0.351028337137332	0.0066993300669933	4.80930389147578
834	Cova de les Cendres	0.337842699446493	0.0112988701129887	1.00036173714325
835	Cova Or	0.335461145504249	0.008999100089991	1.05129910926335
836	Los Castillejos	0.394282413912824	0.004999500049995	1.01157329990529
837	Valmayor	0.383214635369497	0.0080991900809919	2.87923297371808
838	Benàmer	0.386773815417409	0.0057994200579942	1.80926774208527
839	Falguera	0.388539796192032	0.0070992900709929	1.15901559395809
840	Benàmer	0.353847428644113	0.0101989801019898	2.37138239397202
841	Cova de les Cendres	0.382672907272503	0.0056994300569943	1.03504713680595
842	Guixeres	0.338439350298168	0.0127987201279872	3.91753212976456
843	Cova Or	0.354402515168422	0.0097990200979902	1
844	Guixeres	0.339548837862796	0.0076992300769923	3.23914886735659
845	Cova de les Cendres	0.375510022171576	0.0071992800719928	1
846	El Retamar	0.403932254893535	0.0035996400359964	2.76137750547798
847	Cueva del Toro	0.404429568092591	0.0043995600439956	2.33338672213769
848	Cueva del Toro	0.37002540310539	0.0086991300869913	3.15126528945006
849	Guixeres	0.373462381315519	0.0054994500549945	3.63853864526609
850	Benàmer	0.340233056560965	0.0105989401059894	1.983549103003
851	Guixeres	0.379440142709102	0.0067993200679932	2.68420846853405
852	Nerja	0.398016990625696	0.0035996400359964	4.38466471134312
853	Benàmer	0.404705095043117	0.002999700029997	1
854	Cova Or	0.366970328068313	0.007999200079992	1
855	Valmayor	0.388865566417072	0.0053994600539946	4.29270543171838
856	El Retamar	0.357321169216988	0.0076992300769923	3.4638015221036
857	Guixeres	0.392678379122718	0.0046995300469953	2.80749725042516
858	Nerja	0.348995849934483	0.0112988701129887	4.25998116443679
859	Benàmer	0.332136844189935	0.0094990500949905	1
860	Guixeres	0.348084974302138	0.0080991900809919	3.43029263456352
861	Valmayor	0.381115656612961	0.0052994700529947	2.52861704065977
862	Valmayor	0.387265368903973	0.0032996700329967	2.50749212649744
863	Cova de les Cendres	0.379990755452103	0.0053994600539946	1.34443807256408
864	Cova de les Cendres	0.399200535093715	0.0037996200379962	2.15203836608492
865	Nerja	0.357289612743017	0.0051994800519948	2.28234836720489
866	Guixeres	0.373577538864267	0.0085991400859914	1.98522967387177
867	Cova de les Cendres	0.342132753009472	0.0108989101089891	1.59335925924033
868	Cova Or	0.331326324634466	0.0120987901209879	1
869	El Retamar	0.368570344718425	0.0062993700629937	3.42968994477997
870	Benàmer	0.392558950985733	0.0052994700529947	1.01761611932889
871	El Retamar	0.357880426650971	0.0082991700829917	4.70922449352453
872	El Retamar	0.369343952361506	0.0066993300669933	4.80930825423636
873	Benàmer	0.367724049878974	0.005999400059994	1.06132315010764
874	Barranquet	0.331188646012193	0.0120987901209879	1.06050527640618
875	Cova de les Cendres	0.380792743889529	0.0032996700329967	1.1488962762435
876	Cueva de Chaves	0.340530947910649	0.0110988901109889	3.69198504148051
877	Benàmer	0.336708751206551	0.0121987801219878	1.85350590849854
878	Cova de les Cendres	0.368126158826974	0.006999300069993	1.06151857385412
879	Guixeres	0.395573200299569	0.0057994200579942	2.25727681559231
880	Benàmer	0.370332984465742	0.0062993700629937	1.28621215343848
881	Cova Or	0.331009424475948	0.0101989801019898	1.04527734927833
882	El Retamar	0.395400096427241	0.0041995800419958	4.18434642090183
883	Nerja	0.354659342904941	0.0076992300769923	4.11427514381334
884	Valmayor	0.349437996372343	0.0068993100689931	3.03519976361282
885	Cova de les Cendres	0.362293841646912	0.0087991200879912	1.03128421820328
886	Benàmer	0.383502625580577	0.0063993600639936	1.00362071478739
887	Guixeres	0.339960552050434	0.0110988901109889	3.38278804912465
888	Cova Or	0.36054609422709	0.008999100089991	1.09940008954145
889	Los Castillejos	0.378749944031417	0.0058994100589941	1.76516076613218
890	Cueva de Chaves	0.391560422138304	0.0067993200679932	3.95366712814569
891	El Retamar	0.384168877765097	0.0060993900609939	3.66733169190213
892	Cueva de Chaves	0.353018954172574	0.0080991900809919	3.52521406693477
893	Los Castillejos	0.393314009383396	0.0051994800519948	3.84124462598702
894	Falguera	0.378998884056492	0.0071992800719928	1
895	El Retamar	0.346610100530849	0.0054994500549945	4.62103467048565
896	Cova Or	0.355717722002304	0.0092990700929907	1.08166942927055
897	Cova de les Cendres	0.394078741420544	0.0056994300569943	1.01939004408196
898	Los Castillejos	0.371426929390929	0.0090990900909909	3.14992286677426
899	Guixeres	0.339567613911016	0.0133986601339866	2.85752501073945
900	Barranquet	0.38839572609157	0.0040995900409959	1
901	Benàmer	0.383528898905711	0.004999500049995	1.36185028188489
902	El Retamar	0.338842030573269	0.0176982301769823	5.40657680284884
903	Cova Or	0.343260851922897	0.0103989601039896	1.08394315936603
904	Cova de les Cendres	0.362228049062732	0.0077992200779922	1
905	Cueva del Toro	0.331832891339082	0.0114988501149885	2.72100804402307
906	Benàmer	0.381827207392676	0.0068993100689931	1
907	Guixeres	0.392873787725592	0.0062993700629937	3.20165854710853
908	Guixeres	0.331442054946516	0.0113988601139886	2.49105704411492
909	Valmayor	0.402232976674369	0.0037996200379962	3.51288677299675
910	Benàmer	0.333144386051839	0.0128987101289871	1
911	Cova de les Cendres	0.372105868871797	0.0057994200579942	1.11292452854337
912	Cova Or	0.403029305070402	0.0030996900309969	1
913	Guixeres	0.362988162116858	0.0092990700929907	2.58952987084631
914	Los Castillejos	0.342887800435067	0.0108989101089891	1.20430779305752
915	Falguera	0.353767112764255	0.0075992400759924	3.4290733314734
916	Valmayor	0.35451750829361	0.0122987701229877	4.54738280391321
917	Cueva del Toro	0.341121246002034	0.013998600139986	2.91466251350427
918	Benàmer	0.336261300867696	0.0098990100989901	1.04869103273377
919	Cova de les Cendres	0.3664312936748	0.0067993200679932	2.89614280630276
920	El Retamar	0.357303959229812	0.0133986601339866	5.0163510174416
921	Valmayor	0.354071161437668	0.006999300069993	2.53575573040964
922	Benàmer	0.34222924427566	0.007999200079992	1.21505906620994
923	Valmayor	0.37465276443811	0.0074992500749925	2.63481545938179
924	Falguera	0.377884455288588	0.0078992100789921	1.0106598716299
925	Benàmer	0.332058529725077	0.0146985301469853	1
926	Cova de les Cendres	0.391772707259053	0.0062993700629937	1
927	Los Castillejos	0.342067074966495	0.0111988801119888	3.43309002363123
928	Nerja	0.393800636744824	0.0052994700529947	4.53386169438809
929	Cova de les Cendres	0.376533913039992	0.0062993700629937	1
930	Cueva de Chaves	0.366020896060812	0.0055994400559944	4.11065522787906
931	Nerja	0.391262203125584	0.0041995800419958	2.69257301489264
932	Falguera	0.346973158826712	0.0060993900609939	1.065880358011
933	Los Castillejos	0.370098906458416	0.0086991300869913	3.80931089849211
934	Cova Or	0.385772110101627	0.0056994300569943	1
935	Guixeres	0.334957564609668	0.0136986301369863	3.42718722618883
936	Cova de les Cendres	0.384413975713089	0.0053994600539946	1.02279516747221
937	Cueva del Toro	0.378461841028288	0.0086991300869913	2.32241437122226
938	Cova de les Cendres	0.346082903276447	0.0095990400959904	1
939	Valmayor	0.353603936701003	0.0084991500849915	3.73921916890889
940	Cueva de Chaves	0.389242129420482	0.0036996300369963	2.79276616173796
941	Falguera	0.349475964054785	0.0100989901009899	1.10077579574846
942	Cova Or	0.40311700737845	0.0063993600639936	1
943	Cova de les Cendres	0.354859383949509	0.008999100089991	1.30686424673349
944	Benàmer	0.364393876992224	0.0054994500549945	2.65778505139984
945	Cova de les Cendres	0.376474145738579	0.0064993500649935	1
946	Los Castillejos	0.39304917714684	0.0046995300469953	2.7882194748437
947	Barranquet	0.333938939516945	0.0124987501249875	1.09591748155653
948	El Retamar	0.371199425020534	0.0078992100789921	4.51684996196069
949	Cova Or	0.349893696487723	0.008999100089991	1
950	Valmayor	0.39059199749333	0.0065993400659934	4.58247930603102
951	Guixeres	0.359581490575161	0.0068993100689931	2.76270156812621
952	Guixeres	0.369558833773016	0.0062993700629937	2.46627839275263
953	Cova Or	0.372714956215808	0.0082991700829917	1.09409114765748
954	Guixeres	0.353614642452357	0.0052994700529947	4.01950129669905
955	Nerja	0.367232392785145	0.0073992600739926	3.59925121408235
956	Valmayor	0.397757142736072	0.0044995500449955	1.8194614627515
957	Cova Or	0.351623266214331	0.0068993100689931	1.27282921651006
958	Cova Or	0.346074727558743	0.008999100089991	1.05482342206733
959	Cova de les Cendres	0.396940044738055	0.004999500049995	1.10661391334888
960	Cueva del Toro	0.382740224070333	0.0065993400659934	2.86829244245589
961	Benàmer	0.388279150480553	0.0068993100689931	1.40319050913397
962	Cova Or	0.36472566382642	0.0078992100789921	1
963	Benàmer	0.337488725927989	0.0127987201279872	1
964	Benàmer	0.344048780666939	0.0090990900909909	1
965	Los Castillejos	0.38870572387434	0.0053994600539946	2.38166995041631
966	Nerja	0.397254910636628	0.0054994500549945	4.64560705515696
967	Los Castillejos	0.387776485241223	0.003999600039996	1.70101560536446
968	Valmayor	0.363760162854422	0.0123987601239876	1.86998771349527
969	Cova de les Cendres	0.351820142107009	0.0075992400759924	2.31763132768031
970	Los Castillejos	0.371820044621151	0.0066993300669933	1.79721048026532
971	Nerja	0.331787826666199	0.0110988901109889	2.64644441692205
972	Cova de les Cendres	0.393886725247357	0.0061993800619938	1
973	Cueva de Chaves	0.392746192626864	0.0058994100589941	3.3280536410897
974	El Retamar	0.339074990474205	0.0110988901109889	3.89629992140271
975	Cova de les Cendres	0.331416431072453	0.010998900109989	1
976	Benàmer	0.39243488551946	0.0045995400459954	2.20399373547547
977	Valmayor	0.356653074744671	0.0097990200979902	2.64731831669202
978	Benàmer	0.389759472872721	0.004999500049995	1.01276701590978
979	Cova de les Cendres	0.349861534175568	0.0088991100889911	1.11107101614587
980	Benàmer	0.40209353211678	0.0044995500449955	1.5965542633906
981	Cova Or	0.34007289389073	0.0094990500949905	1
982	Guixeres	0.384812122976101	0.0058994100589941	1.45666740603326
983	Benàmer	0.363826699692716	0.0081991800819918	1
984	Benàmer	0.336581876316059	0.0124987501249875	1.03485591518693
985	Benàmer	0.393508867698177	0.0061993800619938	1
986	Los Castillejos	0.389679871087144	0.004999500049995	2.42868933824729
987	Guixeres	0.351539932430366	0.0151984801519848	2.84656837999122
988	Los Castillejos	0.348261538775714	0.0114988501149885	2.11134171065735
989	Nerja	0.403875240786632	0.0068993100689931	2.73080164345354
990	Cova Or	0.331836973866598	0.012998700129987	1.03258699714206
991	Los Castillejos	0.386418254593189	0.0060993900609939	1.87513598687015
992	Guixeres	0.335792275163758	0.008999100089991	3.9539019626868
993	Guixeres	0.334562736746592	0.0134986501349865	3.09701212516753
994	Cueva del Toro	0.34689303701502	0.0142985701429857	2.19215797825903
995	Benàmer	0.353560690358663	0.0087991200879912	1.51252615537215
996	Cueva del Toro	0.342719892371574	0.0122987701229877	2.3891785274609
997	Guixeres	0.348869955084349	0.0128987101289871	3.91211369112926
998	Nerja	0.396768389328307	0.0050994900509949	3.94061867750855
999	Cueva del Toro	0.359289479775976	0.0078992100789921	3.36156596913189
1000	Falguera	0.337280001703141	0.0111988801119888	1
