# Supplementary material for: The spread of agriculture in Iberia through Approximate Bayesian Computation and Neolithic projectile tools
Source: PLoS One. 2021 Dec 28;16(12):e0261813. doi: 10.1371/journal.pone.0261813 (PMC8714124; doi:10.1371/journal.pone.0261813)
Supplement: S2 File. Reproducibility — It includes a readme file with further indications. (ZIP) [file pone.0261813.s002.zip › S2_File/Data/P2_single_kernel_1_1.csv]

	Origin	Ms	Mp	r
1	Cova Or	0.376306757589663	0.0063993600639936	1
2	Cueva de Chaves	0.336462484258387	0.0085991400859914	4.24016295995563
3	Cueva del Toro	0.399106696939945	0.0071992800719928	1.95862039122731
4	Cueva del Toro	0.377658741546852	0.0075992400759924	1.95046201268211
5	Nerja	0.394783452384525	0.0048995100489951	2.36869080230594
6	Cova de les Cendres	0.351705770010269	0.0080991900809919	1
7	Barranquet	0.38581243555987	0.003999600039996	1.27449191687629
8	Cova de les Cendres	0.355252227841357	0.007999200079992	1.76639760844409
9	Cova Or	0.332925305154735	0.008999100089991	1.10877392299473
10	Benàmer	0.346791632115369	0.0100989901009899	1.59058846719563
11	Cova Or	0.368375305705959	0.005999400059994	1
12	Cova de les Cendres	0.369524146900186	0.0076992300769923	2.55796097395942
13	Cova Or	0.368056518048654	0.0085991400859914	1.05059000080451
14	Guixeres	0.34254326021919	0.0077992200779922	4.19146092256531
15	Cova Or	0.368837878494014	0.0075992400759924	1.15855818901211
16	Cova de les Cendres	0.399315464218315	0.0064993500649935	1.25398661350831
17	Guixeres	0.384042106698186	0.0062993700629937	2.77467812092975
18	Los Castillejos	0.403706358918381	0.0063993600639936	1.20371225386858
19	El Retamar	0.379705610824582	0.006999300069993	4.01462373003364
20	Cueva del Toro	0.347620190182986	0.0111988801119888	4.79540694320574
21	Falguera	0.332628414399764	0.014998500149985	1
22	Cova Or	0.373439034394592	0.0067993200679932	1.32398622762412
23	Los Castillejos	0.347027428014582	0.00999900009999	2.99298406103626
24	Los Castillejos	0.332068810935551	0.0137986201379862	3.37148091327399
25	Cueva de Chaves	0.374218279356805	0.0053994600539946	4.54124063041061
26	Benàmer	0.370014416335406	0.0061993800619938	1
27	Cova Or	0.385287672734544	0.0064993500649935	1
28	Los Castillejos	0.376288348369514	0.0091990800919908	3.06834620147943
29	Los Castillejos	0.387294389056144	0.0048995100489951	2.59367262834683
30	Cova Or	0.336507982668093	0.0108989101089891	1
31	Cova Or	0.354380694122717	0.0096990300969903	1
32	Cueva del Toro	0.371293648043358	0.0066993300669933	2.61479067057371
33	Cova de les Cendres	0.343648073671946	0.0103989601039896	1
34	Guixeres	0.371812187426868	0.0064993500649935	3.88549600474536
35	Los Castillejos	0.355567610064827	0.0106989301069893	1.18188852867112
36	Valmayor	0.403437919194106	0.0035996400359964	2.36112223710865
37	Cueva de Chaves	0.364442305105539	0.0040995900409959	4.98655677789822
38	Cova de les Cendres	0.355207255266603	0.0090990900909909	1.56745870737359
39	Benàmer	0.349972179986709	0.0094990500949905	2.34343150302768
40	Cueva de Chaves	0.331805024234353	0.012998700129987	2.93181441092864
41	Benàmer	0.354146714565488	0.008999100089991	1
42	Cueva de Chaves	0.366269817586837	0.0114988501149885	2.68452508378774
43	Guixeres	0.339196033027149	0.0090990900909909	3.41392429020256
44	Cueva del Toro	0.360468628551768	0.0083991600839916	2.88874733217061
45	Cova de les Cendres	0.352673092250932	0.0083991600839916	1
46	Nerja	0.376047645259932	0.0078992100789921	3.46484190041199
47	Guixeres	0.390484851012712	0.0068993100689931	1.37426045134664
48	Cueva de Chaves	0.37755861717754	0.0068993100689931	2.25956733444706
49	Valmayor	0.355832034551373	0.0095990400959904	2.16825856877491
50	Guixeres	0.336913545153951	0.0084991500849915	4.04342010678723
51	Benàmer	0.391578087333451	0.0047995200479952	1.45994878770784
52	Los Castillejos	0.373348537936554	0.0080991900809919	1.64834400074556
53	Nerja	0.334035618379862	0.0124987501249875	3.04963218336925
54	Benàmer	0.341543225139438	0.0095990400959904	1
55	Cueva de Chaves	0.355291755515737	0.0062993700629937	5.0260135091655
56	Cueva de Chaves	0.33381976957639	0.0107989201079892	3.47337993370369
57	El Retamar	0.392615497059917	0.0053994600539946	3.61750914348289
58	El Retamar	0.358428069237698	0.0076992300769923	4.17301747271791
59	Cueva de Chaves	0.383081685700926	0.0071992800719928	2.02975522490218
60	Benàmer	0.339525360318996	0.0107989201079892	1.24857798032463
61	Los Castillejos	0.33829641089115	0.0113988601139886	2.7935903021507
62	Valmayor	0.374000180223469	0.0064993500649935	4.08567765993998
63	Barranquet	0.355732451534118	0.0085991400859914	1
64	Guixeres	0.354112399647188	0.0068993100689931	4.31760330487043
65	Barranquet	0.39308826042467	0.0044995500449955	1.01443079998717
66	Guixeres	0.396699131977782	0.0055994400559944	3.32497308995575
67	Benàmer	0.363291439027907	0.0085991400859914	1.93795580448583
68	Cova de les Cendres	0.37365809029352	0.0075992400759924	1
69	Benàmer	0.33859152242248	0.0134986501349865	1
70	Cova de les Cendres	0.378104674739384	0.0092990700929907	1.16891199057922
71	Benàmer	0.392824077341389	0.0057994200579942	1.03170362394303
72	Cova de les Cendres	0.37665594922805	0.0056994300569943	3.20525025120005
73	Cova de les Cendres	0.361930117225643	0.0052994700529947	1.28147518794984
74	Falguera	0.351084603647623	0.0090990900909909	1
75	Los Castillejos	0.365519778311399	0.0064993500649935	1.68024185070768
76	Guixeres	0.390660022627815	0.0048995100489951	3.33447269331664
77	El Retamar	0.358156955476378	0.0077992200779922	3.33192891923711
78	Guixeres	0.336741658198679	0.0126987301269873	4.03711180219427
79	Benàmer	0.358185707295707	0.0096990300969903	1
80	Cueva de Chaves	0.331330578476297	0.0125987401259874	3.48242450470105
81	Cova Or	0.355574995250983	0.008999100089991	1
82	Cueva del Toro	0.403289197242459	0.0041995800419958	2.63459877841175
83	Barranquet	0.341120377670554	0.0097990200979902	1
84	Los Castillejos	0.345532169232852	0.0113988601139886	2.86900473343208
85	Falguera	0.385796064027394	0.0041995800419958	4.33442171050236
86	Cova Or	0.351486297424831	0.0118988101189881	1
87	Benàmer	0.397922910432694	0.0060993900609939	1
88	Benàmer	0.350721905816021	0.008999100089991	1.3418521778658
89	Benàmer	0.375471171378608	0.0064993500649935	1.14917178926989
90	Guixeres	0.370360638587562	0.0037996200379962	4.32601762289181
91	Cueva de Chaves	0.335752368536617	0.0162983701629837	4.69511137282476
92	Cova de les Cendres	0.402986658837944	0.0043995600439956	1
93	Guixeres	0.380560933154801	0.0082991700829917	3.06768423682079
94	Cueva de Chaves	0.346942343404993	0.0114988501149885	2.92031430209056
95	Benàmer	0.36283005083352	0.0062993700629937	1.46265998808667
96	Cova de les Cendres	0.359771654863752	0.0091990800919908	1
97	Cova de les Cendres	0.401642419565307	0.003999600039996	1.91291402772069
98	Barranquet	0.344910116161168	0.0108989101089891	1
99	Cueva del Toro	0.332506376432144	0.0143985601439856	3.44627774229273
100	Cova de les Cendres	0.386392592575246	0.0060993900609939	1.21775064462796
101	El Retamar	0.404471217901049	0.0051994800519948	3.36204121921211
102	Benàmer	0.342730110088801	0.0106989301069893	1
103	Cueva del Toro	0.352541553664985	0.0111988801119888	2.41583063721657
104	Guixeres	0.39087286155444	0.0064993500649935	2.56900638785213
105	Valmayor	0.356908707543177	0.006999300069993	1.62415337508544
106	Nerja	0.343502184631933	0.0148985101489851	3.03822756921873
107	Cueva del Toro	0.372451332942102	0.0087991200879912	3.67050056101754
108	Cueva de Chaves	0.377049927434646	0.0063993600639936	5.09977756232023
109	Cueva del Toro	0.392445838179975	0.0057994200579942	2.46397644694895
110	Valmayor	0.341885415300363	0.0121987801219878	1.94608336303383
111	Benàmer	0.398293758289195	0.0045995400459954	1
112	Barranquet	0.34787359525713	0.0071992800719928	1
113	Benàmer	0.386985384780399	0.0053994600539946	1
114	Cova de les Cendres	0.338912310007541	0.0098990100989901	1.36092606093735
115	Cueva del Toro	0.363480490102514	0.0095990400959904	3.97957116972655
116	Los Castillejos	0.34081725390117	0.0100989901009899	3.47709577502683
117	Cova Or	0.393878272953177	0.0057994200579942	1.06476679444313
118	Benàmer	0.356639183064233	0.008999100089991	1
119	Cova de les Cendres	0.386245573250258	0.003999600039996	2.09238968847319
120	Nerja	0.390620208187078	0.0057994200579942	3.82209034621716
121	Falguera	0.334116761028583	0.0131986801319868	1.16822447381914
122	Cova Or	0.363869540160899	0.0054994500549945	1.6705924599804
123	Cova Or	0.386711942709356	0.0068993100689931	1
124	Guixeres	0.343238726493211	0.0101989801019898	2.75022774932906
125	Nerja	0.364223599471195	0.006999300069993	2.16453352792189
126	Valmayor	0.337411720764511	0.0098990100989901	3.16249481674284
127	Cova Or	0.400477536284278	0.0041995800419958	1
128	Benàmer	0.357290899897062	0.0057994200579942	1.29910873109475
129	Cova de les Cendres	0.344497255241757	0.0096990300969903	1.38201881198213
130	Nerja	0.367954127716297	0.0093990600939906	1.57047680458054
131	Cueva de Chaves	0.366457381715013	0.0064993500649935	2.19451482137665
132	Cova de les Cendres	0.375594132821223	0.0063993600639936	1
133	Benàmer	0.354766007716642	0.0043995600439956	1.40275743277743
134	Guixeres	0.396191172877442	0.0045995400459954	4.75701556174085
135	Cova de les Cendres	0.35055782653794	0.0100989901009899	2.68987286023796
136	Barranquet	0.331386321653726	0.0118988101189881	2.0025308416225
137	Cova de les Cendres	0.386353707981304	0.0065993400659934	1
138	Falguera	0.345603232288783	0.0090990900909909	1
139	Guixeres	0.402573138676067	0.0042995700429957	2.2302856868878
140	Guixeres	0.385876723507702	0.0058994100589941	3.87963625440374
141	Cueva de Chaves	0.402415860027683	0.0040995900409959	3.1947859204933
142	Nerja	0.390042750176067	0.0045995400459954	4.50992815380916
143	Cova de les Cendres	0.401343727447384	0.0032996700329967	1.22602073580027
144	Cueva de Chaves	0.339050727995966	0.0084991500849915	3.97981380898505
145	Los Castillejos	0.372709531903865	0.0084991500849915	4.41358976332471
146	Benàmer	0.358303733503171	0.0083991600839916	1
147	El Retamar	0.380712735274371	0.0074992500749925	4.8502820163779
148	Nerja	0.377249892412296	0.004999500049995	2.32241665378213
149	Cueva del Toro	0.358892823208756	0.0091990800919908	4.17876326045021
150	Cova Or	0.378408130691052	0.0055994400559944	1
151	Cova Or	0.354272855092299	0.0085991400859914	1
152	Valmayor	0.385805131023795	0.0048995100489951	3.4157347830385
153	Benàmer	0.391095586784304	0.006999300069993	1.56519665103406
154	Benàmer	0.364921274681111	0.0091990800919908	1
155	Cueva de Chaves	0.394464793902599	0.004999500049995	5.42362340226769
156	Cova de les Cendres	0.333818487080313	0.012998700129987	1.82695467211306
157	Cova de les Cendres	0.334353700864341	0.0124987501249875	1
158	El Retamar	0.335087526752456	0.0103989601039896	3.30857468547299
159	Benàmer	0.334166262727184	0.0113988601139886	1.49765289014205
160	Nerja	0.379554025988838	0.0062993700629937	3.22088529912755
161	Valmayor	0.362854841006968	0.0070992900709929	2.65588229272515
162	Cova de les Cendres	0.334730365537392	0.0131986801319868	1.48575387593359
163	Valmayor	0.349915735989297	0.0095990400959904	2.61148997897282
164	Cova Or	0.395288419308918	0.0037996200379962	1.5583227337338
165	Valmayor	0.387678170026969	0.0058994100589941	1.72855146275833
166	Guixeres	0.338678759954299	0.0101989801019898	3.14653722982854
167	Benàmer	0.366646098322869	0.0067993200679932	1.1079905686155
168	Benàmer	0.340205268805926	0.010998900109989	1
169	Benàmer	0.401651275338808	0.0040995900409959	1
170	Falguera	0.3906105847432	0.0050994900509949	1
171	Cova de les Cendres	0.385818989984443	0.0057994200579942	1.95270770756528
172	El Retamar	0.378462364207175	0.0070992900709929	3.75505273951218
173	Benàmer	0.3645627890427	0.0068993100689931	1
174	Guixeres	0.347441777546239	0.0080991900809919	3.91031784271821
175	El Retamar	0.343494354302735	0.0127987201279872	3.73575549488887
176	Cova de les Cendres	0.346958575509484	0.0068993100689931	1.57260222291574
177	Falguera	0.365915813754097	0.008999100089991	1.65139027964324
178	Falguera	0.366312475486099	0.0082991700829917	1.85646314833313
179	Los Castillejos	0.347901981207453	0.0127987201279872	4.22122927505523
180	Benàmer	0.394205261669013	0.0073992600739926	1
181	Cueva del Toro	0.368406817349104	0.0087991200879912	3.26408068139106
182	Cova Or	0.35529356540564	0.0068993100689931	1.55645019738004
183	Nerja	0.382941589698477	0.0085991400859914	2.14166815990582
184	Los Castillejos	0.348186627290498	0.0071992800719928	2.03166701907292
185	Benàmer	0.374937190159494	0.0085991400859914	1.00873440187424
186	Cova de les Cendres	0.338510129186518	0.0115988401159884	1.40252072922885
187	Cova de les Cendres	0.374140858231285	0.0052994700529947	1
188	Benàmer	0.342817573733055	0.0080991900809919	1
189	Nerja	0.360803481743814	0.0073992600739926	4.56326483428478
190	Cueva del Toro	0.369610580908078	0.0074992500749925	2.93011371266097
191	Cueva del Toro	0.353108156829986	0.007999200079992	2.07864158352837
192	Benàmer	0.399498908006217	0.004999500049995	1
193	Benàmer	0.34125087716915	0.0078992100789921	1.74770279947668
194	Cova de les Cendres	0.386145362436796	0.0052994700529947	2.05105193221942
195	Cueva del Toro	0.368321039721376	0.0075992400759924	1
196	Nerja	0.332849245256297	0.0108989101089891	3.24748177558184
197	Nerja	0.334804832225376	0.0120987901209879	1.63146254045889
198	Barranquet	0.374319210431637	0.0064993500649935	1.42253137389198
199	El Retamar	0.344671487319623	0.0101989801019898	3.00208798969165
200	Cova de les Cendres	0.384976610660186	0.0058994100589941	1.13872932037339
201	Valmayor	0.397776023961298	0.0041995800419958	3.20239510443062
202	Valmayor	0.374255589720873	0.0073992600739926	3.52542153419927
203	Guixeres	0.359243207840388	0.0068993100689931	2.98813431020826
204	Benàmer	0.37120222240519	0.0058994100589941	1.91273474739864
205	Los Castillejos	0.380076465074794	0.0063993600639936	2.06809509715065
206	Cueva de Chaves	0.399932783067474	0.0037996200379962	1.4610954741016
207	Nerja	0.401926327417696	0.0042995700429957	2.35646567698568
208	Benàmer	0.343309096145322	0.007999200079992	1.56616439463571
209	Benàmer	0.376120917279106	0.0064993500649935	1
210	Cueva de Chaves	0.369579448084145	0.008999100089991	3.59168714074418
211	Cova Or	0.366401145372463	0.0070992900709929	1
212	Nerja	0.377505713247109	0.0053994600539946	1.41794115196913
213	Cueva de Chaves	0.363405589972661	0.0084991500849915	2.62941038757563
214	Valmayor	0.380988200159256	0.0051994800519948	3.05952349396423
215	Nerja	0.364062228828388	0.0082991700829917	1.61648712182417
216	Guixeres	0.345123575180151	0.0122987701229877	2.58352564923465
217	Benàmer	0.340548033908929	0.0087991200879912	1.5675491556339
218	Cueva de Chaves	0.369311492921088	0.0076992300769923	2.89502984534949
219	Cueva del Toro	0.381203829888611	0.0062993700629937	1.31966228317469
220	Benàmer	0.332987273582599	0.0090990900909909	1
221	Cova Or	0.384353811762665	0.0037996200379962	1
222	Nerja	0.332945665031963	0.0132986701329867	2.94894717331976
223	El Retamar	0.3570122275307	0.0086991300869913	5.08399049660191
224	Benàmer	0.364572410799434	0.003999600039996	1.12989672319964
225	Cova de les Cendres	0.343589102462087	0.0104989501049895	1.25874500771984
226	El Retamar	0.354274611234111	0.0132986701329867	3.02318795194849
227	Nerja	0.345509198784084	0.0084991500849915	2.12291314039379
228	Cova Or	0.340969149604729	0.0103989601039896	4.35670784298331
229	Cueva de Chaves	0.369721624849394	0.0084991500849915	2.21023153910413
230	Nerja	0.385770710232711	0.006999300069993	2.91239003118128
231	Cova de les Cendres	0.355558996488059	0.0066993300669933	2.38268605306745
232	Benàmer	0.347723940214222	0.0094990500949905	1
233	Valmayor	0.336317210298585	0.0153984601539846	3.228073672764
234	Cueva del Toro	0.393753159359594	0.0050994900509949	2.43191577227786
235	Los Castillejos	0.383928188281021	0.0055994400559944	1.65372870888561
236	Valmayor	0.350512730941977	0.0083991600839916	3.19025235917419
237	Benàmer	0.352922077528456	0.0078992100789921	3.96344015305862
238	El Retamar	0.351681175054847	0.0066993300669933	5.22378753071651
239	Cueva del Toro	0.394788448336629	0.0050994900509949	3.86056551143527
240	Cova de les Cendres	0.357599023684888	0.0091990800919908	1.51083280332386
241	Cova de les Cendres	0.331027374851123	0.0063993600639936	1.33286386355758
242	Valmayor	0.339043846782815	0.0110988901109889	4.5231603548117
243	Los Castillejos	0.361902146709153	0.0106989301069893	4.28748121535406
244	Guixeres	0.352174512706112	0.0120987901209879	5.07935438876972
245	Nerja	0.346363998108694	0.0113988601139886	1.60303364675492
246	Cova Or	0.36227116596357	0.0117988201179882	1.34339677449316
247	Benàmer	0.346358306050123	0.007999200079992	1
248	Cova Or	0.374347369716032	0.0092990700929907	1.75322522945702
249	Valmayor	0.402300235846888	0.0042995700429957	2.1179565015994
250	Benàmer	0.352926820998629	0.0092990700929907	1
251	Nerja	0.387392734220357	0.0064993500649935	3.01390595087782
252	Cova de les Cendres	0.390574080936154	0.0055994400559944	1
253	Benàmer	0.350924046830452	0.0096990300969903	1.55180230114609
254	Cova de les Cendres	0.398682997407022	0.0045995400459954	1
255	Cova de les Cendres	0.34476838523739	0.0105989401059894	1
256	Benàmer	0.403841481072588	0.0037996200379962	1
257	Benàmer	0.370247896329907	0.0077992200779922	1
258	Guixeres	0.385607121359776	0.0075992400759924	3.61615116696805
259	Cueva de Chaves	0.380280589626779	0.0090990900909909	2.75689170621335
260	Nerja	0.386211107436276	0.0050994900509949	5.33210315661505
261	Valmayor	0.33183620867886	0.0142985701429857	4.53095599140972
262	Benàmer	0.383712188555794	0.0047995200479952	1.45412599647418
263	Guixeres	0.348115783423573	0.0093990600939906	2.12965414671227
264	Nerja	0.343757891103338	0.0084991500849915	3.22220966622233
265	Benàmer	0.361921747937514	0.0048995100489951	1.4364990215376
266	El Retamar	0.382523534675972	0.003999600039996	4.57010578950867
267	Cova de les Cendres	0.377706745742359	0.0066993300669933	1
268	Cueva de Chaves	0.345543513750595	0.0128987101289871	1.72759565953165
269	El Retamar	0.348926102653159	0.0137986201379862	4.77174309018999
270	Cova de les Cendres	0.382510764560433	0.0061993800619938	1.92909278372303
271	Nerja	0.366769472866824	0.0052994700529947	4.84924873109907
272	Guixeres	0.339253235030568	0.0106989301069893	3.85756308903918
273	Cova Or	0.377249180834553	0.0060993900609939	1.15212014270946
274	Guixeres	0.331421556901502	0.0125987401259874	2.44158709220588
275	Cova de les Cendres	0.348612682380226	0.0096990300969903	1
276	Los Castillejos	0.365202424214867	0.0098990100989901	1.95874458827078
277	Cova de les Cendres	0.38825763474509	0.0072992700729927	1.88498075097799
278	Cova de les Cendres	0.363365281870249	0.0083991600839916	1.512244715821
279	Nerja	0.333327924871361	0.0140985901409859	1.67803972525522
280	Benàmer	0.365056765472861	0.006999300069993	1
281	Falguera	0.333921355649034	0.0105989401059894	2.10605525333434
282	Cova Or	0.350900184202404	0.0083991600839916	1
283	Barranquet	0.390670651330189	0.0056994300569943	1
284	Los Castillejos	0.358043558605413	0.0081991800819918	3.27298335494474
285	Cova Or	0.398549315478484	0.0036996300369963	1
286	Guixeres	0.395889123077443	0.0064993500649935	3.89825817653909
287	Valmayor	0.392124541504945	0.0071992800719928	2.76317929521203
288	Valmayor	0.331398110679121	0.0100989901009899	3.87071775183082
289	Falguera	0.356806052541998	0.0085991400859914	1.28101039322093
290	Barranquet	0.383556172217636	0.006999300069993	1
291	Benàmer	0.368651776265708	0.0087991200879912	3.22737161116675
292	Barranquet	0.38429871644284	0.004999500049995	3.34479455729947
293	Cova de les Cendres	0.347759498528154	0.0093990600939906	1
294	Benàmer	0.343483467422277	0.0092990700929907	1.58944507203996
295	Benàmer	0.362081737522651	0.0071992800719928	1.96989758266136
296	Benàmer	0.348765160480122	0.0060993900609939	1
297	Cova Or	0.368872448012744	0.0085991400859914	1
298	Cueva del Toro	0.36055155887172	0.0065993400659934	3.27282529646531
299	Valmayor	0.362675422273736	0.0072992700729927	1.33789849739522
300	Cova de les Cendres	0.343457267529159	0.0111988801119888	3.502626175154
301	Benàmer	0.36012547635899	0.0068993100689931	1
302	Cova de les Cendres	0.345228401171073	0.0068993100689931	1
303	Falguera	0.338544539764896	0.0097990200979902	1.34484719937667
304	Nerja	0.394475135242639	0.0081991800819918	4.91331290075555
305	Cova Or	0.371924765861471	0.006999300069993	1.34038463700563
306	Cova Or	0.393016167770448	0.0057994200579942	1.20857545826584
307	Cova Or	0.386752636798628	0.0083991600839916	2.20069186400622
308	Los Castillejos	0.389606980440933	0.0054994500549945	3.85557208523154
309	Cueva de Chaves	0.402036185672403	0.0030996900309969	3.14256678961217
310	Cueva del Toro	0.360585257371821	0.0080991900809919	3.72268881779164
311	Guixeres	0.360907056897579	0.0070992900709929	3.65340370494872
312	Guixeres	0.401944945130039	0.0041995800419958	2.85535319257528
313	Cova de les Cendres	0.363528971889409	0.0077992200779922	1.37144071375951
314	Valmayor	0.364408873444671	0.0082991700829917	3.33547947032377
315	Nerja	0.352543356530511	0.0070992900709929	3.43066363243386
316	Cova de les Cendres	0.396492637328778	0.0048995100489951	1
317	Benàmer	0.350367010170761	0.008999100089991	1.07533956691623
318	Valmayor	0.361851842157897	0.0086991300869913	1.7646296745725
319	Benàmer	0.348375750175999	0.0092990700929907	1.98656379939988
320	Guixeres	0.375652855611451	0.004999500049995	4.19337709277868
321	Cova Or	0.363487890025241	0.0094990500949905	1
322	Cueva de Chaves	0.368946788975796	0.0090990900909909	4.05836421182379
323	Benàmer	0.362413441159165	0.0068993100689931	1
324	Cova de les Cendres	0.36605515016422	0.0066993300669933	1
325	Cova de les Cendres	0.35982156030936	0.0075992400759924	1.58156356588006
326	Cueva del Toro	0.343203209350065	0.0158984101589841	4.39883481280878
327	Barranquet	0.381072637881234	0.0058994100589941	1
328	Benàmer	0.398188050325219	0.004999500049995	1.00331094115973
329	El Retamar	0.393526926587632	0.0088991100889911	4.43878226559609
330	Guixeres	0.376774627700207	0.0091990800919908	3.96368498796597
331	Benàmer	0.331831907628909	0.0093990600939906	1.10679967027158
332	Cova de les Cendres	0.395032006075239	0.0053994600539946	1.1656513446942
333	Falguera	0.333339460239939	0.0076992300769923	1
334	Falguera	0.375296615248856	0.0056994300569943	1.11868579702452
335	Guixeres	0.342904991958765	0.0105989401059894	2.74621366174892
336	Nerja	0.352482817329425	0.0080991900809919	3.67472233507782
337	Cueva de Chaves	0.378414732005137	0.0066993300669933	2.75898369135335
338	Guixeres	0.362575336841581	0.0105989401059894	3.11927137028426
339	El Retamar	0.338167063194578	0.0091990800919908	3.01517563313246
340	Cueva de Chaves	0.345183900881214	0.0105989401059894	4.26419868322089
341	Cova de les Cendres	0.347043157191041	0.0097990200979902	1.8954442894645
342	El Retamar	0.366037103957072	0.0076992300769923	3.98077378021553
343	Cova Or	0.384630278536698	0.0060993900609939	1
344	Cueva de Chaves	0.364423484016464	0.0083991600839916	2.3169499492459
345	Cova de les Cendres	0.391578134195868	0.0028997100289971	1.83537535993382
346	Barranquet	0.355300461079593	0.0086991300869913	3.29674517512321
347	Cova de les Cendres	0.354705526333575	0.0068993100689931	1.36516605354846
348	Cueva del Toro	0.366730260177926	0.0092990700929907	2.4924689562805
349	Cova de les Cendres	0.398686519706301	0.0051994800519948	1
350	Benàmer	0.383778205731982	0.0061993800619938	1.61315622981638
351	Cova de les Cendres	0.338192781834689	0.011998800119988	1
352	Cova Or	0.337625378359982	0.0097990200979902	1.03710844248533
353	Nerja	0.333671885120756	0.0131986801319868	4.0749433048442
354	Nerja	0.350717419058408	0.0095990400959904	2.20434133281931
355	Nerja	0.360306589511319	0.0093990600939906	3.84896471485496
356	Benàmer	0.331605347183508	0.0120987901209879	1.11262981891632
357	Cova de les Cendres	0.343461302436885	0.0116988301169883	1
358	Cova de les Cendres	0.404168107160056	0.003999600039996	1.49293161327019
359	Benàmer	0.379904628558189	0.0064993500649935	1
360	Cueva del Toro	0.367311449026656	0.0047995200479952	3.29386577410623
361	Barranquet	0.381139551693069	0.0065993400659934	3.06632589802146
362	Guixeres	0.382214244020801	0.0053994600539946	1.803664494697
363	Cueva del Toro	0.336836954242899	0.0107989201079892	2.8218437853083
364	Cueva del Toro	0.380855489553376	0.0113988601139886	2.96887387862429
365	Benàmer	0.376834080592912	0.0066993300669933	1.87313039850444
366	Barranquet	0.369489304429502	0.0077992200779922	1
367	Cueva de Chaves	0.394623855252174	0.0065993400659934	1.92204790936783
368	El Retamar	0.372686517692109	0.0065993400659934	3.60391546405852
369	Cova Or	0.359079037258059	0.0084991500849915	1
370	Falguera	0.354259947963944	0.0093990600939906	1
371	Cueva del Toro	0.33479371126795	0.0092990700929907	2.60223308147863
372	Guixeres	0.343970791231459	0.0066993300669933	3.83762245088816
373	Nerja	0.398890940626476	0.0071992800719928	3.86541767783463
374	Benàmer	0.357228585722289	0.0084991500849915	1
375	Valmayor	0.344915452313382	0.010998900109989	4.15376504324377
376	Benàmer	0.357568877604557	0.0068993100689931	1.63500376557931
377	Cova Or	0.39197584526314	0.003999600039996	1
378	Valmayor	0.372835890502795	0.0068993100689931	3.51011224016547
379	Cueva del Toro	0.348852100078853	0.0096990300969903	2.89501040589064
380	Cova Or	0.333774290918726	0.0103989601039896	1.14354202197865
381	Cueva de Chaves	0.398939002022683	0.0056994300569943	3.79979728272185
382	Benàmer	0.348046686562327	0.00999900009999	1.91258128313348
383	Guixeres	0.332951060260374	0.0125987401259874	3.05805879557505
384	Guixeres	0.337667399209567	0.0125987401259874	3.58531719870865
385	Guixeres	0.3483316980598	0.012998700129987	4.45664884310216
386	Cueva del Toro	0.363399134463174	0.0105989401059894	4.00101912014186
387	Cova de les Cendres	0.38864172083399	0.0056994300569943	1
388	Cova Or	0.374473242396634	0.0066993300669933	1
389	Nerja	0.364384669111862	0.0068993100689931	2.29672880649567
390	Falguera	0.33278264355913	0.0184981501849815	1.85285343149677
391	Barranquet	0.333755439498381	0.0113988601139886	1.81728636052459
392	Cueva del Toro	0.364333538317444	0.0072992700729927	2.52238528240472
393	Nerja	0.397891975135805	0.0063993600639936	1.38296115068719
394	Falguera	0.39758635854148	0.0054994500549945	1.66328700678423
395	Benàmer	0.375301565604725	0.0060993900609939	1
396	Cova de les Cendres	0.403518285050325	0.004999500049995	1
397	Falguera	0.353386586458569	0.0102989701029897	1
398	Cueva del Toro	0.359623866482439	0.0082991700829917	2.18463138967752
399	Guixeres	0.401547517298878	0.0034996500349965	3.34083191046491
400	El Retamar	0.364015635922726	0.0077992200779922	4.24154724612832
401	Nerja	0.357664794897275	0.0082991700829917	3.45271065453067
402	Barranquet	0.382556856328806	0.0045995400459954	1.62434821855277
403	Cova Or	0.354901429406321	0.00999900009999	1
404	Cova de les Cendres	0.35783473717603	0.0080991900809919	1.18358728367835
405	Nerja	0.338070841003935	0.010998900109989	3.48179191438481
406	Los Castillejos	0.376511071488575	0.0073992600739926	3.36219208724797
407	Cova de les Cendres	0.392418357395304	0.0054994500549945	1
408	Los Castillejos	0.339068391185681	0.0128987101289871	4.03307707639411
409	Guixeres	0.344771342474359	0.0100989901009899	2.57864085298032
410	Benàmer	0.367638468903622	0.0065993400659934	1.87864564541727
411	Cueva de Chaves	0.36518048557135	0.0076992300769923	1.49190110366791
412	Barranquet	0.352332405696352	0.0101989801019898	1
413	Cova Or	0.332062372487685	0.011998800119988	1.47485363483429
414	Los Castillejos	0.372683557576107	0.0081991800819918	2.05539199108258
415	Nerja	0.378329309315176	0.0088991100889911	4.02551795739681
416	Falguera	0.352309345318121	0.0092990700929907	2.93120377456769
417	Cova de les Cendres	0.39309082869067	0.0031996800319968	1.25879146941006
418	Guixeres	0.402922919733066	0.0052994700529947	4.05086446588859
419	Valmayor	0.349981987083911	0.0100989901009899	1.82101782424375
420	Benàmer	0.345061942142504	0.0093990600939906	1
421	Cueva de Chaves	0.339082197370796	0.0081991800819918	3.99423442196101
422	Cova Or	0.358575172703356	0.0065993400659934	1.16633260620758
423	Cova Or	0.379744845158329	0.0058994100589941	1.32428976939991
424	Benàmer	0.393086564896537	0.0064993500649935	1
425	Nerja	0.37232286672	0.0042995700429957	3.82292344205081
426	Cova de les Cendres	0.367644342266564	0.0073992600739926	1.32626954149455
427	Falguera	0.372276612717482	0.0054994500549945	1.05036132318899
428	El Retamar	0.350099698950111	0.0077992200779922	2.36809503642842
429	Valmayor	0.362457095865338	0.0072992700729927	2.33766846001148
430	Falguera	0.365088678683658	0.0084991500849915	1
431	Nerja	0.385433483289409	0.0068993100689931	3.63162088233978
432	Valmayor	0.35082591635304	0.0082991700829917	5.39009880684316
433	Cueva de Chaves	0.397856678587504	0.0052994700529947	2.83126354373991
434	Nerja	0.338543337521552	0.0115988401159884	4.42858140734956
435	Guixeres	0.386134169125722	0.0047995200479952	3.42583154479042
436	Benàmer	0.376780821229455	0.0073992600739926	1
437	Nerja	0.337485472156734	0.017998200179982	4.75800558203831
438	Valmayor	0.387467717456647	0.005999400059994	2.03738449016586
439	Guixeres	0.399983082610747	0.0040995900409959	1.49351758124307
440	Cueva de Chaves	0.343513411685882	0.0125987401259874	3.69425195345655
441	El Retamar	0.341426684375609	0.0098990100989901	3.69633779320866
442	Benàmer	0.357372899435914	0.0090990900909909	1
443	Cova de les Cendres	0.352623015488004	0.0080991900809919	1.66491595949978
444	Cova Or	0.396617426225938	0.0034996500349965	1
445	Cueva de Chaves	0.404154623134433	0.0040995900409959	1.75018095919862
446	Cova Or	0.331110767261212	0.0114988501149885	1
447	Guixeres	0.379236089852912	0.0048995100489951	2.41188118033111
448	Cova Or	0.386326819804495	0.0046995300469953	1.03772129386663
449	Benàmer	0.335033701122986	0.0087991200879912	1
450	Cueva de Chaves	0.370866443980972	0.0082991700829917	3.31847120625898
451	Benàmer	0.352577781267186	0.0081991800819918	1.95989264547825
452	Benàmer	0.393117856655081	0.0041995800419958	1.2389331879653
453	Guixeres	0.356692684041607	0.005999400059994	3.64964413778856
454	Guixeres	0.366672160492654	0.0080991900809919	3.14548018654808
455	Cova Or	0.344528164154183	0.0103989601039896	1
456	Cova de les Cendres	0.379071962348029	0.005999400059994	1.48592193858698
457	Benàmer	0.380418896105214	0.0080991900809919	1
458	El Retamar	0.359246100723521	0.0056994300569943	2.98237628245726
459	Benàmer	0.349868434487233	0.0084991500849915	1
460	Cova Or	0.350179650470897	0.0083991600839916	1.29457142669708
461	Benàmer	0.358126889326862	0.0102989701029897	1
462	Cova de les Cendres	0.370723265903572	0.0077992200779922	1
463	Cova de les Cendres	0.34621422955656	0.0092990700929907	1
464	Nerja	0.391926459064232	0.0055994400559944	3.75834594706073
465	Benàmer	0.360333314151148	0.0094990500949905	2.62582857908681
466	Benàmer	0.40065273434153	0.0025997400259974	1.02109426259995
467	Benàmer	0.355686484777282	0.0083991600839916	1
468	Falguera	0.394181404324413	0.0050994900509949	1.54702067874372
469	Nerja	0.354160561862711	0.0105989401059894	2.60846557287499
470	Cova de les Cendres	0.396548580534284	0.0034996500349965	1.63617802923545
471	Falguera	0.344821980720998	0.0127987201279872	1
472	Valmayor	0.386698188830915	0.0051994800519948	4.74409533869475
473	Nerja	0.350518784539439	0.0093990600939906	3.15249056955799
474	Cueva del Toro	0.35056337034258	0.0105989401059894	3.18568422045559
475	Cova de les Cendres	0.377265071854681	0.0045995400459954	1.16023481022567
476	Nerja	0.380819615649363	0.0040995900409959	5.95619986349717
477	Cueva del Toro	0.391234148274766	0.0061993800619938	2.47855694372207
478	Nerja	0.375610685949737	0.0060993900609939	5.63363999178633
479	Guixeres	0.34400163786926	0.0110988901109889	2.58269364628941
480	Cova Or	0.347723612697208	0.0094990500949905	1
481	Falguera	0.389799980588478	0.0020997900209979	1.79060864854604
482	Benàmer	0.400038222957475	0.0046995300469953	1.88534708131105
483	Cueva del Toro	0.332882524163886	0.0120987901209879	2.24248238064349
484	Cueva de Chaves	0.369303328119609	0.0115988401159884	2.59622755834833
485	Cova Or	0.367944157232024	0.005999400059994	1
486	Cova de les Cendres	0.376575299346893	0.0046995300469953	1
487	Cova de les Cendres	0.397327941798435	0.0046995300469953	1.08960956474766
488	Valmayor	0.337438348998124	0.0080991900809919	5.4112752966024
489	Cueva de Chaves	0.385448749436226	0.0035996400359964	3.3790018915385
490	Valmayor	0.375581678710878	0.003999600039996	3.1173885663785
491	Cova Or	0.359255135207689	0.0067993200679932	1
492	Benàmer	0.341961429473058	0.0080991900809919	1.54858093682677
493	Cueva de Chaves	0.390160264928251	0.0065993400659934	4.33516870416701
494	Falguera	0.375737352551478	0.006999300069993	1.12799995532259
495	Cueva del Toro	0.352959419850013	0.0104989501049895	1.99120841061696
496	Cova Or	0.365734296624143	0.0078992100789921	1
497	Los Castillejos	0.354227470580443	0.010998900109989	2.15199600830674
498	Cova Or	0.374837852476206	0.0061993800619938	1
499	Benàmer	0.357202846578362	0.0082991700829917	1.03403810504824
500	Los Castillejos	0.347121682182989	0.0087991200879912	3.84874998508021
501	El Retamar	0.332635606869086	0.0131986801319868	5.19224734699354
502	Benàmer	0.339861115202878	0.0073992600739926	2.77760012883693
503	Guixeres	0.364573856250726	0.0093990600939906	4.36681565305218
504	Cova de les Cendres	0.33205133455732	0.0112988701129887	1
505	Cueva de Chaves	0.403043643947568	0.0053994600539946	2.56807119637728
506	Benàmer	0.376880910847877	0.0063993600639936	1.30563939351588
507	Cova Or	0.346324286372576	0.0103989601039896	1.8786778091453
508	Valmayor	0.362907073630625	0.0067993200679932	2.57961381422356
509	Cueva de Chaves	0.364733345687863	0.0048995100489951	4.46569413397461
510	Cova Or	0.343264067320202	0.0091990800919908	1.06962385727093
511	Nerja	0.347104915201196	0.0093990600939906	3.67916639218107
512	Benàmer	0.364062274715984	0.008999100089991	1
513	Cova de les Cendres	0.353667533026485	0.0083991600839916	1.04610342776403
514	Valmayor	0.398047541675871	0.0050994900509949	4.00635816959664
515	Cova Or	0.383124908445114	0.0057994200579942	1.13126402368769
516	Benàmer	0.350365077053059	0.0103989601039896	1
517	Falguera	0.347669582254757	0.0088991100889911	1.59695863744244
518	Benàmer	0.338470788705979	0.008999100089991	1.9819385545142
519	Guixeres	0.339134592637358	0.012998700129987	4.97766125755385
520	Valmayor	0.334609165080062	0.0084991500849915	2.55789683908224
521	Falguera	0.382281317423186	0.0070992900709929	1
522	Cova de les Cendres	0.339181103397134	0.0117988201179882	1.76329296672717
523	Nerja	0.404520950453153	0.0064993500649935	1.88345142263919
524	Falguera	0.347645941459947	0.0047995200479952	1.3804280930385
525	Cova Or	0.369143681008114	0.0072992700729927	1
526	Cova Or	0.358700860587016	0.0094990500949905	1.42155990516767
527	Cova Or	0.386803679061102	0.0062993700629937	2.59848593451083
528	Benàmer	0.382333567624306	0.0068993100689931	1.05782909691334
529	Cova de les Cendres	0.394923762068156	0.0056994300569943	1
530	Cueva de Chaves	0.38714089676732	0.0058994100589941	3.79337608346716
531	Cueva de Chaves	0.385997949345063	0.0062993700629937	3.03259231543168
532	Cueva de Chaves	0.389838637006833	0.0071992800719928	2.72748050410301
533	Nerja	0.387025559738019	0.0043995600439956	2.24620630001649
534	Nerja	0.33695383591125	0.0131986801319868	2.23980280941352
535	Cueva de Chaves	0.366081587406159	0.0097990200979902	3.16567188907415
536	Cova de les Cendres	0.34370823614937	0.0144985501449855	1.45510585326701
537	Guixeres	0.381130470322458	0.0057994200579942	4.13143967811018
538	Nerja	0.363201186662825	0.0100989901009899	2.90970860389993
539	Cova de les Cendres	0.339939229915874	0.0087991200879912	1
540	Los Castillejos	0.337616386244588	0.0107989201079892	1.78343124227598
541	Cova de les Cendres	0.372815884776435	0.0082991700829917	1.65435677913949
542	Los Castillejos	0.377523025021897	0.005999400059994	1.43369161294773
543	Benàmer	0.340897349306572	0.010998900109989	1.3965438074246
544	Benàmer	0.392387606398495	0.003999600039996	3.1824730540067
545	Benàmer	0.366409607058535	0.006999300069993	1.77989149482921
546	Guixeres	0.359854214934602	0.0083991600839916	3.63793740291148
547	Cueva de Chaves	0.336848757888422	0.0111988801119888	2.31867658281699
548	Cova de les Cendres	0.33429668659204	0.0124987501249875	1.45914689684287
549	Guixeres	0.336412318564731	0.011998800119988	5.52161039074883
550	Benàmer	0.36466270242534	0.0087991200879912	1
551	Cova Or	0.348874036629474	0.0114988501149885	1
552	Cueva de Chaves	0.3665614775503	0.0077992200779922	4.51719515413046
553	Cueva del Toro	0.345367092772458	0.0082991700829917	2.45595350392163
554	Benàmer	0.369130547011312	0.007999200079992	1.32739171897992
555	Cova Or	0.399364303544073	0.0052994700529947	1
556	Cova Or	0.360495235657675	0.0063993600639936	1.26929415902123
557	Nerja	0.39608913550952	0.0053994600539946	1.99053703216836
558	El Retamar	0.370403135622516	0.0058994100589941	2.82173858948052
559	Cova de les Cendres	0.341388760543367	0.0103989601039896	1.57633160008118
560	Benàmer	0.33324129238954	0.0130986901309869	3.95047157008201
561	Los Castillejos	0.379351874755886	0.0065993400659934	1.61601591357961
562	Cova de les Cendres	0.347213905294395	0.0096990300969903	1.31244001444429
563	Cova de les Cendres	0.34401954053933	0.0106989301069893	1.99963198760524
564	Cova Or	0.402452241064692	0.0034996500349965	1
565	Cova Or	0.354022659050581	0.0066993300669933	1
566	Falguera	0.370064802671593	0.0084991500849915	1.91920655876398
567	Cova de les Cendres	0.380893699207834	0.0058994100589941	1.51220527291298
568	Cova de les Cendres	0.354686283066345	0.0066993300669933	1
569	Cueva de Chaves	0.34983237220061	0.0102989701029897	3.86544535413384
570	Nerja	0.394410896914395	0.0060993900609939	1.71170526338741
571	Cueva de Chaves	0.375290948165492	0.0074992500749925	3.11183158092201
572	Benàmer	0.401107988980962	0.0028997100289971	1.05960127519444
573	Benàmer	0.361108989515112	0.0088991100889911	1.88442776162177
574	Falguera	0.371774839715714	0.0071992800719928	1
575	Benàmer	0.402960497179416	0.0028997100289971	2.690672095716
576	Valmayor	0.40185682083751	0.0051994800519948	1
577	Cueva de Chaves	0.392868590759166	0.0063993600639936	2.38138911614194
578	Benàmer	0.387277715831443	0.0058994100589941	1.22769055979326
579	Cova de les Cendres	0.362506895983371	0.0063993600639936	2.04673912853003
580	Cueva de Chaves	0.352403174150048	0.0110988901109889	2.5580850318633
581	Cova de les Cendres	0.357264142959518	0.0070992900709929	1.12122790049762
582	Valmayor	0.332141825803315	0.0110988901109889	2.29302097160369
583	Barranquet	0.374738892089106	0.0064993500649935	1.3637764227204
584	Benàmer	0.375158501819294	0.0063993600639936	1
585	Cova Or	0.380934892781422	0.0061993800619938	1.27820114670321
586	Falguera	0.34877907810188	0.0088991100889911	1
587	Cova Or	0.404637484650643	0.005999400059994	1
588	Cova Or	0.404028530698189	0.005999400059994	1.21645124765113
589	Benàmer	0.337068067326707	0.0127987201279872	1.73190156603232
590	Falguera	0.356449683264836	0.0077992200779922	1
591	Valmayor	0.357945770587273	0.006999300069993	3.41084455391392
592	Cova Or	0.332478844517983	0.0097990200979902	1.28408108325675
593	Falguera	0.348810823249067	0.0106989301069893	1.47518453590572
594	Nerja	0.397774141168693	0.0055994400559944	3.08793917035684
595	Cova Or	0.340510371001029	0.0104989501049895	1
596	Cova de les Cendres	0.337117161229509	0.0106989301069893	2.1787967354618
597	Cova Or	0.344350068372537	0.0094990500949905	1.34511766117066
598	Cova de les Cendres	0.336268532304971	0.0127987201279872	1.48291565058753
599	Los Castillejos	0.355761398874654	0.0098990100989901	2.03578991612419
600	Valmayor	0.364813062137758	0.0092990700929907	3.34524101682007
601	Benàmer	0.343533621722483	0.0110988901109889	1
602	Cova Or	0.391533413228227	0.0035996400359964	1.89319959236309
603	Los Castillejos	0.373620117699669	0.0033996600339966	3.98274127941579
604	El Retamar	0.398932365991806	0.0025997400259974	5.22157596379519
605	Falguera	0.334953745344751	0.0096990300969903	1
606	Los Castillejos	0.368455464263785	0.0078992100789921	1.93852725582197
607	Guixeres	0.360898277614353	0.0064993500649935	5.30849226109684
608	Benàmer	0.390799900571258	0.0038996100389961	1
609	Los Castillejos	0.399395477766872	0.0047995200479952	2.80017746198922
610	Falguera	0.359119122743649	0.0090990900909909	1
611	Cova de les Cendres	0.3360438630905	0.0116988301169883	1.69187933253124
612	Cova de les Cendres	0.387667887038479	0.0063993600639936	1
613	Nerja	0.374322603474197	0.0060993900609939	3.65214659174904
614	Cova de les Cendres	0.351180795356617	0.0097990200979902	1.10629385011271
615	Cova de les Cendres	0.354707153060851	0.0097990200979902	1
616	Valmayor	0.340782111502475	0.0106989301069893	2.6115700298734
617	Benàmer	0.391940534890348	0.0057994200579942	1
618	Cova de les Cendres	0.347633940749522	0.0107989201079892	1.38598667727783
619	Cova Or	0.338622760138026	0.0090990900909909	1
620	Cova de les Cendres	0.33706141343559	0.0113988601139886	1
621	Cueva de Chaves	0.403864536195041	0.0043995600439956	3.75986509237438
622	Guixeres	0.40245714915345	0.0055994400559944	2.57760664671659
623	Barranquet	0.364934800439737	0.0080991900809919	1.99435282452032
624	Los Castillejos	0.34759755475559	0.0084991500849915	1.91566264374182
625	Cova de les Cendres	0.374977236253317	0.0053994600539946	1
626	Nerja	0.371404316711446	0.0095990400959904	3.89089701665565
627	Benàmer	0.375700732119564	0.0048995100489951	1.07733091711998
628	Nerja	0.36255731063608	0.0070992900709929	3.5453544934839
629	Benàmer	0.390984758715826	0.0043995600439956	1
630	Benàmer	0.393594051055064	0.0038996100389961	1
631	Valmayor	0.336290530808734	0.0098990100989901	2.35332612875849
632	Benàmer	0.386767986442911	0.0068993100689931	1.12784291151911
633	Falguera	0.363041781207368	0.0062993700629937	1.38292661076412
634	Benàmer	0.404633665757482	0.0045995400459954	1
635	Benàmer	0.381170132465613	0.0060993900609939	1
636	El Retamar	0.340800723237585	0.013998600139986	3.83729385390878
637	Valmayor	0.381764267675693	0.0054994500549945	2.17790751064196
638	Los Castillejos	0.386402654100569	0.0072992700729927	1.68608436873183
639	Benàmer	0.348561588988273	0.0103989601039896	1.10500663798302
640	Cova Or	0.344140357936329	0.0095990400959904	1.41457190085202
641	Los Castillejos	0.393697416381669	0.0044995500449955	2.93378182310611
642	Cueva del Toro	0.351913699421543	0.0100989901009899	1.8104373665899
643	Benàmer	0.364721698626288	0.0062993700629937	1.81257724396884
644	Falguera	0.36221008367889	0.0078992100789921	1
645	Cova Or	0.364825775344313	0.0057994200579942	1
646	Cueva del Toro	0.359979238809728	0.0082991700829917	3.54227312939242
647	Cova de les Cendres	0.375186283012311	0.0050994900509949	1.94800525670871
648	El Retamar	0.391424623043473	0.0055994400559944	3.56425273241475
649	Nerja	0.384882220574279	0.0060993900609939	3.39469152171165
650	Cova de les Cendres	0.334156371654811	0.0134986501349865	1.02995592122898
651	Benàmer	0.395074813768414	0.0043995600439956	1
652	Cova de les Cendres	0.355059724019208	0.0093990600939906	1
653	Benàmer	0.357137303150796	0.0105989401059894	1.5372490657866
654	Cova Or	0.388224590502521	0.0050994900509949	2.99379409419373
655	Benàmer	0.356364333781967	0.0094990500949905	1
656	Benàmer	0.344033475115246	0.0110988901109889	1.12872799020261
657	Benàmer	0.361217858490078	0.0083991600839916	1
658	Benàmer	0.340282654018129	0.0102989701029897	1
659	Cueva de Chaves	0.352731425049573	0.0076992300769923	2.63853352734819
660	Cova Or	0.354373656849443	0.0103989601039896	3.39922720190138
661	El Retamar	0.376919960254659	0.0068993100689931	3.83265711674467
662	Benàmer	0.344587081898375	0.0126987301269873	1
663	Benàmer	0.362759812490528	0.0071992800719928	2.86809732019901
664	Benàmer	0.358019282374727	0.0087991200879912	1
665	Nerja	0.331875979219681	0.0171982801719828	5.37684569466859
666	Guixeres	0.334067478741703	0.0096990300969903	4.41429869292304
667	Los Castillejos	0.387004030095425	0.0058994100589941	1.92364339895546
668	Nerja	0.339512936208963	0.0086991300869913	2.7920685932599
669	Cova Or	0.345996531586605	0.008999100089991	1
670	Cueva de Chaves	0.384673255737794	0.0053994600539946	3.71172673424706
671	Falguera	0.347623068955561	0.0083991600839916	1
672	Nerja	0.372067611461758	0.0067993200679932	2.06109922064468
673	Nerja	0.360669671105712	0.0077992200779922	4.68268616614863
674	El Retamar	0.360966733924388	0.0076992300769923	4.96152027145028
675	Cova de les Cendres	0.394694106318344	0.0051994800519948	1
676	Valmayor	0.395095831736083	0.0060993900609939	3.23053357714787
677	Falguera	0.367478860070841	0.0075992400759924	3.04706773942336
678	Falguera	0.340547583104823	0.0093990600939906	1.34891178386286
679	Los Castillejos	0.392453707537014	0.0048995100489951	1
680	El Retamar	0.399493089995688	0.0077992200779922	4.53725748891011
681	Cova de les Cendres	0.396449958078599	0.0027997200279972	1.58781582009047
682	Benàmer	0.391305159528667	0.004999500049995	1
683	Valmayor	0.336627451018573	0.0148985101489851	2.67062196379527
684	Nerja	0.369351836106381	0.0074992500749925	4.45171129764989
685	El Retamar	0.383460875151809	0.0048995100489951	3.55218045441434
686	Cova de les Cendres	0.359474761836686	0.0081991800819918	1.16195886675268
687	Falguera	0.379643835985562	0.0051994800519948	1
688	Benàmer	0.336828310800898	0.011998800119988	1
689	Cova de les Cendres	0.366875808391536	0.0081991800819918	1
690	Guixeres	0.366762879437286	0.0060993900609939	3.71002022812143
691	El Retamar	0.352797852428633	0.0088991100889911	2.37834646705538
692	Valmayor	0.338604814840198	0.0128987101289871	3.60999318726361
693	Cova de les Cendres	0.366503789071759	0.0082991700829917	1
694	Cueva de Chaves	0.398645626182611	0.0081991800819918	4.15971038218588
695	Benàmer	0.370404759629371	0.0063993600639936	1
696	Cova de les Cendres	0.364108569059449	0.0072992700729927	2.40988031195477
697	Cova de les Cendres	0.358824379580726	0.0076992300769923	1.10401965569705
698	Cova de les Cendres	0.351664147002764	0.0074992500749925	1.88071760255843
699	Nerja	0.362776698982588	0.0074992500749925	3.90045315070078
700	Barranquet	0.386730440046108	0.0068993100689931	1
701	Cova de les Cendres	0.38115208730066	0.0048995100489951	2.22864013291895
702	Cueva de Chaves	0.342131717644961	0.0098990100989901	2.61294822817668
703	Los Castillejos	0.379977931852299	0.0076992300769923	4.18059765817597
704	Cova de les Cendres	0.377953074063047	0.0078992100789921	1
705	Cueva del Toro	0.336692331441507	0.0134986501349865	2.45655557794496
706	Los Castillejos	0.353375245725773	0.0103989601039896	3.1236767533049
707	Benàmer	0.387992023786158	0.0056994300569943	1
708	Cueva del Toro	0.397268448255722	0.0053994600539946	2.92300844706595
709	Cueva del Toro	0.395172518544657	0.0047995200479952	2.20491449732333
710	Guixeres	0.33152943128587	0.0110988901109889	2.43078040927649
711	Cueva de Chaves	0.380801056784271	0.0065993400659934	1.63314712231979
712	Benàmer	0.338557587350519	0.0075992400759924	1
713	Cova de les Cendres	0.363253576290955	0.0068993100689931	1
714	Nerja	0.336241306127656	0.0116988301169883	4.2710143788904
715	Barranquet	0.338211198378699	0.0116988301169883	1
716	Cueva de Chaves	0.346327455542392	0.0134986501349865	3.58487950850278
717	Valmayor	0.398221296417857	0.0043995600439956	2.54032719453797
718	Valmayor	0.359345076038744	0.0084991500849915	3.6016929775849
719	Benàmer	0.379389672017855	0.0057994200579942	1
720	Cova Or	0.387159846744643	0.0057994200579942	1
721	El Retamar	0.367828195170603	0.0090990900909909	4.30732916520908
722	Cueva de Chaves	0.392989618818059	0.004999500049995	2.71117814408615
723	Cueva de Chaves	0.348553489055709	0.008999100089991	3.78396363187581
724	Cueva de Chaves	0.391094528955225	0.005999400059994	5.30766607617959
725	Cova Or	0.341710711077959	0.0106989301069893	1
726	Falguera	0.356817221574068	0.0071992800719928	1.04648425739259
727	Guixeres	0.349095359842277	0.011998800119988	2.67816425450146
728	Nerja	0.338403521999409	0.0128987101289871	5.71076686102897
729	Cova de les Cendres	0.340797717343535	0.0112988701129887	1.35907877061516
730	Cova de les Cendres	0.332528402326537	0.0107989201079892	1.40999152245
731	Cueva del Toro	0.39766421761167	0.0048995100489951	2.55501502035186
732	Nerja	0.398539767378488	0.0060993900609939	2.74966356072575
733	Los Castillejos	0.379041545793658	0.0064993500649935	1.74444953212515
734	Cova Or	0.356650525302714	0.0073992600739926	1
735	El Retamar	0.381274270037076	0.0055994400559944	3.63383308432996
736	Cova de les Cendres	0.362049202706159	0.0072992700729927	1.02587529690936
737	El Retamar	0.382639364637583	0.0074992500749925	3.41670104779303
738	El Retamar	0.346969979957032	0.0070992900709929	3.04122374469414
739	Los Castillejos	0.33847257463762	0.0133986601339866	3.29786671856418
740	El Retamar	0.372873310904578	0.0097990200979902	3.71993362793699
741	Nerja	0.377138323064313	0.0068993100689931	3.30794120417908
742	Benàmer	0.391116213970839	0.0064993500649935	1
743	Falguera	0.364358143454984	0.0072992700729927	1.94851394217461
744	Los Castillejos	0.394000092695988	0.0071992800719928	1.34144061600789
745	Guixeres	0.402436583258635	0.0034996500349965	4.33819951727986
746	Valmayor	0.34148012599645	0.0136986301369863	2.80713159326464
747	Cova Or	0.364495856421732	0.005999400059994	1
748	Nerja	0.341939060898508	0.0103989601039896	2.6580116080679
749	Cueva de Chaves	0.379940849448004	0.0045995400459954	1.67874155776575
750	Cova de les Cendres	0.335115803173164	0.0122987701229877	1
751	Guixeres	0.377360136675044	0.0078992100789921	4.06230938524008
752	Cova de les Cendres	0.40371754963892	0.0024997500249975	1.9512081053108
753	Guixeres	0.390244505784245	0.0043995600439956	3.52981938090175
754	Cova Or	0.379882306219404	0.0063993600639936	1.0987349813804
755	Guixeres	0.347709492440618	0.0103989601039896	4.081093161311
756	Cueva del Toro	0.364183277311578	0.0077992200779922	2.84979547305033
757	El Retamar	0.374062490000321	0.0068993100689931	3.61344163551927
758	Benàmer	0.34249144431607	0.0094990500949905	1.16163347031921
759	Cova de les Cendres	0.357382294315193	0.0081991800819918	1.02477661520243
760	Barranquet	0.362726609439062	0.0075992400759924	1
761	Cueva de Chaves	0.363929545694995	0.008999100089991	3.05232957612723
762	Cova de les Cendres	0.337365652333119	0.0105989401059894	1
763	Los Castillejos	0.361249654797032	0.0080991900809919	2.70424630144611
764	El Retamar	0.38541403462893	0.0037996200379962	3.1443409325555
765	Benàmer	0.355724543065416	0.0091990800919908	5.03531171390787
766	Cova de les Cendres	0.400337850907319	0.0041995800419958	1
767	Los Castillejos	0.40483410224334	0.0048995100489951	1.52100659584627
768	Cova de les Cendres	0.333962595747446	0.0098990100989901	1.95525065002963
769	Los Castillejos	0.389028376557853	0.0101989801019898	2.94493340743706
770	Cueva de Chaves	0.368451850484656	0.0061993800619938	3.43007148213685
771	Benàmer	0.368666559625592	0.0065993400659934	1.08892154717818
772	Benàmer	0.336138438433489	0.0111988801119888	1
773	Nerja	0.343122208908126	0.0094990500949905	3.69196135191247
774	Los Castillejos	0.355696986725085	0.008999100089991	2.67292574478313
775	Cueva del Toro	0.349392366246253	0.0104989501049895	2.60785886153579
776	Cova de les Cendres	0.375199846354149	0.0077992200779922	1.8978261837177
777	Falguera	0.351311264454879	0.010998900109989	2.3914084642753
778	Benàmer	0.394036182556019	0.0062993700629937	1
779	Benàmer	0.385216721485091	0.0057994200579942	1.81706276163459
780	Cueva de Chaves	0.38510097855901	0.0065993400659934	4.25167524646968
781	Falguera	0.367286312949658	0.0067993200679932	1
782	Benàmer	0.366755605932366	0.006999300069993	1.71035771189258
783	Falguera	0.371358308340058	0.0074992500749925	1.41458325201645
784	Benàmer	0.374817569267205	0.0066993300669933	1
785	Benàmer	0.336032948914664	0.0113988601139886	2.2516208970733
786	Valmayor	0.359990206031405	0.0140985901409859	3.89954064162448
787	Cova de les Cendres	0.364544724146051	0.0084991500849915	2.55045480551198
788	Cova de les Cendres	0.39626482674299	0.0063993600639936	1
789	Nerja	0.384295073231963	0.0050994900509949	3.44947620147839
790	Valmayor	0.400136225599149	0.0034996500349965	4.22024974035099
791	Cova Or	0.335530834816002	0.0093990600939906	1.38793801181018
792	Valmayor	0.34104893094033	0.007999200079992	3.24423237523064
793	Nerja	0.344725746255495	0.0134986501349865	3.72378103241324
794	Valmayor	0.368799102363922	0.0053994600539946	1
795	El Retamar	0.366072420865866	0.0090990900909909	3.44609162507579
796	Cova de les Cendres	0.342865877303225	0.0127987201279872	1.81276198480278
797	Cova de les Cendres	0.347766116271731	0.0087991200879912	1.00361737143248
798	Guixeres	0.344955274003974	0.0122987701229877	2.29827681833878
799	Falguera	0.346969964762689	0.0090990900909909	1.2233826636523
800	Falguera	0.378273894345356	0.0086991300869913	1.38677516777068
801	Nerja	0.35499560490464	0.0082991700829917	2.33866963408887
802	Cova de les Cendres	0.332987678169163	0.0096990300969903	1.8403920410201
803	Guixeres	0.356752770979751	0.0100989901009899	4.04190658792853
804	Benàmer	0.378916161105936	0.0068993100689931	1.34710120651871
805	Nerja	0.342098856457844	0.0093990600939906	3.62043489960954
806	Cova Or	0.354402515168422	0.0097990200979902	1
807	Benàmer	0.339474734782532	0.0127987201279872	1.97298682756722
808	Cova de les Cendres	0.375510022171576	0.0071992800719928	1
809	Guixeres	0.397494204164166	0.0046995300469953	2.50672990720719
810	Cueva del Toro	0.36605629683569	0.0087991200879912	2.70327008713037
811	Guixeres	0.379080180059291	0.0048995100489951	3.23683387413621
812	Benàmer	0.404705095043117	0.002999700029997	1
813	Cova Or	0.366970328068313	0.007999200079992	1
814	Los Castillejos	0.342598602504123	0.0092990700929907	3.55648662649095
815	Barranquet	0.388603452962618	0.0053994600539946	1.49906463734806
816	Valmayor	0.362687577268403	0.0074992500749925	2.47121016915888
817	Guixeres	0.34047133056886	0.0107989201079892	3.52281785743311
818	Cova Or	0.378809579795516	0.0067993200679932	1.77532690612599
819	Cueva del Toro	0.359491504067569	0.0080991900809919	3.45918700706214
820	Benàmer	0.332136844189935	0.0094990500949905	1
821	Cova de les Cendres	0.360069363773607	0.0086991300869913	1
822	Valmayor	0.394984956368725	0.0042995700429957	5.12247891137376
823	Guixeres	0.367589912439769	0.0072992700729927	3.66193941814825
824	Los Castillejos	0.376993703442799	0.0067993200679932	2.11192739155143
825	Cova de les Cendres	0.340890105147927	0.005999400059994	2.93978758206591
826	Cova de les Cendres	0.385382617176864	0.0057994200579942	1.40521017938852
827	Cova Or	0.331326324634466	0.0120987901209879	1
828	Barranquet	0.366547482651398	0.0090990900909909	1.60505276406184
829	Barranquet	0.350533683394499	0.0066993300669933	1.26206097612157
830	El Retamar	0.336046938451455	0.0172982701729827	4.66565941059962
831	Nerja	0.393514722308641	0.0054994500549945	4.48497068934143
832	Guixeres	0.372006339694292	0.0077992200779922	1.83467286858708
833	Benàmer	0.349539817276997	0.0105989401059894	1.44057102890685
834	Cueva del Toro	0.396168045851995	0.0085991400859914	2.49665157506242
835	Barranquet	0.388005437174872	0.0058994100589941	2.47057484643534
836	Cova de les Cendres	0.363785593055893	0.0067993200679932	1.69971652692184
837	Barranquet	0.362866193173304	0.0076992300769923	1
838	El Retamar	0.345347357167928	0.0125987401259874	4.26158939685673
839	Cueva de Chaves	0.358036532960374	0.005999400059994	1.64188446227461
840	Valmayor	0.350597248383504	0.0094990500949905	1.74882669281214
841	Guixeres	0.360213686877469	0.0073992600739926	2.08133605690673
842	Cova de les Cendres	0.341556953453938	0.0100989901009899	1.10993570555001
843	Benàmer	0.391568955951515	0.0062993700629937	3.60516009772196
844	Cueva de Chaves	0.348236763119753	0.0111988801119888	2.66688244206831
845	Cova de les Cendres	0.365850301480989	0.0082991700829917	1.1306295902282
846	Benàmer	0.38642210240137	0.0071992800719928	1.16817182097584
847	Guixeres	0.331916866776972	0.0101989801019898	3.12656225673854
848	El Retamar	0.380953995811528	0.0044995500449955	5.48020307261497
849	Falguera	0.378998884056492	0.0071992800719928	1
850	Cova de les Cendres	0.386493903799952	0.0053994600539946	1.19390044081956
851	Los Castillejos	0.396863536214044	0.0047995200479952	1.89103570919484
852	Guixeres	0.382355896656997	0.0050994900509949	3.16892339685932
853	El Retamar	0.372901162905471	0.0042995700429957	3.35768314853311
854	Barranquet	0.38839572609157	0.0040995900409959	1
855	Cueva del Toro	0.352952620673557	0.0083991600839916	3.90740399064496
856	Benàmer	0.355607243329426	0.0081991800819918	1.94405070243403
857	Cova de les Cendres	0.362228049062732	0.0077992200779922	1
858	Cueva del Toro	0.362824758989906	0.0086991300869913	2.69706243231893
859	Benàmer	0.381827207392676	0.0068993100689931	1
860	Cova de les Cendres	0.375464829786062	0.0076992300769923	1
861	Guixeres	0.402666777361645	0.0042995700429957	2.79902799738571
862	Cueva de Chaves	0.348124337394663	0.004999500049995	3.50195775909349
863	Barranquet	0.374946902931077	0.0037996200379962	1.45011202478781
864	Benàmer	0.333144386051839	0.0128987101289871	1
865	Cova de les Cendres	0.397995039179002	0.0040995900409959	1.13634710399434
866	Cova Or	0.403029305070402	0.0030996900309969	1
867	El Retamar	0.362400818317548	0.0072992700729927	4.1207969388552
868	Cova Or	0.351818514222161	0.0091990800919908	1.23740812251344
869	Cova Or	0.355976608524563	0.0096990300969903	1.15240655327216
870	Benàmer	0.354105984356943	0.0070992900709929	1.48691032733768
871	Valmayor	0.350942921162953	0.0094990500949905	4.21886701907963
872	Nerja	0.35864076839897	0.0102989701029897	4.21471524592489
873	Cova de les Cendres	0.39268542075836	0.0037996200379962	2.91125538513064
874	Valmayor	0.335368002076824	0.008999100089991	2.20832623437047
875	El Retamar	0.378034345896428	0.0071992800719928	5.11583540130407
876	Guixeres	0.333901667519987	0.0113988601139886	3.66595680514351
877	Benàmer	0.390933590129219	0.0043995600439956	1.32549221841618
878	Falguera	0.378239397408057	0.0077992200779922	1
879	Benàmer	0.332058529725077	0.0146985301469853	1
880	Nerja	0.381147085268337	0.0060993900609939	3.61330195305869
881	Cova de les Cendres	0.391772707259053	0.0062993700629937	1
882	El Retamar	0.356322775629591	0.0101989801019898	3.63646105673164
883	Cova de les Cendres	0.376533913039992	0.0062993700629937	1
884	Cova de les Cendres	0.384303735765191	0.0046995300469953	1.10227458178997
885	Cova de les Cendres	0.3401865549849	0.0117988201179882	1
886	Cueva de Chaves	0.382885583721318	0.0048995100489951	3.625698845312
887	Cova de les Cendres	0.349695272436975	0.005999400059994	3.12133421875536
888	Falguera	0.33619256154037	0.0100989901009899	1
889	Valmayor	0.379202196821974	0.0081991800819918	3.53687785143033
890	Cova de les Cendres	0.3773669571411	0.0047995200479952	2.01242422869429
891	Los Castillejos	0.370634106085728	0.0085991400859914	3.82450236445293
892	Cova Or	0.385772110101627	0.0056994300569943	1
893	El Retamar	0.339470199018298	0.0126987301269873	2.90450955294073
894	Los Castillejos	0.399050909726372	0.006999300069993	1.61281824065372
895	Cova de les Cendres	0.346082903276447	0.0095990400959904	1
896	Guixeres	0.338880608024947	0.0113988601139886	4.39254281586036
897	Cueva del Toro	0.361086700135323	0.00999900009999	2.7609463266097
898	Cova Or	0.40311700737845	0.0063993600639936	1
899	Barranquet	0.379353795377267	0.0072992700729927	2.24331255359575
900	Cova de les Cendres	0.372352256232182	0.0066993300669933	1
901	Benàmer	0.341163515901619	0.0076992300769923	2.0647760393098
902	Cova de les Cendres	0.376474145738579	0.0064993500649935	1
903	Barranquet	0.343464610611527	0.00999900009999	1.95917481556535
904	Guixeres	0.391071707748703	0.0033996600339966	2.73229052973911
905	El Retamar	0.346294371517192	0.0093990600939906	4.24918059235439
906	Cova de les Cendres	0.364438713690552	0.0091990800919908	1
907	Cova Or	0.349893696487723	0.008999100089991	1
908	Nerja	0.37091073923287	0.0088991100889911	3.68912191998214
909	Cueva del Toro	0.350218021722355	0.0108989101089891	2.00626876868308
910	Cova de les Cendres	0.390267188030996	0.0061993800619938	1
911	Cueva del Toro	0.394585055743107	0.0052994700529947	2.46715894469991
912	Benàmer	0.402550163308028	0.0056994300569943	1.66645582765341
913	Nerja	0.387120014470987	0.0038996100389961	2.63504586614668
914	Benàmer	0.38148512765994	0.0051994800519948	1.7872111951001
915	Valmayor	0.34431667825316	0.0088991100889911	3.57263148542494
916	Nerja	0.393979746368447	0.0046995300469953	2.68141817733645
917	Guixeres	0.369841954742028	0.0072992700729927	4.99787825444713
918	Nerja	0.348162221474095	0.0108989101089891	4.97000149287283
919	Nerja	0.397105709885344	0.0041995800419958	3.22752275217325
920	Guixeres	0.402841308923025	0.0018998100189981	4.20666693704203
921	Cueva del Toro	0.360749860262729	0.0087991200879912	2.3455146629177
922	Los Castillejos	0.384632926744689	0.005999400059994	2.86082504041493
923	Guixeres	0.391016252805454	0.0041995800419958	3.75200665453449
924	Los Castillejos	0.355304976209511	0.0121987801219878	2.42112706905231
925	Cova Or	0.36472566382642	0.0078992100789921	1
926	Guixeres	0.391361827505509	0.0033996600339966	4.07531167706475
927	Benàmer	0.337488725927989	0.0127987201279872	1
928	Benàmer	0.344048780666939	0.0090990900909909	1
929	Valmayor	0.386837222856206	0.0103989601039896	3.50281695106998
930	Cueva de Chaves	0.340404191881013	0.0106989301069893	4.01770231036469
931	Los Castillejos	0.362789524055192	0.0091990800919908	1.59185443859547
932	Cueva del Toro	0.365072837052388	0.0078992100789921	3.06390140462667
933	Valmayor	0.40329386162071	0.004999500049995	2.53917753465474
934	Guixeres	0.357322570165486	0.0105989401059894	3.63984512718394
935	Cova de les Cendres	0.393886725247357	0.0061993800619938	1
936	Cova de les Cendres	0.331066517342441	0.0093990600939906	2.7487843433395
937	Cueva del Toro	0.344994105867991	0.0097990200979902	4.50050426123664
938	Cova de les Cendres	0.331416431072453	0.010998900109989	1
939	Los Castillejos	0.338965765129798	0.0094990500949905	2.23599647672847
940	Los Castillejos	0.387355486552043	0.0060993900609939	4.46367672661319
941	Cova Or	0.34007289389073	0.0094990500949905	1
942	Benàmer	0.363826699692716	0.0081991800819918	1
943	Cueva del Toro	0.361293713616497	0.0085991400859914	2.8927676833421
944	Benàmer	0.369813228818691	0.0068993100689931	1.47146232876927
945	Nerja	0.389404184868598	0.0074992500749925	2.61077417625114
946	Cova de les Cendres	0.36171028665092	0.0038996100389961	1
947	Benàmer	0.393508867698177	0.0061993800619938	1
948	Los Castillejos	0.39806856200585	0.0042995700429957	2.10176904821768
949	Cueva de Chaves	0.40028844516597	0.0031996800319968	2.7733749245666
950	El Retamar	0.363427962837035	0.0074992500749925	1.87580878157169
951	Benàmer	0.373852567760218	0.006999300069993	2.00651123499498
952	Cova Or	0.333565122506164	0.0098990100989901	1.32586997142062
953	Cova de les Cendres	0.402584849315949	0.0043995600439956	1.52213656025007
954	Los Castillejos	0.367921047990456	0.0083991600839916	3.42709468707442
955	Cueva del Toro	0.334083879531595	0.0116988301169883	2.7574664568156
956	Guixeres	0.364393711601405	0.0084991500849915	2.60145960921422
957	Cova de les Cendres	0.381869467463592	0.0046995300469953	2.01955720661208
958	Los Castillejos	0.402971516117914	0.005999400059994	3.07832033988088
959	El Retamar	0.395104967236121	0.0036996300369963	2.94685801628977
960	Nerja	0.397784015764992	0.0033996600339966	3.75196927346289
961	Guixeres	0.339086488528285	0.0100989901009899	3.05401140475646
962	El Retamar	0.396799649454433	0.0031996800319968	4.80524415727705
963	El Retamar	0.398194458863648	0.0058994100589941	3.86381332760677
964	Cova de les Cendres	0.38861903728712	0.0045995400459954	1.55220842547715
965	Benàmer	0.339137268950912	0.0116988301169883	1.20964540289715
966	Falguera	0.337280001703141	0.0111988801119888	1
967	Los Castillejos	0.397738849331544	0.0064993500649935	3.29770227059722
968	Los Castillejos	0.356359429792364	0.010998900109989	3.44523489685729
969	Nerja	0.376934480152385	0.0084991500849915	3.1741631408222
970	Cova Or	0.403418505379669	0.0032996700329967	1.17403469886631
971	Cova de les Cendres	0.395281196993384	0.0038996100389961	1.10840613266453
972	Cova de les Cendres	0.38014198748365	0.0046995300469953	1
973	Cueva de Chaves	0.399100510290806	0.0067993200679932	4.42802355464548
974	El Retamar	0.371239569063952	0.0060993900609939	3.51058288376778
975	Cova de les Cendres	0.332594342491568	0.0121987801219878	1.02237664256245
976	Los Castillejos	0.355853013483874	0.0137986201379862	2.03790695771575
977	Guixeres	0.351907884078676	0.0101989801019898	4.82536156097427
978	Cueva del Toro	0.341977715669421	0.0095990400959904	2.4192459483631
979	Falguera	0.364487358825037	0.0083991600839916	1.30129614925012
980	Valmayor	0.377827811359498	0.0033996600339966	4.33422759721056
981	Nerja	0.334941231577627	0.0113988601139886	4.01404018985108
982	Falguera	0.357105655327871	0.0084991500849915	1
983	Cova de les Cendres	0.339828819352302	0.011998800119988	2.58455664446577
984	Cova de les Cendres	0.389754380504606	0.0061993800619938	1.61573505681008
985	Valmayor	0.397851617166014	0.0048995100489951	2.52344823401421
986	Cova de les Cendres	0.339446273938347	0.0101989801019898	1
987	Nerja	0.350710244554786	0.0140985901409859	4.22778938123956
988	Cueva de Chaves	0.370746809418589	0.0081991800819918	1.52273114930838
989	Benàmer	0.357546613351609	0.0092990700929907	1.42079330610111
990	Cueva de Chaves	0.335433321243448	0.0122987701229877	2.13819626213983
991	Cova de les Cendres	0.346704740800182	0.0096990300969903	1.33684812182561
992	Cueva de Chaves	0.403691654138228	0.0047995200479952	1.76237250246108
993	Cueva del Toro	0.387736953404129	0.0041995800419958	2.40164326084778
994	Falguera	0.369144466215459	0.0072992700729927	2.54395866986364
995	Cova de les Cendres	0.349415642737617	0.0093990600939906	1.1687670253776
996	Cova Or	0.344259640868733	0.0105989401059894	1
997	Benàmer	0.368319855882854	0.006999300069993	1
998	Valmayor	0.367144339243692	0.0087991200879912	5.19275970246643
999	Guixeres	0.378964185786512	0.010998900109989	5.68223360741511
1000	Cova de les Cendres	0.357280421713957	0.007999200079992	1.04372386781499
