# Supplementary material for: The spread of agriculture in Iberia through Approximate Bayesian Computation and Neolithic projectile tools
Source: PLoS One. 2021 Dec 28;16(12):e0261813. doi: 10.1371/journal.pone.0261813 (PMC8714124; doi:10.1371/journal.pone.0261813)
Supplement: S2 File. Reproducibility — It includes a readme file with further indications. (ZIP) [file pone.0261813.s002.zip › S2_File/Data/P3_double.csv]

	Origin1	Origin2	Ms	Mp	r
1	Guixeres	Cueva de Chaves	0.365876758042683	0.0068993100689931	3.00714967474527
2	Nerja	Cova de les Cendres	0.379129771806429	0.0055994400559944	1.6684433054622
3	Falguera	Valmayor	0.374349338021451	0.0075992400759924	1.17546049347493
4	Barranquet	Cueva de Chaves	0.36409560917855	0.0093990600939906	0.99124336697939
5	Benàmer	Falguera	0.364634588441748	0.0083991600839916	0.940267885486986
6	Barranquet	Cova de les Cendres	0.374632297988372	0.0064993500649935	0.974815662017999
7	Barranquet	Benàmer	0.34116573406483	0.007999200079992	1.17090286452041
8	Benàmer	Cueva del Toro	0.365837019563143	0.0083991600839916	1.76276289580703
9	Barranquet	Nerja	0.376138477218182	0.0070992900709929	0.875661809450531
10	Barranquet	Benàmer	0.392509533522523	0.0056994300569943	0.903669967622731
11	Valmayor	Mas d’Is	0.362354662356209	0.0067993200679932	1.10248208989969
12	Falguera	Cova Or	0.359771206788886	0.0063993600639936	1.17592603296637
13	Falguera	El Retamar	0.356831280598527	0.0090990900909909	3.59725864492425
14	Guixeres	Cueva del Toro	0.359972029384719	0.0096990300969903	0.892789113027009
15	Valmayor	Falguera	0.352024904663642	0.0082991700829917	2.81305368158602
16	Benàmer	Cova de les Cendres	0.369823029649066	0.0062993700629937	0.984529371882517
17	Barranquet	Benàmer	0.353902725774074	0.0084991500849915	1.50997170122717
18	Cueva del Toro	Cueva de Chaves	0.343008394320157	0.0091990800919908	3.461155678717
19	Cueva del Toro	Benàmer	0.371391153838962	0.0074992500749925	1.27292426587451
20	Nerja	Benàmer	0.360526319155803	0.0111988801119888	1.36953208404544
21	Benàmer	Los Castillejos	0.366031630777928	0.0117988201179882	0.971588322988701
22	Cueva del Toro	Cova Or	0.353456749191403	0.007999200079992	0.990760131069238
23	Barranquet	Falguera	0.373631104746669	0.0056994300569943	1.27836839979869
24	Benàmer	Cueva del Toro	0.383400829996218	0.0054994500549945	1.60543294319178
25	Barranquet	Cova de les Cendres	0.361131597058595	0.0081991800819918	1.50360661536436
26	Mas d’Is	Cova de les Cendres	0.38182766408255	0.0041995800419958	1.12035190695908
27	El Retamar	Cova de les Cendres	0.37880394621277	0.0073992600739926	4.3639849458387
28	Cova Or	Benàmer	0.371643292279056	0.0062993700629937	1.03221556269667
29	Cova Or	Cova de les Cendres	0.380970663233978	0.0058994100589941	0.934485249228241
30	Benàmer	Cova de les Cendres	0.366319865513858	0.0094990500949905	0.967333808771043
31	Guixeres	Valmayor	0.348314066325683	0.013998600139986	3.86730988894218
32	Cova de les Cendres	Nerja	0.379975658436328	0.0083991600839916	0.931115122675723
33	Cova de les Cendres	Falguera	0.361193750774494	0.0071992800719928	0.872209674579321
34	Cueva del Toro	Cova Or	0.367825731075461	0.0056994300569943	1.76342228019973
35	Benàmer	Nerja	0.349586498255913	0.0141985801419858	0.971132658724292
36	Cueva de Chaves	El Retamar	0.347163048746373	0.010998900109989	3.94217233142904
37	Cova de les Cendres	Benàmer	0.360750701575372	0.0070992900709929	0.910287355269367
38	Nerja	Cova Or	0.35345481842325	0.0080991900809919	3.73963411176629
39	Cova de les Cendres	Cova Or	0.353863383329254	0.0072992700729927	1.65059791408527
40	Cova Or	Los Castillejos	0.344338398647134	0.0105989401059894	1.08731455169639
41	Benàmer	Falguera	0.357251312057698	0.0076992300769923	0.971835494811662
42	Cova Or	Valmayor	0.372951712339585	0.005999400059994	0.976345758123117
43	Guixeres	Barranquet	0.392201363043338	0.0020997900209979	1.30515965512108
44	Los Castillejos	Falguera	0.364126717877597	0.0086991300869913	0.893534435132008
45	Falguera	El Retamar	0.360778942558467	0.008999100089991	5.48867535589336
46	El Retamar	Cova de les Cendres	0.347836506141118	0.0094990500949905	4.0777729359617
47	Falguera	Los Castillejos	0.354611927874	0.0096990300969903	0.887036683542024
48	Los Castillejos	Falguera	0.348348833726203	0.0112988701129887	0.9053764004373
49	Cova de les Cendres	Barranquet	0.361738089903429	0.0082991700829917	0.943164168230523
50	Cova de les Cendres	Benàmer	0.355586436569733	0.0083991600839916	1.02947211001702
51	Cova Or	Benàmer	0.354389934409181	0.0100989901009899	1.11410469971502
52	Mas d’Is	Valmayor	0.372922576903355	0.0061993800619938	2.57039039365115
53	Benàmer	Falguera	0.340167676635955	0.0097990200979902	1.01653552394099
54	Cueva de Chaves	El Retamar	0.340634002871096	0.0136986301369863	4.21745801324844
55	Barranquet	Cova de les Cendres	0.367825212585017	0.0090990900909909	0.947713810261281
56	Cova Or	Barranquet	0.363567029156511	0.0065993400659934	0.971613991414895
57	Nerja	Benàmer	0.356301358348218	0.0143985601439856	0.87561536508106
58	Benàmer	Cova de les Cendres	0.366565145701245	0.0061993800619938	1.40481936042913
59	Benàmer	Cova Or	0.378169897380056	0.0051994800519948	1.02215766599498
60	Valmayor	Barranquet	0.361757881389163	0.012998700129987	3.66331181628678
61	El Retamar	Cova de les Cendres	0.34471687973982	0.0160983901609839	1.05275628778436
62	Cova de les Cendres	El Retamar	0.341459764909718	0.0102989701029897	5.22329353962306
63	Nerja	Cova de les Cendres	0.347700839702812	0.0122987701229877	0.9324013976567
64	Barranquet	Nerja	0.370326199547267	0.0065993400659934	3.51670211862192
65	Valmayor	Los Castillejos	0.350732131355471	0.0088991100889911	1.07618260248066
66	Benàmer	Nerja	0.363907734342828	0.0086991300869913	1.23754977398444
67	Cueva del Toro	Valmayor	0.376320423717988	0.0097990200979902	3.81989406055296
68	Cova de les Cendres	Nerja	0.37618770552722	0.0087991200879912	0.967736428365688
69	Cova de les Cendres	Benàmer	0.373040003561542	0.0075992400759924	1.03511179246417
70	Mas d’Is	Falguera	0.350337532441355	0.0072992700729927	1.04479900660216
71	Nerja	Barranquet	0.351221935666862	0.0165983401659834	1.34427890813887
72	Los Castillejos	Cueva de Chaves	0.379816995951622	0.0074992500749925	1.00433183783033
73	Benàmer	Cova de les Cendres	0.364377861993141	0.006999300069993	1.00105331218637
74	Cueva del Toro	Cova Or	0.347363742932697	0.0103989601039896	0.962387816495632
75	Barranquet	Falguera	0.350755930535679	0.008999100089991	0.98014062351662
76	Benàmer	Falguera	0.392110110850026	0.003999600039996	0.996948195331232
77	Cova Or	Benàmer	0.370849078412285	0.007999200079992	1.0810424795698
78	El Retamar	Valmayor	0.379179213611259	0.006999300069993	4.10903877237415
79	Valmayor	Barranquet	0.366100964582779	0.0075992400759924	1.00445153717308
80	Falguera	Cova de les Cendres	0.388728924532974	0.0080991900809919	0.988283614797711
81	Falguera	Los Castillejos	0.362422178952776	0.0070992900709929	0.927437181627648
82	Cueva del Toro	Falguera	0.350618994362559	0.0075992400759924	0.878798224078268
83	Guixeres	Falguera	0.372035199279422	0.0087991200879912	2.96222091980715
84	Cova de les Cendres	Benàmer	0.36383010407746	0.007999200079992	0.980970294808673
85	Falguera	Cueva de Chaves	0.379535529732955	0.0080991900809919	0.989669544970399
86	Cova de les Cendres	Nerja	0.363107887579407	0.0126987301269873	1.09093862654152
87	Nerja	Barranquet	0.379165187242819	0.0078992100789921	0.989281056668438
88	Cueva del Toro	Cueva de Chaves	0.367989839489656	0.0068993100689931	0.832287097783227
89	Cova Or	Benàmer	0.361938478500037	0.0073992600739926	1.15629558556276
90	Benàmer	Cova de les Cendres	0.386624018618937	0.0053994600539946	0.84094641709526
91	Barranquet	Benàmer	0.353732571985349	0.0078992100789921	1.09706445643163
92	Benàmer	Cova de les Cendres	0.343626093824189	0.0088991100889911	1.01959355557536
93	Benàmer	Falguera	0.356275162687076	0.0068993100689931	1.58730345329521
94	Barranquet	Cova de les Cendres	0.378231719424394	0.0056994300569943	0.988807572946838
95	Cova Or	Barranquet	0.376414371434675	0.0051994800519948	0.904422995651451
96	Falguera	Barranquet	0.38958932119485	0.002999700029997	0.930220660137879
97	Guixeres	Los Castillejos	0.349006913094301	0.011998800119988	3.96602362361785
98	Valmayor	El Retamar	0.378150178719492	0.0044995500449955	1.76692309557935
99	Benàmer	El Retamar	0.359040177644748	0.0052994700529947	4.15610112784418
100	Falguera	Nerja	0.358526452843918	0.0094990500949905	1.0519362615986
101	Falguera	Barranquet	0.366213967510168	0.0092990700929907	0.909802222546606
102	Cova de les Cendres	Nerja	0.345169737002637	0.0118988101189881	0.956124345751733
103	Guixeres	Falguera	0.369086816383347	0.006999300069993	3.13699348612857
104	Cova de les Cendres	Nerja	0.368707092800615	0.0136986301369863	0.88706248680635
105	Falguera	Cova de les Cendres	0.366697547312753	0.0070992900709929	1.08315283499558
106	Cueva del Toro	Benàmer	0.367273710714611	0.0073992600739926	1.12800739602736
107	Los Castillejos	Cueva del Toro	0.368384430448792	0.0078992100789921	2.98066776672261
108	Benàmer	El Retamar	0.344989587850312	0.008999100089991	3.12646455346593
109	Cova de les Cendres	Benàmer	0.390464797729451	0.0070992900709929	1.21447955534478
110	Cueva del Toro	Guixeres	0.383042500266426	0.0060993900609939	4.24484208836867
111	Valmayor	Cueva de Chaves	0.384080703469656	0.0083991600839916	3.72546987597672
112	Barranquet	Cova de les Cendres	0.388840747160496	0.0030996900309969	1.57271519076057
113	Falguera	Nerja	0.357605534002749	0.0124987501249875	0.976869202192981
114	Guixeres	Cueva del Toro	0.379083426209465	0.005999400059994	0.866963589154571
115	Falguera	Nerja	0.345399929035393	0.0126987301269873	0.964745350116466
116	Guixeres	Cueva del Toro	0.342476408745171	0.0077992200779922	3.19919744084612
117	Cova de les Cendres	Barranquet	0.393661308622473	0.0033996600339966	1.05198416833331
118	Barranquet	Benàmer	0.350802995826058	0.0116988301169883	1.0210335588051
119	Falguera	Barranquet	0.373736017866853	0.0054994500549945	0.912589442710282
120	Barranquet	Falguera	0.37452995549832	0.0061993800619938	0.921998933155898
121	Falguera	Mas d’Is	0.370999079205678	0.0080991900809919	1.0549325935533
122	Cova Or	Falguera	0.386697703583386	0.0072992700729927	1.41092348993658
123	Nerja	Barranquet	0.37583927782259	0.0092990700929907	3.32667389532018
124	Cueva del Toro	Benàmer	0.364430389973082	0.0084991500849915	1.12206680242987
125	Mas d’Is	El Retamar	0.370377975411065	0.0073992600739926	4.12222657799472
126	Falguera	Nerja	0.392739845000764	0.005999400059994	1.04066649423484
127	Cova de les Cendres	Benàmer	0.377378977469801	0.0051994800519948	1.0922283877078
128	Nerja	Falguera	0.35765344947792	0.0141985801419858	0.958902350447747
129	Cueva del Toro	Valmayor	0.389788743508309	0.0073992600739926	4.27110240702257
130	Falguera	Barranquet	0.346866606584278	0.0097990200979902	0.990178024975086
131	Barranquet	Cova de les Cendres	0.385353978389319	0.0047995200479952	0.863582646091011
132	Cova Or	Barranquet	0.343331407242499	0.0077992200779922	0.888798420530418
133	Cueva del Toro	Guixeres	0.373029932895055	0.0058994100589941	4.77846184955749
134	El Retamar	Cova de les Cendres	0.374135567186307	0.0084991500849915	0.972821930045982
135	Valmayor	Cueva de Chaves	0.38239629739521	0.0076992300769923	3.89911847038969
136	Benàmer	Cova de les Cendres	0.344976830030038	0.0103989601039896	0.895516344000486
137	Cova Or	Cova de les Cendres	0.36465923459681	0.0086991300869913	1.03844651023821
138	Cova Or	Los Castillejos	0.37511753728205	0.0065993400659934	0.980618323643707
139	Guixeres	Valmayor	0.37269700843226	0.0064993500649935	4.78083100770824
140	Benàmer	Cova de les Cendres	0.366030854246284	0.0068993100689931	1.03748453975995
141	Benàmer	Guixeres	0.392573085619941	0.0048995100489951	1.93422638306069
142	Nerja	Cova de les Cendres	0.347406960151429	0.0084991500849915	0.979353300445192
143	Falguera	Los Castillejos	0.373931852008411	0.0082991700829917	0.893350556407352
144	Benàmer	Cova de les Cendres	0.371504510515263	0.008999100089991	0.979107366779634
145	Benàmer	Cova de les Cendres	0.358728692826861	0.0078992100789921	1.18657988206113
146	Valmayor	Barranquet	0.385782190351684	0.0090990900909909	3.60487976033782
147	Benàmer	Falguera	0.360121917376681	0.0072992700729927	1.0072214434314
148	Benàmer	Valmayor	0.378587396409961	0.0048995100489951	1.76819892089976
149	Benàmer	Cova de les Cendres	0.380854954906272	0.0036996300369963	1.53619047979869
150	Falguera	Los Castillejos	0.385464418785743	0.0101989801019898	0.943729626398245
151	Barranquet	Cova de les Cendres	0.354115973976924	0.0112988701129887	0.948046872454256
152	Falguera	Barranquet	0.363881761622163	0.0076992300769923	1.00698680182962
153	Cova Or	Benàmer	0.392171828404789	0.0034996500349965	1.0248473236227
154	Benàmer	Cova Or	0.340067373529703	0.0115988401159884	1.0223759399916
155	Nerja	Benàmer	0.351372762638374	0.0105989401059894	1.02248404756459
156	Mas d’Is	Cova de les Cendres	0.375674472885194	0.0061993800619938	0.970743271248465
157	Cova de les Cendres	Falguera	0.354110715952083	0.0097990200979902	0.943471269924144
158	Nerja	Los Castillejos	0.357063134149442	0.0085991400859914	3.4897474981588
159	Cova de les Cendres	Falguera	0.360056264283716	0.0078992100789921	1.15407256057273
160	Cueva del Toro	Benàmer	0.392530088290159	0.0056994300569943	1.1337091528974
161	Cova Or	Los Castillejos	0.389783189670162	0.0050994900509949	0.906291217665956
162	Guixeres	Benàmer	0.355246733807807	0.0060993900609939	4.45511078200524
163	Nerja	Cueva de Chaves	0.353688087645074	0.0131986801319868	1.62255064159504
164	El Retamar	Nerja	0.358721168102055	0.0087991200879912	2.30575851486465
165	Mas d’Is	Guixeres	0.340903507649688	0.011998800119988	3.98659206024839
166	Barranquet	Benàmer	0.378526532278731	0.0063993600639936	1.0676936127709
167	Cova de les Cendres	Nerja	0.354749394568564	0.0075992400759924	0.951991321646044
168	Guixeres	Barranquet	0.367396089579654	0.0075992400759924	3.10491286786965
169	Barranquet	Cova de les Cendres	0.360006200225829	0.0093990600939906	1.26190997416574
170	Cova Or	Benàmer	0.343785492045499	0.0108989101089891	0.861151163226938
171	Guixeres	Cueva del Toro	0.388394354148377	0.0074992500749925	1.12269143060031
172	Nerja	Cova Or	0.369160966192064	0.0057994200579942	2.28698433769957
173	Falguera	El Retamar	0.360622956829083	0.0115988401159884	4.99802195464775
174	Nerja	Los Castillejos	0.38696250034447	0.0034996500349965	3.12374049674054
175	Los Castillejos	El Retamar	0.364681383345947	0.0110988901109889	4.15539342029455
176	Guixeres	Cova de les Cendres	0.387078060168971	0.0066993300669933	3.29648504215866
177	Cova de les Cendres	Los Castillejos	0.374579914013236	0.0074992500749925	0.975309771356785
178	Cueva del Toro	Cueva de Chaves	0.341957461033807	0.0103989601039896	2.37714144095941
179	El Retamar	Cueva del Toro	0.35012178503329	0.0092990700929907	4.27313788147832
180	Cova Or	Barranquet	0.38515319201352	0.0051994800519948	1.29876422066763
181	Benàmer	Cova de les Cendres	0.355065960432173	0.0080991900809919	3.48068536686479
182	Falguera	Cova de les Cendres	0.384759553506325	0.0060993900609939	0.895189349489126
183	Cova Or	Barranquet	0.348687075670443	0.0102989701029897	0.92766872671975
184	Cueva del Toro	Valmayor	0.374758839181139	0.010998900109989	1.05434497277746
185	Los Castillejos	Guixeres	0.365053020211925	0.0078992100789921	0.970295224853636
186	Cova Or	Cueva del Toro	0.362481765318773	0.0046995300469953	1.46251793661879
187	Cova Or	Los Castillejos	0.381961459231169	0.0058994100589941	1.00443657296517
188	Cova de les Cendres	Cova Or	0.363327849204037	0.0054994500549945	1.74999520857732
189	Barranquet	Cova de les Cendres	0.364256407101065	0.007999200079992	1.04965275080536
190	Cueva del Toro	Guixeres	0.365592326461634	0.008999100089991	2.86930748916862
191	Benàmer	Cova de les Cendres	0.372447856283521	0.0075992400759924	0.864152940235534
192	Falguera	El Retamar	0.346101339079669	0.0083991600839916	4.53269273387483
193	Barranquet	Cova Or	0.371939491037188	0.0073992600739926	1.1518503896397
194	Valmayor	Barranquet	0.344865506711076	0.0090990900909909	2.41769666533285
195	Cueva del Toro	Cova Or	0.350691193072334	0.0137986201379862	1.15019461288012
196	Nerja	Cueva de Chaves	0.390570188991138	0.0042995700429957	2.22855517091246
197	Los Castillejos	El Retamar	0.354244233490798	0.0078992100789921	3.01610635401076
198	Cueva del Toro	Los Castillejos	0.390042244527284	0.0045995400459954	2.16357710033847
199	Falguera	Barranquet	0.342102019987908	0.0098990100989901	1.04576155235034
200	Falguera	Cova de les Cendres	0.360253139302787	0.0091990800919908	0.989793001878487
201	Nerja	Falguera	0.392866075548067	0.0071992800719928	1.4588328492628
202	Mas d’Is	El Retamar	0.362509244184597	0.005999400059994	4.21699846367182
203	Cova de les Cendres	Los Castillejos	0.36059480051776	0.0083991600839916	2.04607986908932
204	Cova Or	Barranquet	0.360912984782112	0.006999300069993	0.911200954954665
205	Cova Or	Barranquet	0.365280097287098	0.0094990500949905	0.984820547465939
206	Cueva de Chaves	Cueva del Toro	0.385417354939866	0.005999400059994	4.36230284905433
207	Nerja	Cueva del Toro	0.343645002326411	0.0127987201279872	5.50891492753923
208	Barranquet	Benàmer	0.359593759947072	0.0064993500649935	1.15247518781013
209	Barranquet	Benàmer	0.341826661760006	0.0111988801119888	0.987170545744567
210	Barranquet	Cova de les Cendres	0.388242083547448	0.0046995300469953	0.986995955033874
211	Falguera	Barranquet	0.356690720489024	0.0084991500849915	1.08199018234409
212	Barranquet	Benàmer	0.385407142276055	0.0044995500449955	2.10522108592802
213	Cueva del Toro	Cueva de Chaves	0.350659939773806	0.0061993800619938	2.91606779683924
214	Cueva de Chaves	El Retamar	0.373552787054599	0.0058994100589941	4.11091807566006
215	Guixeres	Cova Or	0.364951403042548	0.0076992300769923	1.42800128543968
216	Los Castillejos	Guixeres	0.368400688158964	0.0071992800719928	2.85971619954801
217	Nerja	Cova Or	0.36679250023108	0.0064993500649935	1.51422419285219
218	Falguera	El Retamar	0.370650345042684	0.0073992600739926	4.45179382250821
219	Guixeres	Cueva del Toro	0.345790472361213	0.0100989901009899	0.890205838714014
220	Cueva de Chaves	El Retamar	0.38378037910615	0.0064993500649935	4.37308153090108
221	Mas d’Is	Cova Or	0.361643049312212	0.0086991300869913	1.16715964451267
222	Nerja	Cueva del Toro	0.387863829674095	0.0073992600739926	2.12823363528928
223	Benàmer	Cova Or	0.369285440798701	0.0076992300769923	0.835979857688745
224	El Retamar	Cueva de Chaves	0.376784449966734	0.0063993600639936	1.17416230765667
225	Barranquet	Cova Or	0.363841536517731	0.0087991200879912	1.10078289626259
226	Cueva de Chaves	Guixeres	0.39007154848033	0.0064993500649935	1.83491047822455
227	Falguera	Barranquet	0.368722629800465	0.0062993700629937	0.928391805284786
228	Cova Or	Guixeres	0.364532081978476	0.0078992100789921	1.48687459623154
229	Falguera	Cueva del Toro	0.342201841026801	0.0096990300969903	0.882070123068134
230	Los Castillejos	Guixeres	0.380900057567326	0.0076992300769923	1.06177868094409
231	Cova de les Cendres	Cova Or	0.356765907775174	0.008999100089991	1.03989965591636
232	Cova Or	Cova de les Cendres	0.380436748805346	0.0067993200679932	0.921130878241609
233	Barranquet	Cova de les Cendres	0.376559492370131	0.0051994800519948	1.17300755661318
234	Mas d’Is	Cueva de Chaves	0.363125351902125	0.0081991800819918	0.986888180478992
235	Falguera	Benàmer	0.361380955049837	0.0076992300769923	1.57939581680416
236	Cova Or	Benàmer	0.373019603295675	0.0068993100689931	1.12318341017462
237	El Retamar	Cueva de Chaves	0.339692315374144	0.0111988801119888	1.14833455038962
238	Cueva del Toro	Falguera	0.342253528295091	0.0094990500949905	1.00611757035385
239	Cueva de Chaves	Cova Or	0.374915472186867	0.0054994500549945	3.14946934199914
240	Benàmer	Valmayor	0.374877427972353	0.004999500049995	1.94691858938745
241	Cova de les Cendres	Nerja	0.344930110839133	0.0147985201479852	1.04528700159607
242	Cueva del Toro	Valmayor	0.35276423772827	0.0128987101289871	0.915492976359947
243	Benàmer	Valmayor	0.373704545436993	0.0062993700629937	1.83088693311098
244	Barranquet	Falguera	0.379816471986759	0.0061993800619938	0.98209609651417
245	Cueva del Toro	Valmayor	0.373031858531812	0.0067993200679932	4.89413775138801
246	Barranquet	Cova de les Cendres	0.372235270439571	0.0061993800619938	1.01308182451704
247	Barranquet	Falguera	0.358050541877987	0.0087991200879912	0.932099266719323
248	Nerja	Benàmer	0.382529128317794	0.0102989701029897	0.971650973318632
249	El Retamar	Benàmer	0.352488756093642	0.0084991500849915	3.65927470237751
250	Barranquet	Cova de les Cendres	0.384584268718693	0.0057994200579942	1.600492247885
251	Cova Or	Cueva del Toro	0.386201750205821	0.0060993900609939	1.56957997332793
252	Cueva del Toro	Cova Or	0.382837850398387	0.0076992300769923	0.852870712008501
253	Benàmer	Nerja	0.371697358468364	0.0112988701129887	1.25488163805335
254	Nerja	Benàmer	0.377013224246265	0.0100989901009899	0.954224534815361
255	Guixeres	Cueva del Toro	0.356360595697732	0.0106989301069893	3.5757851680445
256	Mas d’Is	Guixeres	0.379879408523133	0.0045995400459954	3.5926329150005
257	Barranquet	Falguera	0.359106119050502	0.0098990100989901	1.02711634841213
258	Cova de les Cendres	Falguera	0.385873535451314	0.0048995100489951	0.862521883735381
259	Falguera	Cova de les Cendres	0.373634628790966	0.0063993600639936	0.860244144670096
260	Barranquet	Benàmer	0.358212592821428	0.0070992900709929	0.979358058174193
261	Barranquet	Benàmer	0.343806216032542	0.0080991900809919	0.819591432865505
262	Cueva de Chaves	Cova de les Cendres	0.369643630939525	0.007999200079992	2.51802416743031
263	Falguera	El Retamar	0.378960777073716	0.0093990600939906	3.42443561116862
264	Cova de les Cendres	Nerja	0.382894149681466	0.008999100089991	0.846929112049138
265	Cova de les Cendres	Falguera	0.392203320045171	0.0048995100489951	0.835780623690338
266	Falguera	Barranquet	0.356040508550863	0.0076992300769923	1.07140140736914
267	Cova Or	Valmayor	0.351279670684568	0.0084991500849915	1.09741810790741
268	Guixeres	Cueva del Toro	0.355860645540367	0.0091990800919908	0.938615587971025
269	Barranquet	Cova de les Cendres	0.387770611993078	0.0056994300569943	0.890047149378796
270	Cueva del Toro	Valmayor	0.372447997879099	0.0042995700429957	2.65012866389072
271	Cueva del Toro	Benàmer	0.369129123238207	0.0068993100689931	1.03484170062187
272	Cueva de Chaves	Cova de les Cendres	0.364552886857657	0.0098990100989901	2.69114602482777
273	Cueva de Chaves	Cueva del Toro	0.358270676909746	0.0102989701029897	3.87038570773692
274	Los Castillejos	Cova Or	0.349535695254335	0.0083991600839916	1.44404449350815
275	Barranquet	Cova de les Cendres	0.355013681757985	0.0122987701229877	1.03350056634579
276	Guixeres	Valmayor	0.361860638759952	0.0045995400459954	4.69899906932926
277	Barranquet	Guixeres	0.35914351703546	0.0065993400659934	3.24681108501428
278	Cova de les Cendres	Cueva del Toro	0.341839500049646	0.0063993600639936	0.968005658224645
279	Cova de les Cendres	Nerja	0.34766782118461	0.0098990100989901	1.0893060002334
280	Cova de les Cendres	Falguera	0.351949922176272	0.0105989401059894	1.06987141899245
281	El Retamar	Los Castillejos	0.386612172363575	0.0046995300469953	2.93756791567448
282	Cueva del Toro	Cueva de Chaves	0.363329219379065	0.0104989501049895	0.984583658882872
283	Barranquet	Falguera	0.378038063973867	0.0060993900609939	0.930047948241331
284	Cova Or	Benàmer	0.375219078097044	0.0057994200579942	0.910620576119847
285	Falguera	Barranquet	0.363337791749174	0.0086991300869913	0.961139140051757
286	Cueva del Toro	Cova Or	0.34077610618094	0.0123987601239876	0.972542244652325
287	Falguera	Barranquet	0.344755989818404	0.0107989201079892	0.922381892012051
288	Guixeres	Nerja	0.386613489730618	0.0048995100489951	3.64998352827171
289	Guixeres	Mas d’Is	0.383103823091069	0.0064993500649935	0.871849199190435
290	Cueva del Toro	Guixeres	0.351146573096728	0.007999200079992	4.47327979801781
291	Falguera	Los Castillejos	0.389794811940002	0.0056994300569943	0.830867401954814
292	Barranquet	Cova Or	0.366850967872776	0.0071992800719928	1.30839668659061
293	Cueva del Toro	Cova de les Cendres	0.363270502449201	0.0067993200679932	1.47330543858736
294	Nerja	Benàmer	0.389070613492015	0.0071992800719928	2.23569949719494
295	Benàmer	Cova de les Cendres	0.349650858400728	0.0103989601039896	1.36547803853876
296	Cova Or	Los Castillejos	0.348943045776307	0.0131986801319868	0.851784355031605
297	Valmayor	Cova de les Cendres	0.376543607968293	0.0072992700729927	4.69882238899701
298	Cueva del Toro	Cueva de Chaves	0.383094404076257	0.007999200079992	0.890513026802591
299	Falguera	Los Castillejos	0.34478648193211	0.0102989701029897	0.860596903146795
300	Cova de les Cendres	Los Castillejos	0.347404224834646	0.0145985401459854	0.900543208179439
301	Cova de les Cendres	Los Castillejos	0.350297084057292	0.0133986601339866	1.51242570914759
302	Falguera	Barranquet	0.365702935860592	0.0082991700829917	0.979009378171785
303	Valmayor	El Retamar	0.349983087054879	0.0135986401359864	1.87166019967054
304	Valmayor	Guixeres	0.345091679044231	0.0100989901009899	3.86710942184577
305	Barranquet	El Retamar	0.343308391713244	0.0124987501249875	1.02300726954378
306	Valmayor	Los Castillejos	0.379278686519645	0.0052994700529947	1.56003411871836
307	Benàmer	Cueva del Toro	0.376113539579437	0.0058994100589941	0.93253956139341
308	El Retamar	Falguera	0.370707374057016	0.0071992800719928	3.56152439075038
309	Falguera	Cova de les Cendres	0.355062933418735	0.0104989501049895	1.04936597738136
310	Benàmer	Cova de les Cendres	0.382696381852448	0.0047995200479952	1.00568556700352
311	Cova Or	Nerja	0.368772376154215	0.008999100089991	3.13920385585605
312	Barranquet	Cova de les Cendres	0.380838192598181	0.0053994600539946	1.06512268078999
313	Cova Or	Nerja	0.345140362320093	0.00999900009999	0.924516669564118
314	Cova de les Cendres	Cova Or	0.36309199225957	0.0103989601039896	1.10979827950667
315	Barranquet	Benàmer	0.354155077732228	0.0100989901009899	1.14057361017542
316	Nerja	Cova de les Cendres	0.375472414917258	0.0086991300869913	1.57961997641239
317	Cueva del Toro	Cova de les Cendres	0.381328221096698	0.0050994900509949	1.47146410845744
318	Falguera	Cova Or	0.343985298479929	0.0108989101089891	1.73752353269905
319	Mas d’Is	Valmayor	0.376135319491967	0.0078992100789921	2.75559115732658
320	Falguera	Barranquet	0.370575661592186	0.0067993200679932	1.04496016571691
321	Benàmer	Falguera	0.349504837383732	0.0095990400959904	1.11319788806509
322	Barranquet	Cova de les Cendres	0.361758518988368	0.0077992200779922	1.06757118128939
323	Nerja	Cova de les Cendres	0.367510894305008	0.0071992800719928	0.967553194059024
324	Cova de les Cendres	Barranquet	0.391814785894312	0.0058994100589941	0.965568652912523
325	Cova Or	Barranquet	0.352484026824422	0.0065993400659934	0.877390744176619
326	Cueva del Toro	Benàmer	0.359492609388824	0.0095990400959904	1.19792045801929
327	Nerja	Barranquet	0.384459985334752	0.0065993400659934	0.993656012321038
328	Cova Or	Los Castillejos	0.344766316857736	0.0108989101089891	0.936392325449884
329	Cova Or	Benàmer	0.369616365895484	0.0073992600739926	2.51602153244634
330	Valmayor	Los Castillejos	0.361088003160138	0.0087991200879912	1.06894461048881
331	Benàmer	Cova de les Cendres	0.367876123981687	0.0074992500749925	0.884763885479207
332	Falguera	Barranquet	0.35137889217027	0.0091990800919908	1.17690404815484
333	Cueva del Toro	Cova Or	0.344592025223486	0.0115988401159884	1.0760509718839
334	Cova Or	Valmayor	0.3928738129402	0.0050994900509949	1.1268619900821
335	Guixeres	Cueva del Toro	0.362353987467796	0.0071992800719928	3.11471593582979
336	Mas d’Is	Falguera	0.364678717367188	0.0092990700929907	0.941835325612255
337	Falguera	Los Castillejos	0.354380246807688	0.0145985401459854	1.10633319822056
338	Cova de les Cendres	Cueva del Toro	0.374881978070465	0.0054994500549945	0.97896452558417
339	Barranquet	Benàmer	0.388571128068019	0.0061993800619938	1.14530303558345
340	Barranquet	Benàmer	0.36371423682497	0.0078992100789921	1.77405720648142
341	Nerja	Benàmer	0.383797682148878	0.0050994900509949	1.89096650719224
342	Barranquet	Cova de les Cendres	0.389016167478667	0.0052994700529947	0.895604893967323
343	Cova de les Cendres	Los Castillejos	0.392929340509979	0.0062993700629937	1.76915091701422
344	Barranquet	Benàmer	0.391109184557599	0.0050994900509949	0.849903144023689
345	Cueva del Toro	Valmayor	0.383709717226049	0.004999500049995	0.90449532238725
346	El Retamar	Cova de les Cendres	0.374128076124185	0.0063993600639936	4.96668402948791
347	Falguera	El Retamar	0.352841684097913	0.0093990600939906	4.65735560475895
348	Benàmer	Cova de les Cendres	0.375426665542295	0.0034996500349965	1.04032871230526
349	El Retamar	Cueva del Toro	0.339927104056343	0.00999900009999	3.70989815732713
350	Guixeres	Cova de les Cendres	0.367179595440572	0.0080991900809919	1.55377514387485
351	Mas d’Is	El Retamar	0.390388500383483	0.0060993900609939	4.47026201870985
352	Cova de les Cendres	El Retamar	0.378568752681716	0.0060993900609939	3.24803626764001
353	El Retamar	Valmayor	0.382117596513687	0.0055994400559944	4.22002910141638
354	Falguera	Guixeres	0.346592939005598	0.0105989401059894	1.99120400955425
355	Cueva del Toro	Guixeres	0.372415357250434	0.0084991500849915	3.0941234752262
356	Barranquet	Falguera	0.367240023465185	0.0078992100789921	0.908793258369428
357	Nerja	Cova de les Cendres	0.385403162196895	0.0052994700529947	1.59719626340271
358	Nerja	Benàmer	0.379971582970302	0.0102989701029897	1.20970116575886
359	Cova Or	Benàmer	0.361504236479093	0.0083991600839916	0.971422179448399
360	Cueva de Chaves	Cueva del Toro	0.365027289844905	0.0073992600739926	3.16500584242191
361	Cova de les Cendres	Los Castillejos	0.387738956423544	0.0062993700629937	0.903743386165797
362	Los Castillejos	El Retamar	0.370864382699189	0.005999400059994	2.67377378500461
363	Benàmer	Cueva de Chaves	0.391452844300247	0.0078992100789921	3.46091238285951
364	Cova de les Cendres	Cova Or	0.372801049076243	0.0078992100789921	1.32177918916474
365	Cova Or	Benàmer	0.364748463095291	0.0062993700629937	0.929466402465984
366	Benàmer	El Retamar	0.348616276019792	0.0095990400959904	4.27280577324543
367	Nerja	Benàmer	0.38218294849053	0.0070992900709929	0.914544643815938
368	Nerja	Benàmer	0.344110128632511	0.0154984501549845	1.13230367691799
369	Nerja	El Retamar	0.376098332079727	0.0056994300569943	3.32235563321886
370	Cueva del Toro	Cova Or	0.373752557030181	0.0057994200579942	1.73251230455821
371	Cova Or	Barranquet	0.385914451620067	0.0051994800519948	0.902897551846779
372	Nerja	Guixeres	0.367889184018881	0.0067993200679932	4.78739794845229
373	Benàmer	Cueva del Toro	0.351477936225561	0.0101989801019898	1.72124626560356
374	Benàmer	Cova de les Cendres	0.387522391323892	0.005999400059994	1.04103731789719
375	Benàmer	El Retamar	0.34971965627932	0.0097990200979902	2.98239021614785
376	Mas d’Is	El Retamar	0.340500210620665	0.0113988601139886	4.19305022472679
377	Benàmer	Barranquet	0.390624975962113	0.0051994800519948	1.09619981014314
378	Valmayor	Barranquet	0.390611004910513	0.008999100089991	4.04894870081095
379	Cova Or	Benàmer	0.377050768890247	0.0071992800719928	1.06080947566249
380	Benàmer	Cueva del Toro	0.366130555360589	0.0075992400759924	1.78937652161928
381	Nerja	El Retamar	0.35437607095012	0.0101989801019898	3.2189629444496
382	Guixeres	Cova de les Cendres	0.378352839652421	0.0053994600539946	2.08606990921055
383	Barranquet	Cova de les Cendres	0.367516047307549	0.0064993500649935	1.28475388362709
384	Cova Or	Los Castillejos	0.387083509755509	0.004999500049995	0.968267926095094
385	Cova de les Cendres	Benàmer	0.359310355102763	0.0076992300769923	0.918566463465653
386	Cova de les Cendres	Benàmer	0.376880358279209	0.0060993900609939	1.07554174376473
387	Barranquet	Benàmer	0.366835797718868	0.0081991800819918	1.16223702056894
388	Benàmer	Cova de les Cendres	0.374693969597135	0.0067993200679932	3.35222810873614
389	Barranquet	Cova de les Cendres	0.389290964379472	0.0038996100389961	1.1112021064505
390	Cueva del Toro	Cova de les Cendres	0.373624375166571	0.0077992200779922	1.05773224449074
391	Falguera	Cueva del Toro	0.358418304890135	0.0100989901009899	0.988988893603804
392	Nerja	Cova Or	0.362403675790532	0.0091990800919908	3.87763545029334
393	Valmayor	Cueva del Toro	0.384714370626624	0.0058994100589941	1.43259445786107
394	Cueva del Toro	Cova Or	0.357371107611971	0.0082991700829917	1.02599226656754
395	Benàmer	Cova de les Cendres	0.350879141030089	0.0094990500949905	1.04646743557222
396	Los Castillejos	Cova de les Cendres	0.358797518757939	0.0098990100989901	2.33124687470377
397	Benàmer	Cova de les Cendres	0.381582374450659	0.0042995700429957	0.902184116181989
398	Benàmer	Los Castillejos	0.386555113732257	0.0051994800519948	0.905367793763755
399	Cueva del Toro	Cueva de Chaves	0.392427269438903	0.0078992100789921	0.913864924806527
400	Cova de les Cendres	Barranquet	0.350338079284469	0.0101989801019898	1.16387040039777
401	Barranquet	Cueva de Chaves	0.392747914755491	0.0071992800719928	2.88420376926541
402	Cova de les Cendres	Cueva del Toro	0.364728013578901	0.0075992400759924	0.85589438493829
403	Valmayor	Barranquet	0.392021206059969	0.0055994400559944	3.71172885427725
404	Cova de les Cendres	Mas d’Is	0.373433519348482	0.0063993600639936	0.872874142544001
405	Cova Or	Los Castillejos	0.36894071317557	0.0064993500649935	1.48301687272146
406	Benàmer	Cova Or	0.370687570657766	0.007999200079992	1.13172052472735
407	Cova de les Cendres	Cueva de Chaves	0.370228950015674	0.0084991500849915	2.67882815142253
408	Nerja	Los Castillejos	0.365952785317011	0.0072992700729927	2.06864656686335
409	Guixeres	Cueva de Chaves	0.33971579881356	0.0144985501449855	3.24755435233111
410	Benàmer	Mas d’Is	0.37228571892878	0.0091990800919908	0.882475320348186
411	El Retamar	Falguera	0.383541691818224	0.0053994600539946	1.47472093599975
412	Cova de les Cendres	Falguera	0.3524456382407	0.0085991400859914	0.838618667500465
413	Cova de les Cendres	Cova Or	0.35266775237748	0.0084991500849915	1.66694696200244
414	Valmayor	Barranquet	0.371107864305787	0.0086991300869913	4.05159972284606
415	Cueva de Chaves	Barranquet	0.385911421590264	0.0078992100789921	0.950540338796911
416	Cueva de Chaves	Los Castillejos	0.369452506924852	0.007999200079992	3.4761155872995
417	Mas d’Is	Benàmer	0.374111003144812	0.0061993800619938	0.995696721728697
418	Mas d’Is	Guixeres	0.385038046325074	0.0042995700429957	1.00583141112375
419	Cueva del Toro	Cueva de Chaves	0.358077363516425	0.0081991800819918	0.89628676756835
420	Benàmer	Los Castillejos	0.376417516957383	0.0057994200579942	0.91226757988027
421	Valmayor	Cueva del Toro	0.378681510108986	0.0063993600639936	1.16026103359022
422	Mas d’Is	Valmayor	0.3871842353981	0.0054994500549945	0.911029659359933
423	Mas d’Is	Guixeres	0.379242081318002	0.007999200079992	1.01640536872582
424	Guixeres	Cova de les Cendres	0.388035169591346	0.0055994400559944	1.87994681287476
425	Barranquet	Cova de les Cendres	0.368807263621148	0.0071992800719928	0.925264054266871
426	Nerja	Cova de les Cendres	0.353049425254773	0.0103989601039896	3.36287809666654
427	Cueva del Toro	Cova de les Cendres	0.35056627483622	0.0095990400959904	1.08140773442892
428	El Retamar	Cueva del Toro	0.357324321860381	0.0064993500649935	3.5637553374641
429	Benàmer	Valmayor	0.348564470301568	0.0082991700829917	2.4036398252394
430	Benàmer	Falguera	0.35733986989906	0.0091990800919908	0.871895303607575
431	Cueva de Chaves	Cova de les Cendres	0.350118199113496	0.0070992900709929	2.48085105307195
432	Cova de les Cendres	Barranquet	0.380163287826196	0.0054994500549945	0.968194607135152
433	Cueva del Toro	Benàmer	0.384193433479128	0.0047995200479952	1.14003194515366
434	Nerja	Cova de les Cendres	0.359677273154596	0.012998700129987	1.83315398186068
435	Cova de les Cendres	El Retamar	0.38179743087678	0.0056994300569943	4.15494654619083
436	Nerja	Barranquet	0.38322439328188	0.0060993900609939	0.982170468801755
437	Barranquet	Cova de les Cendres	0.365477399759357	0.0074992500749925	0.943195380655146
438	El Retamar	Los Castillejos	0.374678441539913	0.0073992600739926	2.90402134766612
439	Nerja	Cova de les Cendres	0.393000567284766	0.0077992200779922	0.962655881377106
440	Valmayor	Los Castillejos	0.363204737270798	0.0074992500749925	1.03128080603337
441	Barranquet	Benàmer	0.390239580171173	0.005999400059994	1.95988296045918
442	Cova de les Cendres	Cueva del Toro	0.351328296511699	0.00999900009999	0.951709591382504
443	Benàmer	Falguera	0.38097975244528	0.0055994400559944	0.99097262854913
444	Benàmer	Valmayor	0.392525746079748	0.0050994900509949	2.28261407313114
445	Cova de les Cendres	Mas d’Is	0.344383127851693	0.0097990200979902	0.868896214666494
446	Cova Or	Benàmer	0.360955098686015	0.0074992500749925	0.914159004051361
447	Falguera	Cova de les Cendres	0.369868877120326	0.005999400059994	1.07459632390698
448	Guixeres	Los Castillejos	0.382716857079234	0.0048995100489951	2.17731056978448
449	Barranquet	Cova de les Cendres	0.373770951611316	0.0056994300569943	1.01666721839348
450	Benàmer	Cova de les Cendres	0.377823915148589	0.005999400059994	0.975699162539288
451	Benàmer	Falguera	0.389728992426497	0.0051994800519948	1.01617293216433
452	Barranquet	Benàmer	0.383783650981563	0.0063993600639936	0.981442990539713
453	Cueva del Toro	Nerja	0.343620005514975	0.0122987701229877	2.48672900815234
454	Cova Or	Los Castillejos	0.350597283679232	0.0090990900909909	0.993379581556586
455	Falguera	Los Castillejos	0.371818234444715	0.0106989301069893	0.869190293808306
456	Cova de les Cendres	Nerja	0.376528776821929	0.0091990800919908	0.909913334475825
457	Barranquet	Benàmer	0.371274517228363	0.0063993600639936	1.33070280144123
458	Cova de les Cendres	Nerja	0.345161343953658	0.0114988501149885	0.900181506693278
459	Los Castillejos	Falguera	0.382865249860229	0.0054994500549945	1.00662792989777
460	Valmayor	Cueva de Chaves	0.38162751434169	0.0043995600439956	3.74617604201685
461	Cova de les Cendres	Guixeres	0.383946917978016	0.0081991800819918	2.05579280940278
462	Los Castillejos	Falguera	0.386615987055073	0.0070992900709929	0.896222273151162
463	Falguera	Los Castillejos	0.376128917074361	0.0082991700829917	0.935063382939011
464	Cova de les Cendres	Nerja	0.340723759492503	0.0086991300869913	1.18061453282762
465	Nerja	Los Castillejos	0.376689825573971	0.0087991200879912	3.16033084903699
466	Benàmer	Los Castillejos	0.346491646586652	0.0086991300869913	1.37379050611395
467	Falguera	Nerja	0.365601901539997	0.0120987901209879	0.938800711852776
468	Barranquet	Guixeres	0.382570574896799	0.0057994200579942	2.33417539857941
469	Cova de les Cendres	Falguera	0.356974040680877	0.00999900009999	1.03208568690327
470	Guixeres	Valmayor	0.380635958007902	0.0077992200779922	3.11714790594443
471	Barranquet	Falguera	0.363212253091773	0.0076992300769923	1.09971825772468
472	Guixeres	Valmayor	0.34880447397011	0.0113988601139886	4.80348975268871
473	Cueva de Chaves	Los Castillejos	0.3696094328713	0.0127987201279872	1.01369591547334
474	Cova de les Cendres	Cueva del Toro	0.37776452447972	0.0052994700529947	1.14441402346035
475	Falguera	Barranquet	0.380561711414722	0.0052994700529947	1.23912710949659
476	Barranquet	Benàmer	0.351435119514424	0.0098990100989901	1.17599948688698
477	Barranquet	Benàmer	0.360917751142007	0.0080991900809919	0.994685497181994
478	Benàmer	Cova de les Cendres	0.387492642169407	0.0035996400359964	1.48750266791902
479	Falguera	Cueva de Chaves	0.383230662642776	0.0068993100689931	1.03871185988901
480	Barranquet	Guixeres	0.348432782863176	0.0083991600839916	2.99453278827846
481	Falguera	Nerja	0.340863016231034	0.0120987901209879	1.20573244789258
482	Benàmer	Cova Or	0.362751811958215	0.0078992100789921	0.905948488882772
483	Cueva del Toro	Cueva de Chaves	0.376440950934425	0.0071992800719928	3.94686782857564
484	Cova de les Cendres	Nerja	0.378208085290534	0.0123987601239876	0.906444071684765
485	Los Castillejos	Falguera	0.340411587491766	0.00999900009999	2.90634953203908
486	Benàmer	Cueva del Toro	0.374592797436762	0.006999300069993	1.1801251058848
487	Cova de les Cendres	Barranquet	0.349205445717039	0.0082991700829917	0.954722257698801
488	Cova de les Cendres	Los Castillejos	0.346308364329783	0.0108989101089891	1.53020816222269
489	Los Castillejos	El Retamar	0.359152130782728	0.0062993700629937	2.41829574493691
490	Barranquet	Benàmer	0.363546789081324	0.0075992400759924	0.996413686901706
491	Cueva de Chaves	Cova de les Cendres	0.347568337565448	0.0095990400959904	2.86293460030344
492	Cova de les Cendres	Nerja	0.379585753673069	0.0070992900709929	1.10507889805593
493	Benàmer	Nerja	0.38460319295841	0.0047995200479952	2.90160646490839
494	Cueva del Toro	Nerja	0.382604783146303	0.0087991200879912	3.47785405882575
495	Barranquet	Valmayor	0.387202369251182	0.0085991400859914	2.27099749757388
496	Valmayor	Cueva de Chaves	0.372849775743709	0.0072992700729927	3.32335226296764
497	Cova Or	Benàmer	0.374655051611567	0.0052994700529947	0.967746971478999
498	Benàmer	Los Castillejos	0.361599290088085	0.007999200079992	1.01558175366063
499	Cova de les Cendres	Cueva del Toro	0.372046478370791	0.005999400059994	1.14940324675712
500	Cova de les Cendres	Cova Or	0.355888688839408	0.0083991600839916	1.4487943060283
501	Falguera	Valmayor	0.342082864085163	0.0081991800819918	2.81714296900814
502	Barranquet	Cova de les Cendres	0.361823460536759	0.0088991100889911	1.60790151695956
503	Guixeres	El Retamar	0.375593752341919	0.0062993700629937	3.35865519267009
504	Cova de les Cendres	Los Castillejos	0.367251276153974	0.0086991300869913	0.959143388479659
505	Barranquet	Nerja	0.384022991048828	0.0086991300869913	2.97134973626135
506	Cova Or	Cova de les Cendres	0.363937688273798	0.007999200079992	0.950709790047007
507	Barranquet	Falguera	0.344784418465329	0.010998900109989	0.933622520761059
508	Nerja	Benàmer	0.346757285706746	0.0092990700929907	1.7646977691185
509	Falguera	Cueva de Chaves	0.356700980007559	0.0110988901109889	2.85740227251363
510	Nerja	Barranquet	0.352146689056185	0.0092990700929907	2.453853430768
511	Falguera	Benàmer	0.369725673111687	0.0092990700929907	1.27076523375255
512	Cova de les Cendres	Cueva de Chaves	0.347678155783728	0.0091990800919908	2.44914722174768
513	Barranquet	Cova de les Cendres	0.344534602569637	0.0111988801119888	0.92632046583662
514	Cueva del Toro	Cueva de Chaves	0.371869983077341	0.0084991500849915	3.42546426766714
515	Benàmer	Cova de les Cendres	0.370062928351456	0.0065993400659934	0.977537461600259
516	Falguera	Los Castillejos	0.354579251484118	0.008999100089991	1.06584595063788
517	Cova Or	Cova de les Cendres	0.350623074998678	0.0102989701029897	1.08336281202298
518	Nerja	Falguera	0.359036921856619	0.0110988901109889	0.979761362192429
519	Cueva del Toro	Benàmer	0.350339408474425	0.0097990200979902	1.23957265294127
520	Cova de les Cendres	Guixeres	0.378328564851348	0.0053994600539946	2.19268028221387
521	Falguera	El Retamar	0.37887987970407	0.0066993300669933	3.29491141677887
522	Benàmer	Nerja	0.350933588575574	0.013998600139986	0.968915108783851
523	Nerja	Cova de les Cendres	0.347058353853098	0.0117988201179882	3.97471507324074
524	Barranquet	Benàmer	0.378222276595159	0.008999100089991	0.874739847951597
525	Cova de les Cendres	Barranquet	0.372737322760936	0.007999200079992	0.970730719474848
526	Nerja	Cova de les Cendres	0.342607194438537	0.0097990200979902	3.85888585676826
527	Cueva de Chaves	Los Castillejos	0.351831358877734	0.0125987401259874	0.890100640238418
528	Falguera	Cueva de Chaves	0.341803003072413	0.0151984801519848	0.982149730176449
529	El Retamar	Cueva del Toro	0.386362002590183	0.0051994800519948	3.70425310451403
530	Cueva del Toro	Benàmer	0.356478750878252	0.0095990400959904	1.06683963647827
531	Cova Or	Barranquet	0.379654661015858	0.0068993100689931	0.981929006060054
532	Los Castillejos	Cova de les Cendres	0.392980447414621	0.0056994300569943	2.52320658351278
533	Falguera	Cova Or	0.366109029727689	0.0082991700829917	1.10847021497369
534	Cova de les Cendres	Barranquet	0.380655266382988	0.0068993100689931	1.4349131622524
535	Barranquet	Cova de les Cendres	0.378847322765638	0.0086991300869913	1.32567390570373
536	Cova Or	Benàmer	0.354652108484644	0.008999100089991	0.926434396819492
537	Los Castillejos	Cova de les Cendres	0.354870119431158	0.0155984401559844	0.984442686745206
538	Cova de les Cendres	Cova Or	0.359732535587487	0.0081991800819918	1.01276941918259
539	Barranquet	Benàmer	0.34184921057253	0.0105989401059894	0.939296327404184
540	Cueva de Chaves	Cova Or	0.383262168541574	0.0055994400559944	1.0607272751136
541	Cueva del Toro	Valmayor	0.340324397106037	0.015998400159984	1.14516318575722
542	Nerja	Los Castillejos	0.392460194775437	0.0055994400559944	3.25823158635736
543	Falguera	Nerja	0.359985742491653	0.0092990700929907	1.26898042524074
544	Los Castillejos	Benàmer	0.362010880578797	0.0095990400959904	0.892367638151619
545	Nerja	Cueva del Toro	0.37033730163113	0.0085991400859914	2.1039504084568
546	Benàmer	Cova de les Cendres	0.357681227671323	0.0073992600739926	1.44833032479202
547	Nerja	Cova Or	0.370089833364049	0.008999100089991	3.09128050853336
548	Barranquet	Benàmer	0.35049412448082	0.0105989401059894	0.947479074620809
549	Cova Or	Benàmer	0.359250197227053	0.0071992800719928	1.00056776288003
550	Barranquet	Cova Or	0.348055336041484	0.0104989501049895	1.06121938205992
551	Guixeres	Cueva de Chaves	0.385472039811697	0.0091990800919908	4.09278168163442
552	El Retamar	Benàmer	0.374146603789344	0.0115988401159884	1.14224920402891
553	Nerja	Cova Or	0.339718716566526	0.0113988601139886	2.49332824638429
554	Falguera	Cova Or	0.37314793359359	0.0041995800419958	1.18746167537073
555	Nerja	El Retamar	0.379084673139362	0.0061993800619938	3.84251708479462
556	Los Castillejos	El Retamar	0.380627608235507	0.0062993700629937	2.39211949559446
557	Cova de les Cendres	Cueva de Chaves	0.371336377788098	0.0055994400559944	2.40798277833346
558	Los Castillejos	Falguera	0.384055139180227	0.004999500049995	1.09090334940082
559	Cueva del Toro	Benàmer	0.361491775096536	0.0080991900809919	1.14332613754838
560	Cueva de Chaves	Mas d’Is	0.347910345929686	0.0108989101089891	1.07677873235626
561	Falguera	Valmayor	0.345223286663854	0.0085991400859914	2.26170949805041
562	Los Castillejos	Guixeres	0.343307758881776	0.0121987801219878	3.13982225836217
563	Cueva de Chaves	Cueva del Toro	0.37069693735726	0.0077992200779922	2.62903802452889
564	Falguera	Cova Or	0.343379445692979	0.0121987801219878	1.08405127763767
565	Cova de les Cendres	El Retamar	0.37274609689221	0.0053994600539946	4.30048280343158
566	Cova Or	Barranquet	0.349944068339438	0.0095990400959904	1.02229523550408
567	Cueva del Toro	Cova Or	0.349450433636122	0.0080991900809919	1.68328898277901
568	Benàmer	Falguera	0.34664794230751	0.0112988701129887	1.04413109632075
569	Nerja	Barranquet	0.37623056215289	0.006999300069993	2.51710460139112
570	Falguera	Nerja	0.340513296043562	0.0078992100789921	1.02735024841162
571	Cueva de Chaves	El Retamar	0.36569887213486	0.0081991800819918	4.74696335576684
572	Cova de les Cendres	Barranquet	0.37898907315481	0.0042995700429957	1.01094867100706
573	Cueva del Toro	Nerja	0.376061011054677	0.0096990300969903	3.47596038484791
574	Barranquet	Cova de les Cendres	0.388273954826946	0.0061993800619938	1.02050067371331
575	Nerja	Benàmer	0.363838290845998	0.0117988201179882	1.10034802659287
576	Cova Or	Cueva del Toro	0.366365986120489	0.0094990500949905	2.13383141645378
577	Los Castillejos	Benàmer	0.372613585031558	0.0108989101089891	1.05692374195838
578	El Retamar	Barranquet	0.376134009066062	0.0080991900809919	3.56814046354366
579	Falguera	Nerja	0.367230874253964	0.0098990100989901	1.01964990014569
580	Barranquet	Benàmer	0.366739124656695	0.0058994100589941	1.09372018342143
581	Valmayor	Barranquet	0.382428146863187	0.0080991900809919	5.08576512486149
582	Benàmer	Nerja	0.390785142094558	0.0071992800719928	0.841195174542353
583	Cova de les Cendres	Nerja	0.384981508279784	0.0072992700729927	1.01754078370759
584	Cova Or	Barranquet	0.344118195432824	0.0108989101089891	1.06280813143612
585	El Retamar	Benàmer	0.375998931676619	0.0110988901109889	1.3480423587504
586	Cova de les Cendres	Los Castillejos	0.356703743706938	0.010998900109989	1.6647651863977
587	Cova Or	Cova de les Cendres	0.378836415944573	0.0045995400459954	0.978482669155366
588	Barranquet	El Retamar	0.371350581309586	0.0063993600639936	3.40410138835093
589	Falguera	Los Castillejos	0.344228661146275	0.0107989201079892	0.909272991024772
590	Benàmer	Barranquet	0.351399771897223	0.0096990300969903	1.28867472443506
591	Nerja	Cova de les Cendres	0.392648059646152	0.0090990900909909	1.079404824887
592	Los Castillejos	El Retamar	0.351112563327701	0.0093990600939906	4.24376836921297
593	Barranquet	Benàmer	0.354479986656991	0.0057994200579942	0.876106260803493
594	Cueva del Toro	El Retamar	0.357083928591487	0.0065993400659934	3.39280026421884
595	Nerja	Benàmer	0.34097954382778	0.0082991700829917	1.61612658236913
596	Benàmer	Valmayor	0.351588917304789	0.0093990600939906	1.89691512696768
597	Benàmer	Falguera	0.373945528116233	0.007999200079992	1.65895815982967
598	El Retamar	Mas d’Is	0.376905817097336	0.006999300069993	2.72943649845587
599	Nerja	Cueva de Chaves	0.351239737492896	0.0108989101089891	1.28553442465421
600	Benàmer	Nerja	0.36649488790737	0.0082991700829917	2.66310614965382
601	Falguera	Barranquet	0.35399185301011	0.0095990400959904	0.8800296521648
602	Cova Or	Cueva del Toro	0.343723705406888	0.0083991600839916	1.53098486754087
603	Nerja	Cova de les Cendres	0.384621749332287	0.0070992900709929	1.06292801540105
604	Mas d’Is	Benàmer	0.343901166512804	0.0098990100989901	1.13291857629647
605	Guixeres	Cueva del Toro	0.380214209141372	0.0045995400459954	0.883067315745645
606	Guixeres	Cueva de Chaves	0.347404877959496	0.0114988501149885	3.11650418713991
607	Cueva del Toro	Guixeres	0.361650285341952	0.0098990100989901	4.74132781619734
608	Valmayor	Mas d’Is	0.344003559901736	0.00999900009999	1.17153685990857
609	Benàmer	Barranquet	0.381844395465339	0.0065993400659934	1.35184959519083
610	Cova de les Cendres	Nerja	0.354642559569375	0.0117988201179882	1.10826553471541
611	Cova de les Cendres	Nerja	0.378970091882642	0.0094990500949905	0.966143018696078
612	Los Castillejos	Falguera	0.35071347855563	0.0085991400859914	0.955699699567385
613	Cova Or	Los Castillejos	0.354019460310872	0.0078992100789921	1.48582114144755
614	Cova Or	Benàmer	0.365803773150609	0.0075992400759924	0.973094884282974
615	Cueva de Chaves	Cueva del Toro	0.363325221480079	0.006999300069993	2.92410917138482
616	Cova de les Cendres	Nerja	0.358295180581818	0.0091990800919908	1.02193614399759
617	El Retamar	Nerja	0.372902235213407	0.007999200079992	2.51005032006214
618	Falguera	Barranquet	0.386234834393557	0.0040995900409959	1.0257252383309
619	Cueva de Chaves	Cueva del Toro	0.341669963959826	0.0096990300969903	2.81339314792932
620	Guixeres	Los Castillejos	0.349710389510348	0.0106989301069893	2.634356120628
621	Nerja	Cova Or	0.360846553861479	0.0098990100989901	1.75951099606693
622	Cueva de Chaves	Cova Or	0.35611027271928	0.0141985801419858	5.00196926399884
623	Cova Or	Valmayor	0.35499048665127	0.0107989201079892	1.15572793761732
624	Cova Or	Cueva de Chaves	0.344133938397006	0.0086991300869913	0.950846221320931
625	Benàmer	Cueva del Toro	0.365841523857197	0.0082991700829917	1.1898885892642
626	Benàmer	Los Castillejos	0.363134396984112	0.0060993900609939	0.913844712049744
627	Benàmer	Cova de les Cendres	0.385512561178478	0.0048995100489951	1.01528371898201
628	Cova Or	Benàmer	0.371439563124657	0.0086991300869913	1.10692758093867
629	El Retamar	Benàmer	0.36794940374066	0.0117988201179882	1.14867515946125
630	Falguera	Nerja	0.369428441475065	0.0111988801119888	1.01080575304225
631	Falguera	Cova de les Cendres	0.355843002495003	0.0096990300969903	0.843266602984595
632	Cova de les Cendres	Barranquet	0.347054129528795	0.00999900009999	0.97146621805498
633	Barranquet	Cova de les Cendres	0.341606280863356	0.0086991300869913	0.859146691891397
634	Cueva del Toro	Nerja	0.376899386799431	0.007999200079992	3.36554892652438
635	Cova de les Cendres	Los Castillejos	0.388300787079574	0.0115988401159884	0.923563809101643
636	Barranquet	Benàmer	0.376111029563914	0.0066993300669933	0.97874661630607
637	Cueva del Toro	Cueva de Chaves	0.387648682638705	0.006999300069993	4.37202876879269
638	Cova Or	Barranquet	0.364305781446459	0.0074992500749925	0.961015837006081
639	Barranquet	Cova de les Cendres	0.346965482595749	0.0092990700929907	0.984870974485299
640	Barranquet	Nerja	0.346388532711613	0.0093990600939906	0.943815215820249
641	Guixeres	Valmayor	0.380844712954703	0.0064993500649935	4.50006739151828
642	Guixeres	Cueva de Chaves	0.379921683087331	0.0067993200679932	3.30047075133354
643	Guixeres	Valmayor	0.39129992143658	0.0044995500449955	5.38648949716644
644	Nerja	Cova de les Cendres	0.340784881897383	0.0162983701629837	0.98066326063819
645	Cova Or	Benàmer	0.368421737742499	0.0058994100589941	0.948983907254825
646	El Retamar	Valmayor	0.385669494569126	0.0052994700529947	4.97240193497092
647	Barranquet	Benàmer	0.37274884169348	0.0075992400759924	1.05236402630313
648	Falguera	Cueva de Chaves	0.385320759498168	0.0054994500549945	1.0605856097768
649	Barranquet	Cova de les Cendres	0.351803424775291	0.0094990500949905	1.06597291841979
650	Cueva del Toro	Guixeres	0.389956347155427	0.003999600039996	2.59666472497584
651	Cova de les Cendres	Los Castillejos	0.350469968359195	0.0092990700929907	1.57512519135901
652	Cova de les Cendres	Barranquet	0.372408310280686	0.0073992600739926	1.10337918861358
653	Cueva del Toro	Cova Or	0.389324510629769	0.0054994500549945	0.97894649769502
654	Cova Or	Los Castillejos	0.366027664035423	0.0082991700829917	0.852273697451825
655	El Retamar	Valmayor	0.354773689828304	0.0076992300769923	3.87054991871943
656	Cova de les Cendres	El Retamar	0.362159436610577	0.0061993800619938	4.36997570327772
657	El Retamar	Los Castillejos	0.388209163061049	0.0054994500549945	4.22590032665596
658	Cueva del Toro	Cova Or	0.363151912551933	0.0125987401259874	1.04131048708179
659	Falguera	Los Castillejos	0.357689508101367	0.0057994200579942	0.954379289675607
660	Mas d’Is	Guixeres	0.376053537285012	0.0086991300869913	0.994588689033747
661	Benàmer	Cueva del Toro	0.361386195285447	0.0102989701029897	0.901348409828548
662	Guixeres	Cueva de Chaves	0.372930587497872	0.0074992500749925	4.39480789114943
663	Cueva del Toro	Benàmer	0.348093202423274	0.0093990600939906	1.36011875864002
664	Cova Or	Benàmer	0.38781075999447	0.0054994500549945	1.07912107622247
665	Cueva de Chaves	Barranquet	0.376567796917811	0.0076992300769923	0.962880763378363
666	Cova de les Cendres	Barranquet	0.373592259379878	0.0052994700529947	1.26171591743632
667	Guixeres	Cueva del Toro	0.339762789951737	0.0115988401159884	0.91257968583589
668	Barranquet	Benàmer	0.355253373269956	0.0060993900609939	1.04112559417966
669	Guixeres	Cueva de Chaves	0.353358355902946	0.0093990600939906	3.06810564291407
670	Barranquet	Cova de les Cendres	0.360624766978795	0.0081991800819918	1.33177277607139
671	Mas d’Is	Falguera	0.364232288404033	0.0082991700829917	1.09915685507145
672	El Retamar	Benàmer	0.381913024523692	0.0057994200579942	1.25372307948711
673	Barranquet	Cova de les Cendres	0.352125839073112	0.0085991400859914	1.13952394182723
674	Los Castillejos	Guixeres	0.379562386362119	0.0048995100489951	3.03014440126294
675	El Retamar	Los Castillejos	0.355388458404042	0.0087991200879912	2.99992425706695
676	Mas d’Is	Barranquet	0.342048150297512	0.0098990100989901	1.01945885935517
677	Barranquet	Cova de les Cendres	0.386366245311171	0.003999600039996	1.01128466826223
678	Los Castillejos	Benàmer	0.341017122738739	0.0106989301069893	1.12070432056028
679	Falguera	Cova de les Cendres	0.368008444638273	0.0068993100689931	0.86277651369722
680	Cova de les Cendres	Nerja	0.372621847635111	0.00999900009999	0.97041688251863
681	Los Castillejos	Benàmer	0.358896046989211	0.0090990900909909	0.977665219815163
682	Mas d’Is	Cova Or	0.361604430559443	0.0083991600839916	1.0360482670393
683	Cova Or	Barranquet	0.376455100794856	0.0057994200579942	0.975696287145834
684	Barranquet	Cova de les Cendres	0.352537007713766	0.0095990400959904	1.03607463968126
685	Barranquet	Cueva de Chaves	0.39252743753051	0.0102989701029897	2.57257939810681
686	Cueva del Toro	Cueva de Chaves	0.37839247993456	0.0066993300669933	2.41966922023515
687	Mas d’Is	Guixeres	0.347490904278699	0.0093990600939906	0.965774187535077
688	Mas d’Is	Valmayor	0.367561612227293	0.0071992800719928	0.992225095851384
689	Benàmer	Nerja	0.360677909594061	0.0092990700929907	1.00954345030092
690	Cueva de Chaves	Cova Or	0.384065345260511	0.0094990500949905	0.991161440323752
691	Cueva del Toro	Cueva de Chaves	0.350044665670956	0.0112988701129887	3.18116231440013
692	Benàmer	Los Castillejos	0.371068721330352	0.0081991800819918	0.895248876328787
693	Benàmer	Falguera	0.391384977309215	0.0064993500649935	1.06293253019419
694	Cova de les Cendres	Barranquet	0.383118276572657	0.0054994500549945	2.77404813953919
695	Nerja	Falguera	0.373400099716428	0.0067993200679932	0.896808022298046
696	Cueva del Toro	Valmayor	0.360198728063777	0.0102989701029897	4.62777116211111
697	Nerja	El Retamar	0.382792620961248	0.0062993700629937	3.04367521656795
698	Valmayor	Cueva de Chaves	0.345808312546905	0.0101989801019898	2.93809608522999
699	Cova Or	Benàmer	0.383034704324225	0.0037996200379962	0.968695002160823
700	Benàmer	Nerja	0.343650895417662	0.0137986201379862	1.119029232887
701	Cova Or	Nerja	0.344682480250006	0.0100989901009899	1.10804478083419
702	Cova de les Cendres	Mas d’Is	0.341214852582744	0.0097990200979902	0.938707503656835
703	Cova de les Cendres	Nerja	0.345054468360496	0.0131986801319868	1.03731122346767
704	Falguera	Cova Or	0.340583306606518	0.0098990100989901	0.995250348764274
705	Benàmer	Cova de les Cendres	0.374126211204738	0.0078992100789921	0.971044360078583
706	Barranquet	Cova de les Cendres	0.35289327280643	0.0092990700929907	0.927225557909161
707	Falguera	Cova de les Cendres	0.367328353981553	0.008999100089991	0.896260807940818
708	Barranquet	Cova Or	0.389109217715736	0.0051994800519948	1.00503057589171
709	Nerja	Cova de les Cendres	0.345087712480446	0.0075992400759924	3.27870463131731
710	Barranquet	Cova de les Cendres	0.384926712576709	0.0045995400459954	0.90593390965011
711	Barranquet	Benàmer	0.373719135821073	0.0090990900909909	1.06765307715646
712	Barranquet	Cova de les Cendres	0.379977060499789	0.0066993300669933	0.984136331658104
713	Guixeres	Mas d’Is	0.368262873689305	0.0088991100889911	1.92824804674474
714	El Retamar	Los Castillejos	0.375303672950923	0.006999300069993	4.03349796524988
715	Benàmer	Falguera	0.351319589316329	0.0081991800819918	1.10780676364161
716	Falguera	Nerja	0.357792743348017	0.0113988601139886	0.944014751404786
717	Benàmer	Cova de les Cendres	0.348501916009309	0.0102989701029897	1.27174118285439
718	Nerja	Los Castillejos	0.372291493706852	0.0075992400759924	3.09798842828094
719	Los Castillejos	Valmayor	0.345853734312987	0.010998900109989	3.17312251013973
720	Cueva de Chaves	Cueva del Toro	0.347958595877291	0.0085991400859914	2.4737390874799
721	Cova de les Cendres	Cova Or	0.342980679524748	0.0098990100989901	1.46151331977233
722	El Retamar	Cova de les Cendres	0.378077672110229	0.006999300069993	3.37773046107849
723	Falguera	Cova Or	0.357431627027493	0.0106989301069893	1.04214512665025
724	Barranquet	Cova Or	0.368310752066892	0.0083991600839916	0.841839431414373
725	Benàmer	Cova de les Cendres	0.351938271193088	0.0094990500949905	0.936182990650076
726	Barranquet	Cova de les Cendres	0.349528670300463	0.0110988901109889	1.20393088857017
727	Benàmer	Barranquet	0.355575002909283	0.0060993900609939	1.20000043530502
728	Falguera	Benàmer	0.359456515800022	0.0077992200779922	1.58976909005327
729	Barranquet	Falguera	0.349129401102539	0.0131986801319868	0.925911323413776
730	Cueva del Toro	Cova Or	0.340618902235083	0.010998900109989	1.02880260296969
731	Valmayor	Mas d’Is	0.386112564266747	0.0051994800519948	1.11822880502215
732	Benàmer	Cova de les Cendres	0.367698245987951	0.0075992400759924	1.05147832572104
733	Falguera	Barranquet	0.387567157799107	0.0047995200479952	1.0902082336143
734	Nerja	Falguera	0.383274568735769	0.0054994500549945	0.980914708193548
735	Cueva del Toro	Cova Or	0.373552025379443	0.0064993500649935	1.21682735757291
736	Los Castillejos	Falguera	0.359978304355074	0.0132986701329867	0.871013773068799
737	Barranquet	Cova de les Cendres	0.384480667478845	0.0057994200579942	0.92678303900371
738	Nerja	Falguera	0.35126872288338	0.0150984901509849	1.03455024178771
739	Benàmer	Cueva del Toro	0.372254018133084	0.0061993800619938	1.68856570803079
740	Falguera	Barranquet	0.382090049762069	0.0068993100689931	0.990733867295637
741	Benàmer	Cova de les Cendres	0.378694634564872	0.0047995200479952	1.07524653269867
742	Cova Or	Los Castillejos	0.376968573896468	0.0061993800619938	0.948505562972393
743	Cova Or	Cova de les Cendres	0.375040294878004	0.0056994300569943	1.02077955449308
744	Mas d’Is	Guixeres	0.356449655008308	0.0106989301069893	0.938564375192888
745	Nerja	Barranquet	0.3439591740131	0.0137986201379862	1.35340044870198
746	Benàmer	Falguera	0.352909744469326	0.0093990600939906	0.973895469908067
747	Cova de les Cendres	Cueva de Chaves	0.361369218856462	0.0102989701029897	1.70713783645079
748	Cova de les Cendres	Cova Or	0.355590457500402	0.0087991200879912	1.49981583718816
749	Nerja	Cova de les Cendres	0.361124091934432	0.0123987601239876	1.0202395806658
750	Cueva del Toro	Valmayor	0.360097673142807	0.0070992900709929	1.01054101253139
751	El Retamar	Los Castillejos	0.390159626119776	0.0053994600539946	2.88914636115298
752	Benàmer	Cova de les Cendres	0.372501163882456	0.005999400059994	1.00368598114868
753	Falguera	Cova de les Cendres	0.388463622548951	0.0057994200579942	0.901009806842642
754	Cova de les Cendres	El Retamar	0.367836996030206	0.0090990900909909	4.72080083129428
755	Benàmer	Barranquet	0.373906680586599	0.0090990900909909	1.17758109560527
756	Nerja	Barranquet	0.387853375368632	0.0133986601339866	3.46140498463616
757	Los Castillejos	Cueva de Chaves	0.372505916230501	0.0073992600739926	1.13993112709091
758	Benàmer	Cueva del Toro	0.39092361746185	0.0052994700529947	1.94189913324696
759	Los Castillejos	Benàmer	0.379812068692105	0.0111988801119888	1.00756978861919
760	Benàmer	Cova Or	0.369131070386155	0.0058994100589941	0.906844446197374
761	Cueva del Toro	Cova Or	0.339540275152262	0.0118988101189881	0.905918945264217
762	Cueva del Toro	Valmayor	0.379393739062752	0.0044995500449955	3.97293938752318
763	Valmayor	Los Castillejos	0.343004192363083	0.0116988301169883	2.29357895835729
764	Nerja	Cova de les Cendres	0.365681343884008	0.0104989501049895	1.07064560210592
765	Benàmer	El Retamar	0.349080392895733	0.0142985701429857	1.04003628309304
766	Falguera	Los Castillejos	0.386388536724144	0.0096990300969903	1.37401659069212
767	Cueva de Chaves	El Retamar	0.366930614529181	0.0065993400659934	3.91387067371363
768	Cova de les Cendres	Cueva del Toro	0.368186914280319	0.0050994900509949	1.30219166471604
769	Cova de les Cendres	Nerja	0.386487312466308	0.0074992500749925	1.93110957779819
770	Cova Or	Barranquet	0.34012045543629	0.0110988901109889	1.05542231403523
771	Cova de les Cendres	Barranquet	0.360460419224921	0.0093990600939906	0.832051993758504
772	Benàmer	Cova de les Cendres	0.353405491592625	0.00999900009999	1.20901528090692
773	Falguera	Cova Or	0.382119311161675	0.0064993500649935	0.975240737066227
774	Guixeres	Los Castillejos	0.39245468707782	0.0048995100489951	2.78391964580665
775	Benàmer	Cova de les Cendres	0.358007792838654	0.0065993400659934	1.44351912219116
776	Cova de les Cendres	Barranquet	0.341139042172157	0.0097990200979902	1.65895969660242
777	Cueva de Chaves	Barranquet	0.363040527227451	0.0080991900809919	3.16285323412303
778	El Retamar	Mas d’Is	0.373542111619697	0.0070992900709929	2.80368911102473
779	Nerja	Cova de les Cendres	0.373692603930854	0.0082991700829917	3.16869731337349
780	Cova de les Cendres	Los Castillejos	0.368547607852602	0.0057994200579942	1.97881686572262
781	Barranquet	Cova de les Cendres	0.38739437157326	0.0052994700529947	0.896133798091324
782	Cova de les Cendres	Los Castillejos	0.361791538535625	0.003999600039996	1.83427972221524
783	Valmayor	Los Castillejos	0.384411785880674	0.0053994600539946	1.07134573549402
784	Benàmer	Cova de les Cendres	0.372264678091464	0.0088991100889911	1.13740684507023
785	Falguera	Los Castillejos	0.364894098887833	0.00999900009999	1.07011284846939
786	Nerja	Los Castillejos	0.35075716131694	0.0126987301269873	2.29429039874567
787	Barranquet	Benàmer	0.36821946049584	0.004999500049995	1.08729932577865
788	Benàmer	Valmayor	0.386999380959787	0.0057994200579942	1.92514586091105
789	Barranquet	Nerja	0.393002194820736	0.0053994600539946	0.932488187487948
790	Cova Or	Cova de les Cendres	0.351050502582656	0.0104989501049895	1.19136880252094
791	Benàmer	Nerja	0.366063271395057	0.0093990600939906	0.851810123863125
792	Benàmer	Cueva de Chaves	0.390645103874344	0.0056994300569943	2.74898336724201
793	Cova Or	Los Castillejos	0.384876204329038	0.004999500049995	1.02730667370476
794	Cueva del Toro	Cova Or	0.340699627018384	0.0104989501049895	1.10708739424106
795	Nerja	Barranquet	0.388493792221925	0.0103989601039896	1.01268127950519
796	Falguera	Barranquet	0.356807495902527	0.0088991100889911	1.06308848153686
797	Guixeres	El Retamar	0.350882284679248	0.0097990200979902	1.0666678714832
798	Falguera	Nerja	0.347362743854008	0.013998600139986	0.949523482534336
799	Valmayor	Cueva de Chaves	0.342694153512725	0.0118988101189881	3.888137116064
800	Cova de les Cendres	Barranquet	0.391039106168009	0.0045995400459954	1.1916785575714
801	El Retamar	Benàmer	0.349432809881976	0.0097990200979902	4.38656607401144
802	Barranquet	Guixeres	0.384417257953266	0.0035996400359964	3.60506476524366
803	Cova Or	Benàmer	0.36491947909718	0.0075992400759924	0.935911694796471
804	El Retamar	Cova de les Cendres	0.355546074189368	0.012998700129987	4.68449708803639
805	Barranquet	Cova de les Cendres	0.358200512528436	0.0100989901009899	0.989026305592115
806	Cueva del Toro	Cova Or	0.384914004677385	0.0052994700529947	0.843086749652428
807	Nerja	Cueva del Toro	0.358818095279966	0.0118988101189881	4.55734833082549
808	Nerja	Benàmer	0.375987172455121	0.0080991900809919	0.974612490372112
809	Nerja	Cova de les Cendres	0.386116583081801	0.0068993100689931	3.41762518750371
810	Mas d’Is	Guixeres	0.379882737294038	0.0035996400359964	1.03557614917801
811	Cova Or	Los Castillejos	0.35365129517891	0.0094990500949905	1.32919644188461
812	Cova Or	Barranquet	0.341391790139501	0.0122987701229877	0.972787418321812
813	Barranquet	Cova de les Cendres	0.350723361843613	0.006999300069993	0.999516441617879
814	Cueva del Toro	Cova de les Cendres	0.375040773459029	0.0076992300769923	0.925921778963107
815	Barranquet	Cova de les Cendres	0.393621241699967	0.0051994800519948	1.17123947738432
816	Falguera	Cova Or	0.366963144843089	0.0053994600539946	1.15021492327356
817	Cova Or	Benàmer	0.361694516361415	0.0111988801119888	0.93651160937671
818	Barranquet	Benàmer	0.379017656730969	0.005999400059994	0.852564462523424
819	Benàmer	Valmayor	0.372453276299766	0.0066993300669933	2.34085535764209
820	Cova de les Cendres	Barranquet	0.369773752400977	0.0072992700729927	1.38408078534897
821	Cova de les Cendres	Nerja	0.365196891025214	0.0092990700929907	0.923667910973223
822	Cova Or	Barranquet	0.384386358641985	0.0064993500649935	0.873140944861995
823	Cova de les Cendres	Benàmer	0.379247644463901	0.0045995400459954	1.03322184283891
824	Mas d’Is	Benàmer	0.354773417715597	0.0083991600839916	1.03163553191769
825	Falguera	Los Castillejos	0.341816860155402	0.0091990800919908	0.933106955440587
826	Cova Or	Benàmer	0.363343118331874	0.0070992900709929	1.12913914829009
827	Benàmer	El Retamar	0.358817710537423	0.0111988801119888	0.993684850588671
828	Nerja	Barranquet	0.36484115209511	0.0092990700929907	3.94993169104367
829	Cueva del Toro	Cueva de Chaves	0.34377632099426	0.0114988501149885	3.94365042042746
830	Mas d’Is	Guixeres	0.381860747025032	0.0061993800619938	0.96196362654554
831	Barranquet	Falguera	0.376736522143438	0.0067993200679932	0.914622166537367
832	Cova de les Cendres	Nerja	0.383327755594835	0.0098990100989901	0.926179216637264
833	Los Castillejos	Benàmer	0.377687860971669	0.0086991300869913	0.925200976874385
834	Benàmer	Falguera	0.369840965274673	0.0105989401059894	0.961862827823269
835	Cueva de Chaves	Falguera	0.349846037163487	0.0121987801219878	3.19969237469337
836	Mas d’Is	Cueva de Chaves	0.340276024152241	0.0100989901009899	2.60762078498358
837	Cova de les Cendres	Cueva del Toro	0.363969067071269	0.0076992300769923	1.63400300655464
838	Falguera	Cova Or	0.363463350142513	0.0094990500949905	1.17433101572387
839	Barranquet	Valmayor	0.379488484520526	0.0054994500549945	1.12222786839133
840	Cova de les Cendres	Cueva de Chaves	0.35205951304869	0.0086991300869913	2.54258389390217
841	Cueva del Toro	Falguera	0.359059476902682	0.0131986801319868	0.905659323079522
842	Valmayor	Barranquet	0.360508364242091	0.005999400059994	4.28083633126898
843	Cova Or	Falguera	0.341801325662055	0.0080991900809919	1.35822860516018
844	Falguera	Cova de les Cendres	0.379069329546498	0.0061993800619938	0.998736932092042
845	Cova Or	Barranquet	0.367093372430275	0.0072992700729927	0.851490640911131
846	Barranquet	Benàmer	0.342607191431418	0.0082991700829917	0.91583286925797
847	Benàmer	Cova de les Cendres	0.358720130641043	0.0072992700729927	1.51174103131709
848	El Retamar	Cueva de Chaves	0.386655978717743	0.0050994900509949	1.01518556028693
849	Cova de les Cendres	Barranquet	0.359385885393871	0.0074992500749925	1.5644733455882
850	Cova de les Cendres	Guixeres	0.391381015290839	0.0024997500249975	1.91976450954427
851	Falguera	Barranquet	0.358757208744464	0.0095990400959904	0.882866097922735
852	Benàmer	Barranquet	0.340719274739591	0.0121987801219878	0.966772378160933
853	Los Castillejos	Falguera	0.384500880569618	0.0076992300769923	0.970346051037705
854	Nerja	El Retamar	0.345018150133766	0.0081991800819918	3.0603924590598
855	Barranquet	Benàmer	0.349519054938684	0.005999400059994	1.06910379033662
856	Mas d’Is	Valmayor	0.365858837473593	0.0074992500749925	0.924683900166384
857	Cova de les Cendres	Falguera	0.36705226476592	0.007999200079992	0.901051465836215
858	Cova de les Cendres	Cueva de Chaves	0.365399197914856	0.0095990400959904	2.05221284758772
859	Falguera	Cova Or	0.356369190849389	0.0061993800619938	0.979689986141811
860	Cova de les Cendres	Barranquet	0.351325401016736	0.0095990400959904	1.04125067053802
861	El Retamar	Benàmer	0.358575690984313	0.0078992100789921	1.21859005365245
862	Guixeres	Cueva de Chaves	0.385100661779514	0.0053994600539946	3.2638493645807
863	Cova Or	Barranquet	0.369840386161828	0.0064993500649935	1.05219153672146
864	Barranquet	Benàmer	0.370655205698257	0.0080991900809919	1.07004885599177
865	Falguera	Nerja	0.370116625222984	0.0107989201079892	1.05119032450757
866	Barranquet	Benàmer	0.392787735993317	0.005999400059994	1.06424904990224
867	Falguera	Barranquet	0.36325347630069	0.0044995500449955	0.952614798649363
868	Cova Or	Los Castillejos	0.343716919085703	0.0087991200879912	1.51104459643847
869	Cova de les Cendres	Cova Or	0.343043323373043	0.0122987701229877	0.968750752892233
870	Nerja	Cova de les Cendres	0.3529084630041	0.0085991400859914	1.08802171814544
871	Valmayor	Barranquet	0.372085417592553	0.0060993900609939	3.15560557052838
872	Mas d’Is	Valmayor	0.355071956349214	0.0120987901209879	2.58418091884287
873	Benàmer	Cova de les Cendres	0.380918473908426	0.0092990700929907	1.10923895765178
874	Cova de les Cendres	Guixeres	0.341315343010673	0.0103989601039896	3.65863913187734
875	Benàmer	Nerja	0.362813411949605	0.0048995100489951	2.65621823034006
876	Barranquet	Benàmer	0.379174547392723	0.0065993400659934	0.992259145603651
877	Falguera	Cova Or	0.351742785659966	0.0091990800919908	1.04823877864237
878	Cueva del Toro	Cueva de Chaves	0.354706983611038	0.007999200079992	2.36663435035628
879	Cova Or	Cova de les Cendres	0.365511006735308	0.0082991700829917	1.09917215644744
880	Cova Or	Los Castillejos	0.364206067537097	0.0072992700729927	1.46769384411701
881	Cova Or	Barranquet	0.367829699077801	0.0038996100389961	1.19591800731472
882	Cova de les Cendres	Nerja	0.350662191492995	0.0164983501649835	0.870080223833193
883	Barranquet	Cova Or	0.352740287023897	0.0092990700929907	0.93600494746363
884	Cova de les Cendres	Nerja	0.362649172764767	0.0126987301269873	0.867058983048334
885	Valmayor	Cova Or	0.353094989230423	0.0068993100689931	2.88592322961465
886	Barranquet	Benàmer	0.360024321968515	0.0072992700729927	1.13042636366946
887	Barranquet	Benàmer	0.341986373028809	0.0085991400859914	0.981275574178097
888	Cova de les Cendres	Guixeres	0.343050240046237	0.0096990300969903	2.40179921393557
889	Benàmer	Falguera	0.340757506585915	0.0112988701129887	1.04931470410908
890	El Retamar	Los Castillejos	0.370769100386732	0.0095990400959904	3.00925255034469
891	Barranquet	Falguera	0.388729549629343	0.0045995400459954	0.894313139081809
892	Cova Or	Benàmer	0.367752673615983	0.0074992500749925	0.947053179931758
893	Los Castillejos	Cova Or	0.363752767393943	0.0072992700729927	1.89898110729098
894	Nerja	Los Castillejos	0.381373594134824	0.0072992700729927	2.97707155959243
895	Falguera	Barranquet	0.36216211985726	0.0063993600639936	1.04252542889257
896	Barranquet	Falguera	0.36720378931353	0.0084991500849915	1.00607288009614
897	Cueva del Toro	Valmayor	0.379126099746225	0.0070992900709929	2.64552416294818
898	Cova de les Cendres	Falguera	0.371680042462507	0.0071992800719928	0.92525364465692
899	Cueva del Toro	Cova Or	0.380211612537437	0.0047995200479952	1.05490249146123
900	Falguera	Cova de les Cendres	0.373179992615175	0.0073992600739926	1.08720792063154
901	Cova de les Cendres	Cova Or	0.344796197571378	0.0070992900709929	1.01300640087182
902	Cova de les Cendres	Barranquet	0.358550033446544	0.0081991800819918	1.47784904986008
903	Cueva del Toro	Cueva de Chaves	0.347401393624389	0.0104989501049895	0.908208797424141
904	Barranquet	Cova de les Cendres	0.353648047587246	0.0075992400759924	0.951949270722475
905	Cova de les Cendres	Barranquet	0.377370896588831	0.0052994700529947	0.997120808392212
906	Benàmer	Cova de les Cendres	0.353326766590238	0.0095990400959904	0.905895651854659
907	Valmayor	Cova de les Cendres	0.358946624594744	0.0075992400759924	4.83929120653584
908	Falguera	Nerja	0.388022498347138	0.005999400059994	2.47003736654948
909	Benàmer	Nerja	0.361379762169559	0.0108989101089891	2.74204704112766
910	Barranquet	Benàmer	0.377797744894095	0.0061993800619938	0.939916920464989
911	Guixeres	Barranquet	0.364190320779012	0.0093990600939906	3.13718927041056
912	Cova Or	Falguera	0.389913051502701	0.0053994600539946	1.3037539858828
913	Barranquet	Cova de les Cendres	0.362625562931623	0.0102989701029897	1.21798439546643
914	Barranquet	Benàmer	0.356060671350231	0.0072992700729927	1.84738367345823
915	Barranquet	Benàmer	0.35426522798915	0.0097990200979902	1.07489929076301
916	Cueva del Toro	Valmayor	0.3565474558115	0.0097990200979902	4.50965819795258
917	Cova de les Cendres	Nerja	0.369341847922518	0.0118988101189881	0.93238051306255
918	Cova de les Cendres	Benàmer	0.37362368222515	0.0064993500649935	0.942432965336862
919	Cueva de Chaves	Cueva del Toro	0.375298639669144	0.0064993500649935	2.9347613316658
920	Cova de les Cendres	Los Castillejos	0.341887806727682	0.0118988101189881	1.20205231385817
921	Cova de les Cendres	Benàmer	0.369146367462491	0.0068993100689931	0.852494631442789
922	Falguera	Cueva de Chaves	0.393135276189282	0.002999700029997	0.9990924109434
923	Nerja	Benàmer	0.388827785268126	0.0056994300569943	1.4737115002749
924	Cueva de Chaves	Cueva del Toro	0.356522894851977	0.0132986701329867	1.17444959178775
925	Cova de les Cendres	Benàmer	0.350633769383266	0.0085991400859914	0.9464732132447
926	Cueva del Toro	Benàmer	0.362284638203814	0.0100989901009899	1.03042506590511
927	Valmayor	Barranquet	0.376418220376735	0.0063993600639936	1.13896346369219
928	Guixeres	Barranquet	0.389202999277884	0.0054994500549945	3.25747146381369
929	Barranquet	Cova de les Cendres	0.343880571684899	0.0103989601039896	0.86990427302405
930	Cova de les Cendres	Benàmer	0.392844613668296	0.003999600039996	0.968875192568498
931	Cova de les Cendres	Cova Or	0.393664015183068	0.0038996100389961	0.931530052716617
932	Guixeres	Valmayor	0.366557953215883	0.0073992600739926	4.66388214530762
933	Cova de les Cendres	Benàmer	0.385711866178525	0.0047995200479952	0.83437660275961
934	Cova de les Cendres	Benàmer	0.370328561182732	0.0077992200779922	1.17218111592124
935	Mas d’Is	Valmayor	0.374574084302993	0.0025997400259974	2.46947907609769
936	Falguera	Cueva de Chaves	0.358019861575318	0.0080991900809919	1.09342877608309
937	Barranquet	Guixeres	0.373054115015579	0.0053994600539946	3.12497885501178
938	Los Castillejos	Cova de les Cendres	0.355117539030606	0.0071992800719928	3.56687260766869
939	Benàmer	Cova de les Cendres	0.345545146325239	0.0096990300969903	1.48444500677308
940	El Retamar	Cueva de Chaves	0.371734077655585	0.0078992100789921	1.04384981508021
941	Cova de les Cendres	El Retamar	0.383941110481263	0.0062993700629937	4.84505967400515
942	Cova de les Cendres	Falguera	0.356470754382825	0.0095990400959904	0.967104878164748
943	Benàmer	Valmayor	0.377477010638703	0.0077992200779922	1.97423058577793
944	Benàmer	Nerja	0.355333239856051	0.0108989101089891	0.954746827420863
945	El Retamar	Valmayor	0.342941630868314	0.0081991800819918	1.00786117062248
946	Nerja	Benàmer	0.353761739758949	0.0107989201079892	1.11574514966678
947	Benàmer	Cova de les Cendres	0.370090768637286	0.0046995300469953	1.0615701303731
948	Cova de les Cendres	Benàmer	0.369339139852677	0.0043995600439956	1.06993628923535
949	Falguera	Nerja	0.355096779621587	0.0142985701429857	1.02382013769402
950	Cova de les Cendres	Cova Or	0.361912660766541	0.0068993100689931	1.58639459470928
951	Falguera	Barranquet	0.383388840559199	0.0075992400759924	0.968672236602177
952	Cova de les Cendres	Cova Or	0.383673111038743	0.0071992800719928	0.911340442757775
953	Los Castillejos	Cueva de Chaves	0.384029716648175	0.0082991700829917	0.967266966917485
954	Barranquet	Cova de les Cendres	0.391790106888575	0.0051994800519948	1.03945621932471
955	Cueva del Toro	Cueva de Chaves	0.344637844854407	0.0112988701129887	1.05195350976318
956	Falguera	Valmayor	0.366579081920961	0.0071992800719928	2.58065663328683
957	Falguera	Benàmer	0.379679429197097	0.0061993800619938	1.18642415591293
958	Cova de les Cendres	Barranquet	0.352253758544294	0.0084991500849915	1.03323461403323
959	Nerja	Cueva del Toro	0.358257277315479	0.0094990500949905	4.58469870221205
960	Los Castillejos	Guixeres	0.373011878898644	0.0064993500649935	3.37789649994983
961	Falguera	Nerja	0.357562876986429	0.0117988201179882	0.975688411906894
962	Cueva del Toro	Cova de les Cendres	0.371507710182471	0.0041995800419958	1.05487315805093
963	Cueva del Toro	Falguera	0.355202755358247	0.0085991400859914	0.959983144660869
964	Nerja	Los Castillejos	0.360458734041667	0.0082991700829917	2.87235089591938
965	Barranquet	Benàmer	0.357417424902142	0.0094990500949905	1.1432047014124
966	Barranquet	Cova de les Cendres	0.36800381419696	0.0072992700729927	1.01090395671755
967	El Retamar	Nerja	0.348706176274857	0.0103989601039896	4.4778797570213
968	Benàmer	Nerja	0.349566027896491	0.0126987301269873	0.981351251874288
969	Benàmer	Los Castillejos	0.375066133196832	0.0068993100689931	1.06127955358
970	Barranquet	Falguera	0.373593950616563	0.0075992400759924	0.976485181358069
971	Barranquet	Valmayor	0.369725674933381	0.0078992100789921	2.06989923254368
972	Falguera	Nerja	0.351222572937689	0.0138986101389861	0.954286669112261
973	Falguera	Benàmer	0.393643056175669	0.0050994900509949	1.72373911430186
974	Cueva del Toro	Valmayor	0.387810438047578	0.0038996100389961	3.96537929419058
975	Falguera	Los Castillejos	0.353878924313124	0.006999300069993	1.02101415276323
976	Nerja	El Retamar	0.357569308515449	0.008999100089991	3.00648834234611
977	Benàmer	Falguera	0.370553945729305	0.0088991100889911	0.931205567117803
978	Guixeres	Cova de les Cendres	0.350670834853987	0.0060993900609939	3.67582356603689
979	Barranquet	Falguera	0.362543173375141	0.0096990300969903	1.04882312201454
980	Benàmer	Valmayor	0.356957975022914	0.0086991300869913	1.83369862275748
981	Cova de les Cendres	Nerja	0.381768230804543	0.0063993600639936	1.04220529723896
982	Cova de les Cendres	Los Castillejos	0.343605153353816	0.0124987501249875	1.0463976135823
983	Cova de les Cendres	Nerja	0.366468494126776	0.0114988501149885	0.836209183197776
984	Cueva de Chaves	Cueva del Toro	0.392780194386937	0.0044995500449955	1.0559448611347
985	Cova de les Cendres	Barranquet	0.374690191962571	0.0081991800819918	1.49127499182903
986	Cova de les Cendres	El Retamar	0.365631157775742	0.0071992800719928	4.75971700374619
987	Barranquet	Cova de les Cendres	0.375309134002635	0.0056994300569943	1.45961812149943
988	Cueva del Toro	Los Castillejos	0.348269283793547	0.0104989501049895	1.83111359248998
989	Benàmer	Barranquet	0.36838437602594	0.0073992600739926	1.53205234068755
990	Cova Or	Nerja	0.384847710706486	0.0068993100689931	0.937603751726873
991	Benàmer	Cova de les Cendres	0.393655736828579	0.0050994900509949	1.50680985626489
992	Nerja	El Retamar	0.390387186154903	0.0047995200479952	3.0607954948335
993	Barranquet	Cova de les Cendres	0.388113716276294	0.0060993900609939	1.05456599983859
994	Barranquet	Benàmer	0.374664927359598	0.0066993300669933	1.06860389366765
995	Benàmer	Los Castillejos	0.390810616625789	0.0072992700729927	1.46584250274716
996	Barranquet	Cova de les Cendres	0.364325307693995	0.0085991400859914	0.967205885069945
997	Los Castillejos	Cova Or	0.352964034106049	0.0093990600939906	1.64967855060528
998	Benàmer	Cova Or	0.341170345426098	0.0086991300869913	0.880659119347584
999	Cova Or	Los Castillejos	0.389581294064043	0.005999400059994	1.18820456322
1000	Falguera	Nerja	0.373551697587138	0.0112988701129887	0.882858156740798
