# Supplementary material for: The spread of agriculture in Iberia through Approximate Bayesian Computation and Neolithic projectile tools
Source: PLoS One. 2021 Dec 28;16(12):e0261813. doi: 10.1371/journal.pone.0261813 (PMC8714124; doi:10.1371/journal.pone.0261813)
Supplement: S2 File. Reproducibility — It includes a readme file with further indications. (ZIP) [file pone.0261813.s002.zip › S2_File/Data/P3_double_kernel_1_1.csv]

	Origin1	Origin2	Ms	Mp	r
1	Valmayor	Cueva de Chaves	0.344099807820901	0.0104989501049895	3.26909138502553
2	Barranquet	Cova de les Cendres	0.359012625276784	0.0068993100689931	1
3	Barranquet	Cova Or	0.391009636526732	0.0060993900609939	1
4	Cueva del Toro	Guixeres	0.382156079015371	0.0075992400759924	2.72400968763977
5	Cova de les Cendres	Cueva de Chaves	0.343755005281328	0.0102989701029897	4.52196979798377
6	Benàmer	Cova Or	0.340189713399719	0.0098990100989901	1.59302373882383
7	Valmayor	Benàmer	0.392504934032294	0.0055994400559944	2.75199953954667
8	Falguera	Nerja	0.340201471921265	0.0174982501749825	1.1841584998183
9	Benàmer	Barranquet	0.344008218444652	0.0091990800919908	1
10	El Retamar	Cueva del Toro	0.362944214328019	0.0084991500849915	3.63475537711755
11	Cova de les Cendres	Mas d’Is	0.342397534144714	0.0101989801019898	1
12	Cueva del Toro	Los Castillejos	0.391138457633681	0.0052994700529947	1.6890375373885
13	Cova de les Cendres	Barranquet	0.359194823900346	0.00999900009999	1.27010342711583
14	Mas d’Is	Benàmer	0.373086652164715	0.0073992600739926	1
15	Cueva del Toro	Cova Or	0.340907484357155	0.0095990400959904	1
16	El Retamar	Cova Or	0.391179877050258	0.0058994100589941	3.44500049309806
17	El Retamar	Los Castillejos	0.358424528189459	0.0091990800919908	3.61591226685792
18	El Retamar	Barranquet	0.346562986994009	0.0104989501049895	4.0033200032264
19	Cova de les Cendres	Nerja	0.353377208132044	0.0115988401159884	1
20	Falguera	Cova de les Cendres	0.390364198077221	0.005999400059994	1
21	Cova de les Cendres	Cova Or	0.339494216885002	0.0103989601039896	1
22	Nerja	Cova de les Cendres	0.355373776414257	0.0111988801119888	1.77533889817074
23	Nerja	Benàmer	0.355643220931972	0.0156984301569843	1
24	Los Castillejos	Cova Or	0.360503099278245	0.0090990900909909	1.39684660922735
25	Los Castillejos	Cova de les Cendres	0.348931499726459	0.0085991400859914	1
26	Cova de les Cendres	Nerja	0.342603549060812	0.0164983501649835	1
27	Cova de les Cendres	Benàmer	0.356311226775273	0.0117988201179882	1
28	Cova Or	Barranquet	0.362078563044781	0.0071992800719928	1.7510154764168
29	Valmayor	Guixeres	0.36275724552805	0.0084991500849915	4.93009760558605
30	Cueva del Toro	Cova Or	0.386977389982656	0.0054994500549945	1.15522066410631
31	Guixeres	Cueva del Toro	0.369551182895535	0.0051994800519948	3.26582641405984
32	Cova de les Cendres	Cova Or	0.367239838122524	0.0067993200679932	1.04370018932968
33	Los Castillejos	Cueva del Toro	0.379755960596569	0.0057994200579942	2.01535559799522
34	Guixeres	Valmayor	0.351410816883862	0.0113988601139886	6.00189631547778
35	Guixeres	Mas d’Is	0.377331988170344	0.0054994500549945	2.09822186129168
36	Barranquet	Falguera	0.375754366724942	0.0060993900609939	1
37	Cova Or	Los Castillejos	0.362109752947515	0.0075992400759924	1.25576045457274
38	Guixeres	Cueva de Chaves	0.351888070733979	0.0118988101189881	3.78578582758084
39	Nerja	Cueva del Toro	0.366353604539266	0.0075992400759924	2.17226801758632
40	Barranquet	Falguera	0.347189627027742	0.0110988901109889	1.72055366029963
41	Valmayor	Los Castillejos	0.386114746248384	0.0081991800819918	5.19054168183357
42	El Retamar	Barranquet	0.372444457031256	0.0058994100589941	3.39573303980753
43	Cova Or	Los Castillejos	0.34106193799901	0.0111988801119888	1
44	Guixeres	Cueva de Chaves	0.375604497533864	0.0064993500649935	2.50871436482295
45	Cova Or	Los Castillejos	0.343116384642989	0.0130986901309869	1
46	Cova Or	Cova de les Cendres	0.378522230896671	0.0046995300469953	1
47	El Retamar	Cueva del Toro	0.386970017369024	0.0055994400559944	3.84355227651074
48	Barranquet	Falguera	0.350576167945093	0.0064993500649935	2.08664547465742
49	Valmayor	Cueva del Toro	0.388063488976352	0.0070992900709929	2.70828925602138
50	Nerja	Cueva del Toro	0.378882151675398	0.0114988501149885	3.23218398522586
51	Barranquet	Guixeres	0.364558725169112	0.0098990100989901	3.24744684886187
52	Mas d’Is	Nerja	0.359093516995922	0.008999100089991	1.26966791972518
53	El Retamar	Nerja	0.351393959198803	0.0121987801219878	3.32532103525474
54	Valmayor	Falguera	0.35953270622778	0.0074992500749925	2.9120765840821
55	Cova Or	Cova de les Cendres	0.377989166270975	0.0063993600639936	1
56	Los Castillejos	Nerja	0.360502611109021	0.0086991300869913	2.42299660794437
57	Cueva del Toro	Cova de les Cendres	0.347143985494337	0.0105989401059894	1
58	Nerja	Cova Or	0.378108817670085	0.0077992200779922	1.84461303910241
59	Guixeres	Cueva del Toro	0.359071671856621	0.0087991200879912	4.65540533255786
60	Cova de les Cendres	Barranquet	0.358786076144592	0.0072992700729927	1.74080194951966
61	Cova Or	Los Castillejos	0.367117253665583	0.0097990200979902	1
62	Benàmer	Cova Or	0.385176078093415	0.0065993400659934	1
63	Barranquet	Benàmer	0.37617655705843	0.0065993400659934	1
64	Barranquet	Benàmer	0.372723134730817	0.0067993200679932	1
65	Benàmer	Barranquet	0.345813720759225	0.0103989601039896	1.11718731606379
66	Cueva del Toro	Guixeres	0.341838903612063	0.0101989801019898	3.11253289934247
67	Cueva del Toro	Cova Or	0.360353002782052	0.0115988401159884	1
68	Cueva del Toro	Benàmer	0.342127296828812	0.0121987801219878	1
69	Cova de les Cendres	Los Castillejos	0.379890904657773	0.0051994800519948	2.3261115367338
70	Benàmer	Cueva de Chaves	0.366290574500347	0.0071992800719928	2.71683621296659
71	Cueva del Toro	Cova de les Cendres	0.341672580491041	0.0107989201079892	1.30025250185281
72	Barranquet	Benàmer	0.3855959866768	0.0054994500549945	1.15095615526661
73	Benàmer	Cova Or	0.361559189802491	0.0064993500649935	1
74	Guixeres	Los Castillejos	0.358562148339487	0.0067993200679932	3.71771342333407
75	Valmayor	Cueva de Chaves	0.374541465319289	0.0094990500949905	4.82267667688429
76	Los Castillejos	Cova de les Cendres	0.373046338894401	0.0068993100689931	1.88504060765729
77	Guixeres	Barranquet	0.369237157857345	0.0073992600739926	3.43271609380841
78	Cueva del Toro	Cueva de Chaves	0.393627984570863	0.0057994200579942	1.07602353952825
79	Cueva del Toro	Cova Or	0.381039151874172	0.0057994200579942	1
80	Barranquet	Benàmer	0.391669265215001	0.0035996400359964	1
81	Cova de les Cendres	Barranquet	0.351796382492784	0.0087991200879912	1.59253649367019
82	Benàmer	Nerja	0.349985220961021	0.00999900009999	1
83	Guixeres	El Retamar	0.351494491028244	0.0084991500849915	2.98860275046899
84	Cova Or	Valmayor	0.349812965737062	0.0092990700929907	1.38648420572281
85	El Retamar	Valmayor	0.371176321126924	0.006999300069993	2.19634557427838
86	Valmayor	Benàmer	0.376312881730633	0.005999400059994	2.92547656897456
87	Falguera	Guixeres	0.351832245805029	0.00999900009999	1.44721638334915
88	Los Castillejos	Valmayor	0.37628094029649	0.0052994700529947	2.76155328260735
89	Cueva de Chaves	Cova de les Cendres	0.352896114790835	0.013998600139986	4.27916402658447
90	Benàmer	Cueva del Toro	0.345626111554581	0.0077992200779922	2.03266252862289
91	Falguera	Nerja	0.351411820829863	0.0094990500949905	2.54249561578035
92	Los Castillejos	Cueva del Toro	0.364510348468692	0.0092990700929907	3.05387275833637
93	Guixeres	Cova Or	0.372360484364298	0.006999300069993	2.10348398696631
94	Falguera	Guixeres	0.353533817345579	0.0103989601039896	3.66352925175801
95	Falguera	El Retamar	0.348676313057971	0.0125987401259874	4.93290822906419
96	Los Castillejos	Falguera	0.346106477920643	0.0112988701129887	1
97	Los Castillejos	Cova Or	0.383680153268906	0.0062993700629937	1.6767927348055
98	Cova Or	Benàmer	0.350970143191663	0.0090990900909909	1
99	Barranquet	Falguera	0.369912610549054	0.0062993700629937	1.9996125753969
100	El Retamar	Valmayor	0.352226797765787	0.0091990800919908	1.07230839785188
101	Valmayor	Guixeres	0.37044598304967	0.007999200079992	3.95025497863069
102	Falguera	Cova Or	0.371559268608687	0.0052994700529947	1
103	Mas d’Is	Valmayor	0.343931936794108	0.0082991700829917	1
104	Barranquet	Benàmer	0.373665603057835	0.0058994100589941	2.37609022738412
105	Barranquet	Cova Or	0.364260956995549	0.0072992700729927	1.94209789345041
106	Los Castillejos	Cova de les Cendres	0.378657870574	0.0053994600539946	1
107	Falguera	Los Castillejos	0.35509508514607	0.0076992300769923	1.07832508161664
108	Cova Or	Los Castillejos	0.38898808829083	0.0077992200779922	1
109	Benàmer	Cova de les Cendres	0.369652467985871	0.0060993900609939	1
110	Falguera	Barranquet	0.359563076761828	0.0047995200479952	1
111	Benàmer	Nerja	0.391003901321186	0.0073992600739926	1
112	Barranquet	Mas d’Is	0.37352010579	0.0080991900809919	1
113	Cova de les Cendres	Nerja	0.37022076325802	0.0128987101289871	1
114	Cueva del Toro	Benàmer	0.346747849225637	0.0100989901009899	1.49181924043223
115	Cova de les Cendres	Barranquet	0.350024318803496	0.0098990100989901	2.02755463751033
116	Cova de les Cendres	Cueva de Chaves	0.339353736756403	0.0127987201279872	2.72157139267772
117	Barranquet	Cova de les Cendres	0.383702433683451	0.0054994500549945	1.10502799607813
118	Guixeres	Benàmer	0.349584740231893	0.0083991600839916	2.54458778603003
119	Falguera	Guixeres	0.36454574591613	0.0078992100789921	4.40560183214024
120	Cueva de Chaves	Barranquet	0.379486893556111	0.0097990200979902	2.48548381146043
121	Los Castillejos	Nerja	0.34797552267074	0.0116988301169883	4.4625329518877
122	Benàmer	Cueva del Toro	0.353981941107889	0.0088991100889911	1.77075876420364
123	Guixeres	Los Castillejos	0.348540116652269	0.012998700129987	1.39661911714823
124	Guixeres	Falguera	0.366422590738286	0.0076992300769923	3.06558361932635
125	Valmayor	Cova de les Cendres	0.358348367428514	0.0080991900809919	3.29630202017724
126	Cova Or	Cueva del Toro	0.375979985208919	0.005999400059994	1.96270098537207
127	Falguera	Cueva de Chaves	0.382572856021248	0.0045995400459954	2.96715641796589
128	Valmayor	Benàmer	0.351119648179341	0.0110988901109889	1.77824314566329
129	Barranquet	Benàmer	0.353542025479584	0.0090990900909909	1
130	Cova de les Cendres	Mas d’Is	0.375361692886979	0.0051994800519948	1
131	Nerja	Cueva del Toro	0.383261166876497	0.0065993400659934	2.7989641447924
132	Nerja	Benàmer	0.359927778937003	0.010998900109989	1
133	Cova de les Cendres	Cova Or	0.388180486139664	0.0045995400459954	1.35506247961894
134	Los Castillejos	El Retamar	0.372172284984399	0.0081991800819918	5.52005354018882
135	Falguera	Cova de les Cendres	0.392783989917229	0.0042995700429957	1.61956869389862
136	Barranquet	Cova de les Cendres	0.343603183037369	0.00999900009999	1
137	Cova de les Cendres	Nerja	0.346840517321171	0.0146985301469853	1
138	Los Castillejos	El Retamar	0.361522926328768	0.0075992400759924	3.61418020093814
139	Cova de les Cendres	Cova Or	0.385247927946254	0.003999600039996	1.67407081881538
140	Benàmer	Valmayor	0.353388212832752	0.0080991900809919	4.91247731808573
141	Benàmer	Cova Or	0.347142191512808	0.0087991200879912	1.65520204091444
142	Cova Or	Cueva del Toro	0.363879823002671	0.0088991100889911	1
143	Cova de les Cendres	Cova Or	0.37610929293312	0.0042995700429957	1.88581962417811
144	Barranquet	Benàmer	0.344476881158153	0.0100989901009899	1.45460995147005
145	Benàmer	Falguera	0.357810754329528	0.0075992400759924	1
146	Cova Or	Los Castillejos	0.346019216845124	0.0098990100989901	1.14591826777905
147	Cueva del Toro	Cova Or	0.360333890205865	0.0077992200779922	1
148	Falguera	Nerja	0.38105375770201	0.0076992300769923	1.24633009059355
149	Valmayor	Cueva de Chaves	0.380583916077724	0.0045995400459954	5.41071354513988
150	Cueva del Toro	Cueva de Chaves	0.347876523808605	0.0146985301469853	1
151	Cova de les Cendres	Cova Or	0.383260224529173	0.0057994200579942	1
152	Los Castillejos	Guixeres	0.374883191639862	0.0038996100389961	3.0567250646092
153	Barranquet	Cueva del Toro	0.344644716379615	0.0082991700829917	1
154	Falguera	Barranquet	0.376217586079729	0.0055994400559944	1
155	Cova Or	Nerja	0.361010192783464	0.0124987501249875	1
156	El Retamar	Benàmer	0.354662744520272	0.0130986901309869	1
157	Cueva del Toro	Cova Or	0.377708826213595	0.0083991600839916	1
158	Cova de les Cendres	Guixeres	0.352563225533008	0.0097990200979902	1.93956614485011
159	Cueva de Chaves	Cova de les Cendres	0.370180320286725	0.0066993300669933	3.1883125250414
160	Cova Or	Benàmer	0.383341348728577	0.0066993300669933	1.5536609479785
161	Benàmer	Cueva del Toro	0.348252805191826	0.00999900009999	1
162	Benàmer	Barranquet	0.369659543171673	0.0073992600739926	1
163	Guixeres	Cueva del Toro	0.353170090134438	0.0103989601039896	2.92457037255168
164	Guixeres	Cueva del Toro	0.387362256198997	0.0060993900609939	2.94695160636678
165	Cova Or	Benàmer	0.386280252154139	0.0062993700629937	1
166	El Retamar	Barranquet	0.347031212154491	0.0094990500949905	3.97341710695997
167	Cova de les Cendres	Los Castillejos	0.353762597710488	0.004999500049995	2.10309276755899
168	Nerja	Benàmer	0.378671414293634	0.0065993400659934	1.52418472198769
169	Valmayor	Cueva del Toro	0.381051145046464	0.0065993400659934	1.91059121137485
170	Falguera	Los Castillejos	0.362879215309288	0.0073992600739926	1
171	Guixeres	Mas d’Is	0.347833637827922	0.0091990800919908	1.20796771673486
172	Cueva del Toro	Benàmer	0.356192024002015	0.0094990500949905	1.08645985135809
173	Los Castillejos	Cova Or	0.38804573570414	0.0032996700329967	1.07659507779404
174	Guixeres	Cueva del Toro	0.359791448813383	0.0098990100989901	1
175	Nerja	Guixeres	0.355573688548699	0.0097990200979902	5.45474718317389
176	Cova de les Cendres	Nerja	0.351498037521084	0.0103989601039896	2.75599078694359
177	Benàmer	Cova de les Cendres	0.36424243852765	0.0104989501049895	1.32473920565099
178	Cova Or	Barranquet	0.361444304145908	0.007999200079992	1
179	Benàmer	Falguera	0.362774273250509	0.0057994200579942	1.6878853835538
180	Nerja	Cova Or	0.376153412078675	0.0091990800919908	1.52199873251841
181	Cueva del Toro	Valmayor	0.339310433446545	0.008999100089991	2.93838170647622
182	Cueva de Chaves	Cueva del Toro	0.373167136032722	0.0105989401059894	1
183	Nerja	Guixeres	0.364619138572362	0.0100989901009899	4.08724354432895
184	Benàmer	Cueva de Chaves	0.379411288054188	0.0057994200579942	1.24310345092788
185	Barranquet	Benàmer	0.384463195038001	0.0056994300569943	1
186	Cova Or	Cova de les Cendres	0.389009779086727	0.0053994600539946	1
187	Los Castillejos	Cova de les Cendres	0.357441880156383	0.0102989701029897	1
188	Cueva del Toro	Nerja	0.343464803109024	0.0091990800919908	3.29527172964066
189	Falguera	Barranquet	0.385079070763658	0.0045995400459954	1
190	Falguera	Los Castillejos	0.344797896142108	0.0147985201479852	1.69549100100995
191	Cueva del Toro	Cova Or	0.360948948429075	0.0083991600839916	1.7802013643086
192	Cova de les Cendres	Benàmer	0.390273125721012	0.0048995100489951	1
193	El Retamar	Falguera	0.363265127340823	0.0096990300969903	3.30359146568924
194	Barranquet	Cova de les Cendres	0.391090114590404	0.0068993100689931	1
195	Cova de les Cendres	Los Castillejos	0.380501739245768	0.0064993500649935	1.60596382457763
196	Los Castillejos	Cueva de Chaves	0.345604398071004	0.0126987301269873	1
197	Los Castillejos	Cova de les Cendres	0.372820524151762	0.0062993700629937	1.63201623428613
198	Nerja	Cueva del Toro	0.362012973444367	0.0090990900909909	3.20833723926916
199	Cueva del Toro	Los Castillejos	0.372462523639437	0.0067993200679932	1.2530041301623
200	Cova Or	Benàmer	0.389338786261203	0.0061993800619938	1
201	Guixeres	Cueva de Chaves	0.349152015075544	0.0091990800919908	2.53689227249474
202	Mas d’Is	Cova de les Cendres	0.374159402281483	0.0060993900609939	1
203	Nerja	Benàmer	0.369706008059196	0.0126987301269873	1
204	El Retamar	Barranquet	0.355935413389581	0.0075992400759924	4.73246480146423
205	Nerja	Cova de les Cendres	0.359161102111488	0.0116988301169883	1
206	Nerja	Benàmer	0.359446546720901	0.0101989801019898	1.58380588237196
207	Cueva del Toro	Valmayor	0.383431739943246	0.0071992800719928	1.16177816689014
208	Benàmer	Los Castillejos	0.362632487282729	0.0085991400859914	1.84943916361779
209	Nerja	Los Castillejos	0.349315387256127	0.0085991400859914	2.03251190250739
210	Cova de les Cendres	Nerja	0.382137977849544	0.0067993200679932	1
211	Cova Or	Cova de les Cendres	0.358426481395757	0.0070992900709929	1.19396762570366
212	Cueva de Chaves	Cueva del Toro	0.355796097875737	0.0076992300769923	2.52719140833244
213	Cueva de Chaves	Cueva del Toro	0.355826307080288	0.00999900009999	3.88093527410179
214	Nerja	Benàmer	0.3794650650945	0.0065993400659934	1.42667633481324
215	Cueva del Toro	Cueva de Chaves	0.383743494613859	0.0075992400759924	5.24691056283191
216	Valmayor	Mas d’Is	0.352756083332081	0.0097990200979902	1.07915096823127
217	Cueva del Toro	Valmayor	0.347676004114919	0.0090990900909909	1.33747665304691
218	Valmayor	Cueva del Toro	0.375051731966593	0.0070992900709929	1.89527838716283
219	Benàmer	Cova Or	0.352447072884755	0.0091990800919908	1.19661911297589
220	Mas d’Is	Guixeres	0.37431952340397	0.0048995100489951	1.90667362138629
221	Falguera	Nerja	0.383686169317265	0.0118988101189881	1.35334878794849
222	Barranquet	Guixeres	0.369963979668738	0.0121987801219878	4.27270383020863
223	Mas d’Is	Cueva de Chaves	0.385888685137262	0.0056994300569943	3.58947690520435
224	El Retamar	Falguera	0.374738688373017	0.0074992500749925	2.11236810415983
225	Benàmer	Los Castillejos	0.374915370553303	0.0056994300569943	1
226	Nerja	Mas d’Is	0.364586000655113	0.0111988801119888	4.53296471428126
227	Mas d’Is	Guixeres	0.390520920477551	0.0047995200479952	1
228	El Retamar	Falguera	0.34417544691684	0.015998400159984	2.00107808057219
229	Cueva del Toro	Cueva de Chaves	0.363236689589928	0.0084991500849915	3.26401898583397
230	Los Castillejos	Falguera	0.365220364084077	0.0063993600639936	1.88152867881581
231	Cova de les Cendres	Cova Or	0.386058528877034	0.0060993900609939	1
232	Falguera	Barranquet	0.359702519069453	0.0088991100889911	1
233	Valmayor	Cueva del Toro	0.359708133282691	0.0102989701029897	3.33589570567012
234	Cova Or	Valmayor	0.367876201498804	0.0080991900809919	2.06217648182064
235	Cueva del Toro	Cova Or	0.367159546774645	0.0053994600539946	1.47753203507512
236	Nerja	Los Castillejos	0.358924232990502	0.0061993800619938	1.84620665431022
237	Nerja	Mas d’Is	0.387770674501521	0.0038996100389961	4.03762477817014
238	Valmayor	Cueva del Toro	0.346277932878432	0.0145985401459854	1.06519170982763
239	Barranquet	Benàmer	0.390708030358941	0.0030996900309969	1.40469376044348
240	Cueva del Toro	Guixeres	0.367573661650209	0.0080991900809919	4.61073319483549
241	Cova de les Cendres	Guixeres	0.345885574120632	0.0091990800919908	3.18512231241912
242	Benàmer	Falguera	0.369189352028558	0.0063993600639936	2.12488074129447
243	Cova de les Cendres	Cova Or	0.365229212396672	0.0067993200679932	1
244	Cueva de Chaves	Benàmer	0.365246138230059	0.0085991400859914	2.38133093837649
245	Guixeres	Cova de les Cendres	0.355426934847918	0.0111988801119888	2.63502386961132
246	Falguera	Cueva de Chaves	0.35710216681511	0.0084991500849915	1.41357580149546
247	Guixeres	Falguera	0.353375934972639	0.0082991700829917	1.66326558044181
248	Cova de les Cendres	Nerja	0.380182375174419	0.0110988901109889	1.3368846247904
249	Mas d’Is	El Retamar	0.361917962634733	0.0096990300969903	3.5111032239534
250	Valmayor	Cueva del Toro	0.393250942561733	0.0050994900509949	3.18024128999561
251	El Retamar	Nerja	0.357710997865207	0.0068993100689931	4.10490937463939
252	Cueva de Chaves	Valmayor	0.356318022142124	0.0080991900809919	2.79114034045488
253	Valmayor	Barranquet	0.380097039870248	0.0047995200479952	2.60546893013641
254	Mas d’Is	Barranquet	0.348686595375145	0.0082991700829917	1
255	Benàmer	Nerja	0.35380505721594	0.0125987401259874	1
256	Benàmer	Cova de les Cendres	0.364993776539502	0.0088991100889911	1
257	Benàmer	Cueva del Toro	0.347254877293575	0.0082991700829917	1.05823165116832
258	Barranquet	Cova de les Cendres	0.359813269978616	0.0108989101089891	1.31589072011412
259	Falguera	Barranquet	0.35182338889389	0.0088991100889911	1
260	Los Castillejos	Cova de les Cendres	0.385478647433535	0.0077992200779922	1.41611317811534
261	Los Castillejos	El Retamar	0.378100892977047	0.0084991500849915	3.93491072420031
262	Benàmer	Valmayor	0.360175153081421	0.0070992900709929	1.50287120820954
263	Cueva de Chaves	Cueva del Toro	0.340171217535993	0.0133986601339866	1.04679680289701
264	El Retamar	Barranquet	0.376612268095764	0.0062993700629937	3.9591697649844
265	Benàmer	Cova de les Cendres	0.34093517599334	0.0113988601139886	1.27970788488164
266	Barranquet	Guixeres	0.354784787440616	0.0085991400859914	4.44911342971027
267	Cueva del Toro	Guixeres	0.381652331557462	0.0063993600639936	1
268	Guixeres	Los Castillejos	0.383468163017313	0.0037996200379962	2.26610528657212
269	Cueva del Toro	Cova Or	0.384842716470408	0.0062993700629937	1.25619077309966
270	Cova de les Cendres	Benàmer	0.348851830039432	0.0100989901009899	1
271	Mas d’Is	Guixeres	0.371892236309918	0.0033996600339966	1.95255186408758
272	Cova de les Cendres	Benàmer	0.342775777664463	0.0102989701029897	1
273	Nerja	Cueva del Toro	0.38756556888878	0.0075992400759924	4.24119491949677
274	Benàmer	Cova de les Cendres	0.3639161126837	0.0074992500749925	1
275	Guixeres	Barranquet	0.370493950718541	0.0074992500749925	4.09037361368537
276	Los Castillejos	Cova de les Cendres	0.377540357680372	0.0062993700629937	1
277	Valmayor	El Retamar	0.385716187424079	0.0077992200779922	4.59322886275128
278	Cueva del Toro	Los Castillejos	0.363263983515112	0.0053994600539946	3.07304664252326
279	Falguera	Barranquet	0.376521800886287	0.0071992800719928	1.39114761492237
280	Cova Or	Barranquet	0.344018484487819	0.0101989801019898	1
281	Barranquet	Benàmer	0.361079862165147	0.0067993200679932	1
282	Guixeres	Mas d’Is	0.377621846316872	0.0056994300569943	1
283	Los Castillejos	Benàmer	0.393128424373912	0.0052994700529947	1
284	Los Castillejos	Guixeres	0.356968710188507	0.006999300069993	1.51552136801183
285	Cova Or	Los Castillejos	0.375317708576662	0.0073992600739926	1.40924174524844
286	Benàmer	Cova Or	0.340453797316873	0.0104989501049895	1
287	Los Castillejos	Valmayor	0.341837284186472	0.0093990600939906	2.80886345634237
288	Cueva de Chaves	Mas d’Is	0.380391403128833	0.0055994400559944	1
289	Cova de les Cendres	Nerja	0.364428565382361	0.0056994300569943	1.83912932453677
290	Barranquet	Cova de les Cendres	0.352747962153438	0.0058994100589941	1.82605989145115
291	Cova de les Cendres	Cova Or	0.343097877221567	0.0091990800919908	1.58312878245488
292	Los Castillejos	Cova de les Cendres	0.34591952792101	0.0117988201179882	1
293	Cova de les Cendres	Cova Or	0.34005873036328	0.012998700129987	1
294	Guixeres	Cueva de Chaves	0.354167653658518	0.0095990400959904	2.56039330435917
295	Cova de les Cendres	Benàmer	0.382368345414732	0.0047995200479952	1
296	Valmayor	Cova Or	0.37299987000305	0.0065993400659934	1.31678782077506
297	Cova Or	Barranquet	0.363059768165031	0.007999200079992	1
298	El Retamar	Barranquet	0.35133780885788	0.0121987801219878	4.36218649193645
299	Cueva del Toro	Cova de les Cendres	0.381793282979902	0.0075992400759924	1.73295190278441
300	Falguera	Cova Or	0.357194585196055	0.007999200079992	1
301	Benàmer	Cova de les Cendres	0.347769503301611	0.0084991500849915	1
302	Cova de les Cendres	Cova Or	0.348489388106238	0.0094990500949905	1
303	Cova de les Cendres	Nerja	0.388107736235172	0.0081991800819918	1
304	El Retamar	Cova de les Cendres	0.372888924136176	0.0071992800719928	4.60227105746046
305	Mas d’Is	Nerja	0.344404071960526	0.0102989701029897	1.92448359215632
306	Barranquet	Cova de les Cendres	0.352849670501449	0.0072992700729927	1
307	Barranquet	Cova de les Cendres	0.37002855102953	0.0068993100689931	1
308	Barranquet	Cova de les Cendres	0.346965796067586	0.0101989801019898	1.72817118326202
309	Barranquet	Cova de les Cendres	0.372894506263377	0.0068993100689931	1.18693990586326
310	Los Castillejos	Guixeres	0.371718064242072	0.0063993600639936	1.8967436072044
311	Falguera	Nerja	0.374044278681815	0.0064993500649935	2.84803465453908
312	Cova Or	Cova de les Cendres	0.350968735217858	0.00999900009999	1.07793092029169
313	Cueva de Chaves	Cueva del Toro	0.36925932876783	0.0075992400759924	1.85518542956561
314	Valmayor	Cueva del Toro	0.361591606841313	0.0050994900509949	3.23719642344863
315	Benàmer	Cova de les Cendres	0.372584489243937	0.0083991600839916	1.60949665321037
316	Cova de les Cendres	Cova Or	0.381785248904982	0.0073992600739926	1.33530235802754
317	Falguera	Nerja	0.339874985908879	0.0157984201579842	1
318	Guixeres	El Retamar	0.382277102538217	0.0053994600539946	4.3644485964626
319	El Retamar	Cova Or	0.379613649441928	0.008999100089991	1.10548271518201
320	Cova de les Cendres	Cueva del Toro	0.346313372902056	0.0124987501249875	1
321	Barranquet	Benàmer	0.38635608030247	0.0058994100589941	1.38958425913006
322	Los Castillejos	Cova de les Cendres	0.350025755823956	0.0071992800719928	1.52255428431556
323	Cova de les Cendres	Cova Or	0.343698950641883	0.0122987701229877	1.3372066761367
324	Cova Or	Los Castillejos	0.36910140012433	0.0034996500349965	1.71908884681761
325	Benàmer	Cova Or	0.362123285146767	0.0078992100789921	1.98840675735846
326	Nerja	Cova Or	0.356429929089477	0.0086991300869913	2.65429211877286
327	Cova de les Cendres	Cova Or	0.345128355180783	0.0106989301069893	1
328	Cueva del Toro	Cova Or	0.359503175777224	0.0063993600639936	1.35544032603502
329	Guixeres	Valmayor	0.35701287954503	0.0097990200979902	2.55062815966084
330	Los Castillejos	Falguera	0.366046764109477	0.0126987301269873	1
331	Cueva de Chaves	Cueva del Toro	0.389772822182198	0.004999500049995	1
332	Mas d’Is	Cueva de Chaves	0.357936440870315	0.0062993700629937	1.68274652469903
333	Benàmer	Nerja	0.380287273926411	0.0092990700929907	1
334	Los Castillejos	Nerja	0.342036662418377	0.0108989101089891	1.31909319093451
335	Cova de les Cendres	Los Castillejos	0.392675673415145	0.0058994100589941	1
336	Cova de les Cendres	Mas d’Is	0.381689847800617	0.0076992300769923	1.30772510683164
337	Barranquet	Benàmer	0.34570334402793	0.0090990900909909	1.68315900562331
338	Falguera	Cova Or	0.340381450056594	0.010998900109989	1
339	Los Castillejos	Cova de les Cendres	0.386559116921327	0.0063993600639936	1
340	Cueva de Chaves	Cueva del Toro	0.342767953508474	0.0096990300969903	2.79764890069142
341	Benàmer	El Retamar	0.354352751033227	0.0093990600939906	4.84417769538238
342	Guixeres	Cueva del Toro	0.389397138092068	0.0045995400459954	4.09489630321041
343	Benàmer	El Retamar	0.372241452730608	0.0095990400959904	1.95468365773559
344	Cueva del Toro	Cova Or	0.354377648019823	0.006999300069993	1.83946428680792
345	Nerja	Cova de les Cendres	0.38369260509455	0.0057994200579942	1.46785493217409
346	Barranquet	Cueva de Chaves	0.357776428244881	0.0082991700829917	1
347	Cueva de Chaves	Cova de les Cendres	0.348059010475213	0.00999900009999	4.36110032033176
348	Benàmer	Barranquet	0.379171213072258	0.0065993400659934	1.760981653817
349	Cova Or	Los Castillejos	0.348989576260375	0.012998700129987	2.05554540501907
350	Valmayor	Barranquet	0.341254481033756	0.0115988401159884	2.60084914270788
351	Cova Or	Los Castillejos	0.389813543510117	0.0070992900709929	1
352	Cova Or	Valmayor	0.358557965810734	0.0083991600839916	2.33147033024579
353	Cova de les Cendres	Cova Or	0.36657908899418	0.0098990100989901	1
354	Barranquet	Guixeres	0.343677672102885	0.0114988501149885	3.78457850934937
355	Guixeres	Valmayor	0.3679248746311	0.0083991600839916	4.27629925146699
356	Cueva del Toro	Guixeres	0.359595502162949	0.0114988501149885	4.75284881895408
357	Los Castillejos	Cueva de Chaves	0.377106308904641	0.0075992400759924	2.00435087038204
358	Benàmer	Cueva de Chaves	0.380798816109418	0.0044995500449955	1.43915676705539
359	Cova Or	Los Castillejos	0.350625314114466	0.0098990100989901	1.30605183262378
360	Mas d’Is	Guixeres	0.360129038861996	0.0076992300769923	1
361	El Retamar	Valmayor	0.390204495920964	0.0040995900409959	4.43500993685796
362	Benàmer	Falguera	0.390193982906267	0.0051994800519948	1
363	Cueva del Toro	Cova Or	0.351557610718493	0.0102989701029897	1.74263888876885
364	Benàmer	Barranquet	0.361393016391917	0.008999100089991	1
365	Cova Or	Benàmer	0.360842503172629	0.0097990200979902	1
366	Nerja	Benàmer	0.350462301501826	0.0111988801119888	1.81925041368231
367	Falguera	Cova de les Cendres	0.364504132743871	0.0076992300769923	1.17886822810397
368	Valmayor	Falguera	0.362265207149218	0.0074992500749925	2.02290853718295
369	Guixeres	Benàmer	0.391974734505459	0.0065993400659934	3.17689519947395
370	Nerja	Cueva del Toro	0.359571904980268	0.0074992500749925	2.68305942870677
371	Falguera	Los Castillejos	0.352796959438477	0.014998500149985	1
372	Benàmer	Barranquet	0.354441471818524	0.0083991600839916	1.08890770748258
373	Cova Or	Los Castillejos	0.355699450885726	0.0063993600639936	1.00590097066015
374	Falguera	Valmayor	0.364691873306259	0.007999200079992	3.23573505768552
375	Falguera	Cova de les Cendres	0.342300444478072	0.0090990900909909	1
376	Guixeres	Cova Or	0.366542367289138	0.0121987801219878	3.22031566642225
377	Los Castillejos	Cova de les Cendres	0.363635481176472	0.0130986901309869	1
378	Barranquet	Cova Or	0.34678699979527	0.0078992100789921	1
379	Nerja	Los Castillejos	0.370524553155871	0.0098990100989901	2.15190847914665
380	Guixeres	Los Castillejos	0.386748109965824	0.0063993600639936	3.88862644562498
381	Benàmer	Cova de les Cendres	0.377020013334751	0.0056994300569943	1.67875817138702
382	Cova Or	Barranquet	0.344999505540526	0.0096990300969903	1.55478764977306
383	Benàmer	Barranquet	0.352904317726233	0.0120987901209879	1.58952006138861
384	Barranquet	Nerja	0.364796768313156	0.0092990700929907	2.08042873675003
385	Cueva de Chaves	Cova de les Cendres	0.352587467960449	0.007999200079992	3.04178445983678
386	Guixeres	Falguera	0.389309167429277	0.0042995700429957	3.48295713461935
387	Cueva del Toro	Guixeres	0.3480312260861	0.0102989701029897	3.35873105805368
388	Benàmer	Cova de les Cendres	0.383002793329375	0.0057994200579942	1.49175061332062
389	Valmayor	Barranquet	0.353007594390519	0.006999300069993	2.37491200903431
390	Los Castillejos	Cova de les Cendres	0.383220540884107	0.0063993600639936	1
391	Mas d’Is	Falguera	0.378427922349875	0.0068993100689931	1
392	Nerja	Cova de les Cendres	0.383654602105455	0.0064993500649935	1.60417272849008
393	Cova de les Cendres	Cova Or	0.347392546235448	0.0094990500949905	1
394	Cueva del Toro	Guixeres	0.363964012414999	0.0092990700929907	3.61014837404713
395	Barranquet	Falguera	0.370320576194263	0.0070992900709929	1
396	Mas d’Is	Barranquet	0.381294379386403	0.0065993400659934	1
397	Nerja	Los Castillejos	0.375095983495186	0.0074992500749925	2.31293552322313
398	Nerja	Benàmer	0.393224135354532	0.0063993600639936	1
399	Falguera	Cova Or	0.36111775476483	0.007999200079992	1
400	Cueva del Toro	Valmayor	0.369459823665189	0.0070992900709929	1.87947717634961
401	Falguera	Benàmer	0.36598599897991	0.0086991300869913	1
402	Barranquet	Los Castillejos	0.369978086103235	0.0075992400759924	3.44741707058623
403	Guixeres	Los Castillejos	0.371414066377121	0.0082991700829917	2.46925364743919
404	Cueva del Toro	Valmayor	0.380491205263566	0.0056994300569943	3.23615139687434
405	Cova Or	Cova de les Cendres	0.355638014646552	0.008999100089991	1
406	Barranquet	Mas d’Is	0.376389094954311	0.0084991500849915	1
407	Benàmer	Cova Or	0.392702095145592	0.0040995900409959	1
408	Cova de les Cendres	Mas d’Is	0.348805580161129	0.0068993100689931	1
409	Cova de les Cendres	Benàmer	0.366031062746691	0.0087991200879912	1.47805466642603
410	Cova de les Cendres	Cueva del Toro	0.35814689357124	0.0111988801119888	1
411	Cova de les Cendres	Nerja	0.362137305974516	0.0130986901309869	1
412	Nerja	Cova de les Cendres	0.363424780925396	0.0127987201279872	1.56703070551157
413	Guixeres	Cova Or	0.343781573233838	0.0088991100889911	2.82383201435209
414	Benàmer	Nerja	0.345276997559746	0.0123987601239876	1
415	Nerja	Cueva de Chaves	0.385978856205848	0.0068993100689931	1.79700405430049
416	El Retamar	Los Castillejos	0.384952185068411	0.0058994100589941	3.44120711380616
417	Cova de les Cendres	Nerja	0.374454366873973	0.0113988601139886	1.40616012457758
418	Cova Or	Guixeres	0.360899261717982	0.0087991200879912	1
419	El Retamar	Los Castillejos	0.342422043639215	0.0094990500949905	2.96385840199888
420	Cova de les Cendres	Cova Or	0.368512015377457	0.0070992900709929	2.30958079639823
421	Benàmer	El Retamar	0.38662173434743	0.0043995600439956	2.87421101331711
422	Cova de les Cendres	Cova Or	0.369272788431695	0.0067993200679932	1
423	Valmayor	Cueva del Toro	0.35828271240208	0.0080991900809919	3.44746959710494
424	Benàmer	Nerja	0.344658313614022	0.0081991800819918	1.77266807341948
425	Barranquet	Benàmer	0.359672242189226	0.007999200079992	1
426	Nerja	Falguera	0.361511429003217	0.0088991100889911	1.06963574700058
427	Cova de les Cendres	Falguera	0.352877582534268	0.0068993100689931	1.76894657267258
428	Cova de les Cendres	Los Castillejos	0.350409687322244	0.0093990600939906	2.47343775423243
429	Los Castillejos	Cova de les Cendres	0.344774445784352	0.0098990100989901	1
430	Cova de les Cendres	Barranquet	0.376158042152123	0.0067993200679932	1
431	El Retamar	Falguera	0.357141748135343	0.0051994800519948	3.49934838803485
432	Falguera	Los Castillejos	0.347740918787401	0.0094990500949905	1
433	Guixeres	Cova de les Cendres	0.356142673657738	0.0091990800919908	2.74603629326448
434	Nerja	Benàmer	0.369356970265455	0.0061993800619938	2.81745555810631
435	Benàmer	Cova de les Cendres	0.376348836826783	0.005999400059994	1
436	Cova Or	Nerja	0.381488657134008	0.0065993400659934	1
437	Cueva de Chaves	Cueva del Toro	0.356819575869057	0.0137986201379862	1.19007386779413
438	Cova de les Cendres	Cova Or	0.376977175224036	0.0062993700629937	1
439	Falguera	El Retamar	0.345654139101376	0.00999900009999	4.46499360332265
440	Nerja	Falguera	0.389353572300518	0.004999500049995	2.33458987157792
441	Valmayor	Cueva del Toro	0.347426571407707	0.0084991500849915	3.95574477145448
442	Cueva de Chaves	Cova de les Cendres	0.339877615478059	0.0084991500849915	4.47881537312642
443	Cueva de Chaves	Cueva del Toro	0.393622531440155	0.0058994100589941	1.84457005700096
444	Cova Or	Benàmer	0.349741241526603	0.0097990200979902	2.39353573197499
445	Barranquet	Guixeres	0.384838430665065	0.0121987801219878	3.8811454135552
446	Cova Or	Los Castillejos	0.359843731270473	0.008999100089991	1.90793128311634
447	Cueva del Toro	Guixeres	0.356985019403796	0.0087991200879912	1.37026682388037
448	Cueva de Chaves	Cueva del Toro	0.374043953012768	0.0060993900609939	4.16716204944998
449	Cueva de Chaves	Benàmer	0.368841604308392	0.0068993100689931	1.97665514098481
450	Cueva del Toro	Guixeres	0.371535214315904	0.0072992700729927	2.64833912305534
451	Cueva de Chaves	Barranquet	0.367860850864445	0.0092990700929907	3.79748712452128
452	Guixeres	Cueva del Toro	0.368594217592316	0.0052994700529947	4.35566922621802
453	Benàmer	Guixeres	0.352993320829312	0.0105989401059894	3.27168469944969
454	Cova Or	Benàmer	0.382031310376949	0.0066993300669933	1
455	Nerja	Los Castillejos	0.38379756336898	0.0054994500549945	2.89357360828668
456	Falguera	Nerja	0.353754051616958	0.0064993500649935	2.86508119691164
457	Benàmer	Cova Or	0.367792668208259	0.0064993500649935	1
458	Los Castillejos	Falguera	0.377999143670562	0.0096990300969903	1.52835873302072
459	Cova Or	Cova de les Cendres	0.380480319071503	0.0047995200479952	1
460	Benàmer	Cova de les Cendres	0.370015794475305	0.0070992900709929	1
461	Cova de les Cendres	Cova Or	0.381528733850538	0.0068993100689931	1.87676465557888
462	Nerja	Cueva del Toro	0.348345314784957	0.0156984301569843	4.25912802912294
463	Cova de les Cendres	Benàmer	0.346797969299197	0.008999100089991	1
464	Benàmer	Cova de les Cendres	0.354961213567772	0.0081991800819918	1
465	Cueva del Toro	Valmayor	0.354184311713718	0.0103989601039896	2.92339244728908
466	Benàmer	Barranquet	0.389901826686793	0.0043995600439956	1.12718108482659
467	Benàmer	Barranquet	0.375115077915918	0.0068993100689931	1
468	Cova de les Cendres	Cueva del Toro	0.392466873708051	0.0027997200279972	2.02876884045079
469	Cova Or	Nerja	0.361162805134505	0.0068993100689931	2.52540188655258
470	Benàmer	Cova Or	0.363025611090232	0.0057994200579942	1
471	Cova de les Cendres	Cova Or	0.352123023882475	0.0095990400959904	1.79877469269558
472	El Retamar	Cueva del Toro	0.34928300410025	0.0111988801119888	3.65571166843176
473	Cova de les Cendres	Cova Or	0.370844242260859	0.0067993200679932	1
474	Los Castillejos	El Retamar	0.367088221081816	0.0092990700929907	5.31913085214794
475	Nerja	Cova de les Cendres	0.340907029817305	0.0113988601139886	1
476	Cueva del Toro	Guixeres	0.342343596542452	0.0122987701229877	5.464973385036
477	Valmayor	Cueva del Toro	0.355058109642681	0.0104989501049895	1.19113536171615
478	Guixeres	Cova Or	0.350658557912539	0.0090990900909909	1
479	Barranquet	Falguera	0.363632683691886	0.0075992400759924	1
480	Benàmer	Cueva del Toro	0.384436347191621	0.006999300069993	2.69723477406427
481	Cueva de Chaves	Cueva del Toro	0.358999691560124	0.0072992700729927	3.20732978906482
482	Barranquet	Cueva de Chaves	0.370652605612376	0.0070992900709929	1
483	Mas d’Is	Nerja	0.341154535260436	0.0088991100889911	1
484	Nerja	Benàmer	0.382680221111578	0.0070992900709929	1.22758329540491
485	Cova Or	Cueva de Chaves	0.380505483396652	0.0078992100789921	1.16260260187089
486	Mas d’Is	Barranquet	0.341032550237349	0.0112988701129887	1
487	Nerja	Benàmer	0.36712415257734	0.0085991400859914	1
488	Nerja	Cova Or	0.37534986249085	0.0052994700529947	2.90078177839517
489	Cova de les Cendres	Cova Or	0.345777436915538	0.0084991500849915	1.13509314320982
490	Cova de les Cendres	Cueva del Toro	0.345099940814098	0.0111988801119888	1.03321001539007
491	Cova Or	Cova de les Cendres	0.392040465087416	0.0064993500649935	1.46527286758646
492	Cueva de Chaves	Benàmer	0.340561339574867	0.0096990300969903	1.30662727123126
493	Los Castillejos	Nerja	0.344323349350883	0.0095990400959904	4.14816934328526
494	Cova Or	Benàmer	0.369949072220522	0.0066993300669933	1
495	Benàmer	Los Castillejos	0.358746924165307	0.0084991500849915	1.63124931417406
496	Nerja	El Retamar	0.362443429627276	0.0086991300869913	5.02528213929385
497	Benàmer	Cova de les Cendres	0.34675096759028	0.0108989101089891	1.82878408564254
498	Cova Or	Cova de les Cendres	0.386458305797807	0.0070992900709929	1.16358958810568
499	Los Castillejos	Cueva del Toro	0.375065320407598	0.0067993200679932	3.0306677103974
500	Cueva del Toro	Cova Or	0.347828970965764	0.0103989601039896	1.0167309342511
501	Falguera	Cova de les Cendres	0.35213768586343	0.0084991500849915	2.29740575885401
502	Guixeres	Los Castillejos	0.362115109170361	0.0104989501049895	4.08846310161054
503	Mas d’Is	Cova de les Cendres	0.354197721485571	0.0074992500749925	1.15736629441381
504	Cueva de Chaves	Cueva del Toro	0.377795809805441	0.0047995200479952	1
505	Guixeres	El Retamar	0.364020040171043	0.0093990600939906	1.87566301552578
506	Cueva del Toro	Cova Or	0.384967674578448	0.0067993200679932	1
507	Guixeres	Mas d’Is	0.340919992794443	0.0098990100989901	1
508	Cova de les Cendres	Cova Or	0.371022170653608	0.0077992200779922	1
509	Benàmer	Barranquet	0.359033699402906	0.0060993900609939	1.80639525968581
510	Cova Or	Cueva de Chaves	0.339937632681475	0.0081991800819918	2.93396216083318
511	Guixeres	Falguera	0.356011950265527	0.0083991600839916	3.10382891785353
512	Nerja	Falguera	0.354368169094972	0.0101989801019898	2.03001002874226
513	Los Castillejos	Valmayor	0.362214781016319	0.0093990600939906	2.81314456298947
514	Benàmer	Cova de les Cendres	0.367526945432893	0.0065993400659934	1.05125503474847
515	Los Castillejos	Falguera	0.374224845957482	0.0083991600839916	1
516	Benàmer	Cova de les Cendres	0.34963304098791	0.0096990300969903	1.05889650061727
517	Los Castillejos	Cueva de Chaves	0.368357745027128	0.0122987701229877	1.20330522954464
518	Cova Or	Benàmer	0.385176817234374	0.0051994800519948	1.03563547274097
519	Benàmer	Cueva del Toro	0.349623966603962	0.0078992100789921	1
520	Nerja	Los Castillejos	0.387066342975546	0.0053994600539946	3.16483250649646
521	Cova de les Cendres	Valmayor	0.376025884949883	0.0091990800919908	1
522	Falguera	Guixeres	0.340182776701967	0.007999200079992	1
523	Cova Or	Benàmer	0.358822528573744	0.0097990200979902	1
524	Valmayor	Cueva del Toro	0.388222856996659	0.0056994300569943	3.80849350912496
525	Falguera	Cova Or	0.35588065643315	0.007999200079992	1.31232089936733
526	Barranquet	Nerja	0.343435821239236	0.0096990300969903	2.53349729303271
527	Los Castillejos	Cueva de Chaves	0.340694535999435	0.0086991300869913	1.45994939329103
528	Mas d’Is	Nerja	0.371387327826921	0.0045995400459954	1.39699673140422
529	Cova Or	Los Castillejos	0.350695507709265	0.0093990600939906	1.79319784557447
530	Nerja	Cova de les Cendres	0.34600457218345	0.0162983701629837	1
531	Barranquet	Cova de les Cendres	0.375226823175087	0.0021997800219978	1.51922642400488
532	Valmayor	Cueva del Toro	0.38850653677938	0.0036996300369963	2.03769101852551
533	Valmayor	Falguera	0.361215415645106	0.0093990600939906	2.28577929319814
534	Guixeres	Benàmer	0.393497265939171	0.0051994800519948	2.8870341338031
535	El Retamar	Falguera	0.339724001760611	0.0116988301169883	3.05051399126649
536	Cova de les Cendres	Cueva del Toro	0.391908621002474	0.0056994300569943	1
537	Barranquet	Cova Or	0.35056689230763	0.0096990300969903	1
538	Cueva del Toro	Benàmer	0.352386776557619	0.0090990900909909	1
539	Valmayor	Guixeres	0.38923290332242	0.0063993600639936	4.79878259871155
540	Nerja	Los Castillejos	0.384297786033438	0.0054994500549945	4.00267461920157
541	Benàmer	Barranquet	0.33993524036553	0.0092990700929907	1
542	El Retamar	Cova de les Cendres	0.388667889888655	0.0077992200779922	1.12685432238504
543	Cueva del Toro	El Retamar	0.345051474690903	0.0093990600939906	3.33921029135585
544	Nerja	Cueva del Toro	0.389969294772455	0.0058994100589941	3.81650484567509
545	Benàmer	Barranquet	0.379823666850896	0.0058994100589941	1
546	Mas d’Is	Guixeres	0.356922667111937	0.0103989601039896	1.91387081705034
547	Barranquet	Guixeres	0.391516290568214	0.0061993800619938	5.02599814539775
548	Mas d’Is	Cova de les Cendres	0.389366548271629	0.0043995600439956	1
549	Cova de les Cendres	Cova Or	0.372916038142475	0.006999300069993	1.20884472783655
550	Falguera	Cova de les Cendres	0.367869921833198	0.0060993900609939	1.24857235932723
551	Cueva del Toro	Cova Or	0.376095962039725	0.0086991300869913	1.73766495333984
552	Falguera	Barranquet	0.384238557737009	0.0081991800819918	1.39683688152581
553	Cova Or	Los Castillejos	0.340943392576957	0.010998900109989	1
554	El Retamar	Falguera	0.376558092968299	0.0090990900909909	1.89045342022553
555	El Retamar	Cova de les Cendres	0.372083312132036	0.0071992800719928	1
556	Benàmer	Cueva del Toro	0.380035585357665	0.0057994200579942	2.32118698075414
557	Cova Or	Los Castillejos	0.370639214214517	0.0060993900609939	1.8551234388724
558	Cueva de Chaves	Cova de les Cendres	0.346695053906273	0.0093990600939906	4.02582819774747
559	Guixeres	Mas d’Is	0.391585012603999	0.0051994800519948	1.54817876731977
560	Falguera	Los Castillejos	0.342446433856636	0.0095990400959904	1.17927768826485
561	Benàmer	Falguera	0.376102126061157	0.0051994800519948	1
562	Benàmer	Cueva de Chaves	0.388271822130525	0.0057994200579942	4.17154269527644
563	Cova de les Cendres	Cueva del Toro	0.358948264790518	0.0063993600639936	2.17554065931589
564	Los Castillejos	Cova de les Cendres	0.368933617508777	0.0065993400659934	2.09520465169102
565	Barranquet	Cova de les Cendres	0.365171693966433	0.0082991700829917	1
566	Barranquet	Benàmer	0.375501958991211	0.006999300069993	1
567	Falguera	Cueva de Chaves	0.361566457296887	0.0083991600839916	1
568	Cova de les Cendres	Barranquet	0.353369651760288	0.0084991500849915	1
569	Cova Or	Cueva del Toro	0.385930575814568	0.0105989401059894	1
570	Nerja	Cova de les Cendres	0.374119947380582	0.0083991600839916	1
571	Nerja	Cova de les Cendres	0.342881468809337	0.0081991800819918	1
572	Nerja	Cueva del Toro	0.372857865738556	0.0072992700729927	3.42951526194811
573	Benàmer	Nerja	0.387982486789849	0.0108989101089891	1
574	Cova de les Cendres	Cova Or	0.36646926993957	0.0085991400859914	1
575	Cueva del Toro	Benàmer	0.375125538204638	0.0077992200779922	1.20483804449439
576	Cova de les Cendres	Cova Or	0.373593377735304	0.0057994200579942	1.14440754847601
577	Los Castillejos	Cova de les Cendres	0.350505034662907	0.0073992600739926	1
578	Cova Or	Benàmer	0.360580465397827	0.0081991800819918	1
579	Mas d’Is	Barranquet	0.377478576530754	0.0072992700729927	1
580	Cueva del Toro	Cueva de Chaves	0.340536268578051	0.0157984201579842	3.58780284237116
581	El Retamar	Cueva del Toro	0.38157411173541	0.0055994400559944	4.62037131272257
582	Mas d’Is	Cova de les Cendres	0.34583909759193	0.00999900009999	1
583	El Retamar	Nerja	0.354789791771857	0.0060993900609939	4.27349790910259
584	Cueva del Toro	Cueva de Chaves	0.371148553607118	0.0084991500849915	5.15894978269935
585	Barranquet	Cova de les Cendres	0.354163436113784	0.0098990100989901	1.44152006879449
586	Guixeres	Los Castillejos	0.387755742501013	0.0100989901009899	5.10372097618878
587	Barranquet	Benàmer	0.370962907314787	0.0047995200479952	1
588	Benàmer	Cova de les Cendres	0.368357614296651	0.0075992400759924	1.00440777139738
589	Benàmer	Cueva de Chaves	0.351378968496098	0.0092990700929907	2.53431197496131
590	Guixeres	Cova Or	0.371803184460418	0.005999400059994	3.06275310531258
591	Barranquet	Benàmer	0.356525034408227	0.0092990700929907	1
592	Cova Or	Los Castillejos	0.380023714495529	0.0058994100589941	1.2347006178461
593	Benàmer	Nerja	0.343227675447943	0.0114988501149885	1
594	Cueva del Toro	Cova de les Cendres	0.346401375463088	0.0062993700629937	1.36737715307623
595	Cueva de Chaves	Valmayor	0.378806019211724	0.0031996800319968	4.68851344591006
596	Benàmer	Cova de les Cendres	0.341686712745709	0.0097990200979902	1.3700404054299
597	Falguera	Barranquet	0.340753576283317	0.0105989401059894	1
598	Valmayor	Mas d’Is	0.364835423872427	0.0068993100689931	1
599	Cueva del Toro	Falguera	0.379616729985776	0.006999300069993	1
600	Barranquet	Benàmer	0.3686924603414	0.0082991700829917	2.40667911041528
601	Los Castillejos	Cova Or	0.346884292653121	0.0096990300969903	1.54194811565801
602	Cova de les Cendres	Nerja	0.392333774294701	0.0063993600639936	1
603	Barranquet	Cova Or	0.367677204198741	0.0090990900909909	1
604	Los Castillejos	Cueva de Chaves	0.346006841055645	0.0114988501149885	1.83031582273543
605	Cova Or	Cova de les Cendres	0.371248589235482	0.0064993500649935	1
606	Nerja	Benàmer	0.38785886806975	0.006999300069993	2.25849227553234
607	Cova de les Cendres	Cova Or	0.375395431584203	0.0058994100589941	1.96937184983864
608	Barranquet	Benàmer	0.36326721803503	0.0061993800619938	1.83042628178373
609	Guixeres	Los Castillejos	0.38374228402694	0.0037996200379962	2.35120663495734
610	Los Castillejos	El Retamar	0.38779908280462	0.0043995600439956	3.87356475668028
611	Benàmer	Nerja	0.391328189836048	0.0097990200979902	1
612	Nerja	Cova de les Cendres	0.340613413439638	0.00999900009999	1
613	Benàmer	Nerja	0.387029293135273	0.0064993500649935	1
614	Cueva de Chaves	Guixeres	0.390474658565829	0.0068993100689931	2.44727537725121
615	Cova Or	Cova de les Cendres	0.35451823219637	0.0063993600639936	1.19148137161508
616	Falguera	Nerja	0.361690290888077	0.0063993600639936	1.89275139849633
617	Cueva de Chaves	Cova de les Cendres	0.359980029470276	0.0080991900809919	3.12060708563775
618	Cueva del Toro	Cueva de Chaves	0.381306259729116	0.0066993300669933	1
619	Falguera	Nerja	0.366394351608302	0.0074992500749925	1.42497060168535
620	Cova Or	Cova de les Cendres	0.345128324093734	0.0103989601039896	1
621	Barranquet	Cova de les Cendres	0.353736139113562	0.0087991200879912	1.88114061579108
622	Falguera	Guixeres	0.363808451880479	0.0103989601039896	2.15623969785869
623	Cova de les Cendres	Mas d’Is	0.369224195085099	0.0071992800719928	1.79694649856538
624	Benàmer	Barranquet	0.37528410361001	0.0062993700629937	1.86109179351479
625	Benàmer	Cova Or	0.35078735717358	0.0096990300969903	1
626	Guixeres	Los Castillejos	0.369323743474088	0.0066993300669933	3.59518843531609
627	Mas d’Is	Nerja	0.362708305609837	0.0102989701029897	1
628	Barranquet	Cueva de Chaves	0.363468344323472	0.0058994100589941	5.26000393448397
629	Valmayor	Cueva del Toro	0.343577511685115	0.0082991700829917	2.99299419466407
630	Benàmer	El Retamar	0.348049576605965	0.0101989801019898	3.0083448523283
631	Falguera	Barranquet	0.373995344044612	0.0097990200979902	1.4662139872089
632	Nerja	Benàmer	0.369423851712888	0.0125987401259874	1
633	Guixeres	Cueva de Chaves	0.377402381683948	0.0072992700729927	3.0032942225039
634	Cova Or	Los Castillejos	0.36659933913559	0.0066993300669933	2.37801703352481
635	Benàmer	Cueva de Chaves	0.349738851929612	0.0093990600939906	1.03541615938768
636	Guixeres	Cova Or	0.357469640224618	0.0063993600639936	3.32929278856143
637	Falguera	Cova Or	0.393742391831055	0.0073992600739926	1
638	Benàmer	Falguera	0.346547724568189	0.0101989801019898	1.61566261727363
639	Cova Or	Barranquet	0.3444321094461	0.007999200079992	1.52792220236734
640	Cova Or	Los Castillejos	0.34599641926337	0.0156984301569843	1
641	Nerja	Benàmer	0.37939726865079	0.007999200079992	1.69574865233153
642	Benàmer	Falguera	0.390738285617087	0.0048995100489951	2.56074702966958
643	Valmayor	Barranquet	0.374332136745698	0.0071992800719928	2.9245783518441
644	Cova de les Cendres	Barranquet	0.360491847025428	0.0053994600539946	2.17777715390548
645	Mas d’Is	Barranquet	0.352701426696956	0.007999200079992	1.78011113358662
646	Cova de les Cendres	Cova Or	0.356142531293881	0.0076992300769923	1.30811233446002
647	Cueva de Chaves	Barranquet	0.355004219194851	0.0096990300969903	4.47959281856194
648	Barranquet	Cova de les Cendres	0.358301954145629	0.0078992100789921	1.22950055962428
649	Barranquet	Mas d’Is	0.386557562729818	0.005999400059994	1.01799070928246
650	El Retamar	Falguera	0.344835309500296	0.0117988201179882	4.23173327183351
651	Valmayor	Cueva de Chaves	0.360284814051669	0.0088991100889911	4.35045650610701
652	Benàmer	Cova de les Cendres	0.37871618938341	0.0043995600439956	2.07000184234232
653	Cova Or	Cova de les Cendres	0.349070969120501	0.0083991600839916	1.02703102910892
654	Cueva de Chaves	Valmayor	0.375006978749471	0.0071992800719928	3.56490259170532
655	Barranquet	Mas d’Is	0.35861981844064	0.0081991800819918	1.07546100346372
656	Cueva del Toro	Benàmer	0.366101815407232	0.0050994900509949	1.48365252280608
657	Barranquet	Benàmer	0.369323616914234	0.0074992500749925	1
658	Benàmer	Cova Or	0.341558333950736	0.0092990700929907	1
659	Cueva del Toro	Nerja	0.339947692802736	0.0121987801219878	3.74412232456729
660	Nerja	Cueva del Toro	0.368286743701221	0.0074992500749925	3.2815110662952
661	Nerja	Benàmer	0.377071401893169	0.0094990500949905	2.82793786341325
662	Cova Or	Cova de les Cendres	0.365410261738783	0.008999100089991	1.52347011977807
663	Cueva de Chaves	Benàmer	0.393179778411138	0.0046995300469953	3.58878670360893
664	Benàmer	Cueva del Toro	0.363527979762413	0.0066993300669933	1.77000865153968
665	Cueva de Chaves	Cueva del Toro	0.371310534865284	0.0078992100789921	1
666	Cova de les Cendres	Los Castillejos	0.353170515998345	0.0095990400959904	1.88015604738146
667	Cova de les Cendres	Los Castillejos	0.343799410949223	0.011998800119988	1.37376223038882
668	Benàmer	Nerja	0.353511011444567	0.0134986501349865	3.57249334808439
669	Cova Or	Cova de les Cendres	0.356881750638366	0.0072992700729927	1
670	Guixeres	Cova de les Cendres	0.391006734888707	0.0050994900509949	3.78181018427014
671	Cova Or	Los Castillejos	0.357318966808185	0.0074992500749925	1
672	Los Castillejos	Falguera	0.37285997579574	0.0050994900509949	1
673	El Retamar	Benàmer	0.361602719214897	0.0091990800919908	4.66123665884137
674	Benàmer	El Retamar	0.357663138472103	0.014998500149985	2.82659027069807
675	Falguera	Cueva de Chaves	0.392849525463238	0.0062993700629937	1
676	El Retamar	Falguera	0.357544713691907	0.0090990900909909	2.83356925902888
677	Mas d’Is	Barranquet	0.346736926165456	0.0086991300869913	1.38329951791093
678	Barranquet	Cueva de Chaves	0.379635537647097	0.0067993200679932	1
679	Nerja	Cova de les Cendres	0.363598535312935	0.0127987201279872	1.01570752169937
680	Benàmer	Barranquet	0.350991029221587	0.0084991500849915	1
681	Falguera	Cova Or	0.382064681743305	0.0051994800519948	1.08016254846007
682	Falguera	El Retamar	0.382164511727311	0.0060993900609939	1.60339418794959
683	Cova de les Cendres	Cueva del Toro	0.351658172516382	0.0091990800919908	1
684	Guixeres	Falguera	0.361601551204761	0.0077992200779922	1.82570857884362
685	Cova de les Cendres	Nerja	0.390028854562687	0.0054994500549945	1
686	Cova de les Cendres	Nerja	0.390808728436152	0.0071992800719928	1
687	Cueva del Toro	Cova Or	0.382284607986056	0.0061993800619938	1.86109924549237
688	Valmayor	Mas d’Is	0.37051142294355	0.0068993100689931	1
689	Cova de les Cendres	Barranquet	0.389125290448952	0.0054994500549945	1
690	Falguera	Cova de les Cendres	0.341573012541548	0.0092990700929907	1
691	Cova Or	Nerja	0.355985703880669	0.0100989901009899	1.18319104379043
692	Cueva de Chaves	Valmayor	0.366038064548192	0.007999200079992	3.0677704510279
693	Cova de les Cendres	Barranquet	0.357382081842164	0.0062993700629937	1.61420234479011
694	Valmayor	Cueva de Chaves	0.362864572933076	0.0120987901209879	4.12111357387156
695	Barranquet	Cova de les Cendres	0.393086459827816	0.0035996400359964	1
696	Valmayor	Cova Or	0.382768857704726	0.004999500049995	2.28188169142231
697	Cova Or	Cova de les Cendres	0.343895297804666	0.0104989501049895	1.8884036049433
698	Barranquet	Benàmer	0.369917078986745	0.0047995200479952	1.27092124311253
699	Barranquet	Cova de les Cendres	0.386606524758639	0.0044995500449955	1
700	Los Castillejos	Cova de les Cendres	0.388212800339922	0.0075992400759924	1
701	El Retamar	Cueva del Toro	0.351322721660041	0.0106989301069893	3.66011739887298
702	Cova de les Cendres	Nerja	0.364855519407888	0.0118988101189881	1.13900533225387
703	Benàmer	Cova de les Cendres	0.339748512217095	0.0104989501049895	1.15537134185434
704	Falguera	Cova Or	0.362792390154065	0.0060993900609939	1
705	Valmayor	Barranquet	0.34076386876136	0.0103989601039896	4.41599172020331
706	Cueva del Toro	Nerja	0.385113667015984	0.0057994200579942	2.37985303333029
707	Cueva del Toro	Valmayor	0.368325579359731	0.0097990200979902	1.23376089381054
708	Barranquet	Benàmer	0.381623369969698	0.0083991600839916	1.36268882732838
709	Cueva de Chaves	Barranquet	0.372781296559976	0.0082991700829917	3.39043196596205
710	El Retamar	Valmayor	0.38618831118938	0.0045995400459954	1
711	Cueva de Chaves	Cova Or	0.348267922222142	0.007999200079992	1.47150154028088
712	Cova Or	Nerja	0.346721607946968	0.0124987501249875	2.35068605309352
713	Cueva de Chaves	Cova Or	0.387639005989236	0.0035996400359964	1.69581215258688
714	Barranquet	Falguera	0.376807115475119	0.0076992300769923	1
715	Falguera	Cova Or	0.369464534658785	0.007999200079992	1
716	Nerja	Cueva del Toro	0.340607707291534	0.0122987701229877	3.29952975634486
717	Falguera	Los Castillejos	0.345894898145593	0.0120987901209879	1
718	Los Castillejos	Nerja	0.36721704361471	0.0081991800819918	3.89120301574469
719	Benàmer	Cova Or	0.387134361618821	0.0071992800719928	1.48784110043198
720	Cova Or	Cova de les Cendres	0.36578981610527	0.0075992400759924	1.1546595050022
721	Cueva del Toro	Cova Or	0.341265924869434	0.010998900109989	2.2368940920569
722	Cova de les Cendres	Mas d’Is	0.366322372770256	0.0067993200679932	1.42098087212071
723	Cueva del Toro	Cueva de Chaves	0.386447875970639	0.0085991400859914	1.130505383946
724	Cova de les Cendres	Cueva del Toro	0.370890719272892	0.0082991700829917	1
725	Cova Or	Benàmer	0.385057709458835	0.0058994100589941	1
726	Cova Or	Los Castillejos	0.35334436218596	0.0142985701429857	2.28568477928638
727	Cova de les Cendres	Cueva del Toro	0.380028810792398	0.004999500049995	1.15767195122316
728	Cova de les Cendres	Cova Or	0.387042101200949	0.0061993800619938	1.32272338448092
729	Barranquet	Guixeres	0.346528837564205	0.0108989101089891	2.00489447250963
730	Falguera	Nerja	0.34693568215107	0.0133986601339866	1.50417763274163
731	Cova Or	Barranquet	0.389256325495129	0.0051994800519948	1
732	Barranquet	Cueva de Chaves	0.385240302985059	0.0056994300569943	2.25317865736783
733	Falguera	Los Castillejos	0.363261031506102	0.0140985901409859	1.52126600733027
734	Valmayor	Cueva de Chaves	0.390039363777651	0.0063993600639936	4.24980807781219
735	Barranquet	Guixeres	0.391519313478575	0.0035996400359964	3.35290241912007
736	Barranquet	Benàmer	0.341241636536562	0.0077992200779922	1
737	Barranquet	Falguera	0.345742945673605	0.0112988701129887	1
738	Nerja	Benàmer	0.384478745740391	0.0087991200879912	1
739	Cueva de Chaves	Falguera	0.352772055970336	0.0072992700729927	1
740	Guixeres	Barranquet	0.381334341211695	0.0057994200579942	3.51088614253327
741	Los Castillejos	Nerja	0.347811509872261	0.0111988801119888	2.22742630016059
742	Cova de les Cendres	Nerja	0.382990862402279	0.0108989101089891	1
743	Guixeres	Cova Or	0.375933933224325	0.0065993400659934	1.93888305965811
744	Cova de les Cendres	Mas d’Is	0.365913873981119	0.0058994100589941	1.47076152916998
745	Valmayor	Benàmer	0.38932732485207	0.0056994300569943	1.7052241172269
746	Nerja	El Retamar	0.373326553146421	0.004999500049995	4.81352293152362
747	Nerja	Benàmer	0.355648814101545	0.0111988801119888	1.37751913163811
748	Barranquet	Cueva de Chaves	0.373610947830424	0.0096990300969903	3.17576636791229
749	Nerja	Los Castillejos	0.362939261216596	0.0108989101089891	2.62844088690355
750	Nerja	Benàmer	0.362560793562856	0.0111988801119888	1
751	Benàmer	Falguera	0.361420286399605	0.0085991400859914	1.74268048297613
752	Cova Or	Cueva del Toro	0.34727304518031	0.0094990500949905	1
753	Guixeres	Barranquet	0.375046892175075	0.0053994600539946	3.3376895615831
754	Guixeres	Cova de les Cendres	0.35752118379487	0.0082991700829917	3.4509304549545
755	Valmayor	Mas d’Is	0.358718879273464	0.0075992400759924	2.00239862142131
756	Cova Or	Barranquet	0.343511473902683	0.0130986901309869	1.23758707465604
757	Barranquet	Benàmer	0.381882395661772	0.0063993600639936	1.34499946143478
758	Cova Or	Barranquet	0.371659828503477	0.0068993100689931	1
759	Cueva del Toro	Valmayor	0.392551677982126	0.0077992200779922	1.31516844918952
760	Benàmer	Nerja	0.360200349163508	0.010998900109989	3.06677298741415
761	Cueva del Toro	Cova Or	0.357865997953452	0.0087991200879912	2.17618360044434
762	Barranquet	Mas d’Is	0.352717111130454	0.0060993900609939	1.27099965233356
763	Benàmer	Cueva del Toro	0.349074507561992	0.007999200079992	1
764	Falguera	Barranquet	0.34103815553911	0.0090990900909909	1.20856173243374
765	Cova Or	Falguera	0.341676985410998	0.00999900009999	1
766	Cueva del Toro	Cova Or	0.377591901629258	0.0070992900709929	1.54884761000052
767	Barranquet	Benàmer	0.390927315507879	0.0058994100589941	1
768	Mas d’Is	El Retamar	0.367627254969537	0.0086991300869913	5.2599079539068
769	Cova de les Cendres	Benàmer	0.380225722527215	0.0052994700529947	1.17306881211698
770	Valmayor	El Retamar	0.341420761035772	0.0125987401259874	4.39711175639182
771	Cova de les Cendres	Benàmer	0.382243436519432	0.0058994100589941	1.73759856075049
772	Cova Or	Cueva del Toro	0.372020381871532	0.0124987501249875	1
773	Cueva del Toro	Cova Or	0.349676927277366	0.0121987801219878	1
774	Valmayor	Falguera	0.387347060088125	0.0052994700529947	2.06108934398741
775	Mas d’Is	Cova de les Cendres	0.345308702924992	0.0096990300969903	1
776	Benàmer	Nerja	0.360348666278985	0.0127987201279872	3.61585271712393
777	Barranquet	Mas d’Is	0.383883778090826	0.0046995300469953	1.63782825181261
778	Cova Or	Cova de les Cendres	0.362426456130424	0.0063993600639936	1
779	Cova Or	Benàmer	0.383213471119635	0.0038996100389961	1
780	El Retamar	Benàmer	0.358301650982043	0.0114988501149885	3.94629525734111
781	Guixeres	Mas d’Is	0.378710270420382	0.0075992400759924	1
782	Guixeres	Falguera	0.367351256641154	0.0086991300869913	2.9248333764635
783	Cueva de Chaves	Cova Or	0.391723810886174	0.005999400059994	1.49313572494314
784	Cueva del Toro	Benàmer	0.365166203529447	0.0080991900809919	1
785	Benàmer	Valmayor	0.348303834751153	0.0107989201079892	2.00146242622286
786	Benàmer	Cova Or	0.374814828990261	0.0075992400759924	1
787	Cova Or	Cueva del Toro	0.351552334795348	0.0082991700829917	1
788	Benàmer	Cueva de Chaves	0.359589188282219	0.0080991900809919	2.52997107572854
789	Benàmer	Falguera	0.384891308038407	0.0058994100589941	1
790	El Retamar	Valmayor	0.365722577866085	0.0093990600939906	3.67285827506334
791	Cova de les Cendres	Nerja	0.344822894815388	0.0166983301669833	1
792	Cova de les Cendres	Nerja	0.345810223813035	0.0117988201179882	1
793	Barranquet	Cova Or	0.354266667610497	0.0041995800419958	1
794	Falguera	Los Castillejos	0.374120139302557	0.0100989901009899	1
795	Falguera	Cueva de Chaves	0.370773157988975	0.0072992700729927	1.05037836451083
796	Barranquet	Cova de les Cendres	0.34184433121224	0.0093990600939906	1
797	Cueva del Toro	Cova de les Cendres	0.35480378131446	0.0097990200979902	2.67088743014261
798	Barranquet	Cueva de Chaves	0.364643051499739	0.0114988501149885	1.66285284748301
799	Cova Or	Los Castillejos	0.359353459885243	0.012998700129987	1.11142331315205
800	Benàmer	Nerja	0.369163801052543	0.0127987201279872	1.91623467002064
801	Benàmer	Barranquet	0.393789570625414	0.0044995500449955	1
802	Los Castillejos	El Retamar	0.35097781183911	0.0095990400959904	4.66090537494049
803	Nerja	Cueva del Toro	0.390484729489531	0.0067993200679932	4.63423536140471
804	Benàmer	Barranquet	0.385918068301458	0.0058994100589941	1
805	Falguera	Barranquet	0.353832972185664	0.0087991200879912	1.85051620099694
806	Los Castillejos	Cueva de Chaves	0.365555789551008	0.0081991800819918	1.04244453599676
807	Cova de les Cendres	Nerja	0.384034248027884	0.0055994400559944	1
808	Nerja	Cueva del Toro	0.33945574039947	0.0110988901109889	3.85625560780987
809	Falguera	Cova de les Cendres	0.364627567551045	0.0077992200779922	1
810	Cueva del Toro	Los Castillejos	0.342760345193042	0.0083991600839916	2.10454713143409
811	Los Castillejos	Guixeres	0.357277004438031	0.0071992800719928	2.6627963295579
812	Benàmer	Cova de les Cendres	0.373073182044095	0.0067993200679932	1
813	Cova Or	Cueva del Toro	0.376902548154211	0.0081991800819918	1.11040164716542
814	Falguera	Los Castillejos	0.35682171478791	0.0095990400959904	1.56027420889586
815	Valmayor	Cueva del Toro	0.35595077209905	0.0104989501049895	1.09776692939922
816	Cova de les Cendres	Cova Or	0.348326165636352	0.0094990500949905	1.70741472719237
817	Nerja	Cova Or	0.383102628676391	0.0070992900709929	2.81710654733702
818	Benàmer	Cueva del Toro	0.349876602245429	0.013998600139986	1.51433150662109
819	Nerja	Cova de les Cendres	0.389059736866289	0.0083991600839916	1
820	Barranquet	Benàmer	0.375736525183777	0.0086991300869913	1
821	Nerja	Cova Or	0.343809483545114	0.0112988701129887	3.01286905013025
822	Guixeres	Cova Or	0.359150510645366	0.0082991700829917	4.02633201928809
823	El Retamar	Valmayor	0.359032364873003	0.0085991400859914	1
824	Cova de les Cendres	Barranquet	0.388299189322354	0.0058994100589941	1
825	Cueva de Chaves	Cueva del Toro	0.362971546120318	0.0078992100789921	1.38312282785773
826	Los Castillejos	Falguera	0.356978088015356	0.0095990400959904	1
827	Cova de les Cendres	Barranquet	0.382075984254438	0.0073992600739926	1.31387529326603
828	Barranquet	Cova de les Cendres	0.390028909267487	0.0057994200579942	1
829	Cova Or	El Retamar	0.358296749259682	0.0072992700729927	2.63379883280024
830	Benàmer	Cova de les Cendres	0.340687368512955	0.0116988301169883	1.44079885911197
831	Nerja	Cueva del Toro	0.392193918925941	0.0057994200579942	3.4727910480462
832	Los Castillejos	Benàmer	0.354655582571688	0.0090990900909909	1.17869374435395
833	Barranquet	Benàmer	0.370278861541588	0.0084991500849915	1
834	Benàmer	Cova Or	0.385573617965492	0.0064993500649935	1
835	Cova de les Cendres	Benàmer	0.389677511737994	0.0065993400659934	1
836	Guixeres	Cova Or	0.3657665890298	0.0062993700629937	3.09079193968326
837	Cueva de Chaves	Cueva del Toro	0.358771982502409	0.0090990900909909	1.3655351777561
838	Cova Or	Cueva del Toro	0.362019651355659	0.0083991600839916	1.35773266106844
839	Cova Or	Cova de les Cendres	0.37493569972935	0.0072992700729927	1.29536925209686
840	Cova de les Cendres	Nerja	0.390800322834373	0.006999300069993	1
841	Cova Or	Los Castillejos	0.368429322580124	0.0061993800619938	1
842	Falguera	Cova Or	0.346454078814131	0.0093990600939906	1
843	Cueva del Toro	Cova Or	0.371126783647434	0.0073992600739926	1.91684679407626
844	Cova de les Cendres	Benàmer	0.36492919548358	0.0063993600639936	1.6599186914973
845	Mas d’Is	Guixeres	0.385386389758306	0.0058994100589941	1
846	Falguera	Los Castillejos	0.391307096189112	0.0067993200679932	1
847	Los Castillejos	Guixeres	0.340537510504434	0.011998800119988	2.22174098758027
848	Valmayor	Barranquet	0.356012640388896	0.0095990400959904	2.45922468734905
849	Guixeres	Cova de les Cendres	0.344570102482214	0.0134986501349865	4.81323609806597
850	Cova de les Cendres	Benàmer	0.344585727519239	0.0092990700929907	1
851	Guixeres	Los Castillejos	0.393403135053381	0.0061993800619938	2.1275876805
852	Barranquet	Benàmer	0.391785592012072	0.0070992900709929	1
853	Barranquet	Benàmer	0.361944143281948	0.0055994400559944	1.80340485297144
854	Nerja	Benàmer	0.347457683024182	0.0112988701129887	1.48589409980923
855	Cova de les Cendres	Nerja	0.34902878675308	0.013998600139986	1
856	Benàmer	Nerja	0.360954658357574	0.0072992700729927	3.77264729216695
857	Cueva de Chaves	Cova Or	0.386429451733455	0.0043995600439956	1
858	El Retamar	Cova de les Cendres	0.384817254382308	0.0068993100689931	5.69634483966977
859	Falguera	Cova Or	0.388934436095725	0.003999600039996	1.20350207775831
860	Cova de les Cendres	Cova Or	0.362805337159238	0.0070992900709929	1.22582230623811
861	Barranquet	Cueva de Chaves	0.375117746549401	0.0058994100589941	1.45048666931689
862	Cova Or	Cova de les Cendres	0.355180703540493	0.0072992700729927	1.14228533301502
863	Nerja	Cova de les Cendres	0.381791606721358	0.005999400059994	1.11069797886536
864	Cova de les Cendres	Barranquet	0.355147590248818	0.0103989601039896	1
865	Valmayor	Falguera	0.38826225939117	0.0042995700429957	1.63307477440685
866	Guixeres	Los Castillejos	0.384010946339506	0.0096990300969903	4.0440778914839
867	Cueva del Toro	Cova Or	0.389554498128762	0.0064993500649935	1.79283995833248
868	Mas d’Is	Barranquet	0.347249363951758	0.0112988701129887	1
869	Cueva del Toro	Cova Or	0.364615808035938	0.0078992100789921	1
870	Nerja	Cova Or	0.382611777756366	0.0051994800519948	5.26377439349889
871	Cueva del Toro	Cova de les Cendres	0.3563031919232	0.0092990700929907	1.63463697815314
872	Benàmer	Cova de les Cendres	0.374396741586129	0.0066993300669933	1
873	Barranquet	Benàmer	0.345434224791556	0.0090990900909909	1
874	Cova de les Cendres	Barranquet	0.373964648051307	0.0071992800719928	1
875	El Retamar	Falguera	0.377473003686694	0.0036996300369963	4.73124894930049
876	El Retamar	Cova Or	0.350027455934394	0.0070992900709929	1.88827529735863
877	Barranquet	Falguera	0.382241693727751	0.0066993300669933	1.80771963251755
878	Cueva del Toro	Cova Or	0.359266862806084	0.0095990400959904	1.12318389257416
879	Cova de les Cendres	Nerja	0.380808379214959	0.0068993100689931	1
880	Cova Or	Los Castillejos	0.390829418823303	0.0052994700529947	2.74522322928533
881	Cueva del Toro	Nerja	0.362792701300622	0.0106989301069893	2.4280871668458
882	Falguera	Nerja	0.365269868040013	0.0153984601539846	1.08366235019639
883	Nerja	Cueva de Chaves	0.365721629038959	0.0088991100889911	1
884	Cova Or	Cova de les Cendres	0.383003343326314	0.0051994800519948	1
885	Nerja	Cova Or	0.383334809189208	0.0066993300669933	1
886	Nerja	Los Castillejos	0.342763503662344	0.014998500149985	2.34584146376699
887	Nerja	Cova Or	0.386428287942924	0.0084991500849915	1
888	Los Castillejos	Cova de les Cendres	0.341637752322159	0.0120987901209879	1.45642360737547
889	Barranquet	Nerja	0.373526870178203	0.0081991800819918	1.35342919779941
890	Guixeres	Valmayor	0.359466636354452	0.0094990500949905	3.53508025221526
891	Cueva del Toro	Cova Or	0.372671237451345	0.0088991100889911	2.12243604473769
892	Cova de les Cendres	Nerja	0.340337717904469	0.0150984901509849	1
893	Guixeres	Cova Or	0.360827298711028	0.0074992500749925	2.2675911696814
894	Nerja	Barranquet	0.350034291510235	0.0135986401359864	4.1547048029676
895	Benàmer	Cova Or	0.391180597275482	0.0046995300469953	1.78413468971848
896	Cueva de Chaves	Cova de les Cendres	0.354146257847475	0.0073992600739926	2.31219962622971
897	Cueva del Toro	Valmayor	0.34127315917805	0.0126987301269873	3.05797217797488
898	Cueva del Toro	El Retamar	0.383744733769321	0.0054994500549945	3.59541144963353
899	Barranquet	Falguera	0.341455864209164	0.0100989901009899	1.18515209574253
900	Falguera	Nerja	0.385641587444885	0.0064993500649935	1
901	Cueva de Chaves	Benàmer	0.353743145159605	0.007999200079992	1
902	Guixeres	Los Castillejos	0.38978404849853	0.0018998100189981	3.42675780255348
903	Los Castillejos	Guixeres	0.374317292145864	0.0066993300669933	2.09612188100815
904	Los Castillejos	Barranquet	0.349306925267353	0.0083991600839916	1
905	Valmayor	Barranquet	0.388175041595799	0.0071992800719928	4.1494810153544
906	Falguera	Cova de les Cendres	0.354461003663231	0.0093990600939906	2.1687973109074
907	Mas d’Is	Cueva de Chaves	0.355102017427213	0.0082991700829917	3.88068989235907
908	Barranquet	Mas d’Is	0.381792530368411	0.0068993100689931	1.24511067895219
909	Guixeres	Barranquet	0.358780535773982	0.0070992900709929	3.61393197514117
910	Falguera	Los Castillejos	0.364261654842751	0.0097990200979902	1
911	Cueva de Chaves	Cueva del Toro	0.35672743123635	0.0080991900809919	1.66447788663208
912	Barranquet	Cova de les Cendres	0.344349386723838	0.0098990100989901	1.3001483543776
913	Benàmer	Cueva del Toro	0.351122434986746	0.0090990900909909	1
914	El Retamar	Cova Or	0.358158089429439	0.008999100089991	3.80478191249073
915	Guixeres	Falguera	0.34300560775705	0.0130986901309869	2.77611599586904
916	Cueva de Chaves	Cueva del Toro	0.382913874054179	0.0098990100989901	3.45076164295896
917	El Retamar	Cueva del Toro	0.393698235518608	0.0056994300569943	2.58607311502099
918	Nerja	Benàmer	0.383600023767882	0.0111988801119888	1
919	Falguera	Cueva de Chaves	0.359730124245572	0.0080991900809919	2.29692718690261
920	Cova de les Cendres	El Retamar	0.359195143958676	0.0093990600939906	6.25498327359557
921	Nerja	Benàmer	0.379761432578086	0.0075992400759924	1.30738150926307
922	Cueva del Toro	Cova Or	0.366907307615408	0.0090990900909909	1.06956933997571
923	Cova Or	Cueva de Chaves	0.350740157143388	0.008999100089991	1.25685625273734
924	Cova de les Cendres	El Retamar	0.373544577850855	0.0048995100489951	3.90721072230489
925	Falguera	Cova de les Cendres	0.353432437445787	0.0084991500849915	1.01386401569471
926	Cova Or	Los Castillejos	0.385659654094406	0.0051994800519948	1
927	Cueva de Chaves	Cueva del Toro	0.385660661258448	0.0044995500449955	1.60462577734142
928	Los Castillejos	Nerja	0.352875025891061	0.0095990400959904	2.72869915112853
929	Valmayor	Mas d’Is	0.391023262752924	0.0025997400259974	1.33801158051938
930	Falguera	Cova Or	0.392819626444203	0.0037996200379962	1
931	Nerja	Cueva del Toro	0.379815404627944	0.0075992400759924	2.07089528189973
932	Los Castillejos	El Retamar	0.352797748522709	0.007999200079992	3.49001620523631
933	Cova de les Cendres	Cova Or	0.387333818876644	0.0063993600639936	1
934	El Retamar	Benàmer	0.36761040254314	0.0101989801019898	1
935	Cueva del Toro	Cueva de Chaves	0.34301622876318	0.0122987701229877	5.83516439152882
936	Barranquet	Guixeres	0.38305828464187	0.006999300069993	4.54368783213198
937	Cova Or	Cova de les Cendres	0.393429472029901	0.0042995700429957	1.79888837086037
938	Barranquet	Cova de les Cendres	0.383353819406779	0.0045995400459954	1.25937257660553
939	Los Castillejos	El Retamar	0.34292814207025	0.0104989501049895	4.17161333514377
940	Cova Or	El Retamar	0.376908401171014	0.006999300069993	2.96915126012638
941	Benàmer	Cova de les Cendres	0.371219871247027	0.0066993300669933	1
942	Benàmer	Cova de les Cendres	0.387024150885269	0.0056994300569943	1.0034734508954
943	Benàmer	Valmayor	0.358756125332087	0.0100989901009899	4.59670063884929
944	Benàmer	Los Castillejos	0.36901407944149	0.0068993100689931	1.79193902341649
945	Barranquet	Falguera	0.390892568215041	0.0054994500549945	1.78747381549329
946	Guixeres	Barranquet	0.386801684728487	0.0075992400759924	3.36548470597714
947	Guixeres	Falguera	0.340868632679147	0.0118988101189881	3.66743642002344
948	Cueva del Toro	Valmayor	0.372105804592935	0.0070992900709929	2.05441593704745
949	Cova de les Cendres	Nerja	0.343445337922522	0.0096990300969903	1.67746830625459
950	Cova de les Cendres	Benàmer	0.371377772771504	0.0071992800719928	1
951	Nerja	Benàmer	0.352026823901188	0.0141985801419858	1
952	Barranquet	Cueva de Chaves	0.372500013141221	0.0084991500849915	3.54408854046837
953	Cova de les Cendres	Cova Or	0.378313255695982	0.0071992800719928	1
954	Guixeres	Los Castillejos	0.380181437479291	0.0067993200679932	2.22803243368864
955	Cueva de Chaves	Cova de les Cendres	0.36104273243691	0.0083991600839916	3.36414033602924
956	Cova de les Cendres	Barranquet	0.375038395347737	0.0075992400759924	1
957	Cova Or	Benàmer	0.382100537158888	0.0076992300769923	1
958	Barranquet	Falguera	0.372599896699814	0.0072992700729927	1.37504784561694
959	Los Castillejos	Cueva del Toro	0.38398495468192	0.0076992300769923	3.10421262197197
960	Benàmer	Barranquet	0.361917909225418	0.007999200079992	1
961	Falguera	Cueva de Chaves	0.340246956560617	0.0095990400959904	1.15351685598493
962	El Retamar	Falguera	0.387581203456227	0.0070992900709929	3.17547014959156
963	Barranquet	Benàmer	0.34103700932747	0.0097990200979902	1.43200666690245
964	Cueva del Toro	Valmayor	0.342342028378373	0.0097990200979902	1
965	Guixeres	Valmayor	0.385808320872723	0.0071992800719928	5.35420043602586
966	Cova de les Cendres	Nerja	0.359260225111861	0.0118988101189881	1
967	Falguera	Cova Or	0.370084976782774	0.0062993700629937	1
968	Cova de les Cendres	Cova Or	0.355639482106203	0.006999300069993	1.86952692177147
969	Valmayor	Cueva del Toro	0.365535511025091	0.006999300069993	4.12475892033428
970	Cueva del Toro	Cova Or	0.38171404224109	0.0064993500649935	1.26717684231698
971	Mas d’Is	Guixeres	0.354636373751853	0.0081991800819918	1.49493291508406
972	Cova Or	Falguera	0.390390526088193	0.0051994800519948	1
973	Benàmer	Barranquet	0.371896954398293	0.0068993100689931	1.60269010746852
974	Cova de les Cendres	Cova Or	0.368581085631882	0.0088991100889911	1
975	Nerja	Benàmer	0.379027364157476	0.0064993500649935	1
976	Benàmer	Cova Or	0.391830464175706	0.0038996100389961	1
977	Cova de les Cendres	Guixeres	0.344135988525523	0.008999100089991	2.24565588742495
978	Barranquet	Benàmer	0.372665076884549	0.0071992800719928	1.01677701532841
979	Cova de les Cendres	Cueva del Toro	0.363428226065591	0.0082991700829917	1
980	Barranquet	Benàmer	0.389048871627254	0.0046995300469953	1.58413602272049
981	Guixeres	Cova Or	0.380077550434011	0.0087991200879912	3.19478298960253
982	Benàmer	Cova Or	0.384994731915281	0.0048995100489951	1.14747761189938
983	Cova de les Cendres	Barranquet	0.361912916951148	0.0062993700629937	1.61421516630799
984	Cova Or	Los Castillejos	0.392173006466271	0.0046995300469953	1.872326456476
985	Mas d’Is	Barranquet	0.35483370137372	0.0081991800819918	1
986	Valmayor	Falguera	0.350824355790708	0.010998900109989	2.63992311818525
987	Nerja	Benàmer	0.368629969321162	0.0081991800819918	1
988	Cova de les Cendres	Barranquet	0.38050759842899	0.005999400059994	1.78574348356575
989	Valmayor	Cueva del Toro	0.363130172102642	0.0114988501149885	4.00225848088041
990	Nerja	Cova Or	0.352410152488064	0.0101989801019898	2.87479668313637
991	Cueva del Toro	Benàmer	0.353452941285975	0.0088991100889911	1.05051023587584
992	Barranquet	Benàmer	0.393488312541133	0.0057994200579942	1.4088877113536
993	Nerja	Los Castillejos	0.368129332886739	0.0087991200879912	3.68036331625655
994	Guixeres	Cova de les Cendres	0.391327040305517	0.0062993700629937	2.79027726622298
995	Cova de les Cendres	Barranquet	0.362512598687823	0.0082991700829917	1
996	Cova de les Cendres	Mas d’Is	0.388048259431357	0.0051994800519948	1
997	Barranquet	Cova de les Cendres	0.343979967493103	0.0114988501149885	1
998	Cueva del Toro	Falguera	0.356619960871578	0.0113988601139886	1
999	Benàmer	Cueva del Toro	0.377637351290893	0.006999300069993	1.12517298463732
1000	Falguera	Cueva de Chaves	0.37260867574189	0.0090990900909909	1.69792231405154
