# Supplementary material for: The spread of agriculture in Iberia through Approximate Bayesian Computation and Neolithic projectile tools
Source: PLoS One. 2021 Dec 28;16(12):e0261813. doi: 10.1371/journal.pone.0261813 (PMC8714124; doi:10.1371/journal.pone.0261813)
Supplement: S2 File. Reproducibility — It includes a readme file with further indications. (ZIP) [file pone.0261813.s002.zip › S2_File/Data/P3_single.csv]

	Origin	Ms	Mp	r
1	Benàmer	0.371601887147537	0.0062993700629937	1.04047480719164
2	Benàmer	0.368898768342353	0.0088991100889911	1
3	Valmayor	0.387413445500743	0.0067993200679932	2.83866088696776
4	Valmayor	0.341308016098015	0.0091990800919908	3.23253596805258
5	Benàmer	0.368911871329897	0.0074992500749925	1.08647291497327
6	Cova Or	0.358991518755691	0.006999300069993	1.08728263912005
7	Cova Or	0.368375305705959	0.005999400059994	1
8	Los Castillejos	0.384281766096346	0.0094990500949905	2.19461299542023
9	Benàmer	0.388662395421443	0.0060993900609939	1.9659794100568
10	Cova de les Cendres	0.370065970524441	0.0065993400659934	1
11	Benàmer	0.384418252088461	0.0056994300569943	1.07560051889159
12	Benàmer	0.364902054041558	0.0055994400559944	1
13	Benàmer	0.360803754659695	0.0075992400759924	1
14	El Retamar	0.369173044560287	0.0084991500849915	4.84519710631763
15	Nerja	0.38560177865161	0.0055994400559944	2.58740466906222
16	Cova Or	0.38161262163616	0.0063993600639936	1.04831551359966
17	Valmayor	0.38924905249079	0.0050994900509949	2.81066162886949
18	Cueva del Toro	0.372571631857157	0.0052994700529947	3.97773319286931
19	Cova de les Cendres	0.384569078935293	0.0036996300369963	1.49654857732022
20	Nerja	0.351738996129759	0.0104989501049895	2.8477733109146
21	Cova de les Cendres	0.370136383314908	0.0066993300669933	1.0771480913274
22	Falguera	0.361285547852216	0.0104989501049895	1.05790799153037
23	Cova de les Cendres	0.348710341623608	0.0080991900809919	1.05112406304106
24	Cova Or	0.340801332165694	0.0077992200779922	1.08938933911727
25	Cova Or	0.355026185904124	0.0097990200979902	1.05007584707556
26	Cueva del Toro	0.370504896182987	0.0081991800819918	3.02580578062664
27	Benàmer	0.347966803262334	0.0101989801019898	1.03758666350748
28	Benàmer	0.370642250010961	0.0050994900509949	1.5973417403873
29	Benàmer	0.343153257996463	0.0098990100989901	1.09441988826729
30	Cova de les Cendres	0.366612906269652	0.007999200079992	1.05834251537595
31	Guixeres	0.345308777888067	0.0105989401059894	3.28707537976696
32	Cueva del Toro	0.388789047763347	0.0058994100589941	2.99195846231376
33	Cueva del Toro	0.362694647382699	0.0095990400959904	2.79375133372325
34	Guixeres	0.389631988397306	0.0060993900609939	3.17721750914751
35	Benàmer	0.371170219196636	0.0076992300769923	1.02338195770861
36	Benàmer	0.342844808013382	0.0097990200979902	1
37	Benàmer	0.358337487763586	0.0075992400759924	1.46152738784614
38	Guixeres	0.381969101887774	0.0056994300569943	4.39872802033028
39	Cova de les Cendres	0.38998211392575	0.0044995500449955	1
40	Guixeres	0.38215818716985	0.004999500049995	3.41373271742658
41	Cova de les Cendres	0.356402941628203	0.0050994900509949	1.43343423231792
42	Benàmer	0.388262463248627	0.0055994400559944	1
43	Benàmer	0.341709730057827	0.0104989501049895	1.05260138039035
44	Benàmer	0.36073665508078	0.0068993100689931	1.06152642560191
45	Cueva de Chaves	0.390933791051013	0.0077992200779922	3.61453378659682
46	Cova Or	0.356617993768884	0.0088991100889911	1.01895332515352
47	Cueva de Chaves	0.3565136092495	0.0147985201479852	3.08611446048323
48	Cueva de Chaves	0.388589017923054	0.0060993900609939	2.47462230559435
49	Cova de les Cendres	0.35095048762657	0.0100989901009899	1.20443166415359
50	Falguera	0.345230004480292	0.0092990700929907	1.45041931182624
51	Cova Or	0.339567559914228	0.0102989701029897	1
52	Cova Or	0.359679729236743	0.0081991800819918	1
53	Cova de les Cendres	0.368458457524724	0.0060993900609939	1
54	Benàmer	0.375223151333683	0.0048995100489951	1
55	Cova de les Cendres	0.354731733864082	0.0088991100889911	1.08207106539048
56	Cova Or	0.39075964457768	0.0050994900509949	1.11542915525636
57	Benàmer	0.355472108800121	0.0076992300769923	1.27554853890492
58	El Retamar	0.385872616912648	0.007999200079992	5.59528441990916
59	Benàmer	0.380509872170619	0.0055994400559944	1
60	Guixeres	0.378482579720408	0.0041995800419958	3.11720730225034
61	Los Castillejos	0.362625249682667	0.007999200079992	1.83284980355291
62	El Retamar	0.344719435257138	0.0096990300969903	4.15532839995182
63	Cova de les Cendres	0.37277193587337	0.0065993400659934	1
64	Benàmer	0.341543225139438	0.0095990400959904	1
65	Falguera	0.355191989188226	0.0082991700829917	1.33105127372624
66	Cueva de Chaves	0.380676029948887	0.0066993300669933	3.35226319424772
67	Cueva de Chaves	0.387529548035198	0.0072992700729927	2.35467451838915
68	Benàmer	0.38121999158527	0.0048995100489951	1
69	Cova Or	0.347592939473986	0.0087991200879912	1.03487588412491
70	Cova Or	0.392873414786364	0.0044995500449955	1.08803248098243
71	Guixeres	0.349277296010922	0.007999200079992	4.02773683338959
72	Benàmer	0.389155467072072	0.0068993100689931	1.03260351931676
73	Cova Or	0.346113511244506	0.0104989501049895	1
74	Benàmer	0.374445140077184	0.0068993100689931	1.04402917358093
75	Valmayor	0.392446479661256	0.005999400059994	2.49749767857262
76	Benàmer	0.340145216409998	0.0116988301169883	2.2244900561616
77	Benàmer	0.362401467425071	0.0072992700729927	1.07460050687571
78	Cueva de Chaves	0.3501745813887	0.0070992900709929	3.11681517719645
79	Cova de les Cendres	0.390983106373073	0.004999500049995	1
80	Benàmer	0.343909559463621	0.0100989901009899	1.01385217112259
81	Cova Or	0.38624717270162	0.0067993200679932	1.04053336434583
82	Benàmer	0.347743853524727	0.0098990100989901	1.00610761488788
83	Guixeres	0.341724253167293	0.0160983901609839	4.22573775758243
84	Cova Or	0.362749236327483	0.0071992800719928	1.05476049938188
85	Cueva de Chaves	0.387276982758392	0.0061993800619938	1.94877044547239
86	Benàmer	0.34586813594229	0.0107989201079892	2.13365706962877
87	Benàmer	0.349593702200476	0.0051994800519948	1
88	Nerja	0.345804345666356	0.0107989201079892	1.72082249687786
89	Cova de les Cendres	0.350758408525317	0.0091990800919908	1.10444547257057
90	Cova Or	0.345073242556473	0.0103989601039896	1.17747872446432
91	Benàmer	0.382156833634104	0.0046995300469953	1.60215242004615
92	Benàmer	0.365466600924284	0.0077992200779922	1.47935543486913
93	Cueva de Chaves	0.357776043451068	0.0086991300869913	3.32426137798517
94	Falguera	0.363826739240271	0.0082991700829917	1.52784331928501
95	Benàmer	0.35100289062382	0.0085991400859914	1.07915909904551
96	Los Castillejos	0.362836283034393	0.0070992900709929	1.8678513881017
97	Benàmer	0.352627356002339	0.0094990500949905	1.09445743891411
98	Cova Or	0.352213168204454	0.0104989501049895	1.17955180801386
99	Los Castillejos	0.353637347458624	0.0115988401159884	2.92263616701586
100	Cova Or	0.345083033408666	0.010998900109989	1.08108775257133
101	Nerja	0.37516919116876	0.0076992300769923	3.65894173388123
102	Cova de les Cendres	0.353546170926385	0.0074992500749925	1
103	Cova de les Cendres	0.351708152421461	0.0106989301069893	1.09337774001126
104	Cova Or	0.365267231823635	0.005999400059994	1
105	Cova Or	0.370259360391445	0.0067993200679932	1
106	Guixeres	0.348128516309238	0.0101989801019898	4.19235217667102
107	Falguera	0.359977299481072	0.0067993200679932	1
108	Cueva del Toro	0.390786727875659	0.0047995200479952	2.18849566941567
109	Cova Or	0.346671174341133	0.0114988501149885	1
110	Benàmer	0.359760300556923	0.0097990200979902	1.00184232989254
111	Cueva de Chaves	0.36088652646336	0.0050994900509949	2.60932188182635
112	Cova Or	0.352898039399089	0.0058994100589941	1.02791290364897
113	Cova Or	0.366906664342049	0.0057994200579942	1
114	Cueva del Toro	0.365546117988258	0.0094990500949905	2.85005266033694
115	Cueva de Chaves	0.362592411354069	0.010998900109989	1.79283849307206
116	Guixeres	0.385702798674008	0.0081991800819918	2.50473124305307
117	Cova de les Cendres	0.351497179267639	0.0081991800819918	1
118	Cova de les Cendres	0.357522532648315	0.0076992300769923	1.00502815030545
119	Benàmer	0.392102993135095	0.0058994100589941	1.05470418897457
120	Benàmer	0.386985384780399	0.0053994600539946	1
121	Los Castillejos	0.390217024586216	0.0052994700529947	3.49718747028788
122	Falguera	0.380503740796901	0.0064993500649935	1
123	El Retamar	0.347332518637165	0.0114988501149885	2.77038506939953
124	Benàmer	0.356639183064233	0.008999100089991	1
125	El Retamar	0.38507425513681	0.0057994200579942	2.27468414398241
126	Cova de les Cendres	0.364743913979832	0.0094990500949905	1.37433174948601
127	Benàmer	0.387383677963228	0.0052994700529947	1.00595015785657
128	Benàmer	0.3510186509258	0.0052994700529947	1.42810604022281
129	Benàmer	0.354729381808877	0.0077992200779922	1.01043154178187
130	Cova de les Cendres	0.380908365236768	0.0068993100689931	1.08127616958583
131	Cova Or	0.341934798675017	0.0110988901109889	1.0437560264813
132	Benàmer	0.353869543460532	0.0092990700929907	1.02704768045805
133	Los Castillejos	0.368132502447007	0.008999100089991	2.70603998383919
134	Valmayor	0.383011033598234	0.0082991700829917	3.77289738923158
135	Benàmer	0.346394223485507	0.0108989101089891	1.77418128372267
136	El Retamar	0.38416499471128	0.0073992600739926	3.17428231760474
137	Cova de les Cendres	0.34200160980474	0.0103989601039896	1.05080413753167
138	Cova de les Cendres	0.389129670757999	0.0055994400559944	1.15246886046225
139	Cova de les Cendres	0.384776842323675	0.0061993800619938	1.04471743018366
140	Cova de les Cendres	0.352457213740791	0.0077992200779922	1.48679225888847
141	Los Castillejos	0.391509790748302	0.0066993300669933	2.1675415319308
142	Cova de les Cendres	0.357895550758078	0.0088991100889911	1.07848893842774
143	Cova de les Cendres	0.386840588503118	0.005999400059994	2.0335942753402
144	Cova de les Cendres	0.378214986143348	0.0068993100689931	1
145	Cova Or	0.388476423823008	0.0068993100689931	1.08896362544037
146	Nerja	0.35295785677457	0.007999200079992	3.13641845416785
147	Benàmer	0.347463911622908	0.0112988701129887	1.61418805898912
148	Nerja	0.379614656284689	0.0088991100889911	3.97073361331426
149	Los Castillejos	0.381713083244615	0.0081991800819918	1.74720456166768
150	Cova de les Cendres	0.359738070385272	0.0070992900709929	1.16001041002066
151	Guixeres	0.348851035625612	0.0082991700829917	2.78925334670771
152	Benàmer	0.370974216468867	0.0051994800519948	1.64949142703883
153	Barranquet	0.375319676245438	0.0068993100689931	1
154	Nerja	0.368048615403588	0.008999100089991	2.58135663850009
155	Nerja	0.387270596386534	0.0054994500549945	2.49646783114762
156	Guixeres	0.386765296714021	0.005999400059994	3.8491452922873
157	Valmayor	0.361718070315204	0.0088991100889911	4.31978902059506
158	Cova Or	0.349483234785251	0.0105989401059894	1.01669231292057
159	Benàmer	0.342221495657082	0.0114988501149885	1
160	Valmayor	0.346140043594738	0.0112988701129887	2.3173268680078
161	Guixeres	0.369236932070877	0.007999200079992	5.21424176844048
162	Los Castillejos	0.364764685989129	0.0077992200779922	1.78951773095874
163	Valmayor	0.38692017533677	0.002999700029997	2.21666322255186
164	Cova de les Cendres	0.364212223996649	0.0080991900809919	1
165	Benàmer	0.363758560131841	0.0077992200779922	1.01527559515089
166	Cova de les Cendres	0.385178670292055	0.0071992800719928	1
167	Cova Or	0.349945466789497	0.0085991400859914	1.08358739861287
168	Benàmer	0.357507057860419	0.0086991300869913	1.02552157524042
169	El Retamar	0.350725435365874	0.0092990700929907	2.56095861312706
170	Cueva de Chaves	0.349082989956502	0.0106989301069893	1.88396451025771
171	Barranquet	0.387581135424568	0.0058994100589941	1.00802533552051
172	Falguera	0.345233843570008	0.0108989101089891	1.05370314451866
173	Falguera	0.38369243415878	0.0074992500749925	1.0958768567536
174	El Retamar	0.358511635187979	0.0082991700829917	4.92218608644163
175	Nerja	0.355959062568466	0.0083991600839916	3.23505392117532
176	Benàmer	0.358165793952682	0.0080991900809919	1.75451904600253
177	Cova Or	0.366068769202562	0.0065993400659934	1.1146690778958
178	Cueva de Chaves	0.36062227747996	0.0067993200679932	4.63961972956388
179	Cova de les Cendres	0.33934647082252	0.0105989401059894	1.04164092823435
180	Cova Or	0.386939733654472	0.003999600039996	1
181	Falguera	0.346917185975337	0.0096990300969903	1.25463025003868
182	Cueva del Toro	0.388595128727137	0.006999300069993	2.2209910522123
183	Falguera	0.393741062932176	0.0046995300469953	1
184	Cova de les Cendres	0.339724967520767	0.0126987301269873	2.28750137053254
185	Cova Or	0.372069320208256	0.0052994700529947	1
186	Barranquet	0.384811785814634	0.0056994300569943	1
187	Guixeres	0.348396917470822	0.0097990200979902	2.73469655370959
188	Cova de les Cendres	0.379492517273742	0.007999200079992	1.07428264185145
189	Nerja	0.370129401375239	0.0080991900809919	2.31531403268856
190	Cova de les Cendres	0.35090179633654	0.0088991100889911	1.06908815834373
191	Cueva de Chaves	0.385367912426754	0.0052994700529947	1.2929625263233
192	Cova de les Cendres	0.36769004299868	0.0075992400759924	1.11486545186816
193	Los Castillejos	0.357539200765916	0.0126987301269873	3.8241977508498
194	El Retamar	0.374182580095658	0.0084991500849915	3.97636527069626
195	Benàmer	0.341123585334675	0.0123987601239876	1.0031677285675
196	Benàmer	0.36974109086265	0.0063993600639936	2.22631458290001
197	Valmayor	0.38832087333781	0.0047995200479952	2.81173053227016
198	Cova de les Cendres	0.365311646775045	0.0080991900809919	1.08358699860983
199	Benàmer	0.366550103884858	0.004999500049995	1
200	El Retamar	0.390338986501853	0.0054994500549945	4.10801357796012
201	Barranquet	0.342752615381961	0.0106989301069893	1.02600521254353
202	Cova Or	0.381374071629186	0.005999400059994	1
203	Cova Or	0.391687212293663	0.0060993900609939	1
204	Cova Or	0.392905305427422	0.0044995500449955	1.00444012751225
205	Cova de les Cendres	0.387898987601542	0.006999300069993	1.08624367990156
206	Cueva de Chaves	0.339797469762763	0.0091990800919908	2.18726699669215
207	Cova Or	0.36765946044543	0.0056994300569943	1.0110110506881
208	Benàmer	0.344320300262045	0.0092990700929907	1.05595478220907
209	Cova Or	0.374527267327829	0.0064993500649935	1.07456622770574
210	Cova Or	0.388584323152517	0.0067993200679932	1.02540249381234
211	Cova de les Cendres	0.374651881140715	0.0067993200679932	1
212	Guixeres	0.341779890878943	0.0116988301169883	2.7428637291943
213	Cova de les Cendres	0.35152364155797	0.0081991800819918	1.19777138985525
214	Guixeres	0.368597758494231	0.0072992700729927	3.0940920801561
215	Cueva de Chaves	0.382232636885571	0.0045995400459954	2.92814362030216
216	Cova de les Cendres	0.378490243124959	0.0062993700629937	1.12636440462307
217	Cova de les Cendres	0.353263844999516	0.0078992100789921	1
218	Cova Or	0.340841996157112	0.0087991200879912	1.03288316487577
219	Benàmer	0.389374115670328	0.004999500049995	1.65820722857497
220	Cova de les Cendres	0.361821119138427	0.0076992300769923	1.29090645949952
221	Nerja	0.355405735717572	0.0078992100789921	4.79312387988874
222	Cova de les Cendres	0.366021151656522	0.0058994100589941	1.20141145542167
223	Cova de les Cendres	0.389463440930235	0.0044995500449955	1.1579212723981
224	Benàmer	0.355992907863338	0.0097990200979902	1.03066297209677
225	Cueva del Toro	0.346325389473483	0.0087991200879912	2.89562619899046
226	Benàmer	0.364091960743996	0.0102989701029897	1.09870583622925
227	Guixeres	0.379470019551603	0.0065993400659934	3.15319876136584
228	Cova Or	0.346597484518837	0.0104989501049895	1
229	Cova de les Cendres	0.354355515759169	0.0072992700729927	1
230	Cova de les Cendres	0.384811772693405	0.0062993700629937	1.0905255001504
231	Cova de les Cendres	0.364862223052125	0.0078992100789921	1.19087582760925
232	Cueva de Chaves	0.382044952094432	0.0057994200579942	1.40418219570701
233	Guixeres	0.346950763588223	0.006999300069993	2.66916946094105
234	El Retamar	0.348134563410031	0.0073992600739926	2.62716347954725
235	Cova Or	0.362725739163155	0.0085991400859914	1.16190370779377
236	Cova de les Cendres	0.357811513652801	0.006999300069993	1.04670338151045
237	Cova de les Cendres	0.347838677110807	0.0090990900909909	1.16614650052227
238	Cueva de Chaves	0.389677199309579	0.0025997400259974	3.21516829908953
239	Cova de les Cendres	0.382805841697547	0.0065993400659934	1.25564136189762
240	Benàmer	0.389222414645223	0.0052994700529947	1.02149412427098
241	Cova Or	0.387180286087494	0.0044995500449955	1.05964233032428
242	Cova de les Cendres	0.367184779085637	0.0096990300969903	1
243	El Retamar	0.391507096629613	0.0057994200579942	4.08985654661003
244	Benàmer	0.353705950250823	0.0083991600839916	1.10014842558551
245	Guixeres	0.391405895838982	0.0024997500249975	2.49970536687411
246	Benàmer	0.367286936326775	0.0070992900709929	1.09058953663334
247	Cova Or	0.38433885061552	0.0055994400559944	1
248	Cueva del Toro	0.350331714496315	0.0097990200979902	3.21530796767565
249	Benàmer	0.340266292881351	0.0118988101189881	1.05305655114353
250	Los Castillejos	0.36945495456514	0.0094990500949905	1.78261248045404
251	Los Castillejos	0.356453228341733	0.0083991600839916	3.54778642043022
252	Barranquet	0.388491436709532	0.0064993500649935	1.05750206081547
253	Benàmer	0.390857724845899	0.0056994300569943	1.51384984336154
254	Guixeres	0.364261615037451	0.0076992300769923	3.55659609775481
255	Benàmer	0.384551263473492	0.0064993500649935	1
256	Cueva de Chaves	0.353506970255003	0.0144985501449855	2.47393726597163
257	Cueva de Chaves	0.351223744850361	0.0103989601039896	1.83251386308787
258	Falguera	0.34118712855507	0.0098990100989901	1.41661454642885
259	Cova de les Cendres	0.392547906422594	0.0051994800519948	1.09019293316607
260	Cova de les Cendres	0.348260886233773	0.0091990800919908	1
261	Cova de les Cendres	0.34476838523739	0.0105989401059894	1
262	Nerja	0.374610155404801	0.0086991300869913	3.87063831893647
263	Guixeres	0.363762850539992	0.0065993400659934	2.6920887963863
264	El Retamar	0.389570701745056	0.0063993600639936	3.0139436369897
265	Cova de les Cendres	0.360834708683605	0.007999200079992	1
266	Guixeres	0.346045364821586	0.014998500149985	4.78090072312946
267	Guixeres	0.384064877481689	0.0063993600639936	2.80388926991819
268	El Retamar	0.391911532760281	0.0080991900809919	3.82841061723894
269	Nerja	0.369520285907567	0.0054994500549945	2.935469597542
270	Cova Or	0.359747632990757	0.0066993300669933	1.06715103643946
271	Cueva del Toro	0.386449648117882	0.0060993900609939	3.129009213861
272	Cova Or	0.361758175533633	0.0086991300869913	1.31324270737235
273	Cova de les Cendres	0.382769251051397	0.0063993600639936	1
274	Benàmer	0.388139907332736	0.004999500049995	1
275	Cova de les Cendres	0.354796685349037	0.0078992100789921	1.0264127783193
276	Cova Or	0.385532046468245	0.0055994400559944	1
277	Cueva de Chaves	0.346318233154833	0.008999100089991	2.61691820405376
278	Cova Or	0.355264216657241	0.0085991400859914	1.16857273702428
279	Valmayor	0.34830438222274	0.0101989801019898	2.85982376693115
280	Cova de les Cendres	0.391554515592389	0.0063993600639936	1.11492210339309
281	Valmayor	0.360951700530973	0.0087991200879912	3.1091326612002
282	Cueva de Chaves	0.386840820662808	0.004999500049995	2.55832433818299
283	Cova de les Cendres	0.375309783969066	0.0033996600339966	1.74159279055519
284	Cova Or	0.37196253926828	0.0080991900809919	1
285	Nerja	0.352525221615578	0.0130986901309869	3.80793144456516
286	Cova de les Cendres	0.387903076534947	0.0060993900609939	1.20573078614806
287	Los Castillejos	0.342918777443274	0.0101989801019898	1.82362320417625
288	Guixeres	0.349859300705714	0.0098990100989901	2.12100803310106
289	Benàmer	0.377080144886582	0.0070992900709929	1
290	Guixeres	0.368481101595959	0.0041995800419958	2.72037855765387
291	Los Castillejos	0.375376762060816	0.0095990400959904	2.27591615679836
292	Los Castillejos	0.388694351812582	0.0071992800719928	2.83388826463746
293	Cova de les Cendres	0.342870765583556	0.0096990300969903	1.01492911549285
294	Benàmer	0.349893677952003	0.0077992200779922	1.03567431777782
295	Benàmer	0.34533253818023	0.0105989401059894	1.07660552533343
296	Benàmer	0.342368025016329	0.0087991200879912	1
297	Cova Or	0.354501955591564	0.0056994300569943	1.10170498696795
298	Cueva del Toro	0.354346619124454	0.0077992200779922	2.52016719375011
299	Falguera	0.351089698430458	0.0104989501049895	1
300	Cova Or	0.370612060474353	0.0090990900909909	1
301	Cova Or	0.373102595726537	0.0072992700729927	1
302	Cova de les Cendres	0.347465223272441	0.0100989901009899	1
303	Los Castillejos	0.34271267059274	0.0092990700929907	1.9280486390429
304	Cova de les Cendres	0.344316878648718	0.0114988501149885	2.1441885165958
305	Benàmer	0.375569747593187	0.0058994100589941	1.01420078808442
306	Guixeres	0.368228494166805	0.0062993700629937	2.62737125371977
307	Cova de les Cendres	0.353659473990035	0.0087991200879912	1.10419817773127
308	Cova Or	0.38253737857199	0.0056994300569943	1
309	Cova Or	0.390124402167502	0.0037996200379962	1.01330205750508
310	Cova de les Cendres	0.368100312058778	0.0075992400759924	2.13704544451662
311	Cova de les Cendres	0.361922985229766	0.0080991900809919	1.15926963150683
312	Nerja	0.365450414175221	0.0083991600839916	4.8835707906155
313	Cova Or	0.37617154146651	0.0051994800519948	1.06090397729209
314	Benàmer	0.383067196874872	0.0068993100689931	1.41950058839978
315	Benàmer	0.34150684997071	0.0101989801019898	1
316	Benàmer	0.388064436856119	0.0042995700429957	1.01526819991589
317	Valmayor	0.358059921130217	0.0082991700829917	3.43863738245896
318	Valmayor	0.346026047561192	0.0093990600939906	2.54166261039774
319	Cova de les Cendres	0.364333138480364	0.0046995300469953	1
320	El Retamar	0.390281972732761	0.0057994200579942	4.12291105972104
321	Nerja	0.367747305393844	0.006999300069993	3.43683735559176
322	Cueva de Chaves	0.387320964908049	0.0058994100589941	3.82228344310474
323	Falguera	0.392209877289081	0.003999600039996	1.08467726912349
324	Valmayor	0.371628253839495	0.0068993100689931	3.06897705195025
325	Benàmer	0.364828981625481	0.0086991300869913	1.57251237794739
326	Cova de les Cendres	0.367875505858563	0.0070992900709929	1
327	Cova Or	0.349137823462029	0.0101989801019898	1
328	Benàmer	0.379904114894006	0.0058994100589941	1.37563382617466
329	Benàmer	0.37246451309613	0.0062993700629937	1.00753395669162
330	Falguera	0.357291362015972	0.0066993300669933	1.01147524463013
331	Nerja	0.3491761338324	0.0123987601239876	3.32031906117134
332	Benàmer	0.347506111306009	0.0098990100989901	1.04295638489576
333	Los Castillejos	0.36876536603637	0.0074992500749925	4.25459189250877
334	Cova de les Cendres	0.347645564106034	0.0111988801119888	1.26705741661702
335	Nerja	0.354304862508992	0.0096990300969903	3.17029372932957
336	Benàmer	0.349049129109815	0.0090990900909909	2.37646250471775
337	Falguera	0.365544828692397	0.0073992600739926	1.16499826115543
338	Cova de les Cendres	0.346452866518933	0.0102989701029897	1.87129009434862
339	Guixeres	0.386489161135231	0.0058994100589941	2.5648804482386
340	Cova Or	0.36223443033332	0.0082991700829917	1.08172065901962
341	Cova Or	0.373506712307387	0.0043995600439956	1
342	Valmayor	0.387357468334802	0.0054994500549945	3.00757978440273
343	Benàmer	0.387724369471455	0.0057994200579942	1.03395329434425
344	Benàmer	0.389596523571289	0.004999500049995	1.11933881337307
345	Falguera	0.39005006425162	0.002999700029997	1
346	Cova Or	0.373444294716548	0.0064993500649935	1
347	Valmayor	0.387239289049501	0.0055994400559944	3.22805968956311
348	Cova de les Cendres	0.347094734858029	0.0104989501049895	1
349	Cova de les Cendres	0.381411818416858	0.0064993500649935	1.12169657187531
350	Cova Or	0.362776076815341	0.006999300069993	1.14241581648685
351	Cova de les Cendres	0.373437582882205	0.0064993500649935	1.05707795495212
352	Cova Or	0.376297422737157	0.0090990900909909	1.00229995992407
353	Cova de les Cendres	0.380402959276225	0.0055994400559944	1
354	Cova de les Cendres	0.377516865894327	0.0065993400659934	1.35514067914771
355	Valmayor	0.356823590805007	0.0110988901109889	3.83632207382777
356	Nerja	0.391456068587961	0.0053994600539946	2.57745446212425
357	Cova de les Cendres	0.381969794010991	0.0064993500649935	1.0288964714855
358	Cova de les Cendres	0.378913703600576	0.0080991900809919	1.09571620681785
359	El Retamar	0.352088158760614	0.0078992100789921	3.92286839567718
360	Benàmer	0.339453420735581	0.0111988801119888	1
361	Valmayor	0.362591180288235	0.0062993700629937	3.1235700000993
362	Cova Or	0.355344456031424	0.0081991800819918	1
363	Cova Or	0.384911462127758	0.0055994400559944	1.14698133850507
364	Cova Or	0.351642751771336	0.0076992300769923	1.0383163985544
365	Cova de les Cendres	0.3665719512713	0.0065993400659934	1.93246303695126
366	Falguera	0.37185579156023	0.0062993700629937	1.3298328454071
367	Benàmer	0.356068587437749	0.0085991400859914	1.07454690607265
368	El Retamar	0.392184660770492	0.0063993600639936	5.22464815086827
369	Cueva de Chaves	0.339806916769797	0.010998900109989	2.40829134810573
370	Benàmer	0.39073542950193	0.0037996200379962	1.07450879062526
371	Cova Or	0.37278156914481	0.0065993400659934	1.01184890173384
372	Cueva del Toro	0.358699714470404	0.0091990800919908	1.87370312435216
373	El Retamar	0.341152681536413	0.0087991200879912	4.03792810621984
374	Cova Or	0.361358142911662	0.0056994300569943	1.00269060656505
375	Benàmer	0.360206047063598	0.0091990800919908	1.12941237967475
376	Cova de les Cendres	0.361759916849141	0.0078992100789921	1
377	Falguera	0.351022447346708	0.0103989601039896	1.46641224263001
378	Nerja	0.372864866648043	0.0068993100689931	4.73221484771048
379	Benàmer	0.349697267875555	0.0102989701029897	1.0421956027858
380	Benàmer	0.352557315740171	0.0107989201079892	1
381	Cova de les Cendres	0.341028945403502	0.008999100089991	1.07555473218672
382	Cova de les Cendres	0.365050331015899	0.0082991700829917	1
383	Cueva de Chaves	0.341443526541095	0.0106989301069893	2.72629796876015
384	Cova de les Cendres	0.342818588613675	0.0097990200979902	1.02715907716192
385	Cova de les Cendres	0.378631933475653	0.0054994500549945	1
386	Nerja	0.348493460984007	0.0097990200979902	2.62841532575689
387	Cova de les Cendres	0.374141405975731	0.0046995300469953	1.13497075204738
388	Cueva de Chaves	0.355489268372063	0.0083991600839916	3.69158432636721
389	Nerja	0.340616726434313	0.0120987901209879	2.81831755094353
390	Benàmer	0.372354720939886	0.0063993600639936	1.03297170703299
391	Los Castillejos	0.350017712636165	0.0108989101089891	3.93597477144061
392	Cova de les Cendres	0.372916570984123	0.0070992900709929	1
393	Cueva de Chaves	0.376359315858626	0.0095990400959904	3.90250570605832
394	Los Castillejos	0.369114778317829	0.0084991500849915	3.19184210511597
395	Benàmer	0.382107493190875	0.0044995500449955	1.01639759023674
396	Falguera	0.346316615587721	0.0077992200779922	1.09737015452358
397	El Retamar	0.352254497917695	0.0076992300769923	3.99590638028909
398	Benàmer	0.389374993174527	0.0058994100589941	1.06632870067842
399	Valmayor	0.348320988747818	0.0138986101389861	3.28816833885851
400	Guixeres	0.363503844607107	0.0053994600539946	2.66872576507629
401	Cova Or	0.374201246694982	0.006999300069993	1.06176565680477
402	Cova de les Cendres	0.392098071204855	0.0063993600639936	1.06935614002869
403	Benàmer	0.391427045577889	0.0058994100589941	1
404	Los Castillejos	0.34095002116024	0.0087991200879912	2.49714871814928
405	Cova Or	0.340218436421803	0.0102989701029897	1
406	Cova de les Cendres	0.348011792287894	0.0094990500949905	1.09392498522066
407	Guixeres	0.360419919507329	0.0087991200879912	2.47839770426597
408	Cova Or	0.38352077286003	0.0058994100589941	1.05419666827745
409	Guixeres	0.392714575679261	0.0050994900509949	2.54669387801926
410	Cueva de Chaves	0.346488195202137	0.0095990400959904	2.25880898248889
411	Cova de les Cendres	0.377790671735051	0.0061993800619938	1
412	Barranquet	0.376899019745343	0.0058994100589941	1
413	Benàmer	0.383208726275985	0.0032996700329967	1.27038073967287
414	Falguera	0.364855185873012	0.0075992400759924	1.04924713795316
415	Cova Or	0.347098508043364	0.0103989601039896	1.07190321522432
416	Cova de les Cendres	0.350374665315715	0.0083991600839916	1.08851751857569
417	Benàmer	0.391153083428083	0.0057994200579942	1.15985695449098
418	Cova Or	0.3764272119949	0.0055994400559944	1.00516037733628
419	Cueva de Chaves	0.341056862760501	0.0122987701229877	4.06614495958377
420	Cova de les Cendres	0.379071136887333	0.0071992800719928	1
421	Guixeres	0.343586796750607	0.0093990600939906	2.85146191428953
422	El Retamar	0.343753903036659	0.0151984801519848	4.33287383078386
423	Cova Or	0.390579943157197	0.0062993700629937	1.03318861438893
424	Cova Or	0.355463439788659	0.0078992100789921	1.03242897693999
425	Guixeres	0.361531968434814	0.0075992400759924	3.38488096651069
426	Cova de les Cendres	0.342171014692609	0.0103989601039896	1.06317971790669
427	Cova de les Cendres	0.385226727808324	0.0047995200479952	1
428	Benàmer	0.376210368829135	0.0056994300569943	1
429	Cova de les Cendres	0.391959255826927	0.0052994700529947	1
430	Cova de les Cendres	0.390362607880149	0.0043995600439956	1
431	Cueva de Chaves	0.387463607045853	0.0076992300769923	3.5113323087163
432	Cova de les Cendres	0.350273000144239	0.0068993100689931	1.16313114104566
433	Benàmer	0.361818686198829	0.0087991200879912	1.00833376453502
434	Valmayor	0.378159122960172	0.0074992500749925	2.94944533312719
435	Guixeres	0.386930222105907	0.0046995300469953	4.07997144719546
436	Cueva de Chaves	0.352996273341564	0.0094990500949905	2.70279272941864
437	Benàmer	0.38960719821726	0.0053994600539946	1.01070819429729
438	Falguera	0.348827793996436	0.0098990100989901	1
439	Benàmer	0.371120569849581	0.005999400059994	1.01216619179357
440	El Retamar	0.384258657901127	0.004999500049995	4.3901976465203
441	Benàmer	0.362289609722601	0.0068993100689931	1.07524364269339
442	Benàmer	0.340706000192002	0.0088991100889911	1.05707224993967
443	Cueva del Toro	0.391693201366051	0.0064993500649935	2.17216554864878
444	Cueva de Chaves	0.372235976156696	0.0063993600639936	4.06691764555696
445	Falguera	0.369498900134598	0.0055994400559944	2.01748344438316
446	Cova Or	0.377762882268896	0.0048995100489951	1
447	Cova de les Cendres	0.376358841788546	0.0064993500649935	1.09734763886996
448	Cova Or	0.353784529655619	0.00999900009999	1
449	Cova de les Cendres	0.37046504748912	0.0075992400759924	1.66892615089383
450	Cova Or	0.344865964260454	0.0076992300769923	1.19481746072867
451	Falguera	0.39113403391453	0.0060993900609939	1.1557270773201
452	Cueva de Chaves	0.339562499180627	0.0101989801019898	4.69749863626948
453	Benàmer	0.355935439385225	0.0086991300869913	1.03790443836524
454	Guixeres	0.343119944161323	0.0071992800719928	2.66056364486094
455	Cueva de Chaves	0.349044546985023	0.0105989401059894	3.97733779447218
456	Cova de les Cendres	0.361168601121134	0.0097990200979902	1.02009639930248
457	Cova de les Cendres	0.372640761852892	0.0068993100689931	1
458	Cova de les Cendres	0.361181082710146	0.0096990300969903	1.05724472492002
459	Cova Or	0.350364838647343	0.0082991700829917	1.04978832006716
460	Cova Or	0.370986739596359	0.0071992800719928	1.06607175384789
461	Cova Or	0.369720878791143	0.0082991700829917	1.05695288355834
462	Nerja	0.389207201789698	0.0061993800619938	3.65446894147588
463	El Retamar	0.392754647684483	0.0047995200479952	2.91464970018245
464	Nerja	0.356713569862106	0.011998800119988	2.8577487976243
465	Cueva del Toro	0.370304827173849	0.0082991700829917	2.15293480947819
466	Valmayor	0.358461171038614	0.0096990300969903	3.03667154483694
467	Los Castillejos	0.371610571113825	0.0092990700929907	3.99246862797361
468	Los Castillejos	0.384878551376607	0.0040995900409959	1.74417505370696
469	Cueva del Toro	0.372202642410128	0.0091990800919908	3.24108780502682
470	Benàmer	0.376575412005578	0.0078992100789921	1
471	Barranquet	0.368672613296126	0.0076992300769923	1
472	Cova Or	0.372776845954442	0.0080991900809919	1.15790164669976
473	Cova de les Cendres	0.356071552220376	0.0076992300769923	1
474	Falguera	0.347939580092673	0.0081991800819918	3.38522928037248
475	Falguera	0.377855039360472	0.0055994400559944	1.20940808674077
476	Cova Or	0.369771322621848	0.0063993600639936	1.09961998634972
477	Los Castillejos	0.351862484050117	0.008999100089991	3.51667296633211
478	Benàmer	0.356527632320027	0.0086991300869913	1.16983563463008
479	Los Castillejos	0.383175286849642	0.005999400059994	2.60672458912154
480	Cueva de Chaves	0.342457884545107	0.0127987201279872	3.34645058500114
481	Nerja	0.388971159538515	0.0042995700429957	5.02079281929209
482	Benàmer	0.371405246599288	0.0068993100689931	1
483	Benàmer	0.370688562062779	0.0045995400459954	1.5670219614506
484	Benàmer	0.393047960071183	0.0061993800619938	1.05791892497142
485	Nerja	0.354958882577755	0.0091990800919908	4.65037506181041
486	Cova Or	0.365484805967592	0.0104989501049895	1.1677198754104
487	Benàmer	0.371976428548729	0.0068993100689931	1.08324963213027
488	Falguera	0.357745226830629	0.0070992900709929	1.07440429258789
489	Benàmer	0.362288511811676	0.0075992400759924	1.04536329202454
490	Benàmer	0.389560590480609	0.0056994300569943	1.09788269605488
491	Los Castillejos	0.34888034452016	0.0093990600939906	1.71827561089979
492	Cueva de Chaves	0.368460157870998	0.0086991300869913	3.20843985186042
493	Cueva de Chaves	0.36777439323569	0.0053994600539946	2.48829729710888
494	Valmayor	0.348713859437704	0.0114988501149885	2.49852695409098
495	Benàmer	0.374273736606285	0.0061993800619938	1
496	Cova de les Cendres	0.363284656157982	0.0060993900609939	1
497	Cueva de Chaves	0.360918847395937	0.0088991100889911	2.82719316286046
498	Nerja	0.367541734018585	0.0120987901209879	2.5924099289046
499	Cueva del Toro	0.383772332980283	0.0062993700629937	2.67636006418314
500	Cova de les Cendres	0.354123703711056	0.0088991100889911	1
501	Benàmer	0.39238164844059	0.005999400059994	1.08839825186878
502	Benàmer	0.350993825210959	0.0091990800919908	1
503	Cova de les Cendres	0.343905161400742	0.0095990400959904	1.02122473469935
504	Cova Or	0.375095595820471	0.0048995100489951	1
505	Cova Or	0.39047391414279	0.0048995100489951	1.06591541328438
506	Benàmer	0.359276616153427	0.0082991700829917	1.14779735852538
507	Cueva del Toro	0.37927218808404	0.0066993300669933	2.84044273335207
508	Nerja	0.367287197228528	0.0152984701529847	2.65477041449998
509	Valmayor	0.340971073034881	0.0078992100789921	3.3682962191442
510	Cova de les Cendres	0.353810539773853	0.0071992800719928	1
511	Los Castillejos	0.392966792483821	0.0071992800719928	1.7336803455188
512	Benàmer	0.36736776450206	0.0070992900709929	1.0418474214017
513	Cova de les Cendres	0.354497292407028	0.0084991500849915	1
514	Cova Or	0.372673977444604	0.0076992300769923	1.37111542135167
515	Cova de les Cendres	0.369977549184832	0.0058994100589941	2.00802516671546
516	Benàmer	0.371271248543211	0.0055994400559944	1
517	Cova de les Cendres	0.369965769491227	0.0053994600539946	1.02331214533609
518	Nerja	0.345802390744346	0.0088991100889911	2.8213071255645
519	Valmayor	0.346325075954227	0.0083991600839916	2.65614317988029
520	Nerja	0.350590189979703	0.0101989801019898	2.73491821376363
521	Falguera	0.37366622435775	0.0072992700729927	1.02223348778223
522	Nerja	0.378308384831069	0.0052994700529947	2.29877456308694
523	Cova de les Cendres	0.342775005231573	0.0095990400959904	1.13604028002239
524	Benàmer	0.383089600925545	0.0060993900609939	1.75079794902572
525	Falguera	0.383840504302396	0.0066993300669933	1
526	Cova de les Cendres	0.37639566673707	0.0047995200479952	1.09948856779374
527	Valmayor	0.382428155657239	0.003999600039996	4.34100949458744
528	Cueva de Chaves	0.365561984401568	0.0103989601039896	1.91589044672455
529	Nerja	0.352597286891232	0.0095990400959904	3.54382288591523
530	Guixeres	0.366106939077936	0.0071992800719928	2.57107619136037
531	El Retamar	0.346717185484188	0.0098990100989901	5.58497405688064
532	Benàmer	0.384330613666124	0.0055994400559944	1
533	Cova de les Cendres	0.375904954564073	0.0057994200579942	1.08901348772429
534	Guixeres	0.367108518081071	0.0065993400659934	2.92115722444536
535	Guixeres	0.389861623052729	0.0066993300669933	4.48842627285616
536	Benàmer	0.352922040432808	0.0097990200979902	1
537	Cova de les Cendres	0.368103272868647	0.0077992200779922	1.17589744387804
538	Cova de les Cendres	0.355989347360714	0.0080991900809919	1.16376127808584
539	Nerja	0.381987563448772	0.0037996200379962	2.82734665431153
540	Guixeres	0.357244509740732	0.004999500049995	4.22782862127458
541	Cova de les Cendres	0.357600796078375	0.0076992300769923	1.01056034076028
542	Los Castillejos	0.390932002064057	0.0046995300469953	2.51790091960179
543	Cova de les Cendres	0.353650352578561	0.0075992400759924	1
544	El Retamar	0.35275980822392	0.0098990100989901	4.04879307148401
545	Benàmer	0.362985673894387	0.0080991900809919	1.08077755565755
546	Benàmer	0.342233738386453	0.0107989201079892	1
547	Benàmer	0.340291981935272	0.0115988401159884	1
548	Benàmer	0.355811588026101	0.0091990800919908	1.08560040577897
549	El Retamar	0.348707211814449	0.0077992200779922	2.96719012160438
550	Cova Or	0.378250224524505	0.0053994600539946	1.07345950379968
551	Benàmer	0.378093843914355	0.0044995500449955	1
552	Guixeres	0.363859770963143	0.0083991600839916	4.26926319619073
553	Cueva de Chaves	0.360157062678084	0.0106989301069893	2.7438252433441
554	Benàmer	0.382671728750882	0.0063993600639936	1
555	Benàmer	0.355282126036639	0.0076992300769923	1
556	Los Castillejos	0.378839920856578	0.010998900109989	3.33102295377165
557	Benàmer	0.355627996813013	0.0083991600839916	1.03431620877236
558	Benàmer	0.380043852219511	0.0060993900609939	1
559	El Retamar	0.367658706177066	0.0083991600839916	3.84223390613591
560	Cova Or	0.354022659050581	0.0066993300669933	1
561	Cueva de Chaves	0.365617859102919	0.0091990800919908	3.98229763398774
562	Cueva de Chaves	0.368405863505284	0.0093990600939906	3.6727169092875
563	Los Castillejos	0.351799465339991	0.0053994600539946	3.68460288779052
564	Benàmer	0.347815877527183	0.0087991200879912	1.08758661140536
565	El Retamar	0.370884392137847	0.0072992700729927	2.66187626099377
566	Cueva de Chaves	0.373712052865888	0.0073992600739926	2.6353245588066
567	Benàmer	0.358758802626281	0.0066993300669933	1
568	Nerja	0.360173168218669	0.0091990800919908	4.50531684342537
569	Falguera	0.345347282216656	0.0097990200979902	1.00166799738072
570	Valmayor	0.342081778375625	0.0095990400959904	2.89283949131342
571	Cova de les Cendres	0.342601164775099	0.00999900009999	1.47897581096212
572	Nerja	0.387445566183132	0.0067993200679932	2.48700544215028
573	Cueva del Toro	0.364204223400622	0.0061993800619938	2.20969592215307
574	El Retamar	0.358923272753642	0.0068993100689931	3.79502441729183
575	Nerja	0.343238452959762	0.0088991100889911	4.54446144464643
576	Guixeres	0.3517145768671	0.0080991900809919	2.92944635524057
577	Cueva de Chaves	0.353236291562985	0.0080991900809919	3.44652585480781
578	Cova de les Cendres	0.347959052899616	0.0095990400959904	1.01421713206378
579	Valmayor	0.356384869657024	0.0111988801119888	3.22426948468937
580	El Retamar	0.361809608386303	0.0085991400859914	3.65439802311201
581	Guixeres	0.355152082348048	0.0080991900809919	3.34141302145987
582	Benàmer	0.368043804191894	0.0054994500549945	2.93927958153023
583	Guixeres	0.389765821017552	0.0044995500449955	3.54208866578556
584	Cova Or	0.384462138130898	0.0040995900409959	1.00423049807619
585	Falguera	0.364380634871605	0.0080991900809919	1.57873906728565
586	Cova de les Cendres	0.355265699118265	0.0081991800819918	1.01249841083809
587	Cova Or	0.364669953475973	0.0072992700729927	1.24362521248419
588	Guixeres	0.380662417079797	0.0032996700329967	3.66252949777564
589	Benàmer	0.356171099164317	0.0100989901009899	1.37402536137951
590	Cova Or	0.363551498665161	0.0084991500849915	1
591	Valmayor	0.364020844625625	0.0068993100689931	3.65498337804227
592	Benàmer	0.388691122792679	0.0048995100489951	1.04655007994734
593	Cova de les Cendres	0.355107568166494	0.0075992400759924	1.07700915903331
594	Guixeres	0.375216540066394	0.0047995200479952	4.02372459840015
595	Falguera	0.382020141715546	0.0048995100489951	1.08967517830074
596	Cova de les Cendres	0.361527553643186	0.0067993200679932	1
597	Valmayor	0.391277048592752	0.0036996300369963	4.25487968871585
598	Cova de les Cendres	0.360830993076479	0.007999200079992	1.07646291362327
599	Benàmer	0.373159839622316	0.0057994200579942	1.0413285894978
600	Cova de les Cendres	0.36329064585673	0.0083991600839916	1
601	Cova Or	0.372845813970189	0.0054994500549945	1
602	Los Castillejos	0.348417821962831	0.0087991200879912	2.00331954264137
603	Cova de les Cendres	0.353512828407654	0.0112988701129887	1.0842146591749
604	Benàmer	0.372705311083194	0.004999500049995	1.07085702740568
605	Benàmer	0.390003680363011	0.0050994900509949	1.29793136417167
606	Guixeres	0.392608871758959	0.0042995700429957	3.81889882280898
607	Nerja	0.384208037489828	0.0066993300669933	2.00080600450882
608	Nerja	0.347676006026631	0.0100989901009899	4.23840011397358
609	Benàmer	0.359528761549038	0.0084991500849915	1.02864102561715
610	Los Castillejos	0.368394475154816	0.0062993700629937	1.82937724313268
611	Cova de les Cendres	0.388051155120128	0.0058994100589941	1.51028886177822
612	Cova de les Cendres	0.343246274653989	0.0108989101089891	1.30873415799635
613	Falguera	0.349782230254088	0.0095990400959904	1.03478349927074
614	Guixeres	0.373983719129771	0.006999300069993	3.39033737849932
615	Benàmer	0.372426834592518	0.0045995400459954	1.75496406385148
616	Nerja	0.36109547199577	0.006999300069993	1.40882790742497
617	Cueva de Chaves	0.383390594151311	0.0093990600939906	4.49144777870442
618	Barranquet	0.339419757048738	0.0096990300969903	3.14387331648473
619	Cova Or	0.369281644682691	0.0078992100789921	1.04031310177145
620	Cova Or	0.340354226674292	0.00999900009999	1
621	Los Castillejos	0.387736559243462	0.0054994500549945	3.92525238611073
622	El Retamar	0.369964585004995	0.0062993700629937	4.42060198341706
623	Cova Or	0.361873167952896	0.0068993100689931	1
624	Nerja	0.370685196886788	0.0082991700829917	1.52363903403357
625	Benàmer	0.382760626938896	0.0050994900509949	1
626	Cova de les Cendres	0.342404812354901	0.0116988301169883	1.0414571900852
627	Benàmer	0.378778436384787	0.005999400059994	1
628	Benàmer	0.386308648519614	0.005999400059994	1
629	Cova de les Cendres	0.388645682934865	0.0053994600539946	1.13289594335825
630	Nerja	0.388366736626617	0.0060993900609939	1.97639605174838
631	Cova Or	0.365491897269208	0.0081991800819918	1
632	Cueva del Toro	0.3597046427182	0.0080991900809919	1.90361668113783
633	Los Castillejos	0.368422250544356	0.0078992100789921	2.14870669072578
634	Valmayor	0.386782953573164	0.0090990900909909	3.87344825701455
635	Cueva del Toro	0.354920165496884	0.0101989801019898	3.51073636819292
636	Benàmer	0.380703394441169	0.0038996100389961	1.65008982155549
637	Cova de les Cendres	0.35109929453256	0.0096990300969903	1.12834791867534
638	Cueva de Chaves	0.378349920250723	0.0053994600539946	1.95334619894131
639	Cova de les Cendres	0.371335062622454	0.0044995500449955	1.0782528265845
640	Cova de les Cendres	0.372860596583608	0.0061993800619938	1.16255233433961
641	Cova de les Cendres	0.341738922571922	0.0095990400959904	1.09416475123726
642	Cueva del Toro	0.391918507213929	0.0043995600439956	2.67591320916178
643	Cova Or	0.366145970518973	0.0063993600639936	1.04330455369538
644	Falguera	0.388061522268931	0.0062993700629937	1.07574012706389
645	Benàmer	0.356364333781967	0.0094990500949905	1
646	Barranquet	0.346781534239309	0.0110988901109889	1.13996181948737
647	Cueva del Toro	0.345724079018659	0.0094990500949905	2.43224203442225
648	Cueva del Toro	0.367848782234588	0.0081991800819918	2.15222865202945
649	Cova de les Cendres	0.377614270030895	0.0053994600539946	1.18738078073484
650	Benàmer	0.370300569242474	0.0070992900709929	1.10346631056072
651	Cova de les Cendres	0.343406934391796	0.00999900009999	1.08848983221687
652	Cova de les Cendres	0.386319225609414	0.0073992600739926	1.04089013813064
653	Cova Or	0.382839216395657	0.0068993100689931	1
654	Benàmer	0.368715473119469	0.0070992900709929	1
655	Valmayor	0.373876491501638	0.0048995100489951	2.27688064069056
656	Valmayor	0.391656949647425	0.0056994300569943	2.7360299592117
657	Cova de les Cendres	0.355739384553033	0.0082991700829917	1.9258822228831
658	Valmayor	0.388955388081437	0.004999500049995	2.55622321871079
659	Valmayor	0.375063568089533	0.0073992600739926	1.68529085472663
660	Benàmer	0.387928852675321	0.0052994700529947	1
661	Los Castillejos	0.346024639541668	0.0111988801119888	2.70436032247574
662	Cova Or	0.381915996905217	0.0058994100589941	1.01092388690449
663	Nerja	0.363362909470898	0.008999100089991	2.85918825998183
664	Valmayor	0.343134718107882	0.0135986401359864	2.5408542378714
665	Benàmer	0.342150027717247	0.0082991700829917	1.27051821400179
666	Benàmer	0.392620330425796	0.0045995400459954	1.90416795476123
667	Cova de les Cendres	0.365518114230229	0.0098990100989901	1.05791251454502
668	Benàmer	0.37784960021356	0.006999300069993	1
669	Cova de les Cendres	0.377552450391015	0.0057994200579942	1.06119717306365
670	Valmayor	0.356208855004123	0.0105989401059894	3.04205054600379
671	Cova Or	0.341779953910963	0.0103989601039896	1.05036669429392
672	El Retamar	0.358242261957266	0.0095990400959904	3.87771500890971
673	Benàmer	0.346891577340521	0.0074992500749925	1
674	Los Castillejos	0.3553957713318	0.0088991100889911	2.36518710746074
675	Cueva del Toro	0.37399348888131	0.0081991800819918	1.57535504054168
676	Benàmer	0.383444537698519	0.0058994100589941	1.4492645883779
677	Los Castillejos	0.356408706261326	0.0092990700929907	3.16783222898494
678	Benàmer	0.35219917911082	0.0081991800819918	1
679	Cova de les Cendres	0.379686514384124	0.0055994400559944	1.35552632699907
680	Benàmer	0.374615049066438	0.0053994600539946	1
681	Falguera	0.340273937836466	0.0111988801119888	1
682	Cova Or	0.343231803708597	0.0080991900809919	1.12890413084629
683	Cova de les Cendres	0.349769957969493	0.0083991600839916	1
684	Cova Or	0.392283186038716	0.0036996300369963	1.16621192486161
685	Benàmer	0.34225965114943	0.0100989901009899	1
686	Benàmer	0.373281370108858	0.0060993900609939	1
687	Cova Or	0.356696775866889	0.0078992100789921	1.006549764378
688	Cova de les Cendres	0.360446103177606	0.0058994100589941	1
689	Cova de les Cendres	0.391630349776086	0.004999500049995	1
690	Cova de les Cendres	0.350681401837384	0.0081991800819918	1
691	El Retamar	0.379627653719684	0.005999400059994	4.73597019966417
692	Benàmer	0.347706283523997	0.0104989501049895	1.03362926729023
693	Cueva del Toro	0.35453983494133	0.0095990400959904	2.20020723945937
694	Nerja	0.360432683889092	0.0084991500849915	2.81178953295252
695	Cueva del Toro	0.34335809365108	0.0107989201079892	2.24012409830477
696	Cova Or	0.346343837312334	0.0097990200979902	1.18678211416741
697	Cova Or	0.373666945366615	0.0065993400659934	1
698	Barranquet	0.341119019889424	0.008999100089991	1.03949118941091
699	Falguera	0.381628901960694	0.0062993700629937	1
700	Barranquet	0.366235458093785	0.0070992900709929	1.13837223667469
701	Cova Or	0.392020047736316	0.0044995500449955	1
702	Benàmer	0.387992023786158	0.0056994300569943	1
703	Nerja	0.377707412960864	0.0058994100589941	4.01622847554349
704	Cueva de Chaves	0.356150791444374	0.0082991700829917	3.50533180267124
705	Guixeres	0.385400587652985	0.0067993200679932	3.59988323771912
706	Cova de les Cendres	0.378679573445534	0.004999500049995	1.01094481414675
707	Valmayor	0.366382952153299	0.0065993400659934	2.8467603041565
708	Benàmer	0.384120562816472	0.0070992900709929	1.33296513201699
709	Benàmer	0.370114474921704	0.0084991500849915	1.07268434201826
710	Cova de les Cendres	0.383264701123124	0.0056994300569943	1
711	Guixeres	0.361662673421328	0.0077992200779922	4.40073039083451
712	Benàmer	0.360958940903002	0.0083991600839916	1.09359227383301
713	Benàmer	0.369401110217153	0.0072992700729927	1.09531054403633
714	Cueva de Chaves	0.380444048706083	0.0051994800519948	3.5115340195595
715	Falguera	0.39148664532771	0.0053994600539946	1.18644868421933
716	Cueva del Toro	0.342414201043436	0.0092990700929907	1.82529418759925
717	Valmayor	0.340474261853297	0.0103989601039896	2.75359529261839
718	Los Castillejos	0.364068903584628	0.006999300069993	1.98242241353706
719	Cueva del Toro	0.351193720233384	0.0073992600739926	3.0206486796092
720	Nerja	0.382264751231418	0.0087991200879912	2.56074769253299
721	Cueva del Toro	0.350374421265349	0.0152984701529847	1.63600700444031
722	Cova Or	0.360555634709234	0.0084991500849915	1
723	El Retamar	0.349014200975067	0.0086991300869913	5.18911314464704
724	Nerja	0.340668713468615	0.0112988701129887	2.20856740392937
725	Benàmer	0.377268909355307	0.0052994700529947	4.62078936524727
726	Nerja	0.371583658083395	0.0127987201279872	3.4708696578906
727	Cova Or	0.348390541929078	0.0098990100989901	1
728	Los Castillejos	0.390669098768303	0.0053994600539946	2.07187160101702
729	Guixeres	0.363635937169466	0.0096990300969903	3.89277794486241
730	Valmayor	0.344981534008619	0.0070992900709929	4.2386878230719
731	Benàmer	0.366260142474078	0.0065993400659934	1
732	Benàmer	0.346114662406086	0.0094990500949905	1.07398058098865
733	Cova de les Cendres	0.354521764589461	0.0101989801019898	1.12234689483694
734	Benàmer	0.360619037200034	0.008999100089991	1.44767523284287
735	Cova de les Cendres	0.381739152061151	0.0038996100389961	1.05135466650889
736	Cueva de Chaves	0.339586483463904	0.0092990700929907	3.03856931973086
737	Cova de les Cendres	0.389092865068142	0.0048995100489951	1.12766434515383
738	Benàmer	0.343503915210395	0.0103989601039896	1
739	El Retamar	0.355364098975241	0.0094990500949905	3.88264466941999
740	Falguera	0.368529600345697	0.0045995400459954	1.04319143514149
741	Cova de les Cendres	0.378047217638792	0.005999400059994	1.03264755887714
742	Cova de les Cendres	0.374295960323817	0.0076992300769923	1.52844670133126
743	Cova Or	0.339980752942858	0.0108989101089891	1.26991520767131
744	Guixeres	0.37259436891231	0.006999300069993	3.91377918619402
745	Valmayor	0.367287750226948	0.0097990200979902	3.53830776703325
746	Barranquet	0.356609935390419	0.0088991100889911	1.10102992256487
747	Cova de les Cendres	0.346574827660097	0.0104989501049895	1.1037984500739
748	Cova de les Cendres	0.385201609534786	0.0050994900509949	1.07554843663238
749	Benàmer	0.3873260334188	0.0070992900709929	1.27668682379508
750	Benàmer	0.355269804741156	0.0078992100789921	1
751	Falguera	0.36287273338962	0.008999100089991	1.39802801587145
752	Valmayor	0.384314050476036	0.0053994600539946	2.97632849589362
753	Cova de les Cendres	0.358936581547354	0.0080991900809919	1.05499437300479
754	Benàmer	0.349211645861734	0.0107989201079892	1
755	Cova Or	0.361088895268844	0.0065993400659934	1.09517455057092
756	Nerja	0.355943868833802	0.007999200079992	4.45494551606977
757	Cova de les Cendres	0.363133362736232	0.0091990800919908	1.35608660185812
758	Benàmer	0.36543517443339	0.0068993100689931	1
759	Cova de les Cendres	0.379306422182656	0.0053994600539946	1
760	Benàmer	0.376269407408235	0.005999400059994	1.0300745701883
761	Cova Or	0.342927110722509	0.0127987201279872	1
762	Valmayor	0.392527190226397	0.0046995300469953	2.85457049201608
763	Benàmer	0.355315601373854	0.0083991600839916	1.00036173714325
764	Benàmer	0.343886587870956	0.0103989601039896	1.16915577570771
765	Cova Or	0.383452279456268	0.0056994300569943	1
766	Cova de les Cendres	0.390561539461978	0.0043995600439956	1
767	Cueva del Toro	0.379621694909621	0.0053994600539946	2.48637983838661
768	Cova Or	0.373018869903553	0.007999200079992	1.09301558854058
769	Valmayor	0.382113064525818	0.0074992500749925	2.49579813771718
770	Los Castillejos	0.364869099891597	0.0063993600639936	2.08768208657532
771	Cova Or	0.366970328068313	0.007999200079992	1
772	Benàmer	0.350116953452232	0.0092990700929907	1.04054297716357
773	Benàmer	0.38029698573058	0.0051994800519948	1
774	Cueva de Chaves	0.342098823036274	0.0113988601139886	2.92200261859489
775	Benàmer	0.34591837122412	0.0074992500749925	1.00926895296412
776	Cova de les Cendres	0.378373620011061	0.005999400059994	1
777	Cueva de Chaves	0.348678959144077	0.0122987701229877	3.13111016870136
778	Falguera	0.367424870585935	0.0073992600739926	1.14996587113376
779	El Retamar	0.356285170642967	0.0081991800819918	4.95582324458633
780	Cova de les Cendres	0.343798961558687	0.0080991900809919	1.25813242650327
781	Los Castillejos	0.385017845630756	0.0055994400559944	1.6512789941086
782	El Retamar	0.369822794184668	0.0056994300569943	3.80994922385518
783	Cova Or	0.367168893746713	0.0093990600939906	1.03706491319615
784	Benàmer	0.375285111363177	0.0054994500549945	1
785	Falguera	0.36906486756444	0.0066993300669933	1
786	Los Castillejos	0.35001729645766	0.006999300069993	1.61873450925104
787	Falguera	0.358999232661801	0.0094990500949905	1.06936604387212
788	Cova de les Cendres	0.375356541376723	0.0072992700729927	1.42357567780498
789	Cueva de Chaves	0.371577761763603	0.0101989801019898	3.78919150605453
790	Benàmer	0.393502210713547	0.0045995400459954	1
791	El Retamar	0.362515994812962	0.0085991400859914	2.54860292184468
792	Cueva de Chaves	0.371579668719094	0.0047995200479952	2.99631589098314
793	Cueva de Chaves	0.341442248830174	0.0100989901009899	3.88164163680932
794	Valmayor	0.350138450842422	0.010998900109989	1.97127883730012
795	Cova de les Cendres	0.390649821722883	0.0041995800419958	1.28677896439719
796	Cova Or	0.349284591714782	0.0082991700829917	1.11619377162846
797	Benàmer	0.33988631614235	0.0113988601139886	1
798	Guixeres	0.357281190780171	0.011998800119988	2.87496972367734
799	El Retamar	0.351007530756481	0.0080991900809919	2.62672007777936
800	Falguera	0.387140871845694	0.0056994300569943	1.00265622567385
801	Benàmer	0.385378646169181	0.0058994100589941	1
802	Cova Or	0.358592132517248	0.0085991400859914	1.03924661739729
803	Benàmer	0.390167084729989	0.0047995200479952	1
804	Valmayor	0.349752705202232	0.0102989701029897	2.81100609684512
805	Valmayor	0.346339113040606	0.00999900009999	3.30799302591924
806	Valmayor	0.373918453819695	0.0055994400559944	3.43184791790018
807	Cueva de Chaves	0.377533437783601	0.0116988301169883	2.98904380154042
808	Cova de les Cendres	0.376302167758975	0.0036996300369963	1.24680340084409
809	Benàmer	0.381601951074048	0.0065993400659934	1
810	Benàmer	0.386082223753146	0.0058994100589941	1.02068551811259
811	Falguera	0.352699563224094	0.0092990700929907	1
812	Cova Or	0.373724907714056	0.0072992700729927	1.09065194464086
813	Valmayor	0.350156381777152	0.0077992200779922	2.87721540873696
814	Nerja	0.355210120756278	0.0140985901409859	3.57229854649485
815	Valmayor	0.35882254744785	0.0087991200879912	3.43459606778704
816	Cueva del Toro	0.376266747940804	0.0066993300669933	3.34470903397062
817	Nerja	0.372053169633293	0.006999300069993	4.42272816112325
818	Nerja	0.380565710820255	0.0064993500649935	3.20535439907865
819	El Retamar	0.383533967749272	0.004999500049995	3.74306507494667
820	Benàmer	0.363697816563915	0.0081991800819918	2.38954928465925
821	Los Castillejos	0.341599612740375	0.0104989501049895	2.37991673170274
822	Cueva del Toro	0.374983902246302	0.0051994800519948	2.14943788468846
823	Cova de les Cendres	0.388972262483909	0.0040995900409959	1
824	Cova de les Cendres	0.374990602169221	0.0063993600639936	1.25134862365475
825	Cova de les Cendres	0.380180398032788	0.0057994200579942	1.19459689999973
826	Benàmer	0.38501198271598	0.0045995400459954	1.60401625287197
827	Benàmer	0.381644906210997	0.0072992700729927	1.14832554598655
828	Cova de les Cendres	0.387210359685713	0.0074992500749925	1.74923978925397
829	Benàmer	0.383880551787615	0.0054994500549945	1.09021332807837
830	El Retamar	0.389618342023178	0.0072992700729927	4.18510509832093
831	Benàmer	0.375346472519969	0.0057994200579942	1.0297900499776
832	Barranquet	0.358858232082928	0.0064993500649935	2.19198852177711
833	Guixeres	0.373532319422722	0.0073992600739926	2.92424239656112
834	Nerja	0.383148649830539	0.0088991100889911	4.7478002515958
835	Cova Or	0.38278322443199	0.0058994100589941	1.20936273571547
836	Valmayor	0.360852217920911	0.0082991700829917	2.71340859461121
837	Nerja	0.378730811304918	0.0087991200879912	1.71543682853566
838	Guixeres	0.367209101515995	0.0080991900809919	2.06725865888956
839	Cova Or	0.377485127360663	0.0067993200679932	1.04268855118898
840	Benàmer	0.360063239459192	0.0104989501049895	1.03648948199789
841	El Retamar	0.347750127546461	0.0096990300969903	3.83134346209029
842	Benàmer	0.390526506870386	0.0051994800519948	1.08897595717572
843	Cova Or	0.365315713923871	0.0070992900709929	1.0741651901068
844	Cova de les Cendres	0.367780574174631	0.006999300069993	1.26968908142603
845	Cueva de Chaves	0.362918412734736	0.0078992100789921	2.82449153156843
846	Cueva del Toro	0.388096729673662	0.0065993400659934	3.14372737807461
847	Cova de les Cendres	0.387386260172467	0.0048995100489951	1.03243947003557
848	Cova de les Cendres	0.37329288586264	0.0063993600639936	1.04455545514375
849	Benàmer	0.357461697466164	0.0096990300969903	1
850	Valmayor	0.363525135265781	0.0082991700829917	2.66176292430199
851	Benàmer	0.392866625091698	0.0062993700629937	2.22161838907426
852	Cova de les Cendres	0.382143984202108	0.0056994300569943	1.033911929233
853	Cueva de Chaves	0.393276633695483	0.0070992900709929	3.30084634599186
854	Cueva de Chaves	0.363396950559858	0.0067993200679932	2.7888298809964
855	Benàmer	0.357635080714558	0.0085991400859914	1
856	Cueva del Toro	0.383203631458506	0.0066993300669933	1.8730328399746
857	El Retamar	0.385510030731108	0.0065993400659934	4.96051017109894
858	Valmayor	0.389610706294365	0.0046995300469953	3.03096883937785
859	Benàmer	0.386678326859741	0.0055994400559944	1
860	Cueva de Chaves	0.392620236179861	0.0050994900509949	1.63596659496768
861	Falguera	0.373271458291068	0.0060993900609939	1
862	Benàmer	0.352488623025434	0.0112988701129887	1.0112230590079
863	Guixeres	0.3564498172095	0.0170982901709829	3.61277538917837
864	Los Castillejos	0.357248621765378	0.0050994900509949	3.45372493627913
865	Cova Or	0.376824821685273	0.004999500049995	1.10379979190683
866	Cueva de Chaves	0.355563195199001	0.0047995200479952	3.47492788940179
867	Nerja	0.389565819900771	0.0055994400559944	3.07523562794753
868	Nerja	0.376026598280672	0.0077992200779922	4.4432513526445
869	Cova de les Cendres	0.354412434795212	0.007999200079992	1
870	Benàmer	0.352633030303388	0.0078992100789921	1
871	Benàmer	0.372743986448851	0.0063993600639936	1
872	Benàmer	0.356305170647873	0.0074992500749925	1
873	Benàmer	0.3450172347159	0.0098990100989901	1
874	Los Castillejos	0.34102597921874	0.0102989701029897	2.88201419995932
875	Benàmer	0.393340566955769	0.0055994400559944	1.25975716368838
876	Cova de les Cendres	0.374646208668391	0.0066993300669933	1
877	Cova de les Cendres	0.342593399398771	0.0110988901109889	1
878	Cueva del Toro	0.372804991835814	0.0080991900809919	1.83099939682142
879	Valmayor	0.372964975379314	0.0060993900609939	2.60781740379483
880	Benàmer	0.393639211566491	0.0052994700529947	1.13673857185818
881	Barranquet	0.339930798996537	0.0085991400859914	3.23651509844227
882	El Retamar	0.355119674451108	0.0091990800919908	4.5510673501779
883	Nerja	0.390032339600686	0.0070992900709929	3.81608924136772
884	Cova Or	0.379156098351206	0.0044995500449955	1.06285958942057
885	Cova de les Cendres	0.378839441657306	0.0054994500549945	1
886	Guixeres	0.35311764374037	0.0072992700729927	3.76405849706201
887	Benàmer	0.385042196285148	0.0054994500549945	1.10367938376436
888	Cova de les Cendres	0.389259121103422	0.0056994300569943	1.03166654360288
889	Benàmer	0.388331342076309	0.0028997100289971	1.20163437155862
890	Benàmer	0.354073660021796	0.00999900009999	1.50714360869416
891	Los Castillejos	0.340066992708975	0.0093990600939906	2.37482893151254
892	Guixeres	0.393675304128285	0.0037996200379962	2.66731821103835
893	Benàmer	0.347765076281999	0.008999100089991	1.12855270850027
894	Cueva de Chaves	0.361979765065172	0.0071992800719928	2.92770496406431
895	Cova de les Cendres	0.37068934186413	0.0072992700729927	1
896	Cova Or	0.358695075424497	0.0091990800919908	1
897	Falguera	0.354202527197614	0.0091990800919908	1.50214332857804
898	Valmayor	0.359749725543766	0.0071992800719928	2.75116495932688
899	Benàmer	0.348139897174364	0.0097990200979902	1
900	Cova Or	0.371754898418398	0.0077992200779922	1
901	Cova de les Cendres	0.386176520401813	0.0048995100489951	1.41990311339632
902	Guixeres	0.369624551122294	0.0078992100789921	2.85350102445486
903	Cueva de Chaves	0.352828074704001	0.0077992200779922	2.03482390379515
904	Cova de les Cendres	0.34924126530374	0.008999100089991	1.06944123972207
905	Cova de les Cendres	0.387526056282224	0.0037996200379962	1
906	Cova Or	0.364910680622781	0.0068993100689931	1.05347160622478
907	Cova de les Cendres	0.344012517368248	0.0117988201179882	1.23825555407637
908	Nerja	0.346832461667021	0.0107989201079892	2.4406407257369
909	Nerja	0.383629668990318	0.0075992400759924	2.40556941148268
910	El Retamar	0.381665990852068	0.0057994200579942	2.71331261814303
911	Cova Or	0.347262619691177	0.0072992700729927	1.13139270301417
912	Cova Or	0.361439936994862	0.0065993400659934	1.04928999583695
913	Guixeres	0.357144341190384	0.0092990700929907	2.65948536544145
914	Benàmer	0.363581189936128	0.0078992100789921	1.27502079907978
915	Guixeres	0.389948435221797	0.005999400059994	3.08980488971992
916	Cova de les Cendres	0.392546215634913	0.0065993400659934	1
917	Los Castillejos	0.385314477368098	0.0063993600639936	1.68724723777351
918	El Retamar	0.372701709530254	0.005999400059994	3.48011417265559
919	Cova Or	0.355311142654972	0.0077992200779922	1.03991301962876
920	El Retamar	0.364456862798935	0.0061993800619938	3.65706886365929
921	Guixeres	0.37870739207822	0.0055994400559944	3.89951102751367
922	Cova de les Cendres	0.39109152197363	0.0051994800519948	1.00257699155082
923	Cueva del Toro	0.342099522758479	0.0107989201079892	2.02075390871813
924	Cova de les Cendres	0.363517054732887	0.0067993200679932	1
925	Cova de les Cendres	0.342146090032397	0.0073992600739926	1.1902277580058
926	Benàmer	0.370295331556425	0.0056994300569943	1.08504983675666
927	Benàmer	0.38814134417766	0.0062993700629937	1.32271032753874
928	Benàmer	0.369916644740721	0.0094990500949905	1
929	Benàmer	0.354314068595353	0.0072992700729927	1.03220670921728
930	Cova de les Cendres	0.369101297627266	0.0077992200779922	1
931	Valmayor	0.382144838701386	0.0036996300369963	3.02365481785016
932	Cova Or	0.362507583741736	0.0088991100889911	1.07098629404791
933	Cova Or	0.365563420720339	0.0078992100789921	1.00507967201993
934	Cova de les Cendres	0.3820825586313	0.003999600039996	1.14441409850215
935	Benàmer	0.369603957564053	0.0058994100589941	1.11810587685867
936	Cova Or	0.364544895966938	0.0061993800619938	1.13214170066184
937	Cova Or	0.373438884094863	0.0058994100589941	1.03715587109271
938	Cueva de Chaves	0.393417527702538	0.0045995400459954	3.40133512957319
939	Cueva de Chaves	0.36825595786032	0.0075992400759924	2.35243114619738
940	Cueva del Toro	0.352804435198505	0.0087991200879912	2.04749967224217
941	Valmayor	0.354137086720736	0.0086991300869913	3.97624826134067
942	Benàmer	0.354973513928749	0.0076992300769923	1.17605272847583
943	Falguera	0.388869843222333	0.0044995500449955	1.07234618197954
944	Cova de les Cendres	0.378271754073971	0.0071992800719928	1.00923492982984
945	El Retamar	0.387812757551655	0.0057994200579942	2.90032888103192
946	Cova de les Cendres	0.384468837266498	0.0055994400559944	1
947	Benàmer	0.393080812220338	0.0058994100589941	1
948	Benàmer	0.353000372196111	0.0057994200579942	1
949	Cova Or	0.34879245767889	0.0086991300869913	1.17242799845178
950	Benàmer	0.364895031951511	0.0060993900609939	1.0535723135341
951	Benàmer	0.393687722332017	0.0071992800719928	1
952	Benàmer	0.357050289244171	0.0063993600639936	2.0413769337079
953	Cova de les Cendres	0.356475057634923	0.0086991300869913	1.03770990309241
954	Falguera	0.357105655327871	0.0084991500849915	1
955	Benàmer	0.373186469147892	0.0082991700829917	1.10406205397309
956	Los Castillejos	0.378365595557506	0.0101989801019898	4.08825190841543
957	El Retamar	0.357711316153686	0.0071992800719928	4.15928812740731
958	Cova de les Cendres	0.38190997075936	0.0030996900309969	1
959	Guixeres	0.351204165439422	0.0083991600839916	4.24452713960879
960	El Retamar	0.376477814432488	0.0043995600439956	4.18650267101435
961	Cova Or	0.345281136967766	0.0118988101189881	1.11658433218395
962	Benàmer	0.361944791492528	0.0061993800619938	1
963	Cova Or	0.355245820316838	0.0055994400559944	1.07958780182526
964	Benàmer	0.37057827797635	0.0066993300669933	1
965	El Retamar	0.383197850383269	0.0071992800719928	4.10983572515449
966	Benàmer	0.392919009040037	0.0050994900509949	1.09416872463189
967	Cova Or	0.344259640868733	0.0105989401059894	1
968	Cova Or	0.362970023578819	0.0068993100689931	1.19110163503269
969	Valmayor	0.390517288586036	0.0066993300669933	3.37753581933408
970	Benàmer	0.388890736952581	0.0036996300369963	1.07919238358736
971	Benàmer	0.377294243368948	0.0058994100589941	1
972	Cova Or	0.378122452497826	0.0070992900709929	1.059924076513
973	Cova Or	0.364103545552422	0.0078992100789921	1.05161404086548
974	Cova de les Cendres	0.339995064312487	0.0093990600939906	1.68536222393924
975	Benàmer	0.373902072309524	0.0072992700729927	1
976	El Retamar	0.380999276777176	0.0071992800719928	4.1512114179024
977	Cova de les Cendres	0.386750723939615	0.0065993400659934	1.19315999857741
978	Benàmer	0.370481120175246	0.0083991600839916	1.41188197788105
979	Cueva del Toro	0.358967811757772	0.0086991300869913	2.39501464868218
980	Cova Or	0.390495938884423	0.0050994900509949	1.05325319133699
981	Nerja	0.347797214547262	0.0092990700929907	4.57624611389412
982	Falguera	0.350510547141133	0.0107989201079892	1.00691625369794
983	Cova Or	0.341515609351911	0.00999900009999	1
984	Nerja	0.341247435326796	0.0086991300869913	2.79338077645509
985	El Retamar	0.389547284505841	0.0063993600639936	3.04483265091394
986	Cova de les Cendres	0.369887749948286	0.0077992200779922	1.04151735215981
987	Nerja	0.358919689660957	0.0122987701229877	4.08446497840073
988	Nerja	0.356883673672674	0.0074992500749925	2.39852437510687
989	Benàmer	0.378078952272012	0.0054994500549945	1.37765537668394
990	Cova Or	0.350367238841407	0.008999100089991	1
991	Benàmer	0.388281384315181	0.0068993100689931	1
992	Benàmer	0.393273831807805	0.0045995400459954	1.06430322416127
993	Benàmer	0.343262499845324	0.0111988801119888	1.05055666582863
994	Benàmer	0.387559448158262	0.0053994600539946	1.05959502770565
995	Barranquet	0.352380617438503	0.0088991100889911	1
996	Cueva del Toro	0.358220278767615	0.0143985601439856	3.895451444424
997	Los Castillejos	0.341302230629738	0.0132986701329867	2.83401263314294
998	Barranquet	0.388099309990166	0.0054994500549945	1.16523191078453
999	Cova de les Cendres	0.373766477508662	0.0060993900609939	1.07344388636679
1000	Cova de les Cendres	0.388393460830557	0.0066993300669933	1.06802724531571
