# Supplementary material for: The spread of agriculture in Iberia through Approximate Bayesian Computation and Neolithic projectile tools
Source: PLoS One. 2021 Dec 28;16(12):e0261813. doi: 10.1371/journal.pone.0261813 (PMC8714124; doi:10.1371/journal.pone.0261813)
Supplement: S2 File. Reproducibility — It includes a readme file with further indications. (ZIP) [file pone.0261813.s002.zip › S2_File/Data/P3_single_kernel_1_1.csv]

	Origin	Ms	Mp	r
1	El Retamar	0.353156701532724	0.0068993100689931	4.03326096920297
2	Nerja	0.35101219281477	0.0124987501249875	1.98367550076917
3	Cova de les Cendres	0.347060817397074	0.0097990200979902	1.86481786426156
4	Benàmer	0.386149144912779	0.0057994200579942	1
5	El Retamar	0.391269110605271	0.0065993400659934	4.21937565440312
6	Cova Or	0.363490622971821	0.008999100089991	1
7	Cova de les Cendres	0.393183003703203	0.0066993300669933	2.70871289648116
8	Guixeres	0.350046745641185	0.0136986301369863	3.73692655397579
9	Benàmer	0.366273429176009	0.0086991300869913	1.56332045849413
10	Nerja	0.366074211506493	0.0066993300669933	1.87517379514873
11	Cova Or	0.374829719339358	0.0073992600739926	1
12	Valmayor	0.346372910014726	0.0122987701229877	2.16211725272238
13	Cova de les Cendres	0.362953738099175	0.0098990100989901	1.24394377134741
14	Nerja	0.377138519839259	0.0054994500549945	3.22983575511724
15	Cueva del Toro	0.344840302563134	0.0108989101089891	2.95707761896774
16	El Retamar	0.379566787678133	0.0055994400559944	4.2047240357101
17	Benàmer	0.390249354978957	0.0035996400359964	1.55534554040059
18	Cova de les Cendres	0.365341718155607	0.0067993200679932	2.03165403531864
19	Los Castillejos	0.38166766143126	0.0082991700829917	2.20807520071044
20	Cova Or	0.370014127364538	0.0058994100589941	1
21	Cova Or	0.389987254619986	0.0051994800519948	1
22	Cueva de Chaves	0.377309564014297	0.0058994100589941	2.46379933647811
23	Cueva de Chaves	0.391274297227061	0.0073992600739926	2.04024590887129
24	Cova Or	0.35269704100961	0.0062993700629937	1
25	Nerja	0.36923049831129	0.0081991800819918	4.26264350248501
26	Benàmer	0.383444145255771	0.0054994500549945	1
27	Guixeres	0.353951658993765	0.0070992900709929	3.02714543635026
28	Cova Or	0.371069885117013	0.0063993600639936	1
29	Benàmer	0.354698472136068	0.0097990200979902	1
30	Cueva de Chaves	0.357186342891873	0.0123987601239876	4.53680409707129
31	Los Castillejos	0.392840868007039	0.0047995200479952	2.26283331602812
32	Guixeres	0.3853802564852	0.0033996600339966	3.64711862264201
33	Benàmer	0.362569335558035	0.0084991500849915	1.53439397457987
34	Benàmer	0.347964036522487	0.0111988801119888	1
35	Cova de les Cendres	0.344362316774825	0.0070992900709929	2.05478699225932
36	Cova de les Cendres	0.37277193587337	0.0065993400659934	1
37	Cova de les Cendres	0.393761774373623	0.0028997100289971	1
38	Los Castillejos	0.370471126533198	0.0097990200979902	3.50513561399653
39	Valmayor	0.348908947842576	0.0120987901209879	3.4597909161821
40	Cova de les Cendres	0.388917338616105	0.0053994600539946	1.21436313260347
41	Cova de les Cendres	0.351531988219379	0.0076992300769923	2.22447796888649
42	Benàmer	0.35269715027879	0.0086991300869913	1.13616533968598
43	Valmayor	0.387391436444107	0.0061993800619938	5.30970216415823
44	Nerja	0.386332117769952	0.0060993900609939	4.12336484162137
45	Cova de les Cendres	0.351846193266106	0.0081991800819918	1
46	Valmayor	0.350937440935291	0.0103989601039896	1.7635498861596
47	Valmayor	0.385550785482272	0.0035996400359964	4.25670099681244
48	Benàmer	0.353774736245355	0.0065993400659934	1.54857750372961
49	Benàmer	0.356614581301497	0.0100989901009899	1.89008890092373
50	Cova de les Cendres	0.390983106373073	0.004999500049995	1
51	Cova Or	0.35355387314972	0.0084991500849915	1
52	Nerja	0.385919699954783	0.0060993900609939	4.07122383218259
53	Barranquet	0.354881641660288	0.0093990600939906	1
54	Benàmer	0.370568838939586	0.005999400059994	1
55	Los Castillejos	0.36546059917073	0.007999200079992	4.38836700767279
56	Cova de les Cendres	0.364404466926467	0.0071992800719928	1.06107614887878
57	Benàmer	0.358185707295707	0.0096990300969903	1
58	Cova de les Cendres	0.368495475373688	0.0068993100689931	1.86156516183168
59	Cova de les Cendres	0.383463092627473	0.0063993600639936	1.17621812395752
60	Benàmer	0.362191961550873	0.0067993200679932	1
61	Cova de les Cendres	0.341305787235549	0.0117988201179882	1.10930823072791
62	Cova de les Cendres	0.347711262172069	0.0101989801019898	1.61503886679188
63	Benàmer	0.385472940425804	0.0056994300569943	1.25043744780123
64	Cova Or	0.371796941721187	0.0078992100789921	1
65	Nerja	0.37616332622666	0.005999400059994	2.21948187490925
66	Falguera	0.393433187934316	0.0052994700529947	1.94457438914105
67	Falguera	0.37354346270966	0.005999400059994	1
68	Valmayor	0.345190033528199	0.0111988801119888	3.14337066859007
69	Cova de les Cendres	0.378070818508361	0.0072992700729927	1
70	Cova de les Cendres	0.362638144785932	0.0085991400859914	1
71	Nerja	0.36883424519751	0.0076992300769923	3.21350514043123
72	Falguera	0.363952990177714	0.0072992700729927	1.46265998808667
73	Cova de les Cendres	0.359771654863752	0.0091990800919908	1
74	Cova Or	0.388128449679752	0.0051994800519948	1.94338370738551
75	Los Castillejos	0.348203797520796	0.0117988201179882	2.23610012900084
76	Cueva del Toro	0.352604057007154	0.0107989201079892	3.18295746251941
77	Los Castillejos	0.341833843964232	0.0134986501349865	1.18676970899106
78	Valmayor	0.356265452935358	0.0092990700929907	4.54250390961766
79	Benàmer	0.35910440625493	0.0076992300769923	1.86453277850524
80	Cova de les Cendres	0.383134279260508	0.0056994300569943	1
81	Cova de les Cendres	0.393794574254833	0.0047995200479952	2.37564656371251
82	Cova de les Cendres	0.351593026203028	0.007999200079992	1
83	Los Castillejos	0.388641678819352	0.0068993100689931	3.79841156354174
84	Benàmer	0.383402417063753	0.0062993700629937	1.83232528723776
85	Cueva de Chaves	0.390846929137033	0.0042995700429957	2.60128066746518
86	Guixeres	0.378504975895256	0.0054994500549945	2.79798947066069
87	Benàmer	0.380923126716596	0.0072992700729927	1.3775105047971
88	Benàmer	0.390068829148821	0.0052994700529947	1
89	Cueva del Toro	0.373156513305357	0.0046995300469953	2.72812811344862
90	Benàmer	0.378366391395606	0.005999400059994	1
91	Cueva de Chaves	0.343987503370691	0.010998900109989	3.71444096153601
92	Cova de les Cendres	0.35149121616268	0.0094990500949905	1.10784226329997
93	Benàmer	0.356639183064233	0.008999100089991	1
94	Cueva de Chaves	0.393454521670502	0.0077992200779922	4.77075390029698
95	Cova de les Cendres	0.359346676902837	0.0078992100789921	1.09935517422855
96	Benàmer	0.36312222958358	0.0075992400759924	1
97	Cova Or	0.347990037944815	0.006999300069993	1
98	Cueva del Toro	0.376198154474149	0.0077992200779922	1.89741573901847
99	Cova de les Cendres	0.382592039143852	0.0046995300469953	1
100	Cueva de Chaves	0.339976080719382	0.0091990800919908	3.12058170912788
101	Los Castillejos	0.363316270201163	0.0076992300769923	3.47829664448276
102	Cueva del Toro	0.385241263006736	0.0046995300469953	3.42142282385379
103	Valmayor	0.387603302124942	0.0042995700429957	3.74869046930223
104	Cova de les Cendres	0.380214089956014	0.0060993900609939	1.55674662990496
105	Cova Or	0.351402204415379	0.0060993900609939	1
106	Cueva del Toro	0.393221268524612	0.0042995700429957	2.8802105137147
107	Cova de les Cendres	0.372756617604794	0.0078992100789921	1
108	Benàmer	0.369126857462239	0.005999400059994	1
109	Benàmer	0.390438149229469	0.0035996400359964	1.43277838919312
110	Cova de les Cendres	0.386971272830755	0.0045995400459954	1.0047859204933
111	El Retamar	0.358677715648236	0.0082991700829917	3.4237539242953
112	Barranquet	0.347665688262508	0.00999900009999	1
113	Cova de les Cendres	0.351438572693011	0.0116988301169883	1
114	Benàmer	0.372483162027131	0.0056994300569943	1.98986367695034
115	Cova Or	0.361951844149464	0.0090990900909909	1.33946733433753
116	Los Castillejos	0.380814173241479	0.0076992300769923	1.82129701856524
117	Valmayor	0.342591502255296	0.010998900109989	3.17864593362436
118	Benàmer	0.365361332268558	0.0081991800819918	1
119	Cova Or	0.345814234197882	0.0117988201179882	1
120	Guixeres	0.352449638044687	0.0085991400859914	4.34197587965056
121	Guixeres	0.38203944228071	0.0076992300769923	4.06489788349718
122	Cova Or	0.374074921114827	0.0074992500749925	1
123	Benàmer	0.364921274681111	0.0091990800919908	1
124	Valmayor	0.388703135825676	0.0064993500649935	4.70563377887011
125	Cueva del Toro	0.37722994585373	0.0056994300569943	1.46963855966926
126	Cova de les Cendres	0.387385485060757	0.0060993900609939	1.26583554515615
127	Cova de les Cendres	0.359815062549989	0.0102989701029897	1.57684510666877
128	Cova de les Cendres	0.345511738598704	0.0125987401259874	1
129	Cova de les Cendres	0.38922490175526	0.0045995400459954	1
130	Guixeres	0.391055911817267	0.0031996800319968	3.70892538333312
131	Falguera	0.362134419276675	0.0114988501149885	2.36845501046628
132	Cova Or	0.354696118442669	0.0080991900809919	1.15589840197936
133	Benàmer	0.341186622880689	0.0112988701129887	1.53703144518659
134	Guixeres	0.388497007556255	0.0037996200379962	3.0074354510568
135	Benàmer	0.372680527442714	0.0075992400759924	1.67528731532395
136	Benàmer	0.365894327195067	0.0084991500849915	1
137	Los Castillejos	0.350353483282535	0.007999200079992	3.06927850924433
138	Cova de les Cendres	0.387781552656924	0.0045995400459954	1
139	Cova de les Cendres	0.391775453218322	0.0063993600639936	1
140	Guixeres	0.352766742661006	0.0123987601239876	4.75323986098171
141	Cova de les Cendres	0.369669886217701	0.0064993500649935	1
142	Cueva de Chaves	0.375693657530035	0.0072992700729927	4.33824216226116
143	Benàmer	0.376297075650097	0.0056994300569943	1.51804233947769
144	Los Castillejos	0.358994031879754	0.0082991700829917	2.69461750039831
145	Benàmer	0.373245616120671	0.0070992900709929	1
146	Guixeres	0.391943132311707	0.0046995300469953	3.75715171685442
147	Valmayor	0.367322196760246	0.0067993200679932	2.48326985808089
148	Valmayor	0.379685363865048	0.0070992900709929	2.59387729711831
149	Valmayor	0.38508914534439	0.0061993800619938	2.6525446227938
150	Nerja	0.392514785199795	0.005999400059994	5.71810886939987
151	Cueva de Chaves	0.360162796014371	0.0081991800819918	2.01981800256297
152	El Retamar	0.386500863841094	0.0061993800619938	2.36773592622951
153	Cova de les Cendres	0.38976561137367	0.0055994400559944	1
154	Nerja	0.33952510970702	0.0112988701129887	2.87730817060918
155	Cova Or	0.346227986915595	0.0064993500649935	1.80748376157135
156	Los Castillejos	0.384779239494011	0.0076992300769923	2.4880302143842
157	Cueva del Toro	0.359571532293203	0.0096990300969903	2.0677258050628
158	Valmayor	0.379191793464743	0.0056994300569943	2.93739601992071
159	Valmayor	0.375316329749058	0.005999400059994	2.3766429125145
160	Cova de les Cendres	0.371816034260692	0.0078992100789921	1.30239510443062
161	Barranquet	0.386267925269723	0.0068993100689931	1
162	Benàmer	0.376120917279106	0.0064993500649935	1
163	Benàmer	0.340871484921916	0.0123987601239876	2.47625375555828
164	Benàmer	0.359336830719533	0.0067993200679932	1.26411133725196
165	Los Castillejos	0.387171400119954	0.0056994300569943	1.72612642046064
166	Cova de les Cendres	0.384192111861547	0.004999500049995	1.05081099236384
167	El Retamar	0.3593579862247	0.0106989301069893	2.85806711791084
168	Cova de les Cendres	0.347414552663576	0.0105989401059894	1
169	Falguera	0.35482584406778	0.0080991900809919	1.4306278132461
170	Nerja	0.372982391753954	0.008999100089991	4.69873146321625
171	Cova de les Cendres	0.370887409609359	0.0076992300769923	1.22913271080703
172	Cova de les Cendres	0.364019427487983	0.0078992100789921	1.86640063626692
173	Barranquet	0.350521179380638	0.0102989701029897	1
174	Cova de les Cendres	0.350900036955094	0.0060993900609939	1
175	Cova de les Cendres	0.367741588022471	0.0056994300569943	1.20761375140399
176	Guixeres	0.376121697896796	0.0060993900609939	2.36255239402876
177	Cova Or	0.373387630388161	0.0052994700529947	1
178	El Retamar	0.386381895822945	0.0062993700629937	3.06762610068545
179	El Retamar	0.366532404248374	0.0086991300869913	4.38938899237663
180	Cova de les Cendres	0.370064968486004	0.0078992100789921	1
181	Cova de les Cendres	0.353263844999516	0.0078992100789921	1
182	Benàmer	0.365192523474663	0.005999400059994	1
183	Benàmer	0.361560975382266	0.0078992100789921	1.15371693437919
184	Barranquet	0.362035679757275	0.0085991400859914	1.11067569768057
185	Cova Or	0.377583552706655	0.0048995100489951	1.94597386289388
186	Cova de les Cendres	0.365048973699475	0.0072992700729927	2.30380757186561
187	Valmayor	0.372251731463486	0.0074992500749925	2.38303418425843
188	Cova de les Cendres	0.354630500495886	0.0075992400759924	1.61448995573446
189	Los Castillejos	0.386766548929119	0.0047995200479952	2.89569598140195
190	Cova de les Cendres	0.354355515759169	0.0072992700729927	1
191	Benàmer	0.361470374660154	0.0083991600839916	1
192	Cova de les Cendres	0.361098894949909	0.007999200079992	1.92884804494679
193	Benàmer	0.388847166583913	0.0058994100589941	2.49222838738933
194	Benàmer	0.354348954607995	0.008999100089991	1
195	Falguera	0.355216753900375	0.0104989501049895	1.36873133201152
196	Cueva del Toro	0.384849463138916	0.0063993600639936	2.13342320300639
197	Cova Or	0.348035609881424	0.008999100089991	1.96182087762282
198	Cova de les Cendres	0.355428399777131	0.0094990500949905	2.44358137562871
199	Valmayor	0.366003304435965	0.0085991400859914	4.63108662448824
200	Benàmer	0.367904406750173	0.0073992600739926	1
201	Cova Or	0.38433885061552	0.0055994400559944	1
202	Nerja	0.38010065413283	0.0087991200879912	1.35656572502106
203	Falguera	0.354794738404545	0.0103989601039896	1
204	Benàmer	0.385483857090436	0.0047995200479952	1
205	Benàmer	0.389603092372278	0.004999500049995	1
206	Falguera	0.351148602058254	0.0084991500849915	1.41272703232244
207	Cova de les Cendres	0.354622898106167	0.0090990900909909	1
208	Cova Or	0.370652789971701	0.005999400059994	1.70558974472806
209	Guixeres	0.363634517289806	0.005999400059994	2.45994559463113
210	Cova de les Cendres	0.392447896874065	0.0042995700429957	1
211	Cova de les Cendres	0.341950286609663	0.0114988501149885	1
212	Cova de les Cendres	0.354268736627162	0.0074992500749925	1
213	Valmayor	0.36044413859667	0.0070992900709929	1.25936752084642
214	Guixeres	0.386097959338522	0.0062993700629937	3.07226721592247
215	Benàmer	0.354324286176218	0.00999900009999	1
216	Cova de les Cendres	0.348260886233773	0.0091990800919908	1
217	Cova Or	0.372203254330983	0.0051994800519948	1
218	Barranquet	0.357446617945052	0.0111988801119888	1
219	Nerja	0.365139509423483	0.00999900009999	2.23029835773632
220	Valmayor	0.34962389978101	0.0083991600839916	3.05171697083861
221	Benàmer	0.362844879505318	0.0090990900909909	1
222	Nerja	0.344615164742393	0.008999100089991	3.03879499055445
223	Nerja	0.379277644455176	0.0053994600539946	3.81543196596205
224	Guixeres	0.364894312970877	0.010998900109989	2.90635071001947
225	Benàmer	0.357360086119573	0.0071992800719928	1
226	Guixeres	0.380713793045465	0.0065993400659934	4.45789425715804
227	Cova de les Cendres	0.39135439752757	0.0058994100589941	1
228	Cueva del Toro	0.392059476097236	0.0087991200879912	2.29170899851248
229	Cova de les Cendres	0.373951239161831	0.0047995200479952	1.15212014270946
230	Benàmer	0.370669930952649	0.0072992700729927	1.11030063694343
231	Valmayor	0.38711392131154	0.004999500049995	3.67756207395345
232	Benàmer	0.388357725083248	0.0065993400659934	1
233	Cova de les Cendres	0.350877146895386	0.0093990600939906	1
234	Cova Or	0.340645901691135	0.0123987601239876	2.0261319745332
235	Guixeres	0.385332190253213	0.0053994600539946	4.03417275888845
236	Valmayor	0.393108270697683	0.0078992100789921	2.70373872343451
237	Cova de les Cendres	0.347465223272441	0.0100989901009899	1
238	Falguera	0.352670882811345	0.0077992200779922	1
239	Cueva de Chaves	0.38550604215687	0.0061993800619938	4.49692189229652
240	Cova de les Cendres	0.355216164436168	0.0088991100889911	1.61902846790851
241	Cova de les Cendres	0.391038576808263	0.0056994300569943	1.03994295699522
242	Cova de les Cendres	0.384247512465654	0.0051994800519948	1.43658697418869
243	Los Castillejos	0.343085397724169	0.0075992400759924	4.15338555619121
244	Falguera	0.357713633685121	0.0078992100789921	2.1579562984407
245	Cova Or	0.369265809130394	0.0087991200879912	1
246	Benàmer	0.36012547635899	0.0068993100689931	1
247	Nerja	0.372363876328559	0.007999200079992	5.45256163185462
248	Cova Or	0.371924765861471	0.006999300069993	1.34038463700563
249	Cova de les Cendres	0.367866410813651	0.0061993800619938	1
250	Cova de les Cendres	0.377626127714796	0.0036996300369963	1.14932161848992
251	Cova de les Cendres	0.343201296249631	0.0068993100689931	2.66342850474641
252	Cova de les Cendres	0.343327296479607	0.0105989401059894	1.2558322288096
253	Benàmer	0.365783723704079	0.005999400059994	1.80232958402484
254	Cueva de Chaves	0.354307816130359	0.0091990800919908	5.15682864615694
255	Cova Or	0.377808130601457	0.0052994700529947	1
256	Cueva del Toro	0.35430693610317	0.013998600139986	2.45804104151204
257	Cueva de Chaves	0.376233485888064	0.0083991600839916	2.90983563166111
258	Nerja	0.378174880616079	0.0096990300969903	5.8591540543735
259	Cova Or	0.356347494852951	0.007999200079992	1.25625149486586
260	Guixeres	0.374647971503775	0.0065993400659934	3.85030066385865
261	Cova de les Cendres	0.367875505858563	0.0070992900709929	1
262	Cova de les Cendres	0.358932057192918	0.0094990500949905	1.23613320337608
263	El Retamar	0.391352992238209	0.0045995400459954	6.09888445066288
264	Falguera	0.38852111902969	0.0050994900509949	1.64520801138133
265	Cueva del Toro	0.381922417445958	0.005999400059994	3.55050188340247
266	Guixeres	0.382328104573481	0.0072992700729927	3.11880228875205
267	Benàmer	0.347958452546641	0.0112988701129887	1
268	Valmayor	0.354238291438693	0.0100989901009899	2.13974551487714
269	Benàmer	0.362680046925426	0.0076992300769923	1.08233063338324
270	Falguera	0.387775144967932	0.0032996700329967	1.09860171424225
271	Guixeres	0.367861527797249	0.0092990700929907	3.4346986095421
272	Cova de les Cendres	0.366348188284411	0.0070992900709929	1.939012457598
273	Cova de les Cendres	0.378982594860033	0.0064993500649935	1.92108446685597
274	Falguera	0.388530454878972	0.0058994100589941	1
275	Benàmer	0.34058159860028	0.0101989801019898	1.45188913028688
276	Valmayor	0.364071529386044	0.0064993500649935	2.8801262668334
277	Valmayor	0.343296362906064	0.0096990300969903	4.53751123258844
278	Benàmer	0.38802811583335	0.0051994800519948	1.28537535993382
279	Nerja	0.362256242855382	0.0091990800919908	2.41771039964632
280	Benàmer	0.343151397488984	0.0108989101089891	1.30628881044686
281	Cova Or	0.352246396332145	0.0083991600839916	1.08676051720977
282	Nerja	0.381796563702472	0.0067993200679932	2.32705073866993
283	Valmayor	0.343295343055812	0.0141985801419858	2.84836224151775
284	Cova Or	0.38083339507075	0.0058994100589941	1
285	Cueva del Toro	0.343707885092021	0.0120987901209879	2.44646827133373
286	Cova de les Cendres	0.37485695788682	0.0066993300669933	1.25011278456077
287	Cueva de Chaves	0.347611261647763	0.0101989801019898	2.30953257448971
288	Cueva de Chaves	0.366568529244076	0.0081991800819918	1.47429236194119
289	Benàmer	0.344360814954967	0.0103989601039896	1
290	Cova de les Cendres	0.358718639666561	0.0081991800819918	1
291	Benàmer	0.380064838741341	0.0074992500749925	1.36370129074901
292	Falguera	0.347156226620315	0.0096990300969903	1.00710844248533
293	Nerja	0.362531692612158	0.0082991700829917	1.9301872803457
294	Nerja	0.34183321310116	0.0163983601639836	3.34428838569671
295	Cova Or	0.371769372083999	0.0074992500749925	1.88030167669058
296	Cova de les Cendres	0.356105486527555	0.0078992100789921	1.28896471485496
297	Guixeres	0.378500133089848	0.0096990300969903	2.61384572073817
298	Cueva de Chaves	0.382461441300415	0.0071992800719928	4.53527465993539
299	Benàmer	0.339453420735581	0.0111988801119888	1
300	Cueva del Toro	0.386146637494596	0.005999400059994	1.95529638472944
301	Benàmer	0.381759569582589	0.007999200079992	1.32635947829112
302	El Retamar	0.377199407295008	0.0097990200979902	4.15979632841424
303	Benàmer	0.378916175619598	0.0048995100489951	1
304	Cova Or	0.358812773721081	0.0098990100989901	1
305	Benàmer	0.344565715382718	0.0105989401059894	1.69114522108808
306	Benàmer	0.355438561553697	0.0090990900909909	1
307	Cova de les Cendres	0.34476584717207	0.0071992800719928	1
308	Nerja	0.366840552200965	0.0082991700829917	3.17462894178927
309	Guixeres	0.374474183251573	0.0081991800819918	3.36035443415866
310	Cova Or	0.389328623209513	0.0037996200379962	1.37909820906818
311	Benàmer	0.369271917755374	0.0055994400559944	1.57489388138056
312	Cova Or	0.386712789136236	0.0062993700629937	1.55497335288673
313	Cueva del Toro	0.38215121636533	0.0046995300469953	3.41107901647687
314	Cueva de Chaves	0.370299726064062	0.0075992400759924	3.83070453986525
315	Cueva de Chaves	0.350448675971374	0.008999100089991	2.39549815790727
316	Cova de les Cendres	0.351778078797484	0.0073992600739926	1.74436462856829
317	Benàmer	0.365397611777883	0.0061993800619938	1.42885852051899
318	Cova de les Cendres	0.357952460941824	0.0046995300469953	1.83537661427632
319	Nerja	0.347485043347645	0.0076992300769923	1.69231355089694
320	Nerja	0.34380259618924	0.0102989701029897	4.16019853459671
321	Cueva de Chaves	0.381367576793863	0.004999500049995	4.89167192641645
322	Guixeres	0.348434976287516	0.0118988101189881	3.96199894711375
323	Nerja	0.346082695785189	0.0085991400859914	2.98897684110328
324	Cova de les Cendres	0.361167738374768	0.0077992200779922	1.16397590236738
325	Valmayor	0.374386097894023	0.0075992400759924	3.51801434356719
326	Cova Or	0.368407860916066	0.0063993600639936	1
327	Cova de les Cendres	0.388873184783793	0.0058994100589941	2.89192713970318
328	Nerja	0.341784195817572	0.0133986601339866	3.58947746101767
329	Cova de les Cendres	0.351189812348292	0.0095990400959904	1
330	Cova de les Cendres	0.350466744137068	0.0085991400859914	1
331	Cova Or	0.358791015696944	0.0092990700929907	1
332	Falguera	0.387635980851488	0.0040995900409959	1.69356140028685
333	Cova Or	0.388307395300562	0.0045995400459954	1
334	El Retamar	0.38571489785769	0.0051994800519948	2.55445575846359
335	Guixeres	0.365446360819558	0.0092990700929907	2.84880494963378
336	Nerja	0.377294147405758	0.0081991800819918	3.35697188965976
337	Cova de les Cendres	0.339598985891367	0.0112988701129887	1.59292150009423
338	Cova de les Cendres	0.351772174721016	0.008999100089991	1.16538963386789
339	Los Castillejos	0.351363260948436	0.0118988101189881	3.31612532170489
340	Cova Or	0.375524546828157	0.0067993200679932	1
341	Cova de les Cendres	0.361115287712961	0.0082991700829917	2.05666436007246
342	Benàmer	0.387811304507011	0.0055994400559944	1
343	Cova de les Cendres	0.378501893750063	0.0066993300669933	1
344	Benàmer	0.343733492989521	0.0095990400959904	1.89925073552877
345	Benàmer	0.358094420598931	0.0063993600639936	1.75131027912721
346	Cueva del Toro	0.353114981178182	0.0077992200779922	2.76224931983277
347	Guixeres	0.382292389489682	0.0064993500649935	3.20034401096404
348	El Retamar	0.388967299709679	0.0038996100389961	5.57201783854514
349	Cova Or	0.379744845158329	0.0058994100589941	1.32428976939991
350	Benàmer	0.372821617790283	0.0066993300669933	1
351	Cueva del Toro	0.350718782543739	0.0097990200979902	2.39907119000331
352	El Retamar	0.384580305512073	0.0037996200379962	3.91968121305108
353	Cova de les Cendres	0.36182109422595	0.0072992700729927	1
354	Falguera	0.355363156630627	0.0073992600739926	1.0520672374405
355	Cova Or	0.370968453848622	0.003999600039996	1.42330811731517
356	Cova Or	0.351832108845771	0.0075992400759924	1
357	Benàmer	0.354551729562138	0.0098990100989901	1.42907177377492
358	Cova de les Cendres	0.385839702360832	0.0065993400659934	1.52617731364444
359	El Retamar	0.385960599455876	0.0040995900409959	4.4167946577631
360	Cova de les Cendres	0.341779151195478	0.0110988901109889	1
361	Guixeres	0.362210972725229	0.0104989501049895	3.24679412962868
362	Guixeres	0.359252501750109	0.0093990600939906	1.6887896483764
363	Falguera	0.339719947883374	0.0116988301169883	1.65706367604434
364	Benàmer	0.366302241595683	0.0057994200579942	1.20952012138441
365	Valmayor	0.345608786185536	0.0113988601139886	3.80142582502216
366	Cova Or	0.353784529655619	0.00999900009999	1
367	Benàmer	0.35071176210143	0.0047995200479952	1.87363131158054
368	Guixeres	0.392161014770708	0.004999500049995	4.19533429492265
369	Guixeres	0.393795787470849	0.0063993600639936	1.49152756609023
370	Cova de les Cendres	0.363807512613541	0.0087991200879912	1
371	El Retamar	0.353942767217911	0.0094990500949905	3.43683135751635
372	Cova de les Cendres	0.372640761852892	0.0068993100689931	1
373	Guixeres	0.343061308777802	0.0102989701029897	4.34941971177235
374	Guixeres	0.3414763931379	0.012998700129987	4.54441909108311
375	Cova de les Cendres	0.373963830686483	0.008999100089991	1.27112213568762
376	Cova de les Cendres	0.349584289757892	0.0093990600939906	1
377	Cova de les Cendres	0.347934914614713	0.0105989401059894	1.51375627694652
378	El Retamar	0.344646133208198	0.0101989801019898	4.04278809864074
379	Cueva del Toro	0.371077906764129	0.0137986201379862	4.5818664085865
380	Cova Or	0.357664966878395	0.0066993300669933	1.20871242135763
381	Cova de les Cendres	0.370723265903572	0.0077992200779922	1
382	Cova de les Cendres	0.340261374023896	0.0107989201079892	1
383	Valmayor	0.380927707925421	0.0075992400759924	2.7307664728351
384	El Retamar	0.387049946869651	0.0062993700629937	4.27115638105199
385	Benàmer	0.388575914530876	0.0043995600439956	1.14450781350955
386	Cova de les Cendres	0.360937758774419	0.0070992900709929	1.34601275483146
387	Cova Or	0.372497785927971	0.0064993500649935	1
388	Nerja	0.372929543383224	0.0090990900909909	4.25661292884499
389	El Retamar	0.383941224158251	0.0070992900709929	3.14525169773028
390	Cova de les Cendres	0.380337275980804	0.0063993600639936	1.45116410171613
391	Guixeres	0.380033138712059	0.0067993200679932	2.42785965498537
392	Benàmer	0.378645214690215	0.0073992600739926	1.84422083618119
393	Cova de les Cendres	0.341743900007775	0.0110988901109889	1.17170206783339
394	Cova Or	0.344980239816695	0.0123987601239876	1.53187267223373
395	Cova de les Cendres	0.35746553914245	0.0088991100889911	1
396	Guixeres	0.392409846272121	0.0046995300469953	3.33044231813401
397	Falguera	0.378926096002649	0.0086991300869913	1.66143936850131
398	Nerja	0.358968199758326	0.0081991800819918	3.10385424336418
399	Nerja	0.354363639583576	0.0087991200879912	1.92689681591466
400	Cova Or	0.386444146230237	0.0052994700529947	1.28040650859475
401	Benàmer	0.372913497090217	0.005999400059994	1.04866091534495
402	Benàmer	0.344207572627177	0.0121987801219878	1
403	Nerja	0.383120997504438	0.0084991500849915	4.0544660390541
404	Cueva del Toro	0.378578643940735	0.0032996700329967	3.82468482609838
405	Cova Or	0.390970489389987	0.0044995500449955	1.22715267166495
406	Guixeres	0.389095868511011	0.002999700029997	4.04207282215357
407	Benàmer	0.342715022331131	0.0096990300969903	1
408	Falguera	0.363043653925112	0.0051994800519948	2.49014290049672
409	Cova de les Cendres	0.354481456599843	0.00999900009999	1.36690743407235
410	Benàmer	0.340704785742292	0.0081991800819918	1.20911423414945
411	Guixeres	0.354792973354094	0.0092990700929907	2.94537274936214
412	Cova de les Cendres	0.353810539773853	0.0071992800719928	1
413	Cueva de Chaves	0.355985218727478	0.0092990700929907	3.72446763958782
414	Benàmer	0.362997431404678	0.0082991700829917	1
415	Los Castillejos	0.358802829801115	0.0082991700829917	1
416	Cova de les Cendres	0.371789071443089	0.0067993200679932	1
417	Cova Or	0.353566682339195	0.0088991100889911	1.66989086568356
418	Cova de les Cendres	0.356748049929926	0.0057994200579942	2.18881506459787
419	Cova de les Cendres	0.369652811633094	0.0071992800719928	1
420	Valmayor	0.392837858176952	0.0060993900609939	2.51155033014715
421	Cova Or	0.382909681211603	0.0077992200779922	1.05782909691334
422	Cova de les Cendres	0.378843668862303	0.003999600039996	1.92853243632242
423	Nerja	0.383900334049023	0.0081991800819918	1.3450639020279
424	Nerja	0.350163881302343	0.0105989401059894	3.09581326361745
425	Valmayor	0.357035027266495	0.0068993100689931	2.57878136372194
426	Cueva de Chaves	0.386488791177342	0.0046995300469953	2.93305448949337
427	Cova de les Cendres	0.339922139381085	0.0112988701129887	1
428	El Retamar	0.359879021496309	0.0074992500749925	2.8477747182548
429	El Retamar	0.360191983171209	0.005999400059994	3.99584709398448
430	Cova de les Cendres	0.387199610394407	0.0066993300669933	1.39490638906136
431	Cova de les Cendres	0.34370823614937	0.0144985501449855	1.45510585326701
432	Cova de les Cendres	0.371599464755882	0.0053994600539946	1
433	Cova de les Cendres	0.358522552533425	0.0081991800819918	1
434	Los Castillejos	0.378544217113173	0.0054994500549945	4.81170934330672
435	Cova de les Cendres	0.358762300322281	0.0066993300669933	1.29302132129669
436	Cova de les Cendres	0.361029428049068	0.0093990600939906	1.79834835091606
437	Cova Or	0.357696680497783	0.0064993500649935	2.03387772245333
438	Los Castillejos	0.375079258624186	0.0115988401159884	4.39781106013805
439	Nerja	0.355211310469078	0.0092990700929907	2.25951035000384
440	Cova de les Cendres	0.366891949551295	0.0051994800519948	1.73242429830133
441	Guixeres	0.373292921858378	0.0078992100789921	2.71625504594296
442	Valmayor	0.351370686285776	0.0056994300569943	2.48221972174943
443	Barranquet	0.349438292056309	0.0110988901109889	1
444	Benàmer	0.351789549489839	0.0087991200879912	1
445	Falguera	0.379180274651482	0.0073992600739926	1.90973437318578
446	Benàmer	0.341566640865814	0.0122987701229877	1
447	Cova de les Cendres	0.379811281274051	0.0065993400659934	2.68176408607513
448	Falguera	0.377977336135695	0.0062993700629937	1
449	Benàmer	0.380090541905639	0.0065993400659934	1.445098945871
450	Cova Or	0.375875244154287	0.0060993900609939	1.48574540667236
451	Cova Or	0.356060371229505	0.008999100089991	1
452	Benàmer	0.364812057894278	0.007999200079992	1
453	Benàmer	0.352693671124546	0.0088991100889911	1
454	Falguera	0.353796116125387	0.0104989501049895	1.02047157008201
455	El Retamar	0.343212745300679	0.010998900109989	2.85711097680032
456	Valmayor	0.361022157361044	0.0051994800519948	4.15153205320239
457	Cueva del Toro	0.345984750876037	0.0094990500949905	3.49304618595168
458	Benàmer	0.378332617685351	0.0075992400759924	1.79880574671552
459	Cova de les Cendres	0.385399643468037	0.0071992800719928	1.15948100527748
460	Benàmer	0.38569125765468	0.0065993400659934	1.32680271267891
461	Benàmer	0.34668328617474	0.00999900009999	1
462	Benàmer	0.364831965940204	0.0076992300769923	1.59943390870467
463	Benàmer	0.363996928366939	0.0078992100789921	1
464	Cova de les Cendres	0.351727320046988	0.008999100089991	1
465	Los Castillejos	0.372962038305625	0.0050994900509949	2.59952305529267
466	Benàmer	0.390133322388676	0.0050994900509949	1
467	Guixeres	0.387237683343042	0.0051994800519948	4.51625279685483
468	Cova Or	0.382436923189143	0.0026997300269973	1.61972969295457
469	Los Castillejos	0.363373479473928	0.00999900009999	2.81685743579641
470	Benàmer	0.389977350647924	0.0056994300569943	1
471	Valmayor	0.348388354095449	0.0098990100989901	2.66544234490022
472	El Retamar	0.372552975396502	0.0071992800719928	3.82852114651352
473	Cova de les Cendres	0.364393531674923	0.0052994700529947	1
474	Cova de les Cendres	0.380018691380488	0.0063993600639936	1.13258512085304
475	Valmayor	0.367041014413962	0.007999200079992	3.47209472524002
476	Cova Or	0.350415060820307	0.0095990400959904	1
477	Benàmer	0.379753099848355	0.0052994700529947	1.5001121177338
478	Guixeres	0.368768958832227	0.0052994700529947	2.83099938221276
479	Cova de les Cendres	0.352060825545289	0.0097990200979902	1
480	Cova Or	0.35912169444649	0.0077992200779922	1
481	Cueva de Chaves	0.357352270865516	0.006999300069993	2.41059458287433
482	Nerja	0.390397450403644	0.0080991900809919	4.20109206741676
483	El Retamar	0.387222626643357	0.0052994700529947	3.5352381721139
484	Cova Or	0.361001399132437	0.005999400059994	1.08192778052762
485	Cova de les Cendres	0.383964321052688	0.0027997200279972	2.58772507647052
486	Cueva de Chaves	0.362124991239111	0.0063993600639936	2.02644690349699
487	Barranquet	0.353562272597554	0.0090990900909909	1
488	Cueva de Chaves	0.368233910220076	0.0105989401059894	3.3962621560134
489	El Retamar	0.34446703230784	0.0095990400959904	5.28868773860857
490	Benàmer	0.383387376077019	0.0054994500549945	1
491	Cueva de Chaves	0.391547494177474	0.0045995400459954	2.5250901838392
492	Cova Or	0.373257088250111	0.0074992500749925	2.07414828846231
493	Los Castillejos	0.386237765556003	0.0067993200679932	2.5657627601549
494	Cueva de Chaves	0.391157294469347	0.0040995900409959	3.6882318703644
495	Los Castillejos	0.365935904751781	0.0083991600839916	2.83312641769648
496	Cova Or	0.356158879424994	0.0077992200779922	1
497	Nerja	0.352109826005677	0.0107989201079892	3.16631767632439
498	Cova Or	0.370535222942499	0.0066993300669933	1.42967491410673
499	Benàmer	0.354964127495356	0.0090990900909909	1
500	Benàmer	0.339435859292454	0.0067993200679932	1.20213236752898
501	Cova Or	0.349285499133366	0.0106989301069893	1
502	Cova de les Cendres	0.374171041798955	0.0077992200779922	1
503	Nerja	0.386325580702215	0.005999400059994	3.02016269201413
504	Benàmer	0.363648714197391	0.0078992100789921	1
505	Falguera	0.3623813762603	0.0077992200779922	1
506	Nerja	0.356009831484083	0.0073992600739926	5.41934915460646
507	El Retamar	0.352219702394536	0.0097990200979902	4.46730510856956
508	Cova de les Cendres	0.354707153060851	0.0097990200979902	1
509	Cova Or	0.352621051718696	0.0097990200979902	1
510	Benàmer	0.348046338713156	0.008999100089991	1.77098989458755
511	Falguera	0.367953477647178	0.0075992400759924	1
512	Cova de les Cendres	0.352822366819883	0.0067993200679932	1.48755517043173
513	Cova de les Cendres	0.353339084368703	0.0096990300969903	1.07255829961971
514	Cova de les Cendres	0.356983339818979	0.0076992300769923	1
515	Benàmer	0.368847831744932	0.0092990700929907	1
516	Valmayor	0.382185240051453	0.0071992800719928	2.61850619960576
517	Cova de les Cendres	0.366315033984338	0.0067993200679932	1
518	Guixeres	0.377822226793528	0.008999100089991	5.05174972129986
519	Cova de les Cendres	0.371130265538012	0.0084991500849915	1.90708914496004
520	Cova de les Cendres	0.371173935405133	0.0053994600539946	1.63990529971197
521	Benàmer	0.389975797466276	0.0046995300469953	1
522	Benàmer	0.374812590947443	0.0065993400659934	1.54329989105463
523	Cova de les Cendres	0.365509005714094	0.0055994400559944	2.00692866461352
524	Benàmer	0.386308648519614	0.005999400059994	1
525	Falguera	0.342450037589364	0.0091990800919908	1.9313352176547
526	Nerja	0.366270505230185	0.005999400059994	3.59639944501221
527	Nerja	0.342397708352405	0.0128987101289871	4.5843048601225
528	Cueva de Chaves	0.362919601321327	0.0057994200579942	3.98174294477328
529	Benàmer	0.342843957042713	0.0105989401059894	1.60227312939242
530	Cova de les Cendres	0.349050002216259	0.0095990400959904	2.29861966706812
531	Cova de les Cendres	0.360830984679262	0.0082991700829917	1.00609690975398
532	Guixeres	0.38156835662688	0.0056994300569943	3.22414286909625
533	Benàmer	0.351177827514656	0.008999100089991	1.9957608920522
534	Cueva de Chaves	0.37911927332678	0.0037996200379962	2.5344536399655
535	Cova Or	0.362026988868849	0.0083991600839916	1
536	Guixeres	0.385508781385988	0.0045995400459954	3.5966218935512
537	Cova de les Cendres	0.362619549143881	0.0092990700929907	1.3452845425345
538	Benàmer	0.356668283292744	0.00999900009999	1.23148603318259
539	Benàmer	0.359571065951742	0.0086991300869913	1
540	Cueva del Toro	0.381220887450449	0.0061993800619938	3.76770773146302
541	Los Castillejos	0.35893494375401	0.0086991300869913	1.58731460053473
542	Cova de les Cendres	0.357219427194675	0.0098990100989901	1.1180084948428
543	Valmayor	0.357844532725954	0.0087991200879912	2.51721059421078
544	Cueva de Chaves	0.346780762253618	0.0137986201379862	4.03608092032373
545	Los Castillejos	0.344381631357057	0.0100989901009899	1.94241079412401
546	Benàmer	0.383715788485736	0.005999400059994	1
547	Cova Or	0.388236901260634	0.0047995200479952	1.13429869292304
548	Cova Or	0.345996531586605	0.008999100089991	1
549	Los Castillejos	0.351614411845597	0.0103989601039896	1.93842466598377
550	Cova de les Cendres	0.364143019371838	0.0088991100889911	1.35089231887832
551	Cueva de Chaves	0.376684118059735	0.0058994100589941	1.87527068018914
552	Cova de les Cendres	0.370678449695692	0.0053994600539946	1
553	Nerja	0.374473228015586	0.0073992600739926	2.92527976218611
554	Benàmer	0.342214842754411	0.0112988701129887	1
555	Valmayor	0.364552594909437	0.0086991300869913	1.92683836786077
556	Benàmer	0.387211761067439	0.0046995300469953	1
557	Cueva del Toro	0.360348227427961	0.0078992100789921	2.66520510394126
558	Cova Or	0.350652638466672	0.0097990200979902	1.38696169108152
559	Cova de les Cendres	0.347556100429631	0.0120987901209879	2.76226290231571
560	Cova de les Cendres	0.358167102408355	0.0088991100889911	1.704189483542
561	Benàmer	0.382710490712637	0.0063993600639936	1.34012126531452
562	Cueva del Toro	0.373977630930432	0.0068993100689931	2.50460692480207
563	Valmayor	0.3823765303176	0.0056994300569943	3.94919494062662
564	Benàmer	0.355488015614732	0.0064993500649935	1.68968384107575
565	Benàmer	0.390949739535187	0.0054994500549945	1
566	Cova de les Cendres	0.392256408643726	0.0053994600539946	1.96725197788328
567	Nerja	0.381179147586897	0.0047995200479952	4.60347471937537
568	Los Castillejos	0.374170851639457	0.0046995300469953	2.50848029630258
569	Cova de les Cendres	0.373463113248259	0.0060993900609939	1
570	Los Castillejos	0.370772817734406	0.0074992500749925	1.95168450638652
571	Cova de les Cendres	0.378013644587279	0.005999400059994	1.79455534383654
572	Cova de les Cendres	0.345154183947691	0.0085991400859914	1.87409120751545
573	Los Castillejos	0.351464225056365	0.0126987301269873	1.39004690648987
574	Benàmer	0.361973198633947	0.0077992200779922	3.4823141640611
575	Benàmer	0.339440311118366	0.0083991600839916	1.50125894835219
576	Cova Or	0.355367892892762	0.0081991800819918	1
577	Guixeres	0.371468233728668	0.0062993700629937	1.85992544291541
578	Falguera	0.354407363705078	0.0090990900909909	1
579	Falguera	0.393553135502879	0.0056994300569943	1
580	Cova de les Cendres	0.366480203150738	0.0076992300769923	1
581	Cueva de Chaves	0.344798139812537	0.0077992200779922	3.11871227372438
582	Cova de les Cendres	0.38194140197817	0.0052994700529947	1
583	Valmayor	0.390703983706545	0.0051994800519948	5.60461432861164
584	Cova Or	0.372341334390626	0.0061993800619938	1
585	Benàmer	0.38504629917631	0.0045995400459954	1.31676032207906
586	Falguera	0.360887961075132	0.0076992300769923	1.13004912251607
587	Cova Or	0.353724527182671	0.0097990200979902	2.32504151245579
588	Cova de les Cendres	0.342599266012404	0.0075992400759924	2.05171487560495
589	Los Castillejos	0.381687848095637	0.0060993900609939	3.10917400332168
590	Barranquet	0.353611848105841	0.0093990600939906	2.3132616315037
591	Benàmer	0.343398077060909	0.0102989701029897	1.03689399315044
592	Benàmer	0.379389672017855	0.0057994200579942	1
593	El Retamar	0.364212457194026	0.005999400059994	2.34093219332396
594	Falguera	0.362262855647972	0.0070992900709929	1
595	Cova Or	0.348189286301687	0.00999900009999	1
596	Cueva del Toro	0.346573281661131	0.0093990600939906	1.65925633236766
597	Cueva del Toro	0.360634411580557	0.0101989801019898	3.06911229180172
598	Cueva de Chaves	0.358799631449598	0.0050994900509949	2.93615907188505
599	Cova de les Cendres	0.376116401973616	0.0072992700729927	1
600	Cueva de Chaves	0.346293974310509	0.0120987901209879	4.81376058395952
601	Cova de les Cendres	0.36238564557892	0.0076992300769923	1
602	Benàmer	0.36327919291772	0.0051994800519948	4.26583099653945
603	Cova Or	0.360555634709234	0.0084991500849915	1
604	Cova de les Cendres	0.386011399107333	0.0064993500649935	1
605	Nerja	0.372056785429177	0.0062993700629937	1.99561057860032
606	Benàmer	0.344781186823062	0.0082991700829917	1
607	Benàmer	0.345093415655511	0.0096990300969903	1.12519205920398
608	Guixeres	0.361854238984331	0.0071992800719928	3.09162030875682
609	Nerja	0.354431075999659	0.013998600139986	4.54782734263689
610	Benàmer	0.353709473604992	0.0100989901009899	1
611	Benàmer	0.384732281141705	0.005999400059994	1
612	Valmayor	0.343976387976532	0.00999900009999	3.85509954551235
613	Cova Or	0.352204359548514	0.0093990600939906	1.20810511009768
614	Cova Or	0.342829064567106	0.0090990900909909	1
615	Guixeres	0.346692753030345	0.007999200079992	2.88234390402212
616	Benàmer	0.348910908107039	0.010998900109989	1
617	Nerja	0.362863427395942	0.0077992200779922	4.18574102982878
618	Benàmer	0.362786446556245	0.0061993800619938	1.07728950027376
619	Barranquet	0.356996828220101	0.0081991800819918	1.32291398895905
620	Benàmer	0.341340859864494	0.0086991300869913	1
621	Cueva de Chaves	0.388897403519654	0.0057994200579942	4.31287346573546
622	El Retamar	0.388524204815799	0.005999400059994	4.45407717257739
623	Benàmer	0.373878533544762	0.006999300069993	1.0466498718597
624	Valmayor	0.378894147124254	0.0050994900509949	3.27912746757269
625	Cova de les Cendres	0.344869273444328	0.0077992200779922	1.6877945670858
626	Cueva de Chaves	0.350825578932787	0.0076992300769923	4.72954127172008
627	Cova Or	0.353210845389591	0.0084991500849915	1
628	Cova de les Cendres	0.387124785351439	0.004999500049995	1
629	Cova de les Cendres	0.365205302726754	0.0043995600439956	1.5987823546119
630	Guixeres	0.353241538768609	0.0056994300569943	3.45352846207097
631	Cova Or	0.343212908118103	0.0087991200879912	1
632	Benàmer	0.355269804741156	0.0078992100789921	1
633	Cova Or	0.381118158914046	0.0065993400659934	1
634	Cova de les Cendres	0.374772983004548	0.0055994400559944	1
635	Benàmer	0.383625816601194	0.0062993700629937	1
636	Nerja	0.345372644061785	0.0125987401259874	5.70754622366279
637	Cueva de Chaves	0.360801680615676	0.0111988801119888	2.28171834925189
638	Los Castillejos	0.341025759285496	0.0116988301169883	3.29218756631016
639	Cova de les Cendres	0.371319087923175	0.0057994200579942	1.65149192465469
640	El Retamar	0.373011598551313	0.0077992200779922	4.18508421454578
641	Cueva del Toro	0.342569004217581	0.0098990100989901	3.30763592945412
642	El Retamar	0.367225375244864	0.0064993500649935	4.70342146528885
643	Cova de les Cendres	0.357976630339798	0.0081991800819918	1
644	Cova de les Cendres	0.357657147578093	0.0083991600839916	1.48569277115166
645	Nerja	0.369376249109811	0.0075992400759924	4.83823495293036
646	Valmayor	0.352911043054729	0.008999100089991	4.74250791946426
647	Benàmer	0.386583669329839	0.0042995700429957	1.60726573808119
648	El Retamar	0.380126953336128	0.0043995600439956	3.85637408046052
649	El Retamar	0.357662923972714	0.0074992500749925	4.12643272815273
650	Cova de les Cendres	0.365180954939649	0.0075992400759924	1.03237286768854
651	Cova de les Cendres	0.343599383065264	0.0106989301069893	1
652	Cova de les Cendres	0.390561539461978	0.0043995600439956	1
653	Cueva de Chaves	0.351137644108258	0.0092990700929907	2.61607282994315
654	Cova de les Cendres	0.346140063810248	0.0117988201179882	2.1359631594643
655	Cova Or	0.342304406800807	0.0104989501049895	1.55079310107976
656	Cova de les Cendres	0.369032854356432	0.0071992800719928	1
657	Nerja	0.371591013488528	0.0105989401059894	3.03004729794338
658	Cova Or	0.392359680897967	0.0055994400559944	1
659	Falguera	0.35236497973194	0.0075992400759924	2.2712873313576
660	Benàmer	0.339940092775344	0.0097990200979902	1.81053103072569
661	Cova de les Cendres	0.373369947957757	0.0050994900509949	1.74121016915888
662	Cueva de Chaves	0.356218262733188	0.0087991200879912	5.1068879532069
663	Benàmer	0.350221646615006	0.0090990900909909	1
664	Benàmer	0.365836513852822	0.0072992700729927	1.0648825825192
665	Cova de les Cendres	0.360069363773607	0.0086991300869913	1
666	Los Castillejos	0.378758958595984	0.0068993100689931	2.01611391354352
667	Nerja	0.384403654942423	0.0078992100789921	3.95984550641849
668	Cova de les Cendres	0.360006819886926	0.0062993700629937	2.01347176551819
669	Benàmer	0.383576020134397	0.0061993800619938	1.94782848898321
670	Cueva de Chaves	0.349054778728246	0.008999100089991	3.80066908547655
671	Benàmer	0.347962234489951	0.0096990300969903	4.44203548422083
672	Cueva de Chaves	0.345904744463853	0.0164983501649835	3.14434249099344
673	Barranquet	0.393790806709555	0.0067993200679932	1
674	Nerja	0.375756077451071	0.0070992900709929	5.92861068112776
675	Los Castillejos	0.381181412084428	0.0104989501049895	2.29659110173583
676	Falguera	0.339469438079881	0.010998900109989	1.8534720752947
677	Falguera	0.344703275689382	0.0118988101189881	1
678	Cova de les Cendres	0.346017595289616	0.0101989801019898	1
679	Los Castillejos	0.383826401903616	0.0053994600539946	2.44846936272457
680	Cova de les Cendres	0.369870321459627	0.0083991600839916	1
681	Nerja	0.343098790574551	0.0104989501049895	6.29498564558104
682	Cova de les Cendres	0.350333830051204	0.0101989801019898	1.00418997742236
683	Nerja	0.373678094804116	0.0075992400759924	3.05416778793558
684	El Retamar	0.343674564809061	0.0067993200679932	4.10553618445993
685	Falguera	0.353092734727068	0.007999200079992	1
686	Cova de les Cendres	0.350322173037023	0.00999900009999	1
687	El Retamar	0.384810946033416	0.0053994600539946	4.25268958386034
688	Guixeres	0.361939364325229	0.0135986401359864	5.12764936830848
689	Benàmer	0.387991612996638	0.0056994300569943	1.27817458147183
690	Cueva de Chaves	0.375025559548392	0.007999200079992	3.00575531518087
691	Los Castillejos	0.368409607015811	0.0094990500949905	1.50323655858635
692	Cueva de Chaves	0.355465782049238	0.0094990500949905	1.28722364585846
693	Guixeres	0.33991856134143	0.010998900109989	3.64370955547318
694	Benàmer	0.380612974144975	0.0067993200679932	1
695	Benàmer	0.393436379149479	0.0055994400559944	1
696	Benàmer	0.349852605304161	0.0053994600539946	1
697	Benàmer	0.37974869950028	0.0071992800719928	1.19390044081956
698	Cueva del Toro	0.346233093664373	0.0083991600839916	2.61674981830642
699	Cova de les Cendres	0.390709302324872	0.0058994100589941	1
700	Cova de les Cendres	0.361146169398885	0.0081991800819918	1.54533543111756
701	Benàmer	0.374849028087287	0.0054994500549945	1.01995863905176
702	Falguera	0.351556418863538	0.0110988901109889	1
703	Cova de les Cendres	0.388972262483909	0.0040995900409959	1
704	El Retamar	0.362007504383561	0.0070992900709929	4.60751167843118
705	Cueva de Chaves	0.361827532779061	0.0055994400559944	3.83396705102175
706	Los Castillejos	0.340183461706007	0.00999900009999	3.58335022572428
707	Guixeres	0.34264710497741	0.0100989901009899	2.4647937683016
708	Guixeres	0.348102885183305	0.0121987801219878	5.29429451784119
709	Benàmer	0.350874148920903	0.0064993500649935	2.30015488993376
710	Cova de les Cendres	0.352819066114032	0.0086991300869913	1.115956668742
711	Falguera	0.360020863386404	0.0071992800719928	1
712	Los Castillejos	0.341352234384822	0.0115988401159884	1.78954152712598
713	Benàmer	0.376323795785062	0.0076992300769923	1.2562159287557
714	Cova de les Cendres	0.387629774031324	0.0068993100689931	1
715	Cueva de Chaves	0.340895077568433	0.0130986901309869	1.48719892740249
716	Cova de les Cendres	0.372334887455508	0.0075992400759924	2.75203773809596
717	Benàmer	0.353551126827234	0.0100989901009899	1
718	Cova Or	0.365192956421652	0.0056994300569943	1.34906653594226
719	Cova de les Cendres	0.376688965598381	0.0073992600739926	1
720	Barranquet	0.374124340874163	0.0055994400559944	1.04826948838308
721	Cova Or	0.349210696472973	0.0110988901109889	1
722	Valmayor	0.373967066450029	0.0092990700929907	4.72792011108249
723	Cueva del Toro	0.380656580413839	0.0050994900509949	2.13168027579785
724	Cueva de Chaves	0.393306911471205	0.0045995400459954	5.34383032875136
725	Nerja	0.339457493956692	0.0115988401159884	2.87156557446346
726	Cueva de Chaves	0.353431466205506	0.0078992100789921	2.83655620105564
727	Cueva de Chaves	0.375418808836407	0.0055994400559944	3.05689615679905
728	Guixeres	0.373094306692857	0.0056994300569943	5.73853881744668
729	Cova de les Cendres	0.3401865549849	0.0117988201179882	1
730	Benàmer	0.357020987619646	0.00999900009999	1
731	Benàmer	0.357635080714558	0.0085991400859914	1
732	Cueva del Toro	0.368358553414956	0.0126987301269873	3.12141437161714
733	Los Castillejos	0.369649639177668	0.0073992600739926	2.3962494829297
734	Cova de les Cendres	0.343834677132304	0.0091990800919908	1.76513903820887
735	Falguera	0.358779644608321	0.0088991100889911	1.22795167472214
736	Guixeres	0.38613028326649	0.0047995200479952	2.36015033952892
737	Guixeres	0.362786982114212	0.0063993600639936	4.62899162640795
738	Cueva de Chaves	0.37284330207533	0.0074992500749925	2.64956304062158
739	Benàmer	0.370359698668138	0.0055994400559944	1.06010594684631
740	Cova Or	0.343475225929755	0.0115988401159884	1.58050698274747
741	Cova de les Cendres	0.364438713690552	0.0091990800919908	1
742	Cova Or	0.373367990739655	0.0073992600739926	1.71180964680389
743	Cova de les Cendres	0.345841030468358	0.005999400059994	1
744	Nerja	0.372929492703705	0.0072992700729927	5.23216172544286
745	Benàmer	0.351831726343082	0.0080991900809919	1.30972220562398
746	Benàmer	0.356666055049454	0.0092990700929907	1.26777338795364
747	Benàmer	0.356305170647873	0.0074992500749925	1
748	El Retamar	0.359750861534712	0.008999100089991	3.86012047629803
749	Valmayor	0.347772784604212	0.0071992800719928	2.5253509478271
750	Los Castillejos	0.365181875634733	0.011998800119988	4.12940821645782
751	Cova de les Cendres	0.381586886189686	0.0052994700529947	1.51874396484346
752	El Retamar	0.353267316398006	0.0072992700729927	5.20815420562401
753	Benàmer	0.372966136319403	0.0081991800819918	1
754	Los Castillejos	0.386972023636367	0.0071992800719928	2.43608398295939
755	Cova de les Cendres	0.340107867212131	0.0092990700929907	1.26709284543991
756	Cova de les Cendres	0.353261371305294	0.0088991100889911	1
757	Los Castillejos	0.381888350689417	0.0067993200679932	1.67945991918444
758	Cova Or	0.341393974045572	0.0092990700929907	1
759	Cova de les Cendres	0.369886593419406	0.0074992500749925	1.7681945534423
760	Benàmer	0.372155926878054	0.0055994400559944	1.04614825434983
761	Nerja	0.34715748848825	0.008999100089991	1.3921460415423
762	Benàmer	0.347427593415302	0.0102989701029897	1
763	Benàmer	0.341591824773989	0.008999100089991	1.44656602200121
764	Nerja	0.389874344704512	0.003999600039996	5.64973325893283
765	Benàmer	0.381231861920002	0.0061993800619938	1.37015210324898
766	Cueva de Chaves	0.385595428835077	0.0060993900609939	3.99358117284253
767	Benàmer	0.341030127875079	0.0082991700829917	1.66564358118921
768	Guixeres	0.352968571701552	0.0077992200779922	3.94451751647517
769	Benàmer	0.350991259124066	0.0085991400859914	1
770	Cova de les Cendres	0.356430126714684	0.0078992100789921	1.12588201610371
771	Benàmer	0.351294805037321	0.0097990200979902	1.59481541905552
772	Los Castillejos	0.3429663847223	0.0111988801119888	3.83737928271294
773	El Retamar	0.364942506639521	0.005999400059994	3.81855396525935
774	Cova de les Cendres	0.389748764725552	0.0064993500649935	1
775	Benàmer	0.351770281875237	0.008999100089991	1.32241128524765
776	Cova de les Cendres	0.374274459823063	0.006999300069993	1
777	Los Castillejos	0.371718116378829	0.0061993800619938	2.24806161966174
778	Valmayor	0.374536899532781	0.0077992200779922	3.81714512092993
779	Benàmer	0.364965900054822	0.0077992200779922	1.503646469675
780	Benàmer	0.381342950932273	0.0065993400659934	1.1253640493378
781	Los Castillejos	0.350900933244121	0.0091990800919908	2.94148341456428
782	Cova de les Cendres	0.347924521884449	0.00999900009999	1.85796025628224
783	Cova de les Cendres	0.387526056282224	0.0037996200379962	1
784	Benàmer	0.356505448633902	0.0055994400559944	1
785	Nerja	0.348210832060213	0.0137986201379862	3.72616231791675
786	Cueva de Chaves	0.379097102403163	0.006999300069993	4.91094868561253
787	Benàmer	0.36616093587151	0.0063993600639936	1.8586408989504
788	Cova de les Cendres	0.369705785583536	0.0067993200679932	1
789	Guixeres	0.342920677032342	0.008999100089991	4.32650375263766
790	Cueva de Chaves	0.389876186528391	0.0072992700729927	2.8978560558334
791	Benàmer	0.358201674483582	0.0103989601039896	1.17012164043263
792	Los Castillejos	0.34493401053447	0.0094990500949905	1.96774011364207
793	Guixeres	0.345827705881289	0.0086991300869913	2.26575875245035
794	Cova Or	0.376509671464744	0.006999300069993	1.62942812824622
795	Los Castillejos	0.387722758154249	0.0047995200479952	5.02441098578274
796	Benàmer	0.392131677799751	0.0053994600539946	1.07683792198077
797	Cova Or	0.368586302312481	0.0048995100489951	1.91181265283376
798	Guixeres	0.356836853632037	0.0090990900909909	3.26586652509868
799	Cova de les Cendres	0.392524306561949	0.0062993700629937	1
800	Cueva de Chaves	0.354859667956037	0.0107989201079892	4.55284321915358
801	Cueva de Chaves	0.363008587783586	0.0067993200679932	2.87447138614952
802	Benàmer	0.38613970758766	0.0060993900609939	1.04060518469661
803	Nerja	0.38592849300317	0.0066993300669933	4.94662618221715
804	Cueva del Toro	0.380588441941188	0.0046995300469953	2.53841435579583
805	Guixeres	0.343474868594525	0.0120987901209879	3.51859779508785
806	Cova de les Cendres	0.38014198748365	0.0046995300469953	1
807	Nerja	0.375782523129831	0.0090990900909909	4.09832548610866
808	Nerja	0.345484367056693	0.0095990400959904	3.64281154217199
809	Falguera	0.381972329657323	0.0046995300469953	1
810	Cova Or	0.33967731422767	0.0123987601239876	1.15759282512591
811	Benàmer	0.347843264823731	0.0100989901009899	1.0470732068643
812	Cova de les Cendres	0.379464601974618	0.0067993200679932	2.25005517061799
813	Los Castillejos	0.387822118381707	0.0073992600739926	3.19405336480588
814	Cueva del Toro	0.378843246087731	0.0061993800619938	2.58316071419046
815	Cova de les Cendres	0.354344387014877	0.0086991300869913	1.65945892462507
816	Benàmer	0.355627181765026	0.0097990200979902	1
817	Cova de les Cendres	0.386147641713918	0.0058994100589941	1
818	Benàmer	0.382043159480409	0.005999400059994	1
819	Cova Or	0.383080817872521	0.004999500049995	2.89305077210069
820	Cueva de Chaves	0.375555623359905	0.0085991400859914	3.85709887260571
821	Valmayor	0.369937315091648	0.003999600039996	3.11530492173508
822	Cueva del Toro	0.368818922721772	0.0075992400759924	2.03408345226198
823	Cova de les Cendres	0.381922853777445	0.0040995900409959	1.89180211294442
824	Benàmer	0.37057827797635	0.0066993300669933	1
825	Cueva de Chaves	0.374032279910483	0.0063993600639936	2.15899673074484
826	Cova de les Cendres	0.381536687159938	0.0053994600539946	1
827	Cova de les Cendres	0.362557257341609	0.0080991900809919	1
828	Cueva del Toro	0.392977437588381	0.0028997100289971	3.29485251057893
829	Nerja	0.36086858941125	0.0072992700729927	1.79983052905649
830	Cova de les Cendres	0.363109830821915	0.0070992900709929	1.3444286014326
831	Benàmer	0.373902072309524	0.0072992700729927	1
832	Guixeres	0.352731396190737	0.006999300069993	3.78293897854165
833	El Retamar	0.349241390422468	0.0113988601139886	3.36373147826641
834	Falguera	0.370980392150489	0.0062993700629937	1.07154984213412
835	Cova Or	0.380617479045382	0.0076992300769923	2.8421737007983
836	Guixeres	0.357968628831189	0.0107989201079892	3.55790844634175
837	Benàmer	0.358900467967155	0.0088991100889911	1.07586198439822
838	Cova de les Cendres	0.386278186628324	0.0087991200879912	1
839	Guixeres	0.377890706529338	0.0065993400659934	4.06018422061577
840	Los Castillejos	0.3889860209815	0.0047995200479952	2.8958811932616
841	Nerja	0.347619898052588	0.0140985901409859	1.65999491024762
842	Cova Or	0.373554778960823	0.0067993200679932	1.84724259318784
843	Cueva del Toro	0.388879110024547	0.0051994800519948	3.31890593303368
844	Los Castillejos	0.363609825361706	0.0078992100789921	2.36193372162059
845	Cova de les Cendres	0.385634128130984	0.0050994900509949	1
846	Cueva de Chaves	0.392718612773851	0.0066993300669933	2.56269138695673
847	Cova de les Cendres	0.381637841876549	0.0076992300769923	1.37364840274676
848	Cova de les Cendres	0.358229109305457	0.0092990700929907	2.14815870253369
849	Guixeres	0.360496209307491	0.0074992500749925	2.34183290163055
850	Benàmer	0.371184109619959	0.0068993100689931	1.51732853474096
851	Valmayor	0.387055403295987	0.0061993800619938	1.33109915908426
852	Benàmer	0.341255183895474	0.0102989701029897	1.28288412233815
853	Cova de les Cendres	0.371196227518321	0.0088991100889911	1
854	Cova de les Cendres	0.355802523815616	0.0087991200879912	1
855	Benàmer	0.379202219688209	0.0054994500549945	1
856	Nerja	0.375094104663957	0.0087991200879912	3.22327902104705
857	Cova Or	0.367562022918756	0.0076992300769923	1.74434327427298
858	Benàmer	0.368505342124465	0.0058994100589941	1
859	Cova Or	0.372904392443217	0.0055994400559944	1
860	Cova de les Cendres	0.384319943604282	0.0066993300669933	1.196252040416
861	Cova Or	0.386746863215505	0.0052994700529947	1
862	Cueva del Toro	0.373069372376639	0.0057994200579942	3.5606162154302
863	El Retamar	0.349084974909623	0.0084991500849915	3.08307059835643
864	Cova de les Cendres	0.381942857708936	0.0057994200579942	1
865	Cova Or	0.38754834857052	0.0053994600539946	1.13304179383442
866	Cueva del Toro	0.368718083816958	0.0076992300769923	2.85139209253713
867	Falguera	0.375753264219959	0.0062993700629937	1
868	Los Castillejos	0.348810092324278	0.0087991200879912	1.64048972196877
869	Cueva del Toro	0.342373265733011	0.0096990300969903	3.43526460506022
870	Cova de les Cendres	0.353453720279438	0.0095990400959904	1.92022265074774
871	Benàmer	0.355967709909637	0.0087991200879912	1.90059995651245
872	Cova de les Cendres	0.345491570601049	0.0072992700729927	1.50278966128826
873	Cueva de Chaves	0.362239451828618	0.0102989701029897	3.33242114022374
874	Falguera	0.378096266753874	0.0066993300669933	1
875	Benàmer	0.363639105735627	0.0076992300769923	1
876	Valmayor	0.386758453801136	0.0045995400459954	2.95790289498865
877	Benàmer	0.371829397348978	0.0067993200679932	1
878	Cova Or	0.35729694758901	0.0076992300769923	1.31553996587172
879	Cova Or	0.363264940999044	0.007999200079992	1
880	Cova de les Cendres	0.381249604722585	0.0047995200479952	1
881	Valmayor	0.391941852655495	0.0071992800719928	3.39595781441778
882	Benàmer	0.346474744808672	0.0095990400959904	1
883	Falguera	0.343816119662674	0.0096990300969903	1
884	Benàmer	0.387415233365257	0.0051994800519948	1.41388568468392
885	Nerja	0.356833314297028	0.0085991400859914	5.50604976866394
886	Cova Or	0.36961481745827	0.0074992500749925	1
887	Los Castillejos	0.340948946159453	0.0122987701229877	2.52866136698052
888	Benàmer	0.381314711047793	0.0055994400559944	1.96883841557428
889	Cova de les Cendres	0.351668082045538	0.0090990900909909	1.96981875086203
890	Cova Or	0.380000481449039	0.004999500049995	1.07979870541021
891	Cova de les Cendres	0.379989429416296	0.0046995300469953	1.46950451983139
892	Benàmer	0.385430406479063	0.0048995100489951	1.21715010931715
893	Cova de les Cendres	0.343618412603978	0.0097990200979902	1
894	Cueva de Chaves	0.368634682872147	0.0038996100389961	4.00360894879326
895	Benàmer	0.351167902176005	0.0101989801019898	1
896	Los Castillejos	0.371064442436931	0.0082991700829917	2.58122945476323
897	Valmayor	0.369142279704752	0.0092990700929907	3.03776763703674
898	Cova de les Cendres	0.367895507092884	0.0062993700629937	1.44838577555493
899	Cova Or	0.360934088153778	0.0083991600839916	1.28421377204359
900	Cova de les Cendres	0.354385476158439	0.0095990400959904	1
901	Cova de les Cendres	0.378475679384348	0.0055994400559944	1
902	Cova de les Cendres	0.387063266325756	0.0058994100589941	1.0264178449288
903	Cova Or	0.371075959772594	0.0071992800719928	1
904	Benàmer	0.359286118024367	0.0067993200679932	1.52329734770582
905	Benàmer	0.358055261706405	0.0103989601039896	2.0053190770559
906	Benàmer	0.389312674720766	0.0063993600639936	1
907	Benàmer	0.361785690129118	0.0076992300769923	1
908	Cova Or	0.38596703195047	0.0061993800619938	1.04811484031379
909	Cueva del Toro	0.379953859701326	0.0051994800519948	3.34438523219898
910	Cueva de Chaves	0.388167847534454	0.0045995400459954	3.49226088114083
911	Cova Or	0.377542274199237	0.006999300069993	1
912	Los Castillejos	0.352956978702724	0.0076992300769923	2.3876635441184
913	Benàmer	0.374645907431602	0.0058994100589941	1.04922038177028
914	Cova Or	0.387831391083366	0.0047995200479952	1
915	Cueva de Chaves	0.340736866185986	0.0096990300969903	3.21448728106916
916	Benàmer	0.377146298861892	0.0060993900609939	1
917	Cova de les Cendres	0.34234585464698	0.0073992600739926	1.30944896955043
918	Cueva del Toro	0.359317138104903	0.0071992800719928	2.86952914735302
919	El Retamar	0.38688711087229	0.0048995100489951	3.98406813766807
920	Benàmer	0.384456456078257	0.0066993300669933	1.0508314576
921	Guixeres	0.348653655382281	0.0078992100789921	3.62491039533168
922	Cova Or	0.366590574960755	0.0067993200679932	1
923	Cueva de Chaves	0.373491914552759	0.0054994500549945	2.43812792265788
924	Cueva del Toro	0.361461803296656	0.0068993100689931	4.10584717292339
925	Benàmer	0.373521178219668	0.006999300069993	1.58945152861997
926	Guixeres	0.354489717602842	0.0094990500949905	2.14088931955397
927	Valmayor	0.342955669512081	0.0101989801019898	3.14818428406492
928	Cova de les Cendres	0.378645777362132	0.0055994400559944	1
929	Benàmer	0.364180931310643	0.0083991600839916	2.26170926371589
930	Cova de les Cendres	0.34406086894827	0.0107989201079892	1.02899095602334
931	Nerja	0.360476803522513	0.0077992200779922	2.65634086046368
932	Guixeres	0.375841261557227	0.0063993600639936	4.67719946935773
933	Cova Or	0.39029015587674	0.0054994500549945	1
934	Benàmer	0.357906807959715	0.0081991800819918	1.5270779872872
935	Benàmer	0.354411095882638	0.0107989201079892	1
936	Benàmer	0.360749578218997	0.0086991300869913	1
937	Cova de les Cendres	0.343066476132271	0.0125987401259874	1.92341370554641
938	Cova de les Cendres	0.359333847230193	0.008999100089991	1.01255938271061
939	Cova de les Cendres	0.383295109407428	0.0040995900409959	1
940	Valmayor	0.376770674258315	0.0063993600639936	3.573634320274
941	Nerja	0.363201753775703	0.0084991500849915	3.00817924499512
942	Nerja	0.360691223533969	0.0082991700829917	1.59050194265321
943	Cueva del Toro	0.343991457664434	0.0096990300969903	2.49623513268307
944	Benàmer	0.386567452637956	0.0066993300669933	2.01683891061693
945	Benàmer	0.357967614048071	0.0091990800919908	1
946	Benàmer	0.346025145719352	0.0105989401059894	1
947	Benàmer	0.351393481389508	0.0083991600839916	1
948	Benàmer	0.389445361687905	0.0054994500549945	1.93269776180387
949	Benàmer	0.347841893163501	0.0103989601039896	1.47861556813121
950	Cueva de Chaves	0.351761512108085	0.0111988801119888	4.78205160655082
951	El Retamar	0.343289961716529	0.0103989601039896	4.06411288142205
952	Cova de les Cendres	0.393136936656833	0.0072992700729927	1
953	Benàmer	0.378192889596833	0.007999200079992	1.85503849480301
954	Cova de les Cendres	0.344393449430967	0.0100989901009899	1
955	Cova de les Cendres	0.387568722276217	0.0054994500549945	1.07747541662306
956	El Retamar	0.36918872147917	0.0080991900809919	3.9282080504857
957	Cova de les Cendres	0.369020646112662	0.0072992700729927	1
958	Benàmer	0.345492333413781	0.0102989701029897	1
959	Cova de les Cendres	0.357844448283788	0.0081991800819918	1.05178437242284
960	Benàmer	0.357591594041165	0.0105989401059894	1
961	Cova de les Cendres	0.350777650865257	0.0063993600639936	1.73187161281705
962	Cova Or	0.366208947886337	0.0077992200779922	1.1253779255785
963	Falguera	0.372296764769733	0.0068993100689931	1
964	Los Castillejos	0.366430584342449	0.0076992300769923	1.68037615627051
965	Cova de les Cendres	0.345177341093929	0.0105989401059894	1.90286295302212
966	Falguera	0.349408814124352	0.0126987301269873	4.39792762177065
967	Cova de les Cendres	0.382715553081845	0.0045995400459954	1
968	Nerja	0.348571225402301	0.0146985301469853	3.91707283020019
969	Cova de les Cendres	0.358747980129802	0.0083991600839916	1.25178910326213
970	Cova Or	0.361526109332682	0.0068993100689931	1.33442809944972
971	Cueva de Chaves	0.361020904612667	0.0098990100989901	5.00162760013714
972	Cova de les Cendres	0.382640298541488	0.0047995200479952	1
973	Cova de les Cendres	0.364000609409457	0.007999200079992	1.88114999700338
974	Cueva de Chaves	0.39160623517692	0.0046995300469953	4.13455461177975
975	Guixeres	0.36975199164333	0.0064993500649935	2.23963142629713
976	Cova de les Cendres	0.353883974950273	0.0075992400759924	1.42511887196451
977	Nerja	0.36859355998772	0.0083991600839916	4.98335641307757
978	Cova de les Cendres	0.391687120557955	0.0060993900609939	1
979	Valmayor	0.3768760737578	0.0082991700829917	2.80236690865829
980	Valmayor	0.358711772318317	0.0085991400859914	4.12669275153428
981	Cova de les Cendres	0.391499585254604	0.005999400059994	1.60044616134837
982	Falguera	0.380503014218829	0.0050994900509949	1
983	Cova de les Cendres	0.38007640386135	0.0043995600439956	1
984	Falguera	0.36899252978954	0.0094990500949905	1.92688936274499
985	Falguera	0.345200220226177	0.0118988101189881	1.04370836727321
986	Cova Or	0.351915807380455	0.0092990700929907	1
987	Nerja	0.36943862868421	0.0094990500949905	4.17760294437408
988	El Retamar	0.378648707324269	0.0060993900609939	5.19474943455309
989	Falguera	0.349265059148712	0.0088991100889911	1
990	Cova Or	0.362163299329424	0.0071992800719928	1
991	Cueva de Chaves	0.361922312826657	0.0060993900609939	3.87505291199312
992	Nerja	0.37597784968	0.0052994700529947	5.18918969020248
993	Cova de les Cendres	0.343315016067048	0.0115988401159884	1.76856038291007
994	Cova de les Cendres	0.371274570739448	0.0067993200679932	1.65125586573035
995	Cova de les Cendres	0.388908038349823	0.0062993700629937	1
996	Benàmer	0.37389296894457	0.0062993700629937	1.42857484843582
997	Falguera	0.385742098767502	0.0048995100489951	1
998	Falguera	0.345612157121825	0.0088991100889911	1
999	Falguera	0.350030987038466	0.008999100089991	1
1000	Cova de les Cendres	0.38693948890139	0.0047995200479952	1.37409150972962
