# Supplementary material for: The spread of agriculture in Iberia through Approximate Bayesian Computation and Neolithic projectile tools
Source: PLoS One. 2021 Dec 28;16(12):e0261813. doi: 10.1371/journal.pone.0261813 (PMC8714124; doi:10.1371/journal.pone.0261813)
Supplement: S2 File. Reproducibility — It includes a readme file with further indications. (ZIP) [file pone.0261813.s002.zip › S2_File/Data/P4_double.csv]

	Origin1	Origin2	Ms	Mp	r
1	Cova de les Cendres	Benàmer	0.372355600644358	0.0070992900709929	0.926958400223339
2	Falguera	Cova Or	0.353295264825063	0.0098990100989901	1.00749829421629
3	Los Castillejos	Guixeres	0.37475505144186	0.0064993500649935	3.07083146379604
4	Falguera	Barranquet	0.348951407632752	0.0097990200979902	1.00506833222755
5	Benàmer	El Retamar	0.380902087744514	0.0078992100789921	0.900322766760526
6	Benàmer	El Retamar	0.348142789540523	0.0106989301069893	4.32494516500878
7	Barranquet	Cova de les Cendres	0.369305133080694	0.0056994300569943	0.905092815226094
8	Cova Or	Benàmer	0.349735379816671	0.0081991800819918	0.939701368767961
9	Valmayor	Cueva de Chaves	0.364085576916315	0.0074992500749925	3.54250898233626
10	Barranquet	Benàmer	0.360714954573654	0.0071992800719928	1.17427403882083
11	Nerja	Cova de les Cendres	0.347140762515197	0.0108989101089891	0.934375667669889
12	Cova de les Cendres	Benàmer	0.367945016190706	0.0037996200379962	1.25305237943993
13	Cova de les Cendres	Los Castillejos	0.361983530766683	0.0103989601039896	1.43465562613662
14	Cova de les Cendres	Los Castillejos	0.361740661302668	0.0120987901209879	1.57974227191017
15	Barranquet	Falguera	0.352220489470543	0.0080991900809919	0.992259511057695
16	Cueva del Toro	Benàmer	0.353771742263546	0.0067993200679932	1.12857256550562
17	Cova de les Cendres	Cova Or	0.361592519669586	0.0078992100789921	0.883541630919131
18	Benàmer	Cova de les Cendres	0.363266233213893	0.0074992500749925	0.818002281456606
19	Nerja	Cova de les Cendres	0.357970274884268	0.0098990100989901	1.69832324185529
20	Barranquet	Benàmer	0.359916792586019	0.0073992600739926	0.764551925669364
21	Barranquet	Falguera	0.360136306125175	0.0083991600839916	0.902450196944029
22	Benàmer	Barranquet	0.351832840808649	0.0115988401159884	1.22343247798914
23	Barranquet	Cova de les Cendres	0.377223754839051	0.0055994400559944	0.994133068228953
24	Cueva del Toro	Cueva de Chaves	0.376543834532001	0.0072992700729927	3.22611215132438
25	Guixeres	Cueva del Toro	0.352275596294416	0.0102989701029897	3.27374046924571
26	Mas d’Is	El Retamar	0.378763859898457	0.007999200079992	3.87139560798153
27	Cueva del Toro	Cova Or	0.357610416568844	0.0076992300769923	1.02688401960263
28	Benàmer	Cova de les Cendres	0.359988067443128	0.0085991400859914	1.0577134931512
29	Benàmer	Valmayor	0.357487180730501	0.0083991600839916	1.79480277116276
30	Guixeres	Valmayor	0.363183341327079	0.0066993300669933	4.32314552947161
31	Falguera	Barranquet	0.377882129333983	0.0057994200579942	1.14402682791519
32	Cueva del Toro	Cueva de Chaves	0.380860287765131	0.0066993300669933	4.26645802866429
33	Benàmer	Cova de les Cendres	0.366819993516917	0.006999300069993	0.917214528499841
34	Cova Or	Benàmer	0.367144547889472	0.0094990500949905	1.02803230507955
35	Guixeres	Valmayor	0.353268849558771	0.0077992200779922	4.56233143933649
36	Cova de les Cendres	Barranquet	0.368517948625226	0.0070992900709929	1.39205248795259
37	Valmayor	Mas d’Is	0.348903556382649	0.008999100089991	1.07950359853006
38	Falguera	El Retamar	0.359246795656346	0.0098990100989901	4.82778922578488
39	Cova de les Cendres	Benàmer	0.366868021794834	0.0065993400659934	1.00047917298601
40	Benàmer	Falguera	0.365729849093413	0.0074992500749925	1.04149421730185
41	Nerja	Benàmer	0.371973201766197	0.0074992500749925	0.905293406510907
42	Los Castillejos	Benàmer	0.380467160984607	0.005999400059994	1.23147767123633
43	El Retamar	Los Castillejos	0.372881440660201	0.0076992300769923	2.8417865410499
44	Barranquet	Cova Or	0.379048854550343	0.0052994700529947	0.906786782718642
45	Barranquet	Cova de les Cendres	0.381211026678219	0.0061993800619938	0.984068371084311
46	Cova de les Cendres	Falguera	0.371975835717289	0.0064993500649935	0.897996649972236
47	Guixeres	Valmayor	0.365484999407629	0.0112988701129887	4.81415008860041
48	Cova de les Cendres	Falguera	0.372472434355097	0.0063993600639936	0.943016134907467
49	Cova Or	Los Castillejos	0.375533257470858	0.0080991900809919	0.846682677612342
50	Cova de les Cendres	Cova Or	0.360084467663905	0.0074992500749925	1.76962932675919
51	Benàmer	Cova de les Cendres	0.374844816635086	0.0064993500649935	1.02987275684021
52	Benàmer	Barranquet	0.373592150558112	0.0067993200679932	1.26683682265994
53	Cova Or	Barranquet	0.351440673723818	0.0091990800919908	0.857998993303845
54	Cueva del Toro	Valmayor	0.374013815415534	0.0085991400859914	1.21520435622375
55	Falguera	Nerja	0.366362903310742	0.0091990800919908	1.03842197537471
56	Barranquet	Benàmer	0.374395194757872	0.0065993400659934	1.14954061794153
57	Barranquet	Benàmer	0.34995148343555	0.0101989801019898	1.08271407953226
58	Benàmer	Guixeres	0.362896770220348	0.0105989401059894	1.91599405377334
59	Barranquet	Cova de les Cendres	0.364562110696451	0.0057994200579942	0.998897861789408
60	Los Castillejos	Benàmer	0.361389817137772	0.0097990200979902	1.05871014786356
61	Cova de les Cendres	Cova Or	0.36213099782412	0.0033996600339966	1.59350226306598
62	El Retamar	Valmayor	0.355318343155603	0.0077992200779922	4.36373493743284
63	Cueva del Toro	Cueva de Chaves	0.353872698843629	0.0121987801219878	0.845268899223121
64	Barranquet	Cova de les Cendres	0.381923232206156	0.0056994300569943	0.980187264705712
65	El Retamar	Cova de les Cendres	0.36747795618685	0.0083991600839916	3.24802201873529
66	Mas d’Is	Benàmer	0.370193814345016	0.0060993900609939	1.11963398544542
67	Guixeres	Cueva de Chaves	0.379047822909897	0.0090990900909909	3.17744266216071
68	Falguera	Cova de les Cendres	0.34747826396565	0.006999300069993	0.962747476144371
69	Mas d’Is	Guixeres	0.360708975913158	0.0080991900809919	3.81560303339604
70	Cueva del Toro	Cova Or	0.377769047774941	0.0067993200679932	1.19330320586327
71	Barranquet	Cova Or	0.364587816104854	0.0077992200779922	1.06230521710441
72	Valmayor	Cueva de Chaves	0.377932321119398	0.0053994600539946	3.53967501961131
73	Mas d’Is	Cueva de Chaves	0.363081148838776	0.0081991800819918	0.90072720613562
74	Cova Or	Barranquet	0.348321861394531	0.008999100089991	1.08417304524222
75	Cova Or	Barranquet	0.37356177940131	0.0046995300469953	1.00554785386266
76	Cova de les Cendres	Falguera	0.370077252352576	0.0073992600739926	0.932212957747141
77	Nerja	Cova de les Cendres	0.353250723412563	0.0134986501349865	1.0086841286011
78	Benàmer	Cueva del Toro	0.349774202201048	0.0103989601039896	1.08442623609566
79	Barranquet	Benàmer	0.380628087829911	0.005999400059994	0.986080740070376
80	Cova Or	Barranquet	0.351487568133291	0.0090990900909909	0.798237413080709
81	Barranquet	Benàmer	0.370573624071971	0.0077992200779922	0.9142868037238
82	Nerja	Los Castillejos	0.360045095803521	0.0051994800519948	3.24161511023268
83	Barranquet	Falguera	0.355562865945958	0.0103989601039896	0.965074598693532
84	Barranquet	Benàmer	0.374812938401619	0.0044995500449955	1.00019002263088
85	Nerja	Benàmer	0.351315248219075	0.0144985501449855	1.92420397058996
86	Falguera	Barranquet	0.371982560155827	0.0072992700729927	0.910015208768651
87	Cova de les Cendres	Cova Or	0.347544152559566	0.0100989901009899	0.872685200794797
88	Cova de les Cendres	Cova Or	0.360627531455852	0.0072992700729927	1.41414233694666
89	Nerja	Benàmer	0.351374438146412	0.0091990800919908	1.74008283085758
90	Benàmer	Falguera	0.352305838750773	0.0096990300969903	0.893243172413305
91	Benàmer	Cova de les Cendres	0.348809488415058	0.0103989601039896	1.4993230493309
92	Nerja	Cova Or	0.377209459406052	0.0074992500749925	3.49589436642114
93	Los Castillejos	Cova de les Cendres	0.348006511716482	0.0087991200879912	1.00266035261149
94	Barranquet	Cova de les Cendres	0.352727877020899	0.0083991600839916	1.07960699118441
95	Valmayor	Barranquet	0.370802423372011	0.0082991700829917	3.44338619678794
96	Benàmer	Barranquet	0.379919648954781	0.0052994700529947	1.11217665654376
97	Mas d’Is	Cova de les Cendres	0.365689637133749	0.007999200079992	1.18538102406073
98	Falguera	Barranquet	0.375558944198496	0.0054994500549945	1.00152901997298
99	Cova de les Cendres	Nerja	0.352647146240166	0.0118988101189881	0.851909019085267
100	Cova de les Cendres	Falguera	0.368520378869939	0.0073992600739926	0.979639678854131
101	Falguera	Barranquet	0.354780618834171	0.0106989301069893	0.87087976980952
102	El Retamar	Los Castillejos	0.349868718334097	0.007999200079992	4.24147543059929
103	Barranquet	Falguera	0.366539639876177	0.0085991400859914	0.843395538986893
104	Falguera	Benàmer	0.362033863898795	0.0090990900909909	1.73337391638299
105	Nerja	Benàmer	0.358133817919476	0.0071992800719928	1.80133459021627
106	Cova de les Cendres	Cova Or	0.37162755245276	0.006999300069993	1.46421685846159
107	Nerja	Falguera	0.377191986023918	0.0076992300769923	0.933735437427614
108	Barranquet	Falguera	0.354958638064684	0.007999200079992	1.30936068273103
109	Mas d’Is	Guixeres	0.349302397534265	0.0084991500849915	0.950946131661898
110	Cova Or	Benàmer	0.3783398556621	0.0046995300469953	1.07901419533774
111	Barranquet	Benàmer	0.369499299112525	0.0067993200679932	1.15038506338398
112	Cova de les Cendres	Barranquet	0.373594839398244	0.0066993300669933	2.58569846131102
113	Falguera	Cova de les Cendres	0.359759094391002	0.0080991900809919	1.03269579093526
114	Nerja	Cova de les Cendres	0.347290105500115	0.0077992200779922	3.28986751335539
115	Falguera	Cova de les Cendres	0.357591441491473	0.0085991400859914	0.961400975121907
116	Barranquet	Cova de les Cendres	0.376613355467185	0.0053994600539946	1.28606199708144
117	Mas d’Is	Valmayor	0.350236794188104	0.0087991200879912	0.910065283405625
118	Barranquet	Cova de les Cendres	0.350069746148593	0.0080991900809919	1.12050062092805
119	Nerja	Cova de les Cendres	0.371337181421361	0.0123987601239876	1.06970016251031
120	Mas d’Is	Guixeres	0.35168582588339	0.0091990800919908	1.01180808016736
121	Cova de les Cendres	Nerja	0.375064112222641	0.0098990100989901	0.800527690728918
122	Cova de les Cendres	Falguera	0.354853313703942	0.0092990700929907	1.018709307389
123	Barranquet	Cova de les Cendres	0.368727309105534	0.0057994200579942	0.908312147690161
124	Cueva de Chaves	El Retamar	0.349809570145722	0.00999900009999	4.08776909436293
125	Mas d’Is	Valmayor	0.35320074476872	0.0051994800519948	0.900106950286306
126	Cova de les Cendres	Nerja	0.369646888681777	0.0130986901309869	1.24669892013153
127	Cova de les Cendres	Barranquet	0.359284768791397	0.0103989601039896	1.57014623423422
128	Los Castillejos	Benàmer	0.359588594069437	0.0107989201079892	0.992523536503344
129	Benàmer	Barranquet	0.367295739211665	0.0077992200779922	0.986756211854352
130	Barranquet	Benàmer	0.356908734786155	0.0083991600839916	0.79462866562029
131	Falguera	Cova de les Cendres	0.363425983034399	0.0086991300869913	0.845879382254548
132	Cova de les Cendres	Barranquet	0.379799794967193	0.0046995300469953	1.31574583658509
133	Cova de les Cendres	Barranquet	0.363617430415709	0.0061993800619938	1.36466253260447
134	Cova de les Cendres	Barranquet	0.37203841798489	0.0077992200779922	0.972341670213657
135	Cueva del Toro	Valmayor	0.380165421749359	0.0063993600639936	3.85369868349963
136	Nerja	Cova de les Cendres	0.355412168857983	0.0076992300769923	2.8773124924911
137	El Retamar	Cova de les Cendres	0.379427683036703	0.0082991700829917	3.87194345859377
138	Nerja	Cova de les Cendres	0.354878577899468	0.0070992900709929	1.81924005750418
139	Los Castillejos	Cova de les Cendres	0.365212030444885	0.0082991700829917	0.933692413608033
140	Cova de les Cendres	Guixeres	0.374767581311247	0.0085991400859914	2.5594079285941
141	Falguera	Barranquet	0.357636278927965	0.0105989401059894	0.889371907630665
142	Cova de les Cendres	Cueva del Toro	0.350730863941708	0.010998900109989	0.794290813563099
143	Cova de les Cendres	Nerja	0.372731286834345	0.0148985101489851	1.00492504154211
144	Falguera	Barranquet	0.366641405438697	0.0055994400559944	0.94964097704292
145	Valmayor	Barranquet	0.37087773639568	0.0075992400759924	3.75983386473483
146	Cueva del Toro	Cova Or	0.353022602206108	0.0094990500949905	1.14162639944725
147	Mas d’Is	Guixeres	0.350017454230767	0.0084991500849915	3.91481895224616
148	Cova de les Cendres	Nerja	0.35447394995826	0.0096990300969903	1.12444573293327
149	Falguera	Barranquet	0.376304730771133	0.0061993800619938	0.981971928331902
150	Benàmer	Cova Or	0.352234452938071	0.0106989301069893	0.854876495814756
151	Cueva de Chaves	El Retamar	0.36943584436311	0.0071992800719928	4.16152612541495
152	Barranquet	Benàmer	0.367542217643647	0.0078992100789921	1.22391633193502
153	Barranquet	Falguera	0.353467081227974	0.008999100089991	1.09691191091423
154	Los Castillejos	Guixeres	0.356935630521854	0.0057994200579942	3.14294772352624
155	Falguera	Cova de les Cendres	0.379958397031645	0.0062993700629937	0.944572696081086
156	Falguera	Cova de les Cendres	0.364783210445568	0.007999200079992	0.795106878763584
157	Nerja	Falguera	0.38185014884418	0.0073992600739926	1.33148036670381
158	Cova de les Cendres	Nerja	0.360838596969771	0.0144985501449855	0.916931261786802
159	El Retamar	Falguera	0.35583327053327	0.0101989801019898	1.33893852140478
160	Mas d’Is	Cova de les Cendres	0.349347502194393	0.0094990500949905	1.18494107090726
161	Benàmer	Valmayor	0.359871398243424	0.0057994200579942	2.498055313788
162	Benàmer	Cova de les Cendres	0.357167644109455	0.0085991400859914	1.15814924718424
163	Falguera	Barranquet	0.357195042474604	0.0095990400959904	1.008139172887
164	Falguera	El Retamar	0.381921419473938	0.0062993700629937	3.17329363406005
165	Mas d’Is	Guixeres	0.353170944911626	0.0102989701029897	0.955321856576276
166	Benàmer	Cova de les Cendres	0.375906928415355	0.0061993800619938	1.09007729735941
167	Falguera	Nerja	0.356914220186686	0.0106989301069893	1.00058969336839
168	Cova Or	Los Castillejos	0.358390193741091	0.0138986101389861	1.55065440935748
169	Guixeres	Valmayor	0.379834393471385	0.0067993200679932	4.26136511155978
170	Benàmer	Falguera	0.364083414477339	0.0095990400959904	0.995100336890724
171	Barranquet	Benàmer	0.373507382262039	0.0072992700729927	0.948260875287466
172	Cova de les Cendres	Guixeres	0.355351412388141	0.0085991400859914	2.16304464221312
173	Cova de les Cendres	Barranquet	0.373549767281985	0.007999200079992	1.00111829256722
174	Cueva del Toro	Benàmer	0.381163277544851	0.007999200079992	1.17182127102383
175	Benàmer	Cova de les Cendres	0.358682152204858	0.007999200079992	1.02821882075843
176	Cova de les Cendres	Nerja	0.381357350577945	0.0082991700829917	0.977937271514217
177	Cova de les Cendres	Benàmer	0.350360639752391	0.0056994300569943	1.0671595526628
178	Nerja	Falguera	0.370392952627821	0.0116988301169883	1.01988340873934
179	Cueva de Chaves	Barranquet	0.362213101412242	0.0075992400759924	0.980159900592628
180	Guixeres	Barranquet	0.353780851133696	0.0093990600939906	3.33834697677472
181	Mas d’Is	El Retamar	0.353391224690102	0.0103989601039896	4.4847131927012
182	Cova de les Cendres	Barranquet	0.352204848043444	0.0078992100789921	0.891072773376577
183	Guixeres	Cova de les Cendres	0.372842811336468	0.006999300069993	1.94526562008344
184	Falguera	Barranquet	0.377244483334279	0.0046995300469953	0.953362576895873
185	Los Castillejos	Benàmer	0.354091729231588	0.006999300069993	0.894441335422829
186	Cueva del Toro	Falguera	0.34938084683958	0.0100989901009899	0.940976777694111
187	Barranquet	Cova de les Cendres	0.380280257483644	0.0070992900709929	1.03764624536558
188	Benàmer	Los Castillejos	0.376750879630378	0.0038996100389961	0.881259443538754
189	Benàmer	Cova de les Cendres	0.375512204264441	0.0060993900609939	1.0804210722356
190	Barranquet	Benàmer	0.362747311780227	0.005999400059994	0.998703353730619
191	Guixeres	Cueva de Chaves	0.354388446494636	0.0097990200979902	3.08981190484352
192	Barranquet	Cova de les Cendres	0.34964855930436	0.008999100089991	0.844439074502449
193	Benàmer	Los Castillejos	0.349244021231497	0.0104989501049895	0.860475498449368
194	Falguera	Los Castillejos	0.377558966462673	0.0066993300669933	0.914537664775041
195	Guixeres	Los Castillejos	0.353855306131188	0.0155984401559844	2.36466959345579
196	Barranquet	Benàmer	0.349519417813461	0.0082991700829917	1.05819192573599
197	Benàmer	Cova de les Cendres	0.356164911644231	0.0082991700829917	0.923568204615549
198	Benàmer	Cova de les Cendres	0.35083328046743	0.00999900009999	1.3604641211728
199	Falguera	Los Castillejos	0.348799670688331	0.0098990100989901	1.05592451068716
200	Barranquet	Falguera	0.352883148174329	0.0096990300969903	1.02231511095647
201	Los Castillejos	Falguera	0.365959974268339	0.0090990900909909	1.00465091474433
202	Cueva del Toro	Cueva de Chaves	0.363601883958422	0.0123987601239876	0.90468426848791
203	Benàmer	Cova de les Cendres	0.361183729986827	0.0075992400759924	1.15936772407167
204	Barranquet	Benàmer	0.351112875880828	0.0094990500949905	1.13033330909178
205	El Retamar	Los Castillejos	0.375913012795832	0.0034996500349965	2.90238736136055
206	Benàmer	Cova de les Cendres	0.376297541772136	0.0054994500549945	1.24677865924374
207	Benàmer	Falguera	0.3605606930372	0.0074992500749925	1.08688621713989
208	Cova Or	Los Castillejos	0.354141809811646	0.0128987101289871	1.36659565162716
209	Los Castillejos	Benàmer	0.358138534027268	0.0090990900909909	0.91539521462542
210	Cova de les Cendres	Falguera	0.38088716608336	0.004999500049995	0.85514538133185
211	Cova Or	Barranquet	0.349773854609203	0.0087991200879912	1.00523994205747
212	Falguera	Barranquet	0.360336573142852	0.0065993400659934	1.24080984935925
213	Nerja	Cueva del Toro	0.350477554710513	0.007999200079992	2.28206463660069
214	Cova de les Cendres	Nerja	0.361481843352902	0.0085991400859914	1.11680273205502
215	Barranquet	Benàmer	0.356002780904715	0.0088991100889911	1.22557316980837
216	Benàmer	Valmayor	0.356742050717378	0.0048995100489951	2.18027843996698
217	Cova Or	Barranquet	0.366096138150647	0.0072992700729927	0.849707631586211
218	Cova de les Cendres	Nerja	0.359955490226696	0.008999100089991	0.962661272073642
219	Falguera	Cova de les Cendres	0.362379741891649	0.0085991400859914	0.984276166522971
220	Cova Or	Los Castillejos	0.381839913445007	0.0072992700729927	0.86589996918728
221	Falguera	El Retamar	0.380836992916969	0.0073992600739926	4.9575441117622
222	Cueva de Chaves	Cova de les Cendres	0.379012036468309	0.0095990400959904	3.08682116661347
223	Cova Or	Los Castillejos	0.360559706567908	0.0121987801219878	1.04109946775518
224	El Retamar	Cueva del Toro	0.371915209456483	0.0070992900709929	3.69541569200734
225	Benàmer	Cova Or	0.361948807253992	0.0065993400659934	0.937610968903144
226	Guixeres	Cova Or	0.379447861683991	0.006999300069993	1.29872522029034
227	Benàmer	Falguera	0.376042262482988	0.0057994200579942	0.981310920019421
228	Cova de les Cendres	Los Castillejos	0.359422803210949	0.0127987201279872	1.68630427828621
229	Cova de les Cendres	Nerja	0.357368647123216	0.0135986401359864	0.944661784071636
230	Cova de les Cendres	Benàmer	0.358464779082879	0.0085991400859914	0.890855058220363
231	Nerja	Benàmer	0.369669745905174	0.0127987201279872	0.860258172498827
232	Cova de les Cendres	Nerja	0.375971811710293	0.0134986501349865	0.769592205806286
233	El Retamar	Valmayor	0.370771779635448	0.0056994300569943	4.54409122713416
234	Cova de les Cendres	Nerja	0.362353223251762	0.0076992300769923	1.13531814186778
235	El Retamar	Cueva del Toro	0.355013825247031	0.0098990100989901	4.52064214137379
236	Benàmer	Cova de les Cendres	0.365846704697059	0.005999400059994	1.08893461803494
237	Cova de les Cendres	Nerja	0.360244118702451	0.0085991400859914	0.867635421896728
238	Barranquet	Benàmer	0.360831896742819	0.0068993100689931	1.13161091085825
239	El Retamar	Benàmer	0.362941978140153	0.0071992800719928	3.48379320208773
240	Cova Or	Benàmer	0.3772003704437	0.0066993300669933	0.891669667481343
241	Cueva de Chaves	Cueva del Toro	0.348282693543575	0.0108989101089891	2.27601439450058
242	Nerja	Benàmer	0.348429563001192	0.0153984601539846	0.875923353807165
243	Nerja	El Retamar	0.366094350703448	0.0078992100789921	3.88819778568128
244	Benàmer	Nerja	0.368198528606613	0.007999200079992	0.992248712130897
245	Cova de les Cendres	El Retamar	0.370852204550333	0.0094990500949905	4.24029602515377
246	Barranquet	Cova de les Cendres	0.362643036907105	0.008999100089991	1.0695401647735
247	Barranquet	Cova de les Cendres	0.351540633195203	0.0134986501349865	1.14655918333042
248	Falguera	Barranquet	0.349246781996861	0.0078992100789921	0.836658855036649
249	Cova Or	Benàmer	0.352132686567029	0.0084991500849915	1.15424458157302
250	Guixeres	Cueva del Toro	0.364610930979777	0.0080991900809919	0.886362237043094
251	Barranquet	Benàmer	0.373837339346575	0.004999500049995	1.0189472770534
252	Guixeres	Valmayor	0.367979829177989	0.0045995400459954	5.11908032796136
253	Nerja	Cova de les Cendres	0.371903718701753	0.0094990500949905	1.03442529424605
254	Cueva del Toro	Valmayor	0.369437637395	0.0124987501249875	0.928915569059938
255	El Retamar	Cova de les Cendres	0.362348403756516	0.0094990500949905	1.0616829306481
256	Cueva de Chaves	Cova Or	0.353251749976516	0.0106989301069893	5.07489251107222
257	Cueva del Toro	Cova Or	0.360931343075097	0.0090990900909909	1.00044009469949
258	Falguera	Cova de les Cendres	0.351333322004961	0.0098990100989901	0.801537441939536
259	Benàmer	Cova Or	0.362270067832077	0.0092990700929907	0.942375022803738
260	Benàmer	Valmayor	0.350985134050543	0.006999300069993	1.91467785242543
261	Falguera	Barranquet	0.372063583573901	0.0078992100789921	1.02096043918613
262	Cova de les Cendres	Cova Or	0.379663734169202	0.004999500049995	1.17296623374877
263	Falguera	Nerja	0.366129778387802	0.0051994800519948	0.975021639812092
264	Cueva del Toro	Benàmer	0.348903041402675	0.0076992300769923	1.19575023077911
265	Cova Or	Benàmer	0.348030775806585	0.0097990200979902	1.08849555634907
266	Cova Or	Barranquet	0.378806453754056	0.0064993500649935	0.944451515550545
267	Barranquet	Cova de les Cendres	0.361106196066377	0.0072992700729927	1.45521324880448
268	Barranquet	Cova de les Cendres	0.373939235477432	0.0077992200779922	0.958203670371934
269	Cova de les Cendres	Benàmer	0.360421913831025	0.0082991700829917	0.922619013484387
270	Cueva de Chaves	El Retamar	0.377546370581017	0.0073992600739926	4.58438883360316
271	Nerja	Barranquet	0.354248103713506	0.0143985601439856	0.955577099372457
272	Los Castillejos	Falguera	0.37454995081882	0.0113988601139886	0.961309018999022
273	Mas d’Is	Cova Or	0.376925619830317	0.0058994100589941	1.06986782404531
274	Cova de les Cendres	Barranquet	0.372661122145207	0.0083991600839916	0.974074669824013
275	Benàmer	Cueva del Toro	0.348663538678788	0.0051994800519948	0.912349194696294
276	Cova Or	Cova de les Cendres	0.369773879745579	0.0082991700829917	0.963236754399953
277	Cueva de Chaves	Los Castillejos	0.350285401075735	0.0144985501449855	0.988454748651239
278	Cova Or	Benàmer	0.372864502151753	0.0078992100789921	1.19821191385726
279	Falguera	Barranquet	0.34898363684377	0.0103989601039896	1.01029272356459
280	Falguera	Los Castillejos	0.349191860624959	0.0048995100489951	1.0042856417059
281	Guixeres	Los Castillejos	0.368233432882016	0.0087991200879912	2.29918754332656
282	Barranquet	Benàmer	0.358927445827837	0.007999200079992	0.75178736376262
283	Falguera	Barranquet	0.379614298209077	0.0053994600539946	1.13593905387229
284	Falguera	Los Castillejos	0.366837561016879	0.0123987601239876	0.945244900075324
285	Cova de les Cendres	Barranquet	0.347372768353844	0.0093990600939906	0.877983976604901
286	Barranquet	Cova de les Cendres	0.37233196673585	0.0051994800519948	0.998198854049687
287	Barranquet	Cova de les Cendres	0.349975367507506	0.0076992300769923	0.826377351069784
288	Valmayor	Los Castillejos	0.361824727114613	0.0103989601039896	0.996804019582364
289	Benàmer	Cova de les Cendres	0.380116492304259	0.0070992900709929	1.06072695722748
290	Nerja	Cova de les Cendres	0.363385524773846	0.0080991900809919	3.48367608927491
291	Valmayor	Los Castillejos	0.368304871125377	0.0091990800919908	1.10888095609041
292	Benàmer	Cova de les Cendres	0.356549139592481	0.0111988801119888	1.08648862759156
293	Cueva del Toro	Los Castillejos	0.370310685364591	0.0053994600539946	1.93084109028699
294	Barranquet	Falguera	0.359234723116841	0.0084991500849915	0.878013504369403
295	Barranquet	Cova de les Cendres	0.356850410083163	0.0070992900709929	0.997694206056346
296	Cova Or	Benàmer	0.368817766596739	0.0064993500649935	1.06300342758484
297	Guixeres	Cova de les Cendres	0.374909882997828	0.0054994500549945	1.95222503518217
298	Cueva del Toro	Cova Or	0.35624474146685	0.0091990800919908	1.1123525370903
299	Cueva del Toro	Cova Or	0.3756543742392	0.0065993400659934	0.879045783289321
300	Benàmer	Cueva del Toro	0.363507314465716	0.005999400059994	0.975149166477499
301	Nerja	Barranquet	0.355700721809653	0.0111988801119888	1.07819366827327
302	Cueva del Toro	Cueva de Chaves	0.354272387648696	0.0057994200579942	1.1464606829009
303	Barranquet	Benàmer	0.351298527705947	0.0070992900709929	0.922796527629635
304	Cueva del Toro	Cova de les Cendres	0.374785959463993	0.0068993100689931	1.029686173047
305	Cova de les Cendres	Benàmer	0.360427259984098	0.0082991700829917	1.02536823779019
306	Barranquet	Cova de les Cendres	0.36525627992083	0.0057994200579942	1.56865058252877
307	Benàmer	Falguera	0.368921081847453	0.0073992600739926	1.22005375376992
308	Falguera	Barranquet	0.380875060422015	0.0038996100389961	1.1246090603379
309	El Retamar	Valmayor	0.351565267576591	0.0076992300769923	4.32404574064599
310	Benàmer	Cova de les Cendres	0.366037407219424	0.0082991700829917	0.988620050267317
311	Cova de les Cendres	Cueva del Toro	0.359271636946581	0.0082991700829917	0.901664613590039
312	Cova de les Cendres	Nerja	0.352517129533461	0.0083991600839916	1.01459060657857
313	Falguera	Los Castillejos	0.372056068088277	0.0082991700829917	0.941412387878976
314	Nerja	El Retamar	0.34960008191318	0.010998900109989	3.31087017828201
315	Benàmer	Cueva del Toro	0.359409539831113	0.0064993500649935	1.10068168707659
316	Cova Or	Benàmer	0.348415297334672	0.0097990200979902	0.877081219481046
317	Cova Or	Barranquet	0.363124140985997	0.0078992100789921	0.965149481921878
318	Falguera	Barranquet	0.373126929389401	0.0055994400559944	0.913866620823679
319	Barranquet	Benàmer	0.349293907606447	0.0098990100989901	0.947874595307141
320	Benàmer	Cova de les Cendres	0.374033748496321	0.0076992300769923	1.15481902922813
321	Benàmer	Cova de les Cendres	0.354849813011286	0.008999100089991	0.949332972055686
322	Barranquet	Cova de les Cendres	0.379654062382238	0.0052994700529947	1.03434565935026
323	Guixeres	Mas d’Is	0.357511649922594	0.0077992200779922	0.804612293788268
324	Cova de les Cendres	Cueva de Chaves	0.367182547681863	0.0085991400859914	2.33371100362317
325	Benàmer	Falguera	0.369884012672466	0.0053994600539946	0.867564141879047
326	Cova de les Cendres	Nerja	0.379988557605882	0.0092990700929907	1.16870462086943
327	Nerja	Benàmer	0.359816272832575	0.0148985101489851	1.46723487098123
328	Benàmer	Cova de les Cendres	0.374265973232806	0.005999400059994	1.346736428605
329	Cueva del Toro	Los Castillejos	0.347860095910831	0.0110988901109889	1.87291696158756
330	Mas d’Is	Valmayor	0.365738984122427	0.0065993400659934	2.57878874218943
331	Cueva del Toro	Valmayor	0.364334246096931	0.0111988801119888	0.967668618348575
332	Benàmer	Cova de les Cendres	0.359400626440024	0.007999200079992	1.43575976108402
333	Falguera	Cova de les Cendres	0.355665706406779	0.0090990900909909	0.788707145324264
334	Guixeres	Cueva del Toro	0.359866292284559	0.0098990100989901	1.07393948826436
335	Cova de les Cendres	Cueva de Chaves	0.362920386377261	0.0125987401259874	2.29403183189438
336	Cova Or	Benàmer	0.368606760955759	0.0065993400659934	0.995777375941907
337	Falguera	Cova de les Cendres	0.381858303662688	0.0050994900509949	1.05909057837682
338	Benàmer	Falguera	0.380703912213065	0.0053994600539946	1.11701351725899
339	Guixeres	Los Castillejos	0.367289525967902	0.0071992800719928	2.38277330331391
340	Barranquet	Cova de les Cendres	0.366320824147399	0.0076992300769923	0.949337202177254
341	Cueva del Toro	Cueva de Chaves	0.350213158707742	0.0135986401359864	2.41286107462849
342	Cova de les Cendres	Falguera	0.363035995662452	0.0078992100789921	0.907233249275347
343	Cova Or	Los Castillejos	0.375458559950954	0.0075992400759924	0.934185254188838
344	Barranquet	Benàmer	0.368908594066733	0.0074992500749925	0.924217231112751
345	Guixeres	Cueva del Toro	0.378243359899655	0.006999300069993	0.864032102874505
346	Falguera	Cova Or	0.347160986621956	0.0064993500649935	1.02806777906204
347	Cova Or	Benàmer	0.363172065672792	0.0066993300669933	1.04272832956224
348	Cueva del Toro	Valmayor	0.380614095256824	0.0066993300669933	0.89537124198129
349	Falguera	El Retamar	0.372197877594056	0.0073992600739926	4.1633530070949
350	Cova de les Cendres	Barranquet	0.379378513865066	0.004999500049995	0.998568811469471
351	Cova Or	Los Castillejos	0.348698036532453	0.0108989101089891	0.774719084298577
352	Cova Or	Cova de les Cendres	0.359637897134121	0.0086991300869913	0.93563387477575
353	Benàmer	Cova de les Cendres	0.380896650571652	0.003999600039996	0.948436239598508
354	El Retamar	Benàmer	0.360430931217911	0.0120987901209879	1.23128189593929
355	Los Castillejos	Cueva de Chaves	0.352573895700173	0.0167983201679832	1.08316488677602
356	Los Castillejos	El Retamar	0.362897632786929	0.0076992300769923	2.69811236094847
357	Cueva del Toro	Cova Or	0.368301577419967	0.0070992900709929	1.03072014555551
358	Benàmer	Cova de les Cendres	0.350360887812021	0.0080991900809919	0.833087652591319
359	Cueva del Toro	Benàmer	0.380791662065564	0.0086991300869913	1.08363727538768
360	Guixeres	Cova Or	0.372398624821315	0.0061993800619938	1.50788290454548
361	Benàmer	Cova de les Cendres	0.355015008895511	0.0055994400559944	0.975340484292451
362	Barranquet	Guixeres	0.377780102091625	0.0084991500849915	3.08675278540144
363	Benàmer	Nerja	0.363522829154934	0.0088991100889911	1.14792581397668
364	Benàmer	Cova de les Cendres	0.352049731657703	0.0084991500849915	0.966001462241597
365	Benàmer	Los Castillejos	0.371771357495849	0.0083991600839916	0.936636417153083
366	Falguera	Los Castillejos	0.370289666813364	0.0055994400559944	1.01058637894029
367	Cova de les Cendres	Nerja	0.369338452107923	0.0106989301069893	0.861235102796998
368	Cova de les Cendres	Los Castillejos	0.371087027645806	0.0067993200679932	1.02148958830375
369	Benàmer	Valmayor	0.381724130072118	0.0036996300369963	1.71579314590055
370	Barranquet	Nerja	0.35715657001624	0.0118988101189881	0.964216637302673
371	Cova Or	Barranquet	0.370552488602934	0.0073992600739926	0.951487740121203
372	Guixeres	Valmayor	0.361936189691705	0.0071992800719928	5.1036155235619
373	Cova de les Cendres	Nerja	0.352335172799874	0.0165983401659834	0.804723431452987
374	Cova de les Cendres	Los Castillejos	0.370317247489178	0.0072992700729927	1.00796037667237
375	Barranquet	Cova de les Cendres	0.370561861310766	0.0078992100789921	0.920736700723491
376	Mas d’Is	Valmayor	0.362436400956735	0.0070992900709929	1.03579356171376
377	Cova de les Cendres	Barranquet	0.368365764590468	0.0085991400859914	1.16330801572654
378	Benàmer	Nerja	0.361968409449148	0.0135986401359864	0.879129502147334
379	Cova de les Cendres	Falguera	0.357378588113597	0.0063993600639936	0.898965225163092
380	Cova Or	Falguera	0.374937667633412	0.0072992700729927	1.247437597058
381	Cova de les Cendres	Nerja	0.356987173079434	0.0111988801119888	1.03731570255218
382	Barranquet	Benàmer	0.375171517957141	0.0060993900609939	1.00089067607091
383	Falguera	Cova de les Cendres	0.352481235873324	0.0084991500849915	0.890755311742694
384	Cova Or	Benàmer	0.371261681436134	0.0072992700729927	1.06926465205894
385	Falguera	Barranquet	0.355220605817721	0.0092990700929907	0.817132058567973
386	Cova de les Cendres	Barranquet	0.366076254573463	0.0087991200879912	1.21814623381988
387	Los Castillejos	El Retamar	0.380175697361557	0.006999300069993	2.49246934974971
388	Los Castillejos	Falguera	0.349239597299077	0.0105989401059894	0.931986404709599
389	Cova Or	Los Castillejos	0.360779540535922	0.0085991400859914	1.06186386721532
390	Mas d’Is	Cova de les Cendres	0.359797758478968	0.0093990600939906	1.11497312583139
391	Nerja	Benàmer	0.362894868792812	0.0053994600539946	0.94479464422749
392	Cova de les Cendres	Los Castillejos	0.374401133354629	0.0071992800719928	1.12530397602326
393	Nerja	Cova de les Cendres	0.37217367417601	0.0072992700729927	1.58031292114173
394	Cova de les Cendres	Barranquet	0.349207513445053	0.0091990800919908	1.07934503482083
395	Cova de les Cendres	Cueva del Toro	0.364188269444281	0.0072992700729927	1.17866743574793
396	Mas d’Is	Guixeres	0.377975244325009	0.0088991100889911	1.0740716698608
397	Falguera	Barranquet	0.359729450931014	0.0083991600839916	1.02867144740479
398	Benàmer	Los Castillejos	0.359494328130018	0.0128987101289871	0.833121516436656
399	Falguera	Barranquet	0.358566558293829	0.0101989801019898	0.932296326225542
400	Cova Or	Barranquet	0.369360859674594	0.0077992200779922	0.979069666729167
401	Barranquet	Cova de les Cendres	0.361685942488205	0.0082991700829917	0.899262501253505
402	Nerja	Benàmer	0.355640953764488	0.0147985201479852	1.04554155850553
403	Nerja	Los Castillejos	0.374235961204074	0.0080991900809919	3.38327016889893
404	Cova de les Cendres	Mas d’Is	0.349486255740885	0.0105989401059894	0.78655630643521
405	Cova de les Cendres	Los Castillejos	0.354648620864889	0.005999400059994	1.73919365561538
406	Cova de les Cendres	Guixeres	0.373076671847571	0.0056994300569943	2.25335520968558
407	Cova de les Cendres	Cova Or	0.350196939080322	0.0078992100789921	0.946197819002104
408	Barranquet	Benàmer	0.37939880731789	0.0045995400459954	0.924624572792046
409	Cova Or	Nerja	0.352482990048878	0.0124987501249875	0.998176666501868
410	Valmayor	Cueva de Chaves	0.350081522444421	0.008999100089991	3.0838908006145
411	Cova Or	Barranquet	0.357874908738657	0.0074992500749925	0.927412027066091
412	Falguera	Cueva del Toro	0.351088456519036	0.0137986201379862	0.98612673053742
413	Cueva del Toro	Valmayor	0.360418317523049	0.0114988501149885	1.06625705175625
414	Mas d’Is	Valmayor	0.364882473557083	0.008999100089991	0.95761020620774
415	Cueva del Toro	Falguera	0.371786317208079	0.006999300069993	0.815160789713575
416	Cova Or	Los Castillejos	0.371763109947585	0.006999300069993	1.06581098913997
417	Cueva del Toro	Benàmer	0.367725872690068	0.0071992800719928	1.14013177681333
418	Cova de les Cendres	Barranquet	0.373663915558727	0.0061993800619938	1.2297815361743
419	Barranquet	Cova de les Cendres	0.366408054354205	0.0073992600739926	0.997276553179852
420	Guixeres	Valmayor	0.367170410455443	0.0077992200779922	4.49446462691303
421	Cova de les Cendres	Barranquet	0.359764232248976	0.0060993900609939	1.55912586047427
422	Benàmer	Cova de les Cendres	0.34910279747087	0.0104989501049895	1.02937685673596
423	Nerja	Barranquet	0.37711219911566	0.0084991500849915	3.33605443179548
424	Cova Or	Benàmer	0.369077591959033	0.0058994100589941	1.08828388217314
425	Benàmer	Cova Or	0.356886594629902	0.005999400059994	0.818961521009491
426	Falguera	Cova Or	0.371405091876066	0.0063993600639936	1.22046833066316
427	Cueva del Toro	Valmayor	0.370418240594846	0.0097990200979902	4.05665888067619
428	Guixeres	Nerja	0.361001188668833	0.0083991600839916	3.75953714906023
429	Barranquet	Benàmer	0.377256850265466	0.0054994500549945	0.965363374053178
430	Benàmer	Valmayor	0.379937885000051	0.0054994500549945	2.15159289776353
431	Benàmer	Cova de les Cendres	0.358024571804743	0.0081991800819918	0.938487500709331
432	Cova Or	Los Castillejos	0.361362096264578	0.0095990400959904	0.884207432356703
433	Falguera	Benàmer	0.354819130117898	0.0096990300969903	1.34744124204601
434	Barranquet	Nerja	0.356505652482236	0.0116988301169883	0.879462712759343
435	Falguera	Barranquet	0.363606170487276	0.005999400059994	1.06703288467164
436	Nerja	Cova de les Cendres	0.35642016721774	0.0127987201279872	1.64077226919351
437	Falguera	Los Castillejos	0.380026287642289	0.0080991900809919	0.882730775734188
438	Cueva de Chaves	Cova Or	0.365473303359263	0.0116988301169883	3.2295923148794
439	Cova de les Cendres	Falguera	0.356823009167782	0.0066993300669933	0.872235670556817
440	Barranquet	Cova de les Cendres	0.359060735718298	0.0078992100789921	1.16762406547157
441	Barranquet	Benàmer	0.360984257091275	0.0080991900809919	1.16008577643672
442	Nerja	Cueva del Toro	0.379761660641543	0.0057994200579942	2.09397693059124
443	Falguera	Cova Or	0.34924985120192	0.0102989701029897	1.15881114232759
444	Falguera	Cueva del Toro	0.349585373680509	0.0083991600839916	0.989508414553772
445	Cueva del Toro	Benàmer	0.367481784507351	0.0076992300769923	1.16106533155491
446	Cueva del Toro	Cova Or	0.351932346536924	0.0100989901009899	1.74821815961209
447	Barranquet	Cova de les Cendres	0.352218375226288	0.0093990600939906	0.931208178092296
448	Cova de les Cendres	El Retamar	0.352450236532986	0.006999300069993	4.01121709932892
449	Mas d’Is	El Retamar	0.352513161491526	0.0112988701129887	4.34744883629185
450	Cova de les Cendres	Benàmer	0.379886241737174	0.005999400059994	0.991911057163967
451	Cova de les Cendres	Los Castillejos	0.364472601506058	0.0130986901309869	1.88856815919662
452	El Retamar	Cova de les Cendres	0.37273444127896	0.0143985601439856	4.53072654112813
453	Cueva del Toro	Falguera	0.349220983454871	0.0084991500849915	0.926713530016042
454	Benàmer	Cova de les Cendres	0.349614897985321	0.0118988101189881	0.991722069705186
455	Cova de les Cendres	Cova Or	0.375740089395103	0.0053994600539946	1.59572549902405
456	Benàmer	Nerja	0.361300423477511	0.0125987401259874	0.884129579603164
457	Barranquet	Cova de les Cendres	0.367044086708159	0.0067993200679932	1.05542888392562
458	Falguera	Benàmer	0.347899671465645	0.0092990700929907	1.06833850305935
459	Cova de les Cendres	Los Castillejos	0.365420487770842	0.0077992200779922	1.39464351931602
460	Benàmer	Cova de les Cendres	0.377523488120395	0.0072992700729927	1.33499397888427
461	Barranquet	Cova de les Cendres	0.369424600890933	0.0068993100689931	1.09542458740119
462	Benàmer	Cueva del Toro	0.353621133429072	0.0092990700929907	1.28288420984563
463	Cueva del Toro	Cova Or	0.373673736302197	0.0057994200579942	1.18359400443489
464	Cueva del Toro	Cueva de Chaves	0.367207919914017	0.0062993700629937	4.05708051100342
465	Falguera	Barranquet	0.349462165883374	0.0104989501049895	0.949776689490776
466	Cova de les Cendres	Nerja	0.376403176110476	0.0087991200879912	1.02658648250202
467	Falguera	Nerja	0.355546360753832	0.0105989401059894	0.979684314835016
468	Falguera	Cova de les Cendres	0.370597881395177	0.0068993100689931	0.77238652431016
469	Cova Or	Cova de les Cendres	0.347365668993712	0.0076992300769923	1.0774983147762
470	Benàmer	El Retamar	0.353255857956935	0.007999200079992	4.09343717170121
471	Cova de les Cendres	Benàmer	0.373703961582887	0.0067993200679932	1.12686257494699
472	Nerja	Cueva de Chaves	0.379545509469443	0.0061993800619938	2.1687115939803
473	Cova de les Cendres	Cueva de Chaves	0.368041471805227	0.0066993300669933	1.86887344094664
474	Nerja	Benàmer	0.38167379359126	0.0062993700629937	1.35779186844907
475	Barranquet	Benàmer	0.36276523484363	0.0084991500849915	0.853574504379878
476	Falguera	Mas d’Is	0.368918849858051	0.0072992700729927	1.02908815780935
477	Cova Or	Los Castillejos	0.352349664140378	0.0091990800919908	1.10326391331943
478	Cova de les Cendres	Barranquet	0.366211591248156	0.0076992300769923	0.990480261857089
479	Benàmer	Los Castillejos	0.366820775929616	0.0067993200679932	0.927611642687876
480	Nerja	Benàmer	0.381847416477488	0.0090990900909909	1.27439584688388
481	Cueva de Chaves	Cueva del Toro	0.355061375443688	0.00999900009999	4.2114065418465
482	Cueva del Toro	El Retamar	0.372159288064667	0.0054994500549945	3.66157759481707
483	Cova de les Cendres	Nerja	0.353449324938484	0.0092990700929907	1.05288929388875
484	Benàmer	Nerja	0.359511811695522	0.0104989501049895	1.19761583334659
485	Cova Or	Benàmer	0.364532737033008	0.0072992700729927	0.946625312868877
486	Cova Or	Los Castillejos	0.37187330949239	0.0071992800719928	0.950073356162733
487	Barranquet	Cova de les Cendres	0.351471760022876	0.0095990400959904	1.05894199477618
488	Cueva del Toro	Cueva de Chaves	0.381406770957688	0.0084991500849915	1.14150683597062
489	Guixeres	Valmayor	0.374621953383176	0.0077992200779922	4.93132447193392
490	Mas d’Is	Guixeres	0.371648066955691	0.0043995600439956	0.916591611845493
491	Barranquet	Benàmer	0.37087933210374	0.0082991700829917	1.15150071235747
492	Cueva de Chaves	El Retamar	0.367453901383411	0.0114988501149885	4.56430201947819
493	Barranquet	Benàmer	0.363131214361318	0.0068993100689931	1.18482833272279
494	Benàmer	Nerja	0.353423721000313	0.0145985401459854	1.02578914714546
495	Benàmer	Cova de les Cendres	0.365723879567865	0.0065993400659934	0.995980509839778
496	Benàmer	Nerja	0.367485629193193	0.0102989701029897	1.01965702339847
497	Barranquet	Cova de les Cendres	0.375995576591141	0.0047995200479952	1.02601145050747
498	Barranquet	Cova de les Cendres	0.376578431368038	0.0055994400559944	1.08281148405552
499	Falguera	Nerja	0.370407092286153	0.007999200079992	0.947671823324577
500	Barranquet	Cova de les Cendres	0.362205509559745	0.0093990600939906	0.895913451916883
501	El Retamar	Cueva del Toro	0.369057613028505	0.0053994600539946	3.47179477142261
502	Los Castillejos	Cueva de Chaves	0.356515137813034	0.0097990200979902	1.20917462126891
503	Benàmer	Nerja	0.365726526238445	0.0111988801119888	0.813464067323581
504	Falguera	Cova de les Cendres	0.356253581595282	0.008999100089991	0.968123310905024
505	Nerja	Barranquet	0.358255438975249	0.0113988601139886	2.41174656808291
506	Los Castillejos	Cova Or	0.370578234334532	0.0063993600639936	1.88362800066693
507	Cueva del Toro	Guixeres	0.381223163897937	0.0041995800419958	4.22621509780747
508	Benàmer	Cueva del Toro	0.350331763343105	0.0078992100789921	1.5022258298127
509	Barranquet	Cova de les Cendres	0.362057588501267	0.0070992900709929	0.896586691875583
510	Cueva del Toro	Cova Or	0.357632087134079	0.0063993600639936	1.12520520858594
511	Benàmer	Falguera	0.364654573763164	0.0070992900709929	0.949171830639151
512	Valmayor	Falguera	0.365231181869525	0.006999300069993	2.98442139544425
513	Cova Or	Barranquet	0.376252352770339	0.0073992600739926	0.933672211175399
514	Cova de les Cendres	Benàmer	0.355469732126829	0.0081991800819918	1.12091159392343
515	Barranquet	Benàmer	0.373484079515724	0.0056994300569943	0.936223306995169
516	Cueva del Toro	Benàmer	0.381677462378491	0.0054994500549945	1.10261178062517
517	Cova de les Cendres	Cova Or	0.360685206372023	0.0068993100689931	1.61043964047841
518	Cueva del Toro	Valmayor	0.350753104729001	0.0098990100989901	3.9090682366592
519	Benàmer	Falguera	0.35344417707051	0.0077992200779922	1.02740093582554
520	Nerja	Benàmer	0.361727112664519	0.0082991700829917	0.918775735296111
521	Cueva del Toro	Falguera	0.366200559619449	0.0066993300669933	0.918067709569437
522	Benàmer	Cova de les Cendres	0.352152587744691	0.0092990700929907	1.32927896159314
523	Nerja	Benàmer	0.373536212538535	0.0095990400959904	1.01618732876356
524	Mas d’Is	El Retamar	0.373481930554742	0.006999300069993	3.81961159621352
525	Nerja	Cueva del Toro	0.368201447533782	0.0097990200979902	1.9549602285121
526	Falguera	Barranquet	0.374747781606711	0.0073992600739926	0.967897902756887
527	Benàmer	Nerja	0.369655152274407	0.0067993200679932	0.835317714302595
528	Barranquet	Cova de les Cendres	0.364908342203526	0.0081991800819918	1.08918209211235
529	Benàmer	Cova de les Cendres	0.378998864877434	0.0063993600639936	0.927572455762911
530	Cova Or	Benàmer	0.362047870609293	0.0070992900709929	0.879033815559085
531	Cova de les Cendres	Barranquet	0.35310991847171	0.008999100089991	0.872324707165412
532	Cova Or	Benàmer	0.372027932526204	0.0062993700629937	1.15526722834844
533	Cova de les Cendres	Cova Or	0.371164493736123	0.0064993500649935	1.19084546543859
534	Cova Or	Los Castillejos	0.350579260749545	0.0092990700929907	0.964224023252088
535	Barranquet	Benàmer	0.348806133450022	0.0087991200879912	1.23609713832884
536	Benàmer	Nerja	0.381838186186375	0.0058994100589941	1.28434099117807
537	Mas d’Is	Benàmer	0.364713013054869	0.008999100089991	0.942427649629616
538	Cova de les Cendres	Benàmer	0.361767245339768	0.0098990100989901	1.06016921242415
539	Barranquet	Guixeres	0.378780333668029	0.0077992200779922	3.96537971324906
540	Cova de les Cendres	Cova Or	0.349219389284251	0.0078992100789921	0.929149125113972
541	Nerja	Cova de les Cendres	0.369646611498981	0.0088991100889911	1.08436263125157
542	Falguera	Nerja	0.361393834456202	0.0090990900909909	0.893978392165062
543	Barranquet	Falguera	0.369604552869432	0.0057994200579942	0.913127449643771
544	Cova de les Cendres	Barranquet	0.362380041069366	0.0057994200579942	0.901398160168026
545	Cova de les Cendres	Barranquet	0.347892945093248	0.0114988501149885	1.08372439344101
546	Benàmer	Falguera	0.349769496897975	0.0098990100989901	0.902833067251627
547	Falguera	Barranquet	0.361424441154069	0.008999100089991	0.960432941196355
548	Nerja	Cova de les Cendres	0.380210292591819	0.0112988701129887	1.001261066377
549	Falguera	Los Castillejos	0.378243366213257	0.006999300069993	0.844754265441412
550	El Retamar	Los Castillejos	0.355783714466616	0.008999100089991	4.29644862617351
551	Cueva de Chaves	Cova Or	0.356863628920779	0.0085991400859914	1.09744520263931
552	Benàmer	Nerja	0.360141826175282	0.0123987601239876	0.900288453835087
553	Cueva del Toro	Cova Or	0.349899939932539	0.0097990200979902	1.8758150115011
554	Benàmer	Falguera	0.362248972262856	0.0054994500549945	1.64008653507511
555	Benàmer	Nerja	0.35622412942393	0.0087991200879912	0.906621150022985
556	Benàmer	Falguera	0.368709237127113	0.0073992600739926	0.860327142032949
557	Falguera	Barranquet	0.367104075131779	0.0091990800919908	0.96740787032766
558	Barranquet	Cova de les Cendres	0.37775875843331	0.0052994700529947	0.959561314681307
559	Falguera	Cova Or	0.370395228704347	0.0058994100589941	1.17185439915858
560	Barranquet	Benàmer	0.366451927735486	0.0074992500749925	0.975157076100013
561	Cueva del Toro	Valmayor	0.379345820723969	0.0073992600739926	4.34447620681558
562	Barranquet	Cova de les Cendres	0.358754055860902	0.0088991100889911	1.00596749696152
563	Benàmer	Cova Or	0.354404113642555	0.0092990700929907	0.952525525443357
564	Falguera	Barranquet	0.349759623045129	0.0072992700729927	0.92885734502186
565	Cova de les Cendres	Cova Or	0.362756950940281	0.0098990100989901	1.46379172630529
566	Barranquet	Falguera	0.372127533795544	0.0072992700729927	0.920690532346031
567	Cova de les Cendres	Barranquet	0.350366686589384	0.0093990600939906	0.876273428870171
568	Benàmer	El Retamar	0.35682081028634	0.0084991500849915	4.20346122654139
569	Benàmer	Cova de les Cendres	0.376599313466749	0.0070992900709929	1.04387923564936
570	Barranquet	Cova de les Cendres	0.38168369480937	0.0063993600639936	0.940110396149579
571	Cueva del Toro	Cueva de Chaves	0.357855613411372	0.0094990500949905	3.4323370049268
572	Cova Or	Valmayor	0.358183660814665	0.0070992900709929	1.23325938507236
573	Benàmer	Cova de les Cendres	0.380867317272872	0.0066993300669933	0.962889837518404
574	Barranquet	Benàmer	0.34737822269962	0.0094990500949905	1.2301906305312
575	Cueva del Toro	Cueva de Chaves	0.356557749736786	0.0088991100889911	0.914222656644124
576	Benàmer	Cova de les Cendres	0.379127113913008	0.0051994800519948	1.14543296308349
577	Cova Or	Benàmer	0.35683096681796	0.0087991200879912	1.05827809238758
578	Cova de les Cendres	Nerja	0.36632761743582	0.0100989901009899	1.0170697219463
579	Cova Or	Benàmer	0.37390115409621	0.0053994600539946	1.17478847400364
580	Cova de les Cendres	Nerja	0.367202077005129	0.010998900109989	1.12059324954889
581	Cova de les Cendres	Los Castillejos	0.353082901586042	0.0111988801119888	1.76986883004262
582	Benàmer	Cova de les Cendres	0.364785169151001	0.0071992800719928	1.02964828457506
583	Barranquet	Benàmer	0.367603685972086	0.006999300069993	1.0453972654648
584	Benàmer	Los Castillejos	0.371534517894759	0.0083991600839916	0.838237760646945
585	Falguera	Cova de les Cendres	0.352543737359148	0.007999200079992	0.908448933945842
586	Benàmer	Barranquet	0.347531759194275	0.0102989701029897	0.934811327091004
587	Nerja	Barranquet	0.369674247285803	0.0072992700729927	0.901250358411759
588	Falguera	Nerja	0.368008999901898	0.0076992300769923	1.00647644990546
589	Barranquet	Benàmer	0.379082065417928	0.0077992200779922	1.08500805775653
590	Cova de les Cendres	Guixeres	0.378642483382676	0.006999300069993	3.82419680385169
591	Cova de les Cendres	Falguera	0.363145212856262	0.006999300069993	0.855833878586998
592	Barranquet	Cova de les Cendres	0.368783394571063	0.0065993400659934	0.857993849756797
593	Cueva de Chaves	Falguera	0.35754043109786	0.0062993700629937	2.99177756487602
594	Cueva del Toro	El Retamar	0.359643216726761	0.0061993800619938	3.23711667852933
595	Nerja	Cova de les Cendres	0.366759154817019	0.008999100089991	3.31963996760022
596	Benàmer	Los Castillejos	0.371308836315798	0.0065993400659934	1.07042353813597
597	Benàmer	Cova de les Cendres	0.372103515956973	0.0085991400859914	0.937180148366356
598	Falguera	Cova Or	0.351887303923651	0.0098990100989901	1.10895206719026
599	Cova de les Cendres	Benàmer	0.374686393405715	0.0060993900609939	0.935133091298008
600	Cova de les Cendres	Nerja	0.353175319231529	0.0114988501149885	0.842412439069068
601	Mas d’Is	El Retamar	0.350072948728544	0.00999900009999	4.25317548990889
602	Cova Or	Los Castillejos	0.353695194709081	0.0083991600839916	0.94580281669243
603	Benàmer	Cueva del Toro	0.352851588192873	0.011998800119988	1.57954560337855
604	Benàmer	Cova de les Cendres	0.373854814852574	0.0073992600739926	1.50406082406063
605	Cova Or	Barranquet	0.35717806858527	0.0104989501049895	0.949207170233468
606	Barranquet	Cova de les Cendres	0.376195898305463	0.0055994400559944	1.08911979178972
607	Guixeres	Falguera	0.363540112283296	0.0073992600739926	2.99312974729359
608	Barranquet	Benàmer	0.37465443110893	0.0064993500649935	0.976184322156913
609	Benàmer	Falguera	0.367330335886956	0.0085991400859914	0.998010295474367
610	Nerja	Benàmer	0.380295709002576	0.0102989701029897	0.953356675594769
611	Cova de les Cendres	Falguera	0.360753544404263	0.0091990800919908	0.824677078419654
612	Barranquet	Benàmer	0.369163503924379	0.0062993700629937	0.969314308886145
613	Nerja	Benàmer	0.348045890942584	0.0122987701229877	1.21125040159081
614	Guixeres	Cueva del Toro	0.369719591092219	0.0058994100589941	0.900295010548445
615	Cova de les Cendres	Barranquet	0.349819792036992	0.0088991100889911	0.955711740976667
616	Cova de les Cendres	El Retamar	0.353646573582424	0.0092990700929907	5.07751623910037
617	Cova Or	Cova de les Cendres	0.379272297096103	0.0072992700729927	1.20101893345503
618	Cueva de Chaves	Barranquet	0.366354164802614	0.0087991200879912	1.00793405128515
619	Cova Or	Guixeres	0.348298858151558	0.0111988801119888	1.56391079561136
620	Benàmer	Los Castillejos	0.373327957295761	0.0046995300469953	0.995396351305143
621	Falguera	Cova Or	0.369824005552935	0.0082991700829917	1.15649303619756
622	Cova de les Cendres	Benàmer	0.353582373677868	0.0087991200879912	1.03966114545924
623	El Retamar	Cueva del Toro	0.360287047678164	0.0082991700829917	4.02106210487188
624	El Retamar	Benàmer	0.35600573646704	0.0121987801219878	1.03582759611488
625	Nerja	Cueva de Chaves	0.356276156602048	0.0114988501149885	1.77054251371361
626	Cueva del Toro	Cueva de Chaves	0.359763464926208	0.0102989701029897	0.977179906737259
627	Barranquet	Cova de les Cendres	0.374851964861062	0.0074992500749925	0.888080497278841
628	Falguera	Los Castillejos	0.358082435935987	0.0106989301069893	1.23733900184332
629	Los Castillejos	Falguera	0.373478527740891	0.0100989901009899	0.950162673749421
630	Falguera	Los Castillejos	0.368313184567257	0.0068993100689931	0.850532938975303
631	Nerja	Cova Or	0.351122880011915	0.0075992400759924	2.60845513390615
632	Barranquet	Benàmer	0.375347578082109	0.0068993100689931	0.925314978623026
633	Benàmer	Cueva del Toro	0.358950437292575	0.0083991600839916	1.17807533457999
634	Cova Or	Valmayor	0.348379227235065	0.0095990400959904	1.15217256323074
635	Valmayor	Barranquet	0.362456427941847	0.0051994800519948	4.62866700040526
636	Los Castillejos	Cova Or	0.371711134606958	0.0071992800719928	1.42000789993659
637	El Retamar	Cueva del Toro	0.381689016229505	0.0051994800519948	3.59320670759156
638	Nerja	Benàmer	0.362290918984633	0.0131986801319868	0.883622359647931
639	Cova de les Cendres	Los Castillejos	0.355221694725429	0.0091990800919908	0.932601018718547
640	Cova de les Cendres	Falguera	0.350533389457225	0.0104989501049895	0.810484341139776
641	Cova de les Cendres	Nerja	0.379430801279626	0.0055994400559944	0.889637201845011
642	Cova de les Cendres	Cova Or	0.36191438231449	0.007999200079992	1.46814382260372
643	Barranquet	Cova Or	0.36853067005408	0.0072992700729927	1.01259818563626
644	Benàmer	Cova de les Cendres	0.34833843480683	0.0091990800919908	0.962464897322802
645	Benàmer	Nerja	0.368748614776477	0.0102989701029897	0.764894264339833
646	Nerja	Los Castillejos	0.368241608235961	0.007999200079992	3.40980366989242
647	Falguera	Valmayor	0.368254013785099	0.0047995200479952	2.37744355467899
648	Benàmer	Cova de les Cendres	0.353147975323939	0.0088991100889911	1.06752573256011
649	Cueva del Toro	Benàmer	0.352574800522664	0.00999900009999	0.952189894928647
650	Cova de les Cendres	Cova Or	0.373195325688637	0.0072992700729927	1.70895845427808
651	Cova Or	Barranquet	0.356058270075646	0.0080991900809919	0.86476686975945
652	Guixeres	Cova de les Cendres	0.377929146377056	0.0050994900509949	1.89944047208446
653	Cova Or	Barranquet	0.347771198186015	0.0102989701029897	1.09199067213679
654	El Retamar	Los Castillejos	0.376309560306317	0.0046995300469953	3.89519128502125
655	Guixeres	Cueva del Toro	0.350991475967303	0.0071992800719928	0.977015604963595
656	Barranquet	Cova de les Cendres	0.353719469506451	0.0093990600939906	0.870931504149741
657	Cova de les Cendres	El Retamar	0.363936882448784	0.005999400059994	4.74736662196873
658	Falguera	Nerja	0.36537829895012	0.0083991600839916	0.937627204064497
659	Cova de les Cendres	Falguera	0.348661422740883	0.0097990200979902	0.948349018627709
660	Benàmer	Cova de les Cendres	0.365013637313645	0.006999300069993	1.20612313094664
661	Benàmer	Cova Or	0.38098030831948	0.0057994200579942	0.862784207274979
662	Cova de les Cendres	Barranquet	0.363348559181452	0.0071992800719928	1.34642945780346
663	Los Castillejos	El Retamar	0.352680668041092	0.011998800119988	4.17191618698268
664	Nerja	Los Castillejos	0.3787817605644	0.0094990500949905	3.35869242905349
665	Cueva del Toro	Benàmer	0.362446942650978	0.0061993800619938	1.24595496288113
666	Falguera	Barranquet	0.348621479076006	0.0103989601039896	0.952586099455573
667	Nerja	El Retamar	0.359422322400806	0.0085991400859914	3.91974712489376
668	Cueva del Toro	Cova de les Cendres	0.367106328439002	0.0092990700929907	1.05620758225445
669	Los Castillejos	Benàmer	0.371617551143826	0.0063993600639936	0.993287058925619
670	Benàmer	Cova de les Cendres	0.379508907630001	0.0064993500649935	1.05648969912826
671	Barranquet	Falguera	0.369632479037709	0.0070992900709929	1.01582470768818
672	Cova de les Cendres	Cova Or	0.369578684149745	0.0042995700429957	1.75383312122601
673	Nerja	Barranquet	0.371264998198193	0.006999300069993	2.4245148242296
674	Cova de les Cendres	Nerja	0.367908553404147	0.0154984501549845	0.903456727989457
675	Falguera	Valmayor	0.355480406320969	0.0078992100789921	2.42943429840665
676	Barranquet	Benàmer	0.367652256629846	0.0071992800719928	0.898901281084817
677	Cova de les Cendres	Cueva del Toro	0.353482866455886	0.0088991100889911	0.797391961578416
678	Nerja	Cova de les Cendres	0.362737606669654	0.0124987501249875	3.25734736284738
679	Cova de les Cendres	Nerja	0.368391053468433	0.0091990800919908	0.960889451491299
680	Falguera	Nerja	0.366383829242335	0.0106989301069893	0.995534086382255
681	Nerja	Cova de les Cendres	0.380941416079209	0.0072992700729927	0.998031546573072
682	Mas d’Is	Cueva de Chaves	0.370713348012155	0.0093990600939906	0.956283326553116
683	Cueva del Toro	Valmayor	0.371251442813186	0.0085991400859914	0.980665106927268
684	Cova de les Cendres	Barranquet	0.359163542763034	0.0074992500749925	0.901195950560144
685	Benàmer	Cova de les Cendres	0.381848402049785	0.0050994900509949	0.950014032038878
686	Benàmer	Cueva del Toro	0.361032038655609	0.0081991800819918	1.63116658296735
687	Falguera	Barranquet	0.379687389062305	0.0041995800419958	0.796797566620675
688	El Retamar	Los Castillejos	0.365507495282342	0.006999300069993	2.9036652934437
689	Falguera	El Retamar	0.35074344022545	0.0107989201079892	5.05357318950971
690	Barranquet	Cova de les Cendres	0.350968291075181	0.0061993800619938	1.49114009356918
691	Los Castillejos	Falguera	0.35266883301172	0.0152984701529847	0.919684313201866
692	Cueva del Toro	Cova Or	0.369982254819035	0.0086991300869913	1.08770875148315
693	Falguera	Barranquet	0.377822805095355	0.0056994300569943	1.08301813115703
694	Cova de les Cendres	Benàmer	0.354625897237943	0.0082991700829917	0.969654580808803
695	Barranquet	Falguera	0.359014320383957	0.0072992700729927	1.08791156556439
696	Benàmer	Cova de les Cendres	0.354970381649763	0.0090990900909909	1.34778581736888
697	Falguera	Barranquet	0.353477172796572	0.0073992600739926	0.991225848648859
698	El Retamar	Barranquet	0.377808590889434	0.0046995300469953	3.82091888212607
699	Cova de les Cendres	Nerja	0.358764245461856	0.014998500149985	0.850463966179158
700	Nerja	Barranquet	0.363131856186437	0.0096990300969903	1.26141890797378
701	El Retamar	Benàmer	0.359463119104832	0.0097990200979902	4.0115505097879
702	Cova de les Cendres	Falguera	0.371812296581569	0.0060993900609939	0.894977374570905
703	Cueva del Toro	Cova Or	0.377202780385376	0.0095990400959904	0.977041521715925
704	Falguera	Cova de les Cendres	0.358846503525905	0.0090990900909909	0.817912950840683
705	Benàmer	Falguera	0.351892857222617	0.0084991500849915	0.943057135156577
706	Benàmer	Falguera	0.370848543218042	0.0083991600839916	1.09149130033793
707	Falguera	Cova de les Cendres	0.376479681381408	0.0057994200579942	0.916826146457334
708	Cova de les Cendres	Barranquet	0.37332134469849	0.0065993400659934	1.55906418460244
709	El Retamar	Cueva del Toro	0.355423187276783	0.0085991400859914	4.05836129024634
710	Cova Or	Nerja	0.360196640700727	0.0031996800319968	1.10063531219173
711	Cova de les Cendres	Benàmer	0.373140842671088	0.0045995400459954	0.89193900386709
712	Falguera	El Retamar	0.381168867450877	0.0044995500449955	4.64000267225903
713	Benàmer	Nerja	0.363314393395328	0.0117988201179882	1.36754221239587
714	Cova Or	Benàmer	0.35953361496449	0.0052994700529947	1.03128306896841
715	Barranquet	Benàmer	0.352928001204189	0.0084991500849915	0.806791629365585
716	Cova de les Cendres	Benàmer	0.36563992115863	0.0074992500749925	0.873945840210583
717	Falguera	Los Castillejos	0.370862643895407	0.0080991900809919	0.87245811476669
718	Los Castillejos	Guixeres	0.357484473107203	0.0091990800919908	1.10983578229204
719	Cova de les Cendres	Los Castillejos	0.347871107249099	0.0117988201179882	1.4891218268415
720	Benàmer	Cova de les Cendres	0.378081769310794	0.0055994400559944	1.0263678999536
721	Cova de les Cendres	Cueva del Toro	0.35838608150672	0.0065993400659934	0.941399545642176
722	Nerja	Falguera	0.366220868515607	0.0081991800819918	0.926773927150063
723	Cueva de Chaves	Cueva del Toro	0.368888591992249	0.0065993400659934	4.66195232667903
724	Barranquet	Cova de les Cendres	0.352858839616242	0.008999100089991	0.925125012127892
725	Benàmer	Cueva del Toro	0.379966471634389	0.0072992700729927	1.13881506955829
726	Barranquet	Cova de les Cendres	0.365715696277901	0.0085991400859914	0.966089410476011
727	Nerja	Los Castillejos	0.373934686392811	0.0071992800719928	3.19800071790883
728	Cueva de Chaves	Cova de les Cendres	0.363999846962311	0.006999300069993	2.95386335594563
729	Cova de les Cendres	Nerja	0.377705470552636	0.0121987801219878	1.1791504031736
730	Barranquet	Cova de les Cendres	0.357705418540342	0.0061993800619938	1.66459838344211
731	Cova Or	Los Castillejos	0.359179372044864	0.0062993700629937	1.03943028493974
732	Cova de les Cendres	Los Castillejos	0.374603273186144	0.0070992900709929	1.94223825851751
733	Nerja	Benàmer	0.372657862110357	0.0102989701029897	0.936607847906817
734	Barranquet	Benàmer	0.358974072742314	0.0077992200779922	0.984145796985894
735	Falguera	Cueva del Toro	0.348554644258408	0.0096990300969903	1.02133556555265
736	Benàmer	Barranquet	0.372464182094451	0.0062993700629937	1.43505263212946
737	Benàmer	Los Castillejos	0.349279987486	0.0123987601239876	0.987238295305161
738	Barranquet	Cova de les Cendres	0.351478205777158	0.006999300069993	0.975344314074309
739	Guixeres	Barranquet	0.367102352221278	0.0087991200879912	3.46043059396133
740	Barranquet	Cova de les Cendres	0.356719326672762	0.0113988601139886	1.05638042964368
741	Benàmer	Cova de les Cendres	0.352076748555226	0.0102989701029897	1.42552730946043
742	Nerja	Benàmer	0.371563085590575	0.0127987201279872	0.927747373371426
743	Cova de les Cendres	Nerja	0.365354689335597	0.0085991400859914	1.12023739351757
744	Cueva de Chaves	Cova de les Cendres	0.375549413324006	0.0073992600739926	2.60870785241017
745	Barranquet	Falguera	0.356049343443761	0.0083991600839916	1.06584275022233
746	Cova de les Cendres	Nerja	0.37412924500623	0.0068993100689931	0.804278353419115
747	Cova de les Cendres	Barranquet	0.354807399874267	0.0067993200679932	1.35411502851139
748	Guixeres	El Retamar	0.369116767056326	0.0060993900609939	1.15941538767272
749	Benàmer	Nerja	0.352821287776022	0.0136986301369863	0.880720852622717
750	Mas d’Is	El Retamar	0.360283317014394	0.0073992600739926	4.04141096703135
751	Cova de les Cendres	Benàmer	0.362758654537695	0.007999200079992	0.972676670408073
752	Cueva del Toro	Cova de les Cendres	0.367445777440846	0.0068993100689931	0.835540812372566
753	Cova de les Cendres	Mas d’Is	0.351620722987537	0.0104989501049895	0.814962979673451
754	Benàmer	Cova de les Cendres	0.368020243184176	0.0075992400759924	0.977543700158747
755	Barranquet	Cova de les Cendres	0.366301666482081	0.0097990200979902	0.943767922929165
756	Mas d’Is	Benàmer	0.354374815956609	0.0095990400959904	1.08416242205409
757	Benàmer	Cueva del Toro	0.359529242184665	0.0075992400759924	1.25542272637303
758	Valmayor	Cova de les Cendres	0.378637814267346	0.0072992700729927	4.48652911829553
759	Cova Or	Barranquet	0.355601922212582	0.0107989201079892	0.90503252313687
760	Cova de les Cendres	Barranquet	0.373453396584424	0.0055994400559944	1.03741701619589
761	Los Castillejos	Guixeres	0.352055183530996	0.0103989601039896	1.00911542357893
762	Barranquet	Benàmer	0.369170141530651	0.0074992500749925	1.70225425415697
763	Mas d’Is	El Retamar	0.352838731087704	0.010998900109989	4.17502532049063
764	Benàmer	Valmayor	0.37043142259474	0.0051994800519948	1.93088767253607
765	Cova Or	Benàmer	0.372346461530874	0.0066993300669933	1.05152768184423
766	Nerja	Cueva del Toro	0.363450451762582	0.0087991200879912	5.07693952777636
767	Cueva del Toro	Cova Or	0.359892714726828	0.0117988201179882	0.929068631613946
768	Nerja	Cova de les Cendres	0.358673737906466	0.0084991500849915	0.970572621852386
769	Barranquet	Benàmer	0.368239161324362	0.0073992600739926	0.953242039546689
770	Barranquet	Falguera	0.349757390446728	0.0067993200679932	0.976964220591596
771	Nerja	Cova de les Cendres	0.351672927618554	0.0117988201179882	0.97534962249731
772	Benàmer	Los Castillejos	0.368903087756092	0.0058994100589941	0.891004882541936
773	Cueva de Chaves	Cueva del Toro	0.36227861623896	0.0082991700829917	1.14336499157211
774	Cueva del Toro	Cova Or	0.356008041156254	0.0107989201079892	1.12461829604599
775	Cova Or	Barranquet	0.379631902408874	0.0071992800719928	0.861110463046854
776	Cova de les Cendres	Guixeres	0.365075510089719	0.0074992500749925	2.11144614319731
777	Barranquet	Cova de les Cendres	0.357756798219754	0.0087991200879912	1.55677914868307
778	Cova de les Cendres	Nerja	0.352049623831814	0.0100989901009899	0.883043560506282
779	Los Castillejos	Benàmer	0.353512318901439	0.0081991800819918	0.850658269490986
780	Nerja	Falguera	0.356921023328596	0.0130986901309869	1.05283954287584
781	Cueva del Toro	Cueva de Chaves	0.354214749957136	0.0108989101089891	0.858230567838331
782	Barranquet	Guixeres	0.373808869304463	0.0077992200779922	2.91049452148963
783	Falguera	Barranquet	0.379636574758254	0.0060993900609939	0.855339966373964
784	Guixeres	Cueva del Toro	0.358311919528758	0.0086991300869913	2.80687411813386
785	Barranquet	Benàmer	0.372219001848543	0.0062993700629937	1.5584102233237
786	Benàmer	Cova de les Cendres	0.370220264558408	0.0083991600839916	1.13180752146447
787	Benàmer	Cova de les Cendres	0.373026562289911	0.0076992300769923	1.14117606023984
788	El Retamar	Cova de les Cendres	0.353048118689079	0.0101989801019898	4.22930023303523
789	Valmayor	El Retamar	0.347702813719071	0.0121987801219878	1.69380183084669
790	Mas d’Is	Valmayor	0.360071772700478	0.00999900009999	2.5808644282864
791	Barranquet	Cova de les Cendres	0.362897958674273	0.0081991800819918	0.93056168800484
792	Nerja	Barranquet	0.356418813212437	0.013998600139986	0.932651956333983
793	Benàmer	Falguera	0.358735217216002	0.0088991100889911	0.936809371542237
794	Cueva del Toro	Benàmer	0.35263310543687	0.0077992200779922	1.18275157411919
795	Cova de les Cendres	Barranquet	0.355752412260302	0.0085991400859914	0.918416441996012
796	Los Castillejos	El Retamar	0.355520824524225	0.0062993700629937	3.98382138972387
797	Barranquet	Guixeres	0.361330658142235	0.0064993500649935	3.53608033619091
798	Falguera	Cova de les Cendres	0.360706633693104	0.0080991900809919	0.961001017019911
799	Benàmer	Cova Or	0.371311929464579	0.0082991700829917	1.1629732794283
800	Cova de les Cendres	Los Castillejos	0.365866886393404	0.0100989901009899	1.51406499434297
801	Cova de les Cendres	Benàmer	0.347288401920029	0.0075992400759924	1.26763254150189
802	Barranquet	Benàmer	0.378402770686608	0.0071992800719928	1.04549588155805
803	Cueva del Toro	Valmayor	0.353439419862989	0.0075992400759924	4.22801779984341
804	Benàmer	Los Castillejos	0.352776032658094	0.008999100089991	1.33051044467125
805	Barranquet	Cova de les Cendres	0.364689452172012	0.007999200079992	0.968305873410086
806	Guixeres	Cueva del Toro	0.360623888024908	0.0072992700729927	1.14014330083779
807	Barranquet	Cova Or	0.355767678853421	0.0096990300969903	1.25299777250764
808	Cova Or	Cueva del Toro	0.371714740417969	0.0082991700829917	1.44382948388293
809	El Retamar	Falguera	0.36965390183145	0.0112988701129887	1.52193728026113
810	Cova Or	Los Castillejos	0.34833710629083	0.0126987301269873	1.0626449365409
811	Mas d’Is	Benàmer	0.371202927968676	0.0076992300769923	0.899212011243816
812	Nerja	Cova de les Cendres	0.380855177171529	0.0093990600939906	1.07181084731102
813	Cova de les Cendres	Cova Or	0.367666974951966	0.0067993200679932	1.45544940029007
814	Cueva del Toro	Cova Or	0.359634596384152	0.0080991900809919	1.19657032554714
815	Guixeres	Cueva del Toro	0.349360215636593	0.0114988501149885	3.25386286318034
816	Nerja	Cova de les Cendres	0.354564178168431	0.0101989801019898	1.064816083509
817	Barranquet	Cova de les Cendres	0.35845672767783	0.0111988801119888	1.18841888274296
818	Barranquet	Benàmer	0.350031708446218	0.0075992400759924	0.958754717613321
819	Benàmer	Valmayor	0.350062513474511	0.0106989301069893	1.64048372625513
820	Nerja	Cova de les Cendres	0.368472465066573	0.0115988401159884	1.09795255505793
821	Barranquet	Benàmer	0.353824570915849	0.0088991100889911	0.854704723523206
822	Mas d’Is	Guixeres	0.366361731762404	0.0081991800819918	0.878023833439879
823	Barranquet	Benàmer	0.38172760343249	0.0047995200479952	0.964750893881944
824	El Retamar	Cueva de Chaves	0.377948083668809	0.0073992600739926	0.942753029964114
825	Benàmer	Valmayor	0.357330699998977	0.0068993100689931	1.94273766751037
826	Barranquet	Cova de les Cendres	0.371043059706775	0.0066993300669933	0.932801840648332
827	Valmayor	Mas d’Is	0.366877911426893	0.0083991600839916	1.13369315328918
828	Benàmer	Cova de les Cendres	0.360224840088045	0.0053994600539946	1.29313213882608
829	Cova Or	Barranquet	0.362092112089926	0.0086991300869913	0.812932500962182
830	Barranquet	Cova de les Cendres	0.348616229369587	0.0080991900809919	0.918046340925991
831	Benàmer	Falguera	0.363954314910628	0.0075992400759924	0.964444777949357
832	Cova de les Cendres	Barranquet	0.371379666848992	0.0081991800819918	1.01161898384689
833	Cova de les Cendres	Nerja	0.350781081606461	0.0114988501149885	1.05020386147321
834	Cova Or	Cueva de Chaves	0.373342340385028	0.0053994600539946	0.902762009104028
835	Falguera	Cova de les Cendres	0.347384034716646	0.0110988901109889	0.922881697540547
836	Valmayor	Barranquet	0.347776879063421	0.007999200079992	3.90925670195354
837	Barranquet	Cova Or	0.37237636548093	0.0076992300769923	1.10504382093294
838	Falguera	Barranquet	0.379666754425849	0.0063993600639936	0.99748666338174
839	Benàmer	Cova de les Cendres	0.361740379706922	0.0073992600739926	0.987267730178309
840	Cova Or	Cova de les Cendres	0.381341959913967	0.0063993600639936	1.08381589030865
841	Los Castillejos	Falguera	0.380521090200208	0.0065993400659934	0.876575811034679
842	Cova de les Cendres	Benàmer	0.379461884473596	0.0062993700629937	0.803780800222804
843	Cova Or	Benàmer	0.362371562624192	0.007999200079992	0.938467331152933
844	Falguera	Benàmer	0.370752476251859	0.0063993600639936	1.23892694006639
845	Cova Or	Benàmer	0.365048456355315	0.0076992300769923	0.990870647680961
846	Cueva del Toro	Benàmer	0.376544217804003	0.0068993100689931	1.34128976331722
847	Los Castillejos	Falguera	0.377185241645942	0.0071992800719928	0.954996608129976
848	Benàmer	Cova de les Cendres	0.375383198120169	0.0046995300469953	1.36397429064409
849	Cova de les Cendres	Barranquet	0.348437594172577	0.0091990800919908	1.04145260378039
850	Cueva de Chaves	Los Castillejos	0.363963869711976	0.0083991600839916	0.938233734350839
851	Nerja	Cova Or	0.361743356624541	0.0082991700829917	1.62340724196672
852	Cova de les Cendres	Cueva del Toro	0.376655958564418	0.0052994700529947	1.02101204402173
853	El Retamar	Benàmer	0.372551578398823	0.0085991400859914	1.04706797783442
854	Barranquet	Benàmer	0.36550489040377	0.0088991100889911	1.03568685252988
855	Benàmer	Barranquet	0.366006104595091	0.0081991800819918	1.00545998922645
856	Cova Or	Benàmer	0.36590157034562	0.0056994300569943	1.12707470939243
857	El Retamar	Los Castillejos	0.376470116150502	0.0070992900709929	2.82421433831725
858	Barranquet	Cova de les Cendres	0.372986382725682	0.006999300069993	1.03992188331874
859	Benàmer	Los Castillejos	0.361179272700218	0.0086991300869913	0.924483134451016
860	Benàmer	Cova de les Cendres	0.372988269166934	0.0057994200579942	0.9799939714735
861	Barranquet	Benàmer	0.378060406703492	0.0080991900809919	1.07989949233973
862	Falguera	Nerja	0.377332043815096	0.0085991400859914	0.938672566124805
863	Cova de les Cendres	Benàmer	0.34806847744757	0.0105989401059894	1.02528052019282
864	Cova de les Cendres	Falguera	0.377224570619027	0.0073992600739926	1.12136776037652
865	El Retamar	Falguera	0.358720698517369	0.0062993700629937	3.54898131350138
866	Mas d’Is	Cova de les Cendres	0.372325059430772	0.0063993600639936	0.93815526339191
867	Barranquet	Cova de les Cendres	0.352171240984755	0.0086991300869913	1.22944814360405
868	El Retamar	Los Castillejos	0.36166200114737	0.0062993700629937	2.95196981207549
869	Guixeres	Cueva de Chaves	0.375114900207104	0.0074992500749925	3.05961130267146
870	Barranquet	Cova de les Cendres	0.366174610090783	0.0057994200579942	1.09157267388457
871	Cova de les Cendres	Benàmer	0.347596701732242	0.0087991200879912	1.19416641109062
872	Cueva de Chaves	Barranquet	0.35486193453025	0.0123987601239876	3.06271228445246
873	Falguera	Nerja	0.365049563821433	0.0093990600939906	1.14372669634483
874	Cueva del Toro	Cova Or	0.362926250981511	0.0118988101189881	0.937327762351946
875	Falguera	Barranquet	0.351405770389574	0.0087991200879912	0.864260570537367
876	Nerja	Falguera	0.380061684184683	0.0073992600739926	0.866619682953776
877	Cueva del Toro	Benàmer	0.353614955356809	0.0066993300669933	1.38098850663203
878	Cova de les Cendres	Benàmer	0.351123459360667	0.0106989301069893	1.03389693532202
879	Barranquet	Benàmer	0.362941532258844	0.0082991700829917	0.937320774353161
880	Barranquet	Benàmer	0.379940783755288	0.005999400059994	1.06988948718457
881	Nerja	Falguera	0.356115132400772	0.0103989601039896	1.03683063880482
882	Nerja	Benàmer	0.380219041210523	0.0085991400859914	1.08418830749566
883	Los Castillejos	Falguera	0.366716099407637	0.0084991500849915	0.971623976343814
884	Falguera	El Retamar	0.381561026274805	0.0065993400659934	4.44943000769561
885	Benàmer	Cova de les Cendres	0.381109426506317	0.0058994100589941	1.47811446792591
886	Cova de les Cendres	Nerja	0.365660756329054	0.0086991300869913	0.934335210970941
887	Mas d’Is	El Retamar	0.375689314137856	0.0085991400859914	4.41828212723508
888	Falguera	Cova de les Cendres	0.355290943157345	0.0085991400859914	0.904144275404233
889	Benàmer	Cova Or	0.362326899484139	0.0080991900809919	0.839930093347089
890	Falguera	Los Castillejos	0.380060788205938	0.002999700029997	1.07149016749374
891	Benàmer	Cova de les Cendres	0.355143058913405	0.0081991800819918	0.928175558126859
892	Cueva del Toro	Nerja	0.376036762210371	0.0061993800619938	3.5966840999877
893	Cova Or	Benàmer	0.365568414792543	0.0062993700629937	1.02533858109633
894	Falguera	Barranquet	0.374238994661582	0.004999500049995	0.939461120402334
895	Nerja	Benàmer	0.352925260290296	0.0122987701229877	0.863261739975421
896	Los Castillejos	Benàmer	0.353548425215798	0.0097990200979902	1.0396669924534
897	Cova Or	Barranquet	0.375187774416987	0.0040995900409959	1.01922864505014
898	Guixeres	Cueva de Chaves	0.349438926373735	0.0122987701229877	3.86875681331135
899	Cova de les Cendres	Falguera	0.371204120813229	0.0073992600739926	0.863501571786821
900	Benàmer	Falguera	0.364508434064741	0.0054994500549945	0.884508635559928
901	Falguera	Cova de les Cendres	0.34910511664324	0.0083991600839916	1.12679044215978
902	Cova de les Cendres	Barranquet	0.363049518709464	0.0077992200779922	1.60391975598026
903	Benàmer	Cova de les Cendres	0.349876571244035	0.0108989101089891	1.49875251410518
904	Barranquet	Benàmer	0.365881491413262	0.0063993600639936	1.0534485437245
905	Cova Or	Los Castillejos	0.379696582450293	0.0056994300569943	0.786254132310814
906	Falguera	Cova de les Cendres	0.355404914978038	0.0078992100789921	0.935074882876349
907	Cova de les Cendres	Barranquet	0.369647306182375	0.0065993400659934	0.914786929923419
908	Mas d’Is	Valmayor	0.368888397138297	0.0061993800619938	2.53691527672543
909	Benàmer	Cova Or	0.371618736686761	0.0042995700429957	1.10718256237499
910	Barranquet	Cova de les Cendres	0.372560480602885	0.0071992800719928	1.03734055076566
911	Barranquet	Cova de les Cendres	0.378660478850291	0.0037996200379962	1.2211626883786
912	Benàmer	Cova de les Cendres	0.352583537874297	0.0091990800919908	1.11394896517359
913	Los Castillejos	Guixeres	0.354588977814815	0.0054994500549945	3.55593116925907
914	Cova de les Cendres	Barranquet	0.349009880068535	0.0102989701029897	0.995181004558718
915	Cova de les Cendres	Cova Or	0.366594989868523	0.0070992900709929	1.05435694081333
916	Nerja	Cueva de Chaves	0.376964284109139	0.0068993100689931	1.5431015345413
917	Cova de les Cendres	Cova Or	0.352955360819096	0.0078992100789921	1.44947144990904
918	Barranquet	Benàmer	0.355863290279511	0.0094990500949905	0.880478603826304
919	Los Castillejos	Benàmer	0.348916743248776	0.0077992200779922	0.851361614169783
920	Cova de les Cendres	Benàmer	0.376588801013094	0.0051994800519948	0.848651242097455
921	Nerja	Benàmer	0.377243320086579	0.0098990100989901	0.968914226656535
922	Falguera	Los Castillejos	0.370608972440639	0.0070992900709929	1.04719025029122
923	Barranquet	Cova de les Cendres	0.373227969794747	0.0072992700729927	0.94760971427748
924	Barranquet	Benàmer	0.357486224538986	0.0088991100889911	0.899812363092065
925	Barranquet	Cova de les Cendres	0.353874852118565	0.0081991800819918	0.98054329523401
926	Nerja	Benàmer	0.3629130525911	0.0098990100989901	1.10557528012283
927	Barranquet	Cova de les Cendres	0.371461754337875	0.006999300069993	0.966156450611917
928	Nerja	Cova Or	0.35218724109594	0.0101989801019898	3.38180712070896
929	Falguera	Cova de les Cendres	0.376902058359792	0.0062993700629937	0.962650135147657
930	Nerja	Benàmer	0.35258436332963	0.0110988901109889	1.04505249626088
931	Barranquet	Benàmer	0.362907851013456	0.0066993300669933	1.89665621879103
932	Cova de les Cendres	Cova Or	0.375707693543144	0.006999300069993	0.982097472902157
933	Benàmer	Falguera	0.381889449159362	0.0054994500549945	0.950647225824449
934	Barranquet	Cova Or	0.355199937044256	0.0078992100789921	0.895718759204309
935	Cova de les Cendres	Cova Or	0.352140067703774	0.004999500049995	0.923193827081473
936	Benàmer	Mas d’Is	0.373490403930808	0.005999400059994	0.902997636161946
937	Benàmer	Los Castillejos	0.358720103301668	0.0085991400859914	1.13033514094007
938	Barranquet	Cova de les Cendres	0.347718205794127	0.0096990300969903	1.00927670623207
939	Cova de les Cendres	Barranquet	0.348735888666037	0.0094990500949905	1.36328678295966
940	Cueva del Toro	Nerja	0.374309329511113	0.0082991700829917	3.38274292694371
941	Cova de les Cendres	Nerja	0.348589042385718	0.0121987801219878	1.15425598764324
942	Barranquet	Falguera	0.374649091900262	0.0044995500449955	0.988714998484137
943	Cova de les Cendres	Benàmer	0.35553798013701	0.0091990800919908	0.993019774540446
944	Valmayor	El Retamar	0.375765236364708	0.008999100089991	2.00027953953582
945	El Retamar	Cova de les Cendres	0.360246008985016	0.0061993800619938	5.02102965610909
946	Valmayor	Barranquet	0.363400697715766	0.0083991600839916	3.58997380843887
947	Nerja	Benàmer	0.366348196230684	0.0131986801319868	0.902840299422432
948	Barranquet	Cova de les Cendres	0.372815109257016	0.0067993200679932	1.18795606778254
949	Barranquet	Benàmer	0.364065442232896	0.0077992200779922	1.05682945335072
950	Cova de les Cendres	Benàmer	0.370459011028781	0.0062993700629937	0.912696871880432
951	Los Castillejos	Benàmer	0.34999559904229	0.00999900009999	0.902267045389829
952	Valmayor	Barranquet	0.368665770600272	0.0103989601039896	3.88904450533085
953	Cova Or	Cueva de Chaves	0.352344335567447	0.0081991800819918	0.947182084106398
954	Barranquet	Benàmer	0.369300489366103	0.0077992200779922	1.86114533614845
955	Benàmer	Cova de les Cendres	0.376150238721819	0.0095990400959904	0.813536206430753
956	Cova de les Cendres	Nerja	0.3633602931635	0.0151984801519848	0.799373705496037
957	Cova de les Cendres	Benàmer	0.352745302213417	0.0096990300969903	1.14168159685616
958	Falguera	Cova de les Cendres	0.369074153334793	0.0082991700829917	0.916278049181378
959	Guixeres	Valmayor	0.365145817677061	0.0087991200879912	3.53309870141235
960	Barranquet	Cova de les Cendres	0.372234832862969	0.0065993400659934	1.14527756036101
961	Cova de les Cendres	Nerja	0.351041388990371	0.0111988801119888	0.803118047861732
962	Cova de les Cendres	Nerja	0.361018935950691	0.0156984301569843	1.02192202081184
963	Falguera	Cova de les Cendres	0.377299282345365	0.0073992600739926	1.11851474081279
964	Los Castillejos	El Retamar	0.358575400458767	0.0086991300869913	2.36511937194455
965	Falguera	Cova de les Cendres	0.35456933289362	0.0090990900909909	0.877509140914658
966	Barranquet	Cova de les Cendres	0.364843701332257	0.0062993700629937	0.952129440154719
967	Barranquet	Benàmer	0.350147866663603	0.0104989501049895	0.964878505300609
968	Cueva del Toro	Benàmer	0.352165501001713	0.0097990200979902	1.04277709665817
969	Barranquet	Benàmer	0.371460403873876	0.0068993100689931	1.10593499003962
970	Benàmer	Cova de les Cendres	0.359605941456185	0.0088991100889911	1.11913604688338
971	Falguera	Nerja	0.349275939639301	0.0123987601239876	0.851315890173788
972	Nerja	Benàmer	0.364499168656721	0.0075992400759924	2.15997533586081
973	Cova de les Cendres	Cova Or	0.360046702127239	0.0072992700729927	1.01351553362734
974	Cueva de Chaves	Cova de les Cendres	0.376662663296379	0.0058994100589941	2.73866890953317
975	Cova de les Cendres	Benàmer	0.348087941208296	0.0102989701029897	0.932599714727416
976	Benàmer	Cova de les Cendres	0.349828229605932	0.0092990700929907	0.859695768644194
977	Los Castillejos	El Retamar	0.356924118421601	0.0106989301069893	4.44525108012956
978	Benàmer	Nerja	0.377413498824189	0.0086991300869913	1.02788767339942
979	Barranquet	Cova de les Cendres	0.369916219437241	0.0071992800719928	1.08904843747999
980	Nerja	Los Castillejos	0.378096475429409	0.0076992300769923	2.1086590130788
981	Benàmer	Cova de les Cendres	0.355077301443942	0.0088991100889911	0.939953472672271
982	Nerja	El Retamar	0.352246178332674	0.0061993800619938	2.99559651320854
983	Benàmer	Cova de les Cendres	0.353185413964921	0.0087991200879912	0.984205133777705
984	Valmayor	Mas d’Is	0.363852313027232	0.0078992100789921	1.08094091686254
985	Cova Or	Barranquet	0.351483016580233	0.0092990700929907	0.929501810254406
986	Cueva del Toro	Cova Or	0.353622873169292	0.0093990600939906	1.02642937828487
987	Nerja	El Retamar	0.377091959986835	0.0055994400559944	3.16952351562559
988	Barranquet	Cova de les Cendres	0.351835744273705	0.0086991300869913	0.83296410964336
989	Barranquet	Cova de les Cendres	0.347652023957904	0.0075992400759924	0.962733401843696
990	Cueva de Chaves	Barranquet	0.373108324869141	0.0071992800719928	0.993902803724752
991	Benàmer	Cova de les Cendres	0.375011484461663	0.0077992200779922	0.965260736375965
992	El Retamar	Cueva de Chaves	0.355251027798686	0.0116988301169883	0.980717493615648
993	Cova Or	Barranquet	0.348571618682275	0.0087991200879912	1.0330784458348
994	Barranquet	Falguera	0.37247966002967	0.0058994100589941	0.91836247511462
995	Barranquet	Benàmer	0.359932991588174	0.0072992700729927	0.985360901118625
996	Cueva del Toro	Cova de les Cendres	0.375068695141563	0.0072992700729927	1.52616073871404
997	Los Castillejos	Benàmer	0.363940885190327	0.0093990600939906	0.995878562042587
998	Barranquet	Benàmer	0.357461692065291	0.0063993600639936	1.02651818184799
999	Falguera	Barranquet	0.373326444503244	0.0060993900609939	0.952659059260304
1000	Barranquet	Benàmer	0.362629197467865	0.0082991700829917	0.894429245842761
