# Supplementary material for: The spread of agriculture in Iberia through Approximate Bayesian Computation and Neolithic projectile tools
Source: PLoS One. 2021 Dec 28;16(12):e0261813. doi: 10.1371/journal.pone.0261813 (PMC8714124; doi:10.1371/journal.pone.0261813)
Supplement: S2 File. Reproducibility — It includes a readme file with further indications. (ZIP) [file pone.0261813.s002.zip › S2_File/Data/P4_double_kernel_1_1.csv]

	Origin1	Origin2	Ms	Mp	r
1	Falguera	Barranquet	0.350138780667623	0.0096990300969903	1.84008835395798
2	Cova Or	Los Castillejos	0.377894133162404	0.008999100089991	1
3	Barranquet	Benàmer	0.348623088760834	0.0094990500949905	1
4	Cova de les Cendres	Cova Or	0.361796066555812	0.006999300069993	1.00362044991925
5	Guixeres	Cova de les Cendres	0.3557505440669	0.0092990700929907	2.48590559190139
6	Cova de les Cendres	Benàmer	0.358969225234434	0.0077992200779922	1
7	Benàmer	Falguera	0.349867657450225	0.0097990200979902	1
8	Valmayor	Guixeres	0.36559554993377	0.0062993700629937	4.20835256438702
9	Cueva de Chaves	Cueva del Toro	0.377433879067349	0.0054994500549945	3.71441980175674
10	Nerja	Cueva del Toro	0.371288315140441	0.0093990600939906	2.84704990161583
11	Benàmer	Barranquet	0.353872249649854	0.0117988201179882	1.02636654861272
12	Benàmer	Valmayor	0.350655312507109	0.0093990600939906	1
13	Cova de les Cendres	Benàmer	0.361325000867881	0.0076992300769923	1
14	Valmayor	Falguera	0.357885766633185	0.0077992200779922	1.66992167336866
15	Falguera	Cova Or	0.379122460043792	0.0063993600639936	1.18040210567415
16	Barranquet	Cova de les Cendres	0.359928618330015	0.0086991300869913	1
17	Cova Or	Barranquet	0.362078563044781	0.0071992800719928	1.7510154764168
18	Cova Or	Los Castillejos	0.376942397809546	0.0123987601239876	1
19	Cova de les Cendres	Nerja	0.35343704244962	0.0124987501249875	1
20	Cova de les Cendres	Benàmer	0.368479393314849	0.006999300069993	1.28821954736486
21	Barranquet	Cova de les Cendres	0.353095706859965	0.0055994400559944	1.03018553974106
22	Guixeres	Cova de les Cendres	0.377858254292475	0.0040995900409959	3.21645180853083
23	Barranquet	Benàmer	0.373999534512716	0.0071992800719928	1
24	Barranquet	Falguera	0.347189627027742	0.0110988901109889	1.72055366029963
25	Benàmer	Nerja	0.365602561926131	0.0100989901009899	1
26	Nerja	Benàmer	0.349809944128269	0.0138986101389861	1.18470648303628
27	El Retamar	Falguera	0.365861235373795	0.0053994600539946	3.92540873585269
28	Benàmer	Nerja	0.367728276736449	0.0114988501149885	1
29	Benàmer	Cova de les Cendres	0.369749118461593	0.0065993400659934	1
30	Cueva del Toro	Cova Or	0.362811136526512	0.0073992600739926	1
31	Mas d’Is	Guixeres	0.357489886660253	0.0076992300769923	1
32	Barranquet	Cova de les Cendres	0.378522230896671	0.0046995300469953	1
33	Cova Or	Cova de les Cendres	0.352588352197526	0.0080991900809919	1.2416097917594
34	Cova de les Cendres	Cova Or	0.352370391027993	0.0104989501049895	1.434081396088
35	Benàmer	Cova Or	0.366260996040665	0.0082991700829917	1
36	Benàmer	Barranquet	0.381309682527801	0.0047995200479952	1.85072918469086
37	Cueva del Toro	Los Castillejos	0.35773086335697	0.0111988801119888	1.76348342383281
38	Falguera	Guixeres	0.365918943034416	0.0057994200579942	1.96837142499164
39	Nerja	Cova de les Cendres	0.348675679200668	0.0148985101489851	1
40	Cova Or	Cova de les Cendres	0.359264360206226	0.0062993700629937	1
41	Cova Or	Cova de les Cendres	0.362756283194686	0.0077992200779922	1
42	Nerja	Benàmer	0.367527477542642	0.0085991400859914	1.01374347880483
43	Benàmer	Barranquet	0.379886598135484	0.0065993400659934	1.8227156829089
44	El Retamar	Cueva del Toro	0.381694496700567	0.0047995200479952	4.86756678799168
45	Guixeres	Mas d’Is	0.350526119546294	0.008999100089991	1.57392191747203
46	Cova de les Cendres	Benàmer	0.370007769134959	0.0056994300569943	1
47	Cova de les Cendres	Mas d’Is	0.364465379569472	0.0098990100989901	1
48	Cova de les Cendres	Barranquet	0.381582760798743	0.0058994100589941	1
49	Nerja	Benàmer	0.371718468315786	0.0082991700829917	1
50	Benàmer	Nerja	0.364258711178503	0.0095990400959904	1.6665481634438
51	Cova Or	Barranquet	0.358683312811978	0.0084991500849915	1.18572560884058
52	Falguera	Barranquet	0.348939788508372	0.00999900009999	1
53	Cova de les Cendres	Cueva del Toro	0.361880984974634	0.0070992900709929	1.7890348341316
54	Cova Or	Benàmer	0.379078066756924	0.0058994100589941	1.60219306824729
55	Nerja	Benàmer	0.36510383572237	0.0064993500649935	1.05187138449401
56	Benàmer	Cueva del Toro	0.362265463479065	0.0084991500849915	1
57	Cova de les Cendres	Barranquet	0.34708433310816	0.0101989801019898	1
58	Cova Or	Los Castillejos	0.356331544744614	0.0090990900909909	1
59	Nerja	Los Castillejos	0.367998960168343	0.0061993800619938	2.02634559243917
60	Falguera	Nerja	0.354567255800356	0.0125987401259874	1
61	Barranquet	Cova de les Cendres	0.361214769107721	0.0090990900909909	1
62	Barranquet	Cova de les Cendres	0.369627124420661	0.005999400059994	1.27210039598867
63	Nerja	Cueva del Toro	0.362504821993356	0.0086991300869913	2.96804171560333
64	Cueva del Toro	Cova Or	0.376930195805511	0.0095990400959904	1.59896961726248
65	El Retamar	Valmayor	0.355532147272651	0.0072992700729927	3.35904557123781
66	Nerja	Cova de les Cendres	0.371613016641001	0.0070992900709929	2.36806387383491
67	Guixeres	Falguera	0.355929054482542	0.0085991400859914	3.34697375450283
68	Cova Or	Cova de les Cendres	0.374132004071993	0.0047995200479952	1
69	Cova de les Cendres	Los Castillejos	0.36714256801044	0.0074992500749925	1.4406686581485
70	Barranquet	Cova de les Cendres	0.365791053542513	0.0083991600839916	1
71	Barranquet	Benàmer	0.350970143191663	0.0090990900909909	1
72	Falguera	Barranquet	0.353748438771259	0.0088991100889911	1.54198001790792
73	Benàmer	Barranquet	0.364751513560667	0.0084991500849915	1
74	Cova Or	Valmayor	0.351448329732894	0.0080991900809919	2.7726630163379
75	Valmayor	Cueva del Toro	0.358013857616019	0.0127987201279872	1
76	Benàmer	Barranquet	0.355769866549155	0.0067993200679932	1
77	Barranquet	Benàmer	0.357410507619576	0.0094990500949905	1
78	Cova Or	Cova de les Cendres	0.360411807237866	0.006999300069993	1.62203969340771
79	El Retamar	Benàmer	0.364362188975955	0.0063993600639936	3.86009072108194
80	Benàmer	Cueva de Chaves	0.377327332234185	0.0052994700529947	1.18156814675778
81	Cova de les Cendres	Cova Or	0.352285765609046	0.0091990800919908	1.99297862360254
82	Benàmer	Cova de les Cendres	0.369520878868151	0.0071992800719928	1
83	Cueva de Chaves	Valmayor	0.359976461718935	0.0087991200879912	2.71217929124832
84	Los Castillejos	Cova de les Cendres	0.348918605412873	0.0071992800719928	1.82697969535366
85	Falguera	Guixeres	0.361041691043029	0.0104989501049895	3.6240073959902
86	Cova de les Cendres	Benàmer	0.357995978443908	0.0103989601039896	1
87	El Retamar	Valmayor	0.365921506782967	0.0051994800519948	1.90367573918774
88	Cova Or	Barranquet	0.356449867815797	0.0075992400759924	1.4096595174633
89	Cova de les Cendres	Nerja	0.352277097113912	0.0087991200879912	2.66405063435435
90	Cova de les Cendres	Barranquet	0.347153870743942	0.0091990800919908	1.15348514936864
91	Benàmer	Cueva de Chaves	0.362286868381743	0.0082991700829917	4.1705973488465
92	Valmayor	Barranquet	0.370178192251678	0.0061993800619938	5.31819496342912
93	Barranquet	Benàmer	0.376128535149721	0.0067993200679932	1
94	Benàmer	Cova de les Cendres	0.36796182346366	0.0052994700529947	2.42506432196126
95	Cova de les Cendres	Nerja	0.373548544694797	0.0073992600739926	2.29039148939773
96	Cova Or	Benàmer	0.352923141036691	0.008999100089991	1
97	Cueva de Chaves	Cova Or	0.356634178097275	0.0085991400859914	2.05464892348275
98	Benàmer	Nerja	0.367579209493049	0.0073992600739926	2.5797660539858
99	Falguera	Cova de les Cendres	0.357972747296029	0.008999100089991	1.05692232772708
100	Cova Or	Benàmer	0.365788714148562	0.0078992100789921	1.48865529382601
101	Benàmer	El Retamar	0.37390316329523	0.0058994100589941	2.37455888371915
102	Los Castillejos	El Retamar	0.374135168183695	0.0056994300569943	2.96228501826525
103	Cova de les Cendres	Nerja	0.357007188413235	0.0085991400859914	2.45229074206203
104	Cueva del Toro	Nerja	0.373642716651638	0.0070992900709929	3.10581203537062
105	Cova Or	Cueva del Toro	0.363879823002671	0.0088991100889911	1
106	El Retamar	Barranquet	0.370241377594611	0.0068993100689931	4.98409423924983
107	Cova Or	Cova de les Cendres	0.379684927526763	0.0051994800519948	1.22636044491082
108	Mas d’Is	Guixeres	0.356037275998185	0.0084991500849915	2.69270028686151
109	Benàmer	Cova Or	0.365788320789671	0.0044995500449955	1.78479487122968
110	Benàmer	Barranquet	0.355638168891498	0.0080991900809919	1
111	Cova de les Cendres	Cova Or	0.372540691009219	0.006999300069993	1
112	Nerja	Cueva del Toro	0.369355526898982	0.0074992500749925	3.04752704529092
113	Cueva del Toro	Guixeres	0.361894230950499	0.0088991100889911	2.71879415921868
114	Cueva del Toro	Cova Or	0.348155710153028	0.0128987101289871	1.46621848922223
115	Guixeres	Benàmer	0.348700561221142	0.0080991900809919	1.767408684548
116	Falguera	Cueva de Chaves	0.364413109112706	0.0084991500849915	1.61572747351601
117	Guixeres	Falguera	0.373437506028767	0.005999400059994	1.27162113463506
118	Cova Or	Cueva de Chaves	0.366317940073215	0.0064993500649935	1
119	Nerja	Benàmer	0.357285196516483	0.0163983601639836	1
120	Cova Or	Benàmer	0.356154496179003	0.0062993700629937	1.23213700437918
121	Mas d’Is	Cova de les Cendres	0.356425979207251	0.0078992100789921	1
122	Cova Or	Barranquet	0.360533226413129	0.008999100089991	1
123	Los Castillejos	Cova de les Cendres	0.36812184926208	0.0066993300669933	1.96335447300225
124	Barranquet	Benàmer	0.350342629278831	0.0095990400959904	1
125	Valmayor	Cueva del Toro	0.362443549077853	0.0080991900809919	2.14095057342202
126	Barranquet	Cueva de Chaves	0.354734712497736	0.0072992700729927	1.94428781187162
127	Falguera	Nerja	0.359508088705644	0.0100989901009899	3.62137827303261
128	Barranquet	Benàmer	0.356144108691873	0.0095990400959904	1
129	Cueva del Toro	Cueva de Chaves	0.358793512843986	0.0086991300869913	1.00106619810686
130	Mas d’Is	Guixeres	0.366394538571426	0.0066993300669933	1
131	Guixeres	Los Castillejos	0.360797458838247	0.0073992600739926	3.32769941033795
132	Benàmer	Nerja	0.360591237618547	0.0131986801319868	1
133	Benàmer	Cova de les Cendres	0.350718056116887	0.0091990800919908	1
134	Falguera	Cova de les Cendres	0.372486595721315	0.0068993100689931	1
135	El Retamar	Valmayor	0.358146947907685	0.0068993100689931	1.8822504780814
136	Nerja	Cueva del Toro	0.364618115249904	0.0076992300769923	4.05631921049208
137	Barranquet	Cova de les Cendres	0.375941857106839	0.0082991700829917	1.03674431098625
138	Benàmer	Nerja	0.372922853484494	0.0072992700729927	1
139	Cova Or	Cueva de Chaves	0.347858833183807	0.0061993800619938	3.90801351482049
140	Cova Or	Los Castillejos	0.353207398166067	0.0132986701329867	1.61953474216163
141	Nerja	Cova de les Cendres	0.378885355999703	0.0061993800619938	1.52988430671394
142	Benàmer	Falguera	0.355655498729154	0.0075992400759924	2.46428812215105
143	Cova de les Cendres	Cova Or	0.374813193623731	0.0060993900609939	1
144	Falguera	Cova Or	0.364722171121581	0.0065993400659934	1.53255798356607
145	Cova Or	Los Castillejos	0.368878407900329	0.0085991400859914	1
146	Benàmer	El Retamar	0.357301931315875	0.0084991500849915	2.90302438056097
147	Nerja	Cueva del Toro	0.370137803873196	0.0066993300669933	3.88418594647199
148	Nerja	Benàmer	0.354703394180959	0.0088991100889911	1
149	Cova Or	Cova de les Cendres	0.358805458426455	0.0086991300869913	2.43831259591505
150	Cueva del Toro	Cova de les Cendres	0.363851277183481	0.0056994300569943	1.74690386740491
151	Nerja	Benàmer	0.360894267841391	0.0115988401159884	1
152	Los Castillejos	Cova Or	0.358298249255505	0.0130986901309869	1
153	Nerja	Benàmer	0.373485230029552	0.0094990500949905	1
154	Mas d’Is	Guixeres	0.357811290381885	0.0078992100789921	1
155	Cova de les Cendres	Cova Or	0.3815704536282	0.005999400059994	1
156	Valmayor	Cueva de Chaves	0.355648847996557	0.0052994700529947	3.80339389454574
157	Cueva del Toro	Valmayor	0.358704851004904	0.0061993800619938	2.04540830152109
158	Cueva del Toro	Guixeres	0.37837192277416	0.0096990300969903	3.84492746284232
159	Nerja	Benàmer	0.347687663735057	0.0132986701329867	1
160	El Retamar	Falguera	0.364830361796194	0.0100989901009899	2.77961328390986
161	Valmayor	Barranquet	0.348577239677832	0.0072992700729927	3.07628788700327
162	Guixeres	Los Castillejos	0.351855659459247	0.011998800119988	4.52525490816683
163	Cova Or	Cova de les Cendres	0.372384792706166	0.0074992500749925	1
164	Cova de les Cendres	Benàmer	0.372862861538499	0.0070992900709929	2.18007061909885
165	El Retamar	Valmayor	0.354987051187646	0.0062993700629937	1.84623933263123
166	Cova de les Cendres	Cova Or	0.37747781795624	0.0048995100489951	1.31550959218293
167	Guixeres	El Retamar	0.368543824520576	0.0124987501249875	3.77491522161289
168	Barranquet	Falguera	0.347289630760416	0.0111988801119888	1
169	Mas d’Is	Cova de les Cendres	0.368051110384278	0.0101989801019898	1.59347665635869
170	Benàmer	Barranquet	0.368006771076829	0.0075992400759924	2.52988312300295
171	Los Castillejos	Guixeres	0.35267477946274	0.0105989401059894	2.77018530290573
172	Cova de les Cendres	Cueva de Chaves	0.352873476540441	0.008999100089991	3.06889773096889
173	Los Castillejos	Falguera	0.347542708919156	0.0075992400759924	1
174	Barranquet	Cova de les Cendres	0.348445582489539	0.0093990600939906	1.38431878015399
175	Cova de les Cendres	Cova Or	0.378544633119509	0.006999300069993	1
176	Barranquet	Mas d’Is	0.372908791463445	0.0074992500749925	1
177	Barranquet	Benàmer	0.357537739390157	0.0075992400759924	1.20392020398751
178	Nerja	Cova Or	0.380412293258877	0.0116988301169883	1
179	Cova de les Cendres	Cova Or	0.364791824127011	0.0077992200779922	1
180	Cova Or	Los Castillejos	0.357717670290901	0.0067993200679932	1
181	Valmayor	Cueva de Chaves	0.347763769280003	0.0110988901109889	2.8228952033259
182	Benàmer	Cova Or	0.362232595371467	0.00999900009999	1
183	Benàmer	Falguera	0.368522905471709	0.0080991900809919	1.53932753624395
184	Cova de les Cendres	Nerja	0.375018899847905	0.0065993400659934	1.11502857971936
185	Barranquet	Guixeres	0.347320096524185	0.0091990800919908	5.00907690921798
186	Cova Or	Los Castillejos	0.376225063201517	0.0073992600739926	2.07023876626044
187	Los Castillejos	Guixeres	0.371901236382937	0.0067993200679932	3.33363012768328
188	Nerja	Benàmer	0.381057690592403	0.0073992600739926	1.36459231888875
189	Falguera	Cova Or	0.36010715115858	0.0080991900809919	1
190	Valmayor	Cueva del Toro	0.381826015491902	0.0058994100589941	3.44277066521346
191	Cova de les Cendres	Nerja	0.360356857876881	0.0103989601039896	1
192	Benàmer	Cova Or	0.36166394696787	0.0057994200579942	1.02316944207996
193	Barranquet	Cova Or	0.359565921149614	0.0085991400859914	1
194	Falguera	Barranquet	0.354277487598174	0.008999100089991	1
195	Cova Or	Los Castillejos	0.37856522337905	0.0060993900609939	1
196	Falguera	Los Castillejos	0.361214918884416	0.0111988801119888	1
197	El Retamar	Benàmer	0.362425923589513	0.0094990500949905	3.53463829137384
198	Mas d’Is	El Retamar	0.365841898648291	0.0057994200579942	3.69690723339096
199	Cova Or	Cova de les Cendres	0.364517932230078	0.0075992400759924	1
200	Falguera	Barranquet	0.376434224686304	0.0068993100689931	1
201	Mas d’Is	Barranquet	0.347765183632054	0.0084991500849915	1.37775577884167
202	Cova de les Cendres	Benàmer	0.364347500594215	0.0064993500649935	1.41306960256771
203	Los Castillejos	Cova de les Cendres	0.377063009482779	0.0077992200779922	2.26757416581735
204	Benàmer	Nerja	0.371015520056372	0.0080991900809919	1.30794988013804
205	Benàmer	Nerja	0.364037401888668	0.0128987101289871	1.75491678481922
206	Cova de les Cendres	Benàmer	0.369764546603488	0.0055994400559944	1.69899739837274
207	Cova de les Cendres	Los Castillejos	0.365853637813108	0.0063993600639936	1
208	Falguera	Los Castillejos	0.368872076508474	0.0064993500649935	1.38271686527878
209	Nerja	Falguera	0.356047606713787	0.0108989101089891	2.22147055063397
210	Benàmer	Cova de les Cendres	0.370930727498026	0.0067993200679932	1
211	Nerja	Cova Or	0.358462484659515	0.0050994900509949	2.97272179652005
212	Cueva de Chaves	Cova de les Cendres	0.350957767523023	0.0088991100889911	1.46798799151555
213	Valmayor	Cueva del Toro	0.348202820075729	0.0081991800819918	2.98124403271824
214	Guixeres	Los Castillejos	0.369090272980939	0.0077992200779922	4.76877995448187
215	Mas d’Is	Barranquet	0.366223134724752	0.0067993200679932	1
216	Cova de les Cendres	Nerja	0.372032472589038	0.0135986401359864	1.24154720455408
217	Cueva de Chaves	Cueva del Toro	0.349272538058862	0.0103989601039896	3.37258655752986
218	Cova Or	Cova de les Cendres	0.358415973737877	0.0078992100789921	1
219	Nerja	Cueva del Toro	0.365550345039524	0.0086991300869913	3.2881723864004
220	Nerja	Cova de les Cendres	0.380668081287573	0.0074992500749925	1.53625940950587
221	Cova de les Cendres	Benàmer	0.369016655059945	0.0075992400759924	1
222	Barranquet	Benàmer	0.35903083913858	0.0084991500849915	1.22932903002947
223	Nerja	Falguera	0.357173328518438	0.0071992800719928	1.24499969789759
224	Cova Or	Cueva de Chaves	0.360016279596766	0.005999400059994	1.57913514629006
225	Falguera	Los Castillejos	0.364981831225107	0.006999300069993	1.13004370545968
226	Benàmer	Cova de les Cendres	0.354779844914582	0.0104989501049895	1
227	Cova de les Cendres	Valmayor	0.381185289269781	0.0037996200379962	1
228	Barranquet	Guixeres	0.348907190509415	0.0091990800919908	4.21019582049921
229	Falguera	Cueva de Chaves	0.36699654219023	0.0100989901009899	1
230	El Retamar	Barranquet	0.350858222841519	0.0102989701029897	3.35405872663483
231	Barranquet	Benàmer	0.356209603614301	0.0077992200779922	1.58073443733156
232	Cueva del Toro	Cova de les Cendres	0.352849670501449	0.0072992700729927	1
233	Valmayor	Cueva del Toro	0.377097736519011	0.0040995900409959	2.63069449270144
234	Benàmer	Cova Or	0.369916993059237	0.0071992800719928	1
235	Nerja	Benàmer	0.376547955061746	0.0050994900509949	2.13424130808563
236	Cova de les Cendres	Cova Or	0.369008929937264	0.0080991900809919	1
237	Cova de les Cendres	Los Castillejos	0.365012019811347	0.0094990500949905	1
238	Benàmer	Barranquet	0.380242708574565	0.0054994500549945	1.53061957331374
239	Cova de les Cendres	Barranquet	0.356329766444759	0.008999100089991	1
240	Barranquet	Falguera	0.380421921700009	0.005999400059994	1
241	Cueva del Toro	Benàmer	0.369733736908839	0.0072992700729927	1
242	Benàmer	Falguera	0.375511338296863	0.0054994500549945	1.6353487390466
243	Benàmer	Cova de les Cendres	0.34951134048469	0.0100989901009899	1.6350880436413
244	Los Castillejos	El Retamar	0.355544994578584	0.006999300069993	4.06833740856499
245	El Retamar	Falguera	0.362142839003885	0.0068993100689931	2.66533143224194
246	Barranquet	Guixeres	0.353382375550925	0.011998800119988	4.62386266473681
247	Benàmer	Barranquet	0.376317121058866	0.0070992900709929	1
248	El Retamar	Barranquet	0.35135093617743	0.0062993700629937	3.68350175948814
249	Valmayor	Cueva de Chaves	0.375388419309608	0.005999400059994	2.32201949514449
250	Cova Or	Cova de les Cendres	0.363481089898105	0.0078992100789921	1.20486355153843
251	Nerja	Benàmer	0.366667182386515	0.0130986901309869	1.10867982544005
252	Cueva del Toro	Cova Or	0.378564531800578	0.0066993300669933	1.34997178753838
253	Nerja	Benàmer	0.374489847592296	0.0104989501049895	1
254	Cueva de Chaves	Mas d’Is	0.377923691212552	0.0078992100789921	1
255	Barranquet	Benàmer	0.362637066561952	0.0073992600739926	1.71661281818524
256	Los Castillejos	Benàmer	0.374504460744487	0.0051994800519948	1.74092656513676
257	Falguera	Cueva de Chaves	0.352838443864757	0.0087991200879912	1.46483938582242
258	Cueva del Toro	Falguera	0.355156259179212	0.008999100089991	1.25632464047521
259	Cueva de Chaves	Cueva del Toro	0.365793675567116	0.0076992300769923	2.4768556215614
260	Cova Or	Cova de les Cendres	0.365089761662877	0.0068993100689931	1
261	Barranquet	Benàmer	0.381561439611695	0.0068993100689931	1.22689946647733
262	Barranquet	Cova de les Cendres	0.367332968300926	0.0040995900409959	1.88671475788578
263	Mas d’Is	Valmayor	0.369593948837792	0.0084991500849915	1.52695593470708
264	Cueva del Toro	Cova Or	0.35564284630339	0.0096990300969903	1
265	Cova de les Cendres	Nerja	0.367665327584229	0.0112988701129887	1.54919962631539
266	Barranquet	Cova de les Cendres	0.350129412806371	0.0053994600539946	1.84342936705797
267	Benàmer	Cova de les Cendres	0.375967291126961	0.0063993600639936	1.33432764140889
268	Valmayor	Cova Or	0.357233750681917	0.0074992500749925	1.09830525470897
269	Nerja	Benàmer	0.361194336974095	0.0073992600739926	1.38208167953417
270	Nerja	Cueva del Toro	0.371534703125793	0.0082991700829917	2.59929440664128
271	Cueva de Chaves	Valmayor	0.380950258773472	0.00999900009999	4.44200395112857
272	Nerja	Benàmer	0.380341048914033	0.0091990800919908	1
273	Cueva del Toro	El Retamar	0.356684591089003	0.0137986201379862	3.81900719968601
274	Barranquet	Guixeres	0.358949201628343	0.0080991900809919	4.95801575127989
275	Nerja	Benàmer	0.350341651071372	0.014998500149985	1.97711013257503
276	Valmayor	Cueva de Chaves	0.378696541918607	0.0081991800819918	2.93680375589058
277	Barranquet	Benàmer	0.376352227333079	0.0050994900509949	1
278	Valmayor	El Retamar	0.364831102331589	0.0086991300869913	3.76112070599571
279	Los Castillejos	Guixeres	0.359615603036088	0.0094990500949905	1.2818847213313
280	Barranquet	Falguera	0.362590021825356	0.0036996300369963	2.00211062282324
281	Cova de les Cendres	Benàmer	0.36674549669839	0.0072992700729927	1.45118130184711
282	Barranquet	Cova de les Cendres	0.372159617012565	0.006999300069993	1.99036967296153
283	Cova Or	Cova de les Cendres	0.374340283708112	0.005999400059994	1
284	Cueva del Toro	Benàmer	0.350964706203014	0.0093990600939906	1
285	Barranquet	Benàmer	0.34881690480375	0.0073992600739926	1
286	Cova Or	Cueva del Toro	0.380980386373595	0.0053994600539946	1.47094738855958
287	Benàmer	Cueva del Toro	0.36957022033261	0.0063993600639936	1
288	El Retamar	Benàmer	0.365716631677893	0.0093990600939906	3.30408137027174
289	Guixeres	Cueva de Chaves	0.360829907732733	0.0060993900609939	2.61079073648899
290	Cova de les Cendres	Cova Or	0.362361823999636	0.0083991600839916	1
291	Benàmer	Cova de les Cendres	0.379547096096188	0.0070992900709929	1.71167093062773
292	Nerja	Cova de les Cendres	0.365576759681298	0.0076992300769923	1.81147152604535
293	Cueva del Toro	Benàmer	0.351946061853867	0.0057994200579942	1.37478140350431
294	Benàmer	Cova de les Cendres	0.377027175862622	0.0060993900609939	1.31964177487418
295	Guixeres	Mas d’Is	0.376614852220958	0.0065993400659934	1
296	Cueva de Chaves	Cueva del Toro	0.34748619339979	0.014998500149985	1
297	Mas d’Is	Cova de les Cendres	0.354372164557569	0.0102989701029897	1.06798769999295
298	Cueva del Toro	El Retamar	0.352614446675871	0.0095990400959904	3.10467110058293
299	Cueva del Toro	Cova Or	0.376743225513376	0.0063993600639936	1
300	Benàmer	Cueva del Toro	0.372956366187668	0.0076992300769923	1.48747597640381
301	Cova Or	Barranquet	0.378475279377714	0.0062993700629937	2.33010519715026
302	Falguera	Cova de les Cendres	0.366912905419787	0.0070992900709929	1
303	Guixeres	Cova de les Cendres	0.358197959201427	0.0084991500849915	2.89132923008874
304	El Retamar	Valmayor	0.370512023645643	0.005999400059994	4.37110531428829
305	Valmayor	Barranquet	0.376107346865296	0.004999500049995	2.15098480081186
306	Barranquet	Cova de les Cendres	0.365978314922348	0.0035996400359964	1.68514389824122
307	Barranquet	Mas d’Is	0.356196079497266	0.0083991600839916	1
308	Cueva de Chaves	Cueva del Toro	0.348683891572364	0.008999100089991	1.10346653079614
309	Cueva del Toro	Benàmer	0.358351214272711	0.0090990900909909	1
310	Los Castillejos	Cueva del Toro	0.366899304573156	0.007999200079992	2.39348650379107
311	Cueva de Chaves	Falguera	0.348325453425629	0.006999300069993	1
312	Barranquet	Benàmer	0.354392153023527	0.0097990200979902	1.34856006596237
313	Cova Or	Cueva del Toro	0.370625336405543	0.0114988501149885	1
314	Falguera	Cova Or	0.362070933247116	0.0081991800819918	1.77266807341948
315	Mas d’Is	Barranquet	0.360004934484394	0.0061993800619938	1.08587678615004
316	Cova Or	Cova de les Cendres	0.364578475415207	0.0058994100589941	1.61328839577735
317	Cueva de Chaves	Cueva del Toro	0.351461603090498	0.0106989301069893	1.30257424199954
318	Barranquet	Cova de les Cendres	0.377505168996751	0.0070992900709929	1.3841135497205
319	Cova Or	Benàmer	0.358276275983306	0.0110988901109889	1.39803923619911
320	Benàmer	Cueva del Toro	0.370309639443572	0.0071992800719928	1
321	Benàmer	Barranquet	0.358869548460161	0.0088991100889911	1
322	Cova de les Cendres	Mas d’Is	0.375743903166209	0.0077992200779922	1.41279918001965
323	Cova de les Cendres	Nerja	0.379911999709449	0.0094990500949905	1
324	Benàmer	Cueva de Chaves	0.358681493396858	0.0093990600939906	1.38818043291569
325	Guixeres	Mas d’Is	0.369655270140031	0.0091990800919908	1
326	Guixeres	Cueva de Chaves	0.355122198738953	0.0091990800919908	3.03899835977704
327	Nerja	Benàmer	0.368070397814695	0.0144985501449855	1
328	Barranquet	Nerja	0.35804726026436	0.0108989101089891	2.87528530230746
329	Cova Or	Los Castillejos	0.370839789639361	0.0065993400659934	1
330	Cueva de Chaves	Cueva del Toro	0.373362983480462	0.0077992200779922	2.3227070569992
331	Cueva del Toro	El Retamar	0.377439733467163	0.004999500049995	3.15232158495112
332	Los Castillejos	Cova de les Cendres	0.355113660781853	0.0082991700829917	1
333	Cova de les Cendres	Benàmer	0.378421968701874	0.0068993100689931	1
334	Nerja	Benàmer	0.354093204843759	0.0115988401159884	1
335	Nerja	Benàmer	0.349068600550313	0.013998600139986	1
336	Cova de les Cendres	Nerja	0.355812310494028	0.010998900109989	1
337	Valmayor	Mas d’Is	0.352840048194449	0.0080991900809919	1.70809174096213
338	Falguera	Benàmer	0.348055532622128	0.0087991200879912	1
339	Falguera	Nerja	0.356180562689558	0.0070992900709929	1.99475404087454
340	Barranquet	Falguera	0.365717685947972	0.0060993900609939	1.85823857877404
341	Mas d’Is	Cova de les Cendres	0.348386943678864	0.0088991100889911	1.63278663810343
342	Cueva del Toro	Cova Or	0.368805555140233	0.012998700129987	1
343	Cueva del Toro	Cova Or	0.347858318373233	0.0096990300969903	1.91986189922318
344	Falguera	Los Castillejos	0.348497455817676	0.0106989301069893	1
345	Mas d’Is	Valmayor	0.364926455665811	0.0076992300769923	1
346	Los Castillejos	Cueva del Toro	0.356419918643802	0.0080991900809919	2.75030636675656
347	Falguera	Cova de les Cendres	0.351505618967863	0.0086991300869913	1
348	Benàmer	Barranquet	0.349991489980414	0.0078992100789921	1
349	Falguera	Cova Or	0.366439636941448	0.0060993900609939	1.15229150559753
350	El Retamar	Cova Or	0.358671236331123	0.0097990200979902	3.55261830532924
351	Cova de les Cendres	Nerja	0.362523588986344	0.0106989301069893	1
352	Nerja	Los Castillejos	0.374240117393379	0.008999100089991	3.11391412889585
353	Falguera	Nerja	0.363101762565234	0.0096990300969903	1
354	Benàmer	Cova de les Cendres	0.348234592157573	0.0102989701029897	1.01098823454231
355	Valmayor	Guixeres	0.381238498882332	0.0058994100589941	4.12835650380701
356	Cueva de Chaves	Cova de les Cendres	0.369232976807595	0.0094990500949905	3.08646089132875
357	Cova de les Cendres	Benàmer	0.360729838046835	0.0071992800719928	1
358	Barranquet	Guixeres	0.34990806707294	0.0088991100889911	3.63417159052565
359	Barranquet	Benàmer	0.371352235346799	0.0046995300469953	1.06582889752463
360	Falguera	Cova Or	0.347984284103088	0.0094990500949905	1
361	Los Castillejos	Cova de les Cendres	0.358673276181616	0.0092990700929907	1
362	Benàmer	Cova de les Cendres	0.353210343368621	0.0102989701029897	1
363	Benàmer	Cova de les Cendres	0.370952066712193	0.0040995900409959	1.16682912409306
364	Nerja	Cova Or	0.36828659771981	0.0072992700729927	2.00060109158978
365	Cueva de Chaves	Cueva del Toro	0.366569427790906	0.0088991100889911	1
366	Los Castillejos	Cova Or	0.365667375469492	0.0096990300969903	1.59864869903773
367	Barranquet	Benàmer	0.348996383961727	0.0108989101089891	1
368	Los Castillejos	Cova de les Cendres	0.374371521633144	0.0082991700829917	1
369	Valmayor	Cueva de Chaves	0.368997833027116	0.0053994600539946	3.98884639663622
370	Nerja	Cova de les Cendres	0.378685795320486	0.0071992800719928	1
371	Valmayor	Falguera	0.349550845814319	0.0063993600639936	2.05810230366886
372	Mas d’Is	Guixeres	0.372939137043105	0.0055994400559944	1
373	Benàmer	Barranquet	0.347328087556713	0.0104989501049895	1
374	Cova Or	Los Castillejos	0.354632745272051	0.0114988501149885	1.11735169775784
375	Falguera	Cova de les Cendres	0.349991826299935	0.0087991200879912	1.12100899405778
376	Cova de les Cendres	Cova Or	0.34828681460801	0.0084991500849915	1
377	Cova de les Cendres	Nerja	0.376282033974702	0.010998900109989	1.28271970525384
378	Nerja	Cueva del Toro	0.370205267764811	0.0077992200779922	3.69716635653749
379	Cova Or	Los Castillejos	0.381949018532818	0.0060993900609939	2.42209501937031
380	Valmayor	Cueva del Toro	0.349350443968178	0.0114988501149885	1.10013179060072
381	Los Castillejos	Benàmer	0.379179203168474	0.005999400059994	1
382	Benàmer	Cova de les Cendres	0.373983834467478	0.0072992700729927	1.00799123430625
383	Cueva del Toro	Cova Or	0.356830912367914	0.0083991600839916	1.90930979000405
384	Barranquet	Guixeres	0.34718807849853	0.0135986401359864	3.02859426075592
385	Mas d’Is	Guixeres	0.380053142952855	0.0076992300769923	1
386	Barranquet	Guixeres	0.369537310074236	0.0045995400459954	5.30622436450794
387	Nerja	El Retamar	0.373452620770297	0.0068993100689931	4.67158885100856
388	Benàmer	Barranquet	0.357042292818243	0.0082991700829917	1
389	Falguera	Nerja	0.359670911542756	0.0096990300969903	1
390	Los Castillejos	El Retamar	0.349983945679958	0.008999100089991	4.90405522037298
391	Nerja	Cova de les Cendres	0.358462697552192	0.0113988601139886	1
392	Cova Or	Benàmer	0.362973251493347	0.0075992400759924	1
393	Cueva de Chaves	Cueva del Toro	0.365266835889724	0.0092990700929907	1
394	Valmayor	Mas d’Is	0.353066293533569	0.0103989601039896	1
395	Barranquet	Cueva de Chaves	0.357393364833406	0.0084991500849915	3.06009111121297
396	Barranquet	Benàmer	0.355596854888554	0.0084991500849915	1
397	Benàmer	El Retamar	0.370201066167838	0.0075992400759924	3.11178569631651
398	Falguera	Cova Or	0.350475670316157	0.0076992300769923	1.10495643643662
399	Valmayor	Cova Or	0.35670831015364	0.0051994800519948	2.95337091945111
400	Cova Or	Benàmer	0.374519419307697	0.0065993400659934	1
401	Barranquet	Cova de les Cendres	0.347973857225028	0.0085991400859914	1.68104104045779
402	Cova de les Cendres	Los Castillejos	0.374772248081988	0.0084991500849915	1.40909752881154
403	Barranquet	Benàmer	0.365570278920322	0.0058994100589941	1.05273720342666
404	Benàmer	Cueva del Toro	0.36844052689825	0.0078992100789921	1.93632411496713
405	Guixeres	Valmayor	0.366651633455267	0.0076992300769923	3.54467786848544
406	Barranquet	Cueva de Chaves	0.360975313157317	0.010998900109989	2.28282053848729
407	Barranquet	Cova de les Cendres	0.37529625905739	0.0066993300669933	1.04950012499467
408	Cova de les Cendres	Nerja	0.374701085247164	0.0056994300569943	1
409	Valmayor	Falguera	0.350591245965825	0.011998800119988	2.97694421377033
410	Cova de les Cendres	Los Castillejos	0.360363610624244	0.0124987501249875	1.90703164439648
411	Cova Or	Los Castillejos	0.365384931519166	0.0064993500649935	1.40676679695025
412	Los Castillejos	Cova de les Cendres	0.376295526172777	0.0043995600439956	1.82543655764312
413	Falguera	Cova Or	0.373593377735304	0.0057994200579942	1.14440754847601
414	Benàmer	Nerja	0.371749254876307	0.0070992900709929	1
415	Cueva del Toro	Cueva de Chaves	0.353003800287599	0.0130986901309869	4.82921668337658
416	Barranquet	Cova Or	0.368229431242918	0.0068993100689931	1.11077309260145
417	Nerja	Los Castillejos	0.375202437181433	0.0078992100789921	3.24294836830348
418	Nerja	Cova de les Cendres	0.368213821310726	0.0104989501049895	1
419	Benàmer	Barranquet	0.360134772458463	0.0102989701029897	1
420	Cova de les Cendres	Barranquet	0.350420344340316	0.0072992700729927	1
421	Falguera	Los Castillejos	0.376570151318898	0.0070992900709929	1.68683131691069
422	Cueva del Toro	Benàmer	0.366020535374457	0.0070992900709929	1.28022500574589
423	Benàmer	Falguera	0.378929091055948	0.0065993400659934	1
424	Los Castillejos	Cova Or	0.362915580518909	0.0078992100789921	1.51582635942846
425	Cueva de Chaves	Cueva del Toro	0.361457127448195	0.0077992200779922	3.55117313008755
426	Valmayor	Benàmer	0.37671319342003	0.008999100089991	2.20388856552541
427	El Retamar	Cova Or	0.376557585995586	0.006999300069993	2.04819635627792
428	Cova de les Cendres	Barranquet	0.374806117683571	0.0068993100689931	1.15566498227417
429	Valmayor	Cueva del Toro	0.357150359947485	0.0091990800919908	1
430	Cueva del Toro	Cova Or	0.363851260511825	0.0082991700829917	1.9040321749635
431	Guixeres	Mas d’Is	0.371245367487642	0.0081991800819918	2.22003790130839
432	Cova Or	Los Castillejos	0.347689082195951	0.0097990200979902	1
433	Cueva del Toro	Cova Or	0.362228726366507	0.0080991900809919	1
434	Nerja	Cova Or	0.357891750732624	0.006999300069993	3.36553083829581
435	Cova de les Cendres	Guixeres	0.354850738868254	0.0098990100989901	3.04018122274429
436	Cova de les Cendres	Barranquet	0.377393874067053	0.0067993200679932	1.8571285600774
437	Cueva del Toro	Cova Or	0.379224579182472	0.0054994500549945	1.46992401452735
438	Valmayor	Guixeres	0.349365277364005	0.0054994500549945	4.49194123132154
439	Guixeres	Cova de les Cendres	0.368999989103672	0.0066993300669933	3.04470876539126
440	Cova de les Cendres	Barranquet	0.363118255667153	0.0054994500549945	1.4365859631449
441	Barranquet	Guixeres	0.36741035457327	0.005999400059994	4.28125988431274
442	Guixeres	Cueva de Chaves	0.364004110963652	0.0052994700529947	2.15934158904479
443	Barranquet	Benàmer	0.347391025795862	0.0100989901009899	2.11242838762701
444	Barranquet	Cova de les Cendres	0.354962289542964	0.0090990900909909	1.95536423940211
445	Barranquet	Benàmer	0.362249902718882	0.0081991800819918	1.06234503816813
446	Benàmer	Barranquet	0.373156155853678	0.0057994200579942	1
447	Los Castillejos	Guixeres	0.357580654951772	0.0076992300769923	2.44244312806055
448	Barranquet	Falguera	0.348509213562629	0.0107989201079892	1
449	Cueva de Chaves	Cueva del Toro	0.348184850349718	0.0091990800919908	3.5801450349763
450	Barranquet	Benàmer	0.3692137470342	0.0076992300769923	2.33418077183888
451	El Retamar	Valmayor	0.352802575822542	0.0070992900709929	1.61167635628954
452	Nerja	Cova Or	0.376032930866103	0.0073992600739926	1.24939471406863
453	Cova de les Cendres	Cova Or	0.376662100827592	0.0064993500649935	1
454	Barranquet	Cueva de Chaves	0.35833353254521	0.006999300069993	2.2153448080644
455	Los Castillejos	Cueva de Chaves	0.360413183364074	0.0115988401159884	1.36879505217075
456	Benàmer	Los Castillejos	0.356845815346188	0.0066993300669933	1
457	Falguera	Cova Or	0.379423409271047	0.0050994900509949	1
458	Cueva del Toro	Cova Or	0.348515244277062	0.0104989501049895	1
459	Los Castillejos	Benàmer	0.35076303641981	0.0087991200879912	1.46071956679225
460	Cova Or	Nerja	0.365093818790611	0.0157984201579842	3.03135490398854
461	Falguera	Cueva de Chaves	0.358105194476806	0.0088991100889911	1.54256184631959
462	Benàmer	Barranquet	0.351350225291887	0.0107989201079892	1
463	Los Castillejos	Cova de les Cendres	0.353278113890512	0.0174982501749825	1.34722495777532
464	Cueva del Toro	Cova Or	0.354833952007587	0.0082991700829917	1
465	Los Castillejos	Cova Or	0.381480224870708	0.0060993900609939	1.87138192499056
466	Los Castillejos	Valmayor	0.349673402557424	0.0094990500949905	2.71518964085728
467	Cova Or	Cova de les Cendres	0.358884517059828	0.0040995900409959	1
468	Cueva de Chaves	Falguera	0.353643853826819	0.0126987301269873	1
469	Cova Or	Benàmer	0.370632005535807	0.0063993600639936	1
470	Barranquet	Cova Or	0.379166120727455	0.0084991500849915	2.47465883987025
471	Valmayor	Mas d’Is	0.355243455180915	0.0078992100789921	1.85126637527719
472	Nerja	Cova de les Cendres	0.375123204423074	0.0084991500849915	1
473	Mas d’Is	Guixeres	0.378297137895072	0.0084991500849915	1
474	Guixeres	Barranquet	0.378009326808513	0.005999400059994	3.34709982415661
475	Los Castillejos	Nerja	0.367718296951578	0.007999200079992	1.92808348609134
476	Falguera	Los Castillejos	0.367607911224232	0.0085991400859914	1
477	Cova de les Cendres	Guixeres	0.380655748467875	0.0045995400459954	2.64225369170308
478	Guixeres	Los Castillejos	0.360591869592675	0.0116988301169883	1.57130060790107
479	Cova de les Cendres	Cova Or	0.372247940038307	0.0068993100689931	1
480	Los Castillejos	Cova de les Cendres	0.358650649518073	0.0086991300869913	1
481	Cova de les Cendres	Mas d’Is	0.37697250001382	0.0053994600539946	1.479838964995
482	Benàmer	Cova de les Cendres	0.36237370258285	0.0084991500849915	1
483	Nerja	Benàmer	0.377657094839414	0.0122987701229877	1.42320677777752
484	Cueva del Toro	Cova Or	0.353448302153289	0.0090990900909909	1
485	Cueva del Toro	Cueva de Chaves	0.352477119464921	0.0137986201379862	1
486	Cueva de Chaves	Valmayor	0.362321088339934	0.0078992100789921	4.93867502059787
487	Benàmer	Nerja	0.369029614735595	0.0075992400759924	1.5458850832656
488	Cova Or	Cova de les Cendres	0.354182077824998	0.0092990700929907	1.47862029328943
489	Falguera	Cova de les Cendres	0.375552481310937	0.0062993700629937	1
490	Nerja	Cova de les Cendres	0.364434653578985	0.0133986601339866	1
491	Falguera	Nerja	0.351179456842062	0.0101989801019898	3.76998877597973
492	Falguera	Cova Or	0.373017631455131	0.006999300069993	1
493	Falguera	Barranquet	0.353275737558217	0.0097990200979902	1
494	Barranquet	Cova de les Cendres	0.378644042080319	0.0063993600639936	1
495	Cova de les Cendres	Cova Or	0.377592552279897	0.0068993100689931	1
496	Cueva del Toro	Cueva de Chaves	0.355341569802339	0.0135986401359864	5.24058947954327
497	Barranquet	Benàmer	0.356521125308293	0.0083991600839916	1
498	Los Castillejos	Benàmer	0.352227900763048	0.017998200179982	1
499	Cova Or	Los Castillejos	0.370293616971822	0.0074992500749925	1.54967519221828
500	Valmayor	Cueva del Toro	0.364637245442143	0.0066993300669933	2.89024199934676
501	Benàmer	Cueva del Toro	0.354190825878665	0.0130986901309869	1.41182322101667
502	El Retamar	Nerja	0.377370728988813	0.0080991900809919	4.07657432070002
503	Nerja	Cueva del Toro	0.354740635465299	0.012998700129987	3.35450304746629
504	Cueva de Chaves	Cueva del Toro	0.374626771613976	0.008999100089991	1
505	Benàmer	Nerja	0.378942412917811	0.0092990700929907	1
506	Nerja	Los Castillejos	0.365366729600304	0.0066993300669933	4.23293255968019
507	Cova de les Cendres	Cova Or	0.375391559535685	0.0076992300769923	1
508	Cova Or	Barranquet	0.35458699055296	0.0086991300869913	1.905674981419
509	Cueva de Chaves	Cueva del Toro	0.353070880287938	0.0104989501049895	1
510	Nerja	Los Castillejos	0.36975289563155	0.0067993200679932	3.13015991512686
511	Nerja	Benàmer	0.380826509533255	0.0098990100989901	1
512	Cova Or	Benàmer	0.367955744141051	0.0075992400759924	1.02636711671948
513	Cueva de Chaves	Barranquet	0.359660905951236	0.0091990800919908	2.84045719889923
514	Barranquet	Cueva de Chaves	0.369167621130023	0.0066993300669933	1
515	Guixeres	Los Castillejos	0.377595509816898	0.0057994200579942	1.49581882946193
516	Cueva del Toro	Cueva de Chaves	0.373363054526149	0.0075992400759924	2.6790787083283
517	Cova Or	Barranquet	0.374431253780091	0.0086991300869913	1
518	Los Castillejos	Guixeres	0.367605500132545	0.0083991600839916	1.92815570440143
519	Barranquet	Cova Or	0.372441073114684	0.0084991500849915	1
520	Mas d’Is	Guixeres	0.372312941837952	0.005999400059994	1.17841822141781
521	Benàmer	Cueva del Toro	0.359690458461554	0.0052994700529947	1
522	Cova de les Cendres	Cova Or	0.37553599582351	0.006999300069993	1
523	Cova de les Cendres	Cova Or	0.369236014083519	0.0062993700629937	1
524	Cueva del Toro	Cova Or	0.359592143092682	0.0102989701029897	1.2797123010829
525	Cueva de Chaves	Cueva del Toro	0.369138856051153	0.007999200079992	1.20849059475586
526	Barranquet	Guixeres	0.380647960517004	0.0047995200479952	2.05307466428728
527	Falguera	Nerja	0.363774242582879	0.0082991700829917	2.48365476753563
528	Falguera	Los Castillejos	0.350301531997528	0.0092990700929907	1
529	Los Castillejos	Benàmer	0.372073333044904	0.0072992700729927	1
530	El Retamar	Cova de les Cendres	0.369669124179819	0.0084991500849915	1
531	Guixeres	Cova Or	0.355680448630611	0.0106989301069893	1.8950669272989
532	Barranquet	Benàmer	0.354075648650102	0.0080991900809919	1
533	Cueva del Toro	Benàmer	0.353865560320845	0.0108989101089891	1
534	Falguera	Cueva de Chaves	0.357937938680253	0.0090990900909909	1
535	Los Castillejos	Cueva del Toro	0.371291955228546	0.0077992200779922	4.02353044301272
536	Barranquet	Falguera	0.357703840557444	0.0078992100789921	1.5313538289629
537	Falguera	Los Castillejos	0.371235515048797	0.0085991400859914	1
538	Benàmer	Cova de les Cendres	0.359159912282176	0.006999300069993	1
539	Cova Or	Barranquet	0.371659828503477	0.0068993100689931	1
540	Cueva de Chaves	Cueva del Toro	0.366582312320023	0.0080991900809919	2.13916985969991
541	Falguera	Cova de les Cendres	0.368975492644666	0.0082991700829917	1
542	Cueva de Chaves	Cueva del Toro	0.353946867381638	0.0116988301169883	1
543	Valmayor	Cueva de Chaves	0.366081597801584	0.0082991700829917	5.04076157100498
544	Barranquet	Benàmer	0.375471085547187	0.0058994100589941	2.55883326940239
545	Cueva de Chaves	Cueva del Toro	0.349978935731053	0.0108989101089891	1.18650117469952
546	Cova Or	Los Castillejos	0.36633470431274	0.0112988701129887	1.129620319698
547	Cova Or	Cueva del Toro	0.372020381871532	0.0124987501249875	1
548	Guixeres	Falguera	0.37680240649597	0.0077992200779922	2.99375352555885
549	Cova Or	Los Castillejos	0.350787174323619	0.0077992200779922	1
550	Benàmer	Cova de les Cendres	0.35099940564552	0.0098990100989901	1
551	Benàmer	Cova de les Cendres	0.36499556245833	0.0088991100889911	1.05279671104624
552	El Retamar	Cova de les Cendres	0.358862256479183	0.0087991200879912	6.07948177427054
553	Cova de les Cendres	Barranquet	0.368651984889328	0.0087991200879912	1.10207256292924
554	Benàmer	Cueva de Chaves	0.350520108792716	0.0072992700729927	1
555	Barranquet	Cova de les Cendres	0.372959020574524	0.0071992800719928	1.13985481439158
556	Barranquet	Cova de les Cendres	0.369832664879511	0.0076992300769923	1.77463043574244
557	El Retamar	Los Castillejos	0.351471367682758	0.0078992100789921	2.86362878264859
558	Nerja	Cueva del Toro	0.378504499182884	0.0060993900609939	3.36059335973114
559	Nerja	Benàmer	0.365249233606473	0.0055994400559944	1.32967741407455
560	Nerja	Cueva del Toro	0.37787403231779	0.006999300069993	3.85846836287529
561	Guixeres	Mas d’Is	0.368160198432847	0.0071992800719928	1
562	Falguera	Cova Or	0.351441024952634	0.0092990700929907	1.67371127894148
563	Cova Or	Los Castillejos	0.371844263852878	0.0102989701029897	1
564	Cova de les Cendres	Mas d’Is	0.350956276928382	0.0101989801019898	1
565	Benàmer	El Retamar	0.362158036894519	0.0110988901109889	3.64723525382579
566	El Retamar	Falguera	0.369413036417309	0.0104989501049895	1.37381606606766
567	Cueva del Toro	Nerja	0.357963211781125	0.0107989201079892	3.50022949516773
568	Cueva del Toro	Cueva de Chaves	0.36631189862613	0.007999200079992	1
569	Cova Or	Barranquet	0.380828273525824	0.0033996600339966	1
570	Falguera	Nerja	0.352305865017566	0.0121987801219878	1
571	Nerja	Cova de les Cendres	0.374151915867015	0.0080991900809919	1.72418225370347
572	Cova de les Cendres	Cova Or	0.361512972167123	0.0082991700829917	1
573	Guixeres	Los Castillejos	0.375403789168853	0.0060993900609939	3.30239898690955
574	Cova de les Cendres	Cova Or	0.356576120320343	0.0073992600739926	1.56981784617528
575	Los Castillejos	Cova de les Cendres	0.348154841594919	0.0087991200879912	1.45561690693721
576	Cova de les Cendres	Nerja	0.363229384124145	0.010998900109989	1.04992403415963
577	Cueva de Chaves	Cueva del Toro	0.365637401570445	0.0082991700829917	2.53329979740082
578	Nerja	Benàmer	0.367292466122943	0.0118988101189881	1.18565354216844
579	Cova de les Cendres	Barranquet	0.366047323513374	0.005999400059994	1
580	Valmayor	Cova Or	0.356419287755863	0.010998900109989	1
581	Cova de les Cendres	Cova Or	0.366053326749148	0.0082991700829917	1.49398927856237
582	Cova de les Cendres	Nerja	0.355285484304426	0.0112988701129887	1
583	Cueva del Toro	Benàmer	0.363302796912001	0.0065993400659934	1.29356380971149
584	Cova de les Cendres	Barranquet	0.373662020235945	0.006999300069993	1
585	Mas d’Is	Cueva de Chaves	0.38180996951674	0.0072992700729927	2.64617592180147
586	Cova de les Cendres	Nerja	0.373254447313717	0.011998800119988	1.45037261163816
587	Nerja	Cova de les Cendres	0.37132709970627	0.0078992100789921	1.83151761861518
588	Barranquet	Cova de les Cendres	0.351204833578859	0.0054994500549945	1
589	Cova Or	Cueva del Toro	0.376902548154211	0.0081991800819918	1.11040164716542
590	Cova Or	Los Castillejos	0.366464120265602	0.0082991700829917	1
591	Barranquet	Benàmer	0.376954827227694	0.006999300069993	1
592	Benàmer	Barranquet	0.368864457633254	0.0073992600739926	1
593	Cova Or	Cova de les Cendres	0.354685768524294	0.0093990600939906	1
594	Cova de les Cendres	Cueva de Chaves	0.361129384791114	0.006999300069993	4.04429113116116
595	Mas d’Is	Cueva de Chaves	0.357424013320324	0.0080991900809919	3.83198990430682
596	Falguera	Cova Or	0.35703288515629	0.0078992100789921	1
597	Nerja	Falguera	0.36613367737743	0.0087991200879912	1.06939175352455
598	Cova Or	Cueva del Toro	0.368089343481555	0.0082991700829917	1.76583654712886
599	Cova de les Cendres	Cova Or	0.356023168820832	0.0088991100889911	1.04319520108402
600	Valmayor	Barranquet	0.356524958168272	0.0095990400959904	2.789599325452
601	Cova de les Cendres	Nerja	0.380706495998563	0.0108989101089891	1
602	Cueva del Toro	Los Castillejos	0.378162572584289	0.0047995200479952	1.98153808591887
603	El Retamar	Falguera	0.37899637753431	0.0116988301169883	1.52012165321037
604	Falguera	Guixeres	0.370940756483392	0.008999100089991	4.25747251143679
605	Benàmer	Nerja	0.38176247717696	0.0076992300769923	1
606	Cova Or	Benàmer	0.37618840235416	0.005999400059994	1
607	Benàmer	Cova Or	0.367577169039692	0.0073992600739926	1.63394154980779
608	Falguera	Nerja	0.371833280345473	0.0133986601339866	1
609	El Retamar	Falguera	0.372935040025808	0.0070992900709929	4.74409903071821
610	Cueva de Chaves	Cueva del Toro	0.375719175328294	0.0072992700729927	3.86194782024249
611	Falguera	Los Castillejos	0.359358725500335	0.0104989501049895	1
612	Nerja	Cueva del Toro	0.356488255608766	0.0078992100789921	4.29388899430632
613	Cova Or	Cueva del Toro	0.362019651355659	0.0083991600839916	1.35773266106844
614	Guixeres	Mas d’Is	0.351812391444619	0.00999900009999	1
615	Nerja	Falguera	0.378830086943631	0.0062993700629937	2.65171183878557
616	Cova de les Cendres	Benàmer	0.353357708607499	0.0085991400859914	1.29536925209686
617	Benàmer	Cova de les Cendres	0.372722342626225	0.004999500049995	1.6058026435785
618	Barranquet	Benàmer	0.36533624008053	0.0070992900709929	1
619	Cueva del Toro	Guixeres	0.351471995309096	0.0138986101389861	1
620	Falguera	Cova Or	0.367338980573202	0.006999300069993	1.36951167756691
621	Mas d’Is	Benàmer	0.37704539883694	0.0055994400559944	1
622	Cova Or	Cueva del Toro	0.360462015465861	0.00999900009999	1.0592916784808
623	El Retamar	Los Castillejos	0.37683440723094	0.0072992700729927	4.47889419211075
624	Cova Or	Cova de les Cendres	0.358188957302705	0.0091990800919908	1.48589409980923
625	Cova Or	Benàmer	0.377726247968513	0.0073992600739926	1
626	Valmayor	Cueva del Toro	0.376790683025841	0.0082991700829917	3.61564141081646
627	Benàmer	Cova Or	0.352588755841719	0.0093990600939906	2.15886188857257
628	Nerja	Cueva del Toro	0.359272439959264	0.0101989801019898	2.53064331866801
629	Benàmer	Cova Or	0.352264248713416	0.0110988901109889	1.98686095327139
630	Barranquet	Cova de les Cendres	0.365846015360824	0.0054994500549945	1
631	Nerja	Benàmer	0.350604790940452	0.0112988701129887	1
632	Cova de les Cendres	Benàmer	0.380206553040356	0.0056994300569943	1
633	Cova de les Cendres	Barranquet	0.373964648051307	0.0071992800719928	1
634	Cova de les Cendres	Cova Or	0.357926629426837	0.0081991800819918	1.01825679792091
635	Barranquet	Benàmer	0.349927831068293	0.0102989701029897	1
636	Los Castillejos	Cueva del Toro	0.377955897002677	0.0060993900609939	3.5493383047171
637	Cova de les Cendres	Cova Or	0.368525843958443	0.0067993200679932	1
638	Cova Or	Los Castillejos	0.352200892197924	0.0173982601739826	2.25608066143468
639	Cova Or	Los Castillejos	0.376746838732686	0.0070992900709929	2.29155769672245
640	Benàmer	Barranquet	0.353048006482461	0.0086991300869913	1.73553409939632
641	Nerja	Cueva del Toro	0.377797825553989	0.0082991700829917	2.3315873019211
642	Falguera	Barranquet	0.367766601012954	0.0064993500649935	1.39069362450391
643	Cova de les Cendres	Falguera	0.356389751515942	0.0098990100989901	1.11689589964226
644	Guixeres	Cueva del Toro	0.376106909412543	0.0052994700529947	4.4314517594874
645	Falguera	Nerja	0.361776296299554	0.0108989101089891	1
646	Benàmer	Valmayor	0.375460560528901	0.007999200079992	2.96026924084872
647	Cova de les Cendres	Benàmer	0.365676793029648	0.0066993300669933	1.18377890018746
648	Guixeres	Cova de les Cendres	0.359716057323132	0.0094990500949905	2.67431282373145
649	Cueva de Chaves	Cueva del Toro	0.378946009079322	0.0046995300469953	2.33801522571594
650	Benàmer	Cova de les Cendres	0.369735678829026	0.0062993700629937	1
651	Falguera	Los Castillejos	0.351465877251498	0.0086991300869913	1
652	Benàmer	Barranquet	0.366059635754317	0.0068993100689931	1.27071690605953
653	Cova Or	Cova de les Cendres	0.378300038520524	0.0066993300669933	1
654	Cova de les Cendres	Cova Or	0.372571343679321	0.0064993500649935	1.45993724651634
655	Benàmer	Los Castillejos	0.357846299414588	0.0092990700929907	1
656	Cova de les Cendres	Los Castillejos	0.354634569795354	0.0062993700629937	1.04138971792534
657	Benàmer	El Retamar	0.378820297330666	0.0080991900809919	1.67508510081098
658	Cueva del Toro	Cueva de Chaves	0.362637288950768	0.0077992200779922	1.71092269802466
659	Cova de les Cendres	Cova Or	0.371230918586021	0.0056994300569943	1.8946434147656
660	Falguera	Nerja	0.370077351688683	0.0074992500749925	1.44410451781005
661	Barranquet	Cova de les Cendres	0.36913763708361	0.0057994200579942	1
662	Cova Or	Cueva del Toro	0.348848348691086	0.0087991200879912	1.56163430260495
663	Nerja	Cova Or	0.353023085761359	0.0106989301069893	2.89702108832076
664	Valmayor	Cueva del Toro	0.37191721191408	0.0058994100589941	1
665	Mas d’Is	Guixeres	0.365938310854659	0.0114988501149885	2.1798669747077
666	Nerja	Cova de les Cendres	0.359160748590436	0.0131986801319868	1.9558651894331
667	Nerja	Falguera	0.359093445528686	0.0110988901109889	2.23752189008519
668	Cueva del Toro	Cueva de Chaves	0.353184850443777	0.0090990900909909	4.31864482918755
669	Nerja	Cova de les Cendres	0.375385575181142	0.0083991600839916	1
670	Cova de les Cendres	Barranquet	0.350552649019156	0.0120987901209879	1
671	Barranquet	Benàmer	0.378868977324622	0.0064993500649935	1
672	Cova de les Cendres	Benàmer	0.372666383461086	0.0072992700729927	1
673	Cova de les Cendres	Cova Or	0.360243441652003	0.008999100089991	1
674	Falguera	Nerja	0.370074715200628	0.0108989101089891	2.14211153052748
675	Cova Or	Los Castillejos	0.35706179125195	0.0114988501149885	1
676	Benàmer	Cova de les Cendres	0.381086013876357	0.0048995100489951	1
677	Falguera	Cova de les Cendres	0.352938833628235	0.0067993200679932	1.91103516472504
678	Guixeres	Los Castillejos	0.373201692927759	0.006999300069993	2.99169752404094
679	Barranquet	Guixeres	0.379056532519642	0.0051994800519948	5.18020482273772
680	Benàmer	Nerja	0.362484063361902	0.0094990500949905	1.08537957584485
681	Cova de les Cendres	Los Castillejos	0.368863684149266	0.0066993300669933	2.24372268442064
682	Benàmer	Cova de les Cendres	0.351113844969799	0.0107989201079892	1.23678600694985
683	Benàmer	Nerja	0.354558781417379	0.0142985701429857	1
684	Cueva de Chaves	Barranquet	0.366009027784877	0.0083991600839916	2.77646522855386
685	Los Castillejos	Falguera	0.355295148289723	0.0073992600739926	1
686	Nerja	El Retamar	0.347407876902212	0.0110988901109889	4.97576429728419
687	Cova de les Cendres	Barranquet	0.348971418993117	0.0071992800719928	1.3447379800491
688	Falguera	Cova de les Cendres	0.381378800822431	0.0056994300569943	1
689	Valmayor	Guixeres	0.354211834431779	0.0095990400959904	4.60915349565446
690	El Retamar	Barranquet	0.35048837073902	0.0088991100889911	4.36605866666883
691	Barranquet	Mas d’Is	0.366938740674645	0.0078992100789921	1
692	Guixeres	Cueva del Toro	0.359047718090098	0.0081991800819918	3.74847166961059
693	Benàmer	Barranquet	0.363792562960456	0.0062993700629937	1
694	Nerja	Cova Or	0.362200581264531	0.0108989101089891	2.13055531138554
695	Cova Or	Barranquet	0.356761575171315	0.0095990400959904	1
696	Benàmer	Cova de les Cendres	0.370479125534468	0.0040995900409959	1
697	Benàmer	Cova Or	0.352635017028687	0.0086991300869913	1
698	Cova Or	Cova de les Cendres	0.356613130919346	0.00999900009999	1
699	Guixeres	Falguera	0.370435392547848	0.0062993700629937	4.31658481670543
700	Cova Or	Cova de les Cendres	0.371352969672314	0.0064993500649935	1.93548101020976
701	Falguera	Barranquet	0.354087368820703	0.0076992300769923	1
702	Barranquet	Guixeres	0.374075786004606	0.0077992200779922	5.7333449447155
703	Los Castillejos	Cueva de Chaves	0.351400523946419	0.0124987501249875	2.60581650724634
704	Nerja	Benàmer	0.365028538426212	0.0111988801119888	1
705	Benàmer	Cova Or	0.358312349860099	0.0087991200879912	1.57064353208988
706	Cova de les Cendres	Cova Or	0.377493223410125	0.0051994800519948	1.48715313430875
707	Cova de les Cendres	Cova Or	0.35110093143133	0.0050994900509949	1.5018357061781
708	Cueva de Chaves	Cova de les Cendres	0.358066270786923	0.0086991300869913	2.2778929608129
709	Falguera	Cova Or	0.364822941857017	0.0078992100789921	1.44783600233495
710	Los Castillejos	Cova de les Cendres	0.358442522114059	0.0086991300869913	1
711	Barranquet	Cova de les Cendres	0.379959732278128	0.0044995500449955	1
712	Cova de les Cendres	Cova Or	0.370030913018176	0.0072992700729927	1.68611721368506
713	Falguera	Cueva de Chaves	0.352141643807108	0.0097990200979902	2.3310961429961
714	Barranquet	Cova Or	0.356901198851396	0.0086991300869913	1
715	Benàmer	Cova Or	0.347675850431066	0.0093990600939906	1.21727006044239
716	Nerja	Benàmer	0.357093755651584	0.0157984201579842	1.4426612239331
717	Nerja	Benàmer	0.349441375537949	0.0128987101289871	1
718	Falguera	Barranquet	0.364634771907652	0.0090990900909909	1.94088625675067
719	Falguera	Nerja	0.35091128765957	0.010998900109989	2.21895707843825
720	Valmayor	Barranquet	0.381662272871393	0.005999400059994	3.31962219245732
721	El Retamar	Cova Or	0.365545415387666	0.0082991700829917	4.07275121392683
722	Benàmer	Los Castillejos	0.377968076750538	0.0057994200579942	1.68699625739828
723	Cova de les Cendres	Cova Or	0.361933710863497	0.0077992200779922	1
724	Benàmer	Cova de les Cendres	0.359670793230458	0.0088991100889911	2.55322976958007
725	Valmayor	Cueva del Toro	0.362566344250933	0.0074992500749925	2.93775706905873
726	Cova de les Cendres	Nerja	0.358518678030069	0.0148985101489851	1.10571777494624
727	El Retamar	Falguera	0.347447389109479	0.0102989701029897	4.9293622389622
728	Benàmer	Falguera	0.365944476128453	0.0071992800719928	1
729	Barranquet	Benàmer	0.378958741579007	0.0060993900609939	1
730	Valmayor	Cueva del Toro	0.353759791678736	0.0102989701029897	2.61735511511565
731	Falguera	Los Castillejos	0.350780573032382	0.0105989401059894	2.51365543715656
732	Falguera	Los Castillejos	0.361641848148066	0.0095990400959904	1
733	Benàmer	Falguera	0.375461005302431	0.0071992800719928	1
734	Cova de les Cendres	Cueva del Toro	0.371992503861125	0.0068993100689931	1
735	Barranquet	Benàmer	0.364602720230101	0.0086991300869913	1
736	Barranquet	Mas d’Is	0.375576095915032	0.005999400059994	1.23549645068124
737	Barranquet	Benàmer	0.361061413308941	0.0083991600839916	1.38247982831672
738	Cova de les Cendres	Cueva del Toro	0.359063515539798	0.0060993900609939	1.7746558456868
739	Cueva del Toro	Cova Or	0.378625358624503	0.0062993700629937	2.0426151859574
740	Cueva de Chaves	Benàmer	0.359159833041659	0.0101989801019898	3.212087610811
741	Guixeres	Los Castillejos	0.353298037491569	0.0106989301069893	3.55167516257614
742	Barranquet	Benàmer	0.352354949048939	0.0093990600939906	1
743	Falguera	Cova de les Cendres	0.357505847076665	0.006999300069993	1.11702611157671
744	Guixeres	Cova de les Cendres	0.355437568340721	0.0102989701029897	5.661117182374
745	Cova de les Cendres	Barranquet	0.364550937081781	0.0060993900609939	1.39305340172724
746	Cova de les Cendres	Benàmer	0.379149685502235	0.0068993100689931	1.36575903184712
747	Cueva de Chaves	Mas d’Is	0.351187345086462	0.00999900009999	1.33668063953519
748	Cova Or	Nerja	0.371575817479973	0.0112988701129887	1.83186905039474
749	Cueva de Chaves	Cueva del Toro	0.379020285337198	0.0098990100989901	1
750	Cova Or	Cova de les Cendres	0.363761073956868	0.0088991100889911	1
751	Benàmer	Cova de les Cendres	0.361698451919913	0.0074992500749925	1
752	Barranquet	Cova de les Cendres	0.368095819345341	0.0042995700429957	1
753	Benàmer	Cova de les Cendres	0.352790435495711	0.0105989401059894	1.44583939144388
754	Valmayor	Cueva del Toro	0.37230690942268	0.0076992300769923	2.83464819721878
755	Cova Or	Cova de les Cendres	0.347130483019169	0.0083991600839916	1.8761567985639
756	Cova de les Cendres	Nerja	0.373894149585508	0.0054994500549945	1.75675688916817
757	Falguera	Barranquet	0.365363494651016	0.0052994700529947	1
758	Benàmer	Cova de les Cendres	0.378841403663683	0.0065993400659934	2.07624494098127
759	Cova de les Cendres	Nerja	0.373026481983747	0.0090990900909909	1.53560107141733
760	Falguera	Cueva de Chaves	0.347471972051802	0.0120987901209879	1.52976470883935
761	Barranquet	Falguera	0.356557079492584	0.0087991200879912	1
762	Barranquet	Falguera	0.353586972850716	0.0095990400959904	1.3740947782062
763	El Retamar	Cova Or	0.376316025117057	0.0073992600739926	1
764	Cueva del Toro	Cova Or	0.363533081388085	0.0063993600639936	1
765	Cueva del Toro	Cova Or	0.351611103168307	0.0074992500749925	1.47079166723415
766	Cova de les Cendres	Barranquet	0.380678396496142	0.0062993700629937	1
767	Valmayor	Mas d’Is	0.355752891389058	0.0080991900809919	1
768	Mas d’Is	Barranquet	0.347791756298617	0.0127987201279872	1
769	Falguera	Cova de les Cendres	0.367653936908998	0.0083991600839916	1
770	Cueva del Toro	Falguera	0.36241817185495	0.0073992600739926	1
771	Falguera	Los Castillejos	0.378810619904761	0.0068993100689931	1
772	Benàmer	Cova Or	0.355420188513468	0.0095990400959904	1
773	Nerja	Cova de les Cendres	0.349433550127365	0.0162983701629837	1.39833756582811
774	Falguera	Cova de les Cendres	0.369306369591358	0.0057994200579942	1.53693281766027
775	Benàmer	Nerja	0.37648387855779	0.0062993700629937	1.72058474784717
776	Barranquet	Mas d’Is	0.368756116668713	0.007999200079992	2.21157977404073
777	Cova Or	Cova de les Cendres	0.370978833086893	0.0064993500649935	1
778	Barranquet	Cova de les Cendres	0.348853182131368	0.0058994100589941	1
779	Benàmer	Cova Or	0.367191358940778	0.0093990600939906	1.3899020254612
780	Cova de les Cendres	Nerja	0.353122944887166	0.0122987701229877	1
781	Barranquet	Cova de les Cendres	0.353587649089344	0.0078992100789921	1.00559156069532
782	Cueva del Toro	Valmayor	0.369312404203869	0.0052994700529947	1.38191361771897
783	Falguera	Cova Or	0.374109705831133	0.0071992800719928	1
784	Falguera	Nerja	0.357451693535323	0.0138986101389861	1
785	Falguera	Cova de les Cendres	0.351912671827868	0.0078992100789921	1
786	Cueva de Chaves	Cueva del Toro	0.358785066571465	0.00999900009999	2.50202106935903
787	Falguera	Guixeres	0.379817421439586	0.007999200079992	1.26171937087551
788	Barranquet	Benàmer	0.355432008064363	0.0070992900709929	1
789	Valmayor	Cueva de Chaves	0.377300981329612	0.0056994300569943	3.87613313887269
790	Cova Or	Benàmer	0.351299512695996	0.0097990200979902	1
791	Valmayor	Cueva del Toro	0.360742477160021	0.0105989401059894	3.6968963797018
792	Falguera	Nerja	0.376422558165254	0.0095990400959904	1.59621386695654
793	Barranquet	Falguera	0.366552574036895	0.008999100089991	1
794	Valmayor	Cova Or	0.366086254433412	0.0062993700629937	2.03148359293118
795	Cova de les Cendres	Barranquet	0.377189846025278	0.0056994300569943	1.01942167710513
796	Benàmer	Cova Or	0.347767669927026	0.0081991800819918	1
797	Los Castillejos	Nerja	0.375240943413932	0.0074992500749925	4.21671301702038
798	Cova de les Cendres	Mas d’Is	0.370425049667612	0.0053994600539946	1.8855847818777
799	Barranquet	Cova de les Cendres	0.358256653987019	0.0067993200679932	1.85288592660799
800	Benàmer	Barranquet	0.353215234991194	0.0097990200979902	1
801	Nerja	Cova Or	0.367671113151435	0.0063993600639936	1.09649229951203
802	Cueva del Toro	Cova Or	0.372896526023862	0.0070992900709929	1.22514392761514
803	Cova Or	Benàmer	0.360182339678499	0.0066993300669933	1
804	Barranquet	Benàmer	0.354020315953854	0.0103989601039896	1
805	Benàmer	Barranquet	0.368877900384069	0.0085991400859914	2.10743570141494
806	Barranquet	Cova de les Cendres	0.354012725557778	0.0106989301069893	1.63227037433535
807	Cova Or	Cueva del Toro	0.35715264791258	0.008999100089991	2.72806503577158
808	Cueva del Toro	Cova Or	0.370635179880622	0.0078992100789921	1
809	Cova de les Cendres	Cova Or	0.350120129592575	0.0070992900709929	1
810	Los Castillejos	Nerja	0.374170118561918	0.0047995200479952	3.02029336493462
811	Cueva del Toro	Cueva de Chaves	0.375047563455998	0.0062993700629937	1.8017999054864
812	Cueva de Chaves	Valmayor	0.355350762387175	0.0118988101189881	5.44169954700395
813	El Retamar	Los Castillejos	0.377948235369716	0.0068993100689931	4.00432300413027
814	Cova de les Cendres	Cova Or	0.355602726271064	0.0068993100689931	1
815	Cova Or	Los Castillejos	0.380321631429715	0.0036996300369963	1.41374841192737
816	Nerja	Benàmer	0.359888962085288	0.0121987801219878	1.28982381289825
817	Cova de les Cendres	Nerja	0.365004876613271	0.0067993200679932	1.61928456775844
818	Barranquet	Benàmer	0.355194097867334	0.0086991300869913	1.56407167436555
819	Barranquet	Benàmer	0.377680472149995	0.0031996800319968	1.86299155792221
820	Valmayor	Cueva del Toro	0.349861396129204	0.0082991700829917	1
821	Benàmer	El Retamar	0.375111158028287	0.0113988601139886	4.5071272146143
822	Cova Or	Cova de les Cendres	0.363842912539734	0.0065993400659934	1.926179677248
823	Benàmer	Cueva del Toro	0.358105247436482	0.0068993100689931	1.05904875602573
824	Cova Or	Cueva del Toro	0.363636406047647	0.0068993100689931	1
825	Benàmer	Nerja	0.378335814445564	0.0056994300569943	1
826	Valmayor	Cueva de Chaves	0.353191639697026	0.0104989501049895	2.65204693105072
827	Benàmer	Nerja	0.375219209055159	0.0146985301469853	1
828	Nerja	Cova de les Cendres	0.359563765502465	0.0084991500849915	1.18970552738756
829	Nerja	Benàmer	0.374775495893768	0.0035996400359964	1
830	Cova de les Cendres	Cueva del Toro	0.362040857800717	0.0088991100889911	1.18093546899036
831	Benàmer	Nerja	0.376367877672492	0.0092990700929907	1
832	Cova Or	Barranquet	0.381298328521984	0.004999500049995	1.1046549831517
833	Cova Or	Los Castillejos	0.372363138218226	0.0058994100589941	2.7024184432812
834	Benàmer	Cova Or	0.368806568333459	0.0052994700529947	1
835	Cova Or	Barranquet	0.376571508816414	0.0050994900509949	1.91461356310174
836	Los Castillejos	Cova de les Cendres	0.357674276437836	0.0123987601239876	1
837	Falguera	Cova de les Cendres	0.361727037676767	0.0076992300769923	1
838	Barranquet	Benàmer	0.360200945061955	0.0050994900509949	1.12000822275877
839	Nerja	Benàmer	0.362608722065486	0.0127987201279872	1
840	Benàmer	Nerja	0.365678357131057	0.0071992800719928	1.68108262913302
841	Cueva de Chaves	Barranquet	0.35392748216115	0.0082991700829917	3.07448727291077
842	Cueva del Toro	Benàmer	0.348759563990601	0.0090990900909909	1.69690966634079
843	Cova Or	Los Castillejos	0.358606008622942	0.0092990700929907	1
844	Guixeres	Los Castillejos	0.373216554411594	0.0076992300769923	3.95875431017951
845	Benàmer	Valmayor	0.358127143995884	0.0077992200779922	2.85404208414257
846	Cueva de Chaves	Cueva del Toro	0.376704721228492	0.0094990500949905	2.45456639770418
847	El Retamar	Cueva del Toro	0.363802398356897	0.0058994100589941	4.05721145674587
848	Barranquet	Benàmer	0.375893857650259	0.0062993700629937	1.69407914252952
849	Mas d’Is	Cova de les Cendres	0.369782691861966	0.006999300069993	1
850	Nerja	Cueva del Toro	0.352755905537136	0.0087991200879912	3.72966394880786
851	Benàmer	Cova de les Cendres	0.359300406873341	0.0083991600839916	1
852	Cova de les Cendres	Barranquet	0.351623609288945	0.0070992900709929	1
853	Los Castillejos	Falguera	0.367039062612769	0.0122987701229877	1.03501191429794
854	Los Castillejos	Cova Or	0.359608725228681	0.0094990500949905	1.68054567344486
855	Cueva de Chaves	Cueva del Toro	0.367452681260031	0.0077992200779922	1.50650612358004
856	Cova de les Cendres	Cova Or	0.359172719962502	0.0058994100589941	1
857	Los Castillejos	Nerja	0.367553481998633	0.0062993700629937	3.19571291299537
858	Benàmer	Cova de les Cendres	0.369347171536431	0.0065993400659934	1.44653285248205
859	El Retamar	Los Castillejos	0.364790150614309	0.0066993300669933	3.10375786092132
860	Cueva del Toro	Cova Or	0.378770291429761	0.0080991900809919	1
861	Los Castillejos	Guixeres	0.356884220106998	0.00999900009999	3.47801081821322
862	Cova de les Cendres	Los Castillejos	0.379300912410523	0.0064993500649935	3.40317893985658
863	Falguera	Los Castillejos	0.355280454176015	0.015998400159984	1
864	Barranquet	Benàmer	0.363837531585831	0.0066993300669933	1
865	Nerja	El Retamar	0.34867343777309	0.0073992600739926	5.87712244583294
866	Cova Or	Cueva de Chaves	0.367430700590916	0.008999100089991	3.08196956628934
867	El Retamar	Cova de les Cendres	0.350519558874806	0.0120987901209879	1
868	Barranquet	Benàmer	0.357872314319947	0.0075992400759924	1.4482739518769
869	Falguera	Guixeres	0.378349353468314	0.0061993800619938	1
870	Nerja	Benàmer	0.359259064159861	0.0128987101289871	1
871	Falguera	Cova de les Cendres	0.374093350335541	0.0064993500649935	1.96851732579992
872	Mas d’Is	Barranquet	0.351104698909128	0.0061993800619938	1.59467074414715
873	Cueva de Chaves	Cueva del Toro	0.363844257900763	0.0152984701529847	1
874	Falguera	Cova Or	0.361230163963694	0.0074992500749925	1
875	Falguera	Nerja	0.364626396695629	0.0097990200979902	1
876	Benàmer	El Retamar	0.349543458040879	0.0124987501249875	2.69863277809694
877	Cova de les Cendres	Benàmer	0.360466049199629	0.008999100089991	1.32868651580065
878	Guixeres	Valmayor	0.363662232340463	0.0085991400859914	5.2312631511502
879	Barranquet	Guixeres	0.353150074168649	0.0082991700829917	4.08750311257318
880	Cova Or	Cova de les Cendres	0.348167182768487	0.0086991300869913	1
881	Valmayor	Los Castillejos	0.381127031904898	0.0035996400359964	4.85524912690744
882	Falguera	Cova Or	0.375260641417975	0.0065993400659934	1
883	Barranquet	Cova de les Cendres	0.359991185831386	0.0070992900709929	1
884	Cueva de Chaves	Cueva del Toro	0.372470866879922	0.0054994500549945	1.93578430218622
885	Mas d’Is	Guixeres	0.366104528466569	0.0055994400559944	1
886	Benàmer	Barranquet	0.379672958787547	0.0082991700829917	1.70132842566818
887	Cova Or	Cueva del Toro	0.354013983582763	0.0085991400859914	1.41350536979735
888	Cueva de Chaves	Barranquet	0.347802684460325	0.0104989501049895	3.30370884787291
889	Cova de les Cendres	Falguera	0.354340002102733	0.0080991900809919	1.20542831532658
890	Cova Or	Los Castillejos	0.374036421889835	0.0056994300569943	1
891	Nerja	Los Castillejos	0.366267931582242	0.0074992500749925	3.33491658994928
892	Los Castillejos	Cova de les Cendres	0.368661696155898	0.0094990500949905	1
893	Barranquet	Cova de les Cendres	0.369617706064981	0.0062993700629937	1
894	Cueva del Toro	Cova Or	0.375532541460962	0.0060993900609939	1.24369234917685
895	Cova de les Cendres	Los Castillejos	0.359392495060699	0.0081991800819918	2.31156742878258
896	Cova de les Cendres	Nerja	0.375381755848812	0.0035996400359964	1.43560172617435
897	Falguera	Cova de les Cendres	0.369626307515843	0.0055994400559944	1.78419160654769
898	Los Castillejos	Guixeres	0.368510434544706	0.0075992400759924	2.95845603741706
899	Falguera	Los Castillejos	0.379886276277728	0.0058994100589941	1
900	Cova de les Cendres	Nerja	0.356178885864862	0.0097990200979902	1
901	Barranquet	Falguera	0.379725297132298	0.0031996800319968	1.53249748796225
902	Nerja	Benàmer	0.376177148964965	0.0075992400759924	1.45628590462729
903	Los Castillejos	El Retamar	0.375839460028299	0.0091990800919908	3.48973258465529
904	Barranquet	Cova de les Cendres	0.348726081961223	0.0104989501049895	1
905	Guixeres	Cova Or	0.350697460397508	0.0088991100889911	1.22149767354131
906	Falguera	Barranquet	0.375521400913469	0.0064993500649935	1
907	Cueva del Toro	Cueva de Chaves	0.376050265665603	0.0086991300869913	3.2864253848046
908	Cueva del Toro	Cova Or	0.365280439970786	0.0126987301269873	1.04751333501189
909	Mas d’Is	Barranquet	0.365774437169893	0.0073992600739926	1
910	Los Castillejos	Cova de les Cendres	0.350666998147533	0.00999900009999	2.07913932191208
911	Cueva de Chaves	Cova de les Cendres	0.366566767987317	0.0083991600839916	2.66855621486903
912	Nerja	Benàmer	0.36365052879723	0.0151984801519848	1
913	Valmayor	Barranquet	0.347545942225777	0.0090990900909909	2.64324712047353
914	Cova de les Cendres	Cova Or	0.36867757616327	0.0074992500749925	1
915	Cova Or	Cueva del Toro	0.360035852504889	0.0088991100889911	2.35771045461297
916	Barranquet	Benàmer	0.368890404564732	0.0064993500649935	1
917	Cueva de Chaves	Cueva del Toro	0.354088011188288	0.0134986501349865	1.04054033523425
918	Cueva de Chaves	Cueva del Toro	0.354153842150365	0.0075992400759924	2.40794535120949
919	Falguera	Cova de les Cendres	0.364904483591742	0.0063993600639936	1.55203496199101
920	Benàmer	Cueva del Toro	0.349304590923843	0.00999900009999	1
921	Mas d’Is	Cova de les Cendres	0.371338663439862	0.006999300069993	1
922	Benàmer	Barranquet	0.365569989558841	0.0080991900809919	1
923	Falguera	Los Castillejos	0.367457747010483	0.0085991400859914	1
924	Nerja	Los Castillejos	0.369361382577646	0.0071992800719928	2.93886173393577
925	Los Castillejos	Guixeres	0.360720046820676	0.0110988901109889	2.30952654542401
926	Falguera	Cova de les Cendres	0.371833341031394	0.002999700029997	1.61654117424041
927	Los Castillejos	Cova de les Cendres	0.365104142302676	0.006999300069993	1
928	Barranquet	Benàmer	0.378655700550472	0.0071992800719928	1
929	Cova de les Cendres	Cova Or	0.354997705527808	0.005999400059994	2.23235588118434
930	Valmayor	Mas d’Is	0.349102019195976	0.0070992900709929	2.01608365401626
931	Cova de les Cendres	Cova Or	0.358446373118711	0.0056994300569943	1
932	Cova de les Cendres	Los Castillejos	0.360572905573918	0.0094990500949905	1.57332946944982
933	Falguera	Cova de les Cendres	0.356463078389414	0.0108989101089891	1
934	Mas d’Is	Barranquet	0.373664319214074	0.0062993700629937	1
935	Benàmer	Nerja	0.357696453456104	0.0123987601239876	1.67667887778953
936	Cueva del Toro	Cueva de Chaves	0.366324401815662	0.0067993200679932	4.96402489868925
937	Guixeres	Cueva del Toro	0.35616414160608	0.0088991100889911	3.91902244765312
938	Guixeres	Los Castillejos	0.367125920563147	0.0077992200779922	1.49670189598575
939	Cova de les Cendres	Cueva del Toro	0.381209707835874	0.0052994700529947	1.59341375669464
940	Cova de les Cendres	Cova Or	0.37568455791491	0.0044995500449955	1
941	Falguera	Barranquet	0.378661974506081	0.0067993200679932	1.11767275584862
942	Nerja	Cova de les Cendres	0.362988528406413	0.0135986401359864	1
943	Cova Or	Cueva del Toro	0.363552221627656	0.006999300069993	1.44704229105264
944	Cova Or	Cueva del Toro	0.379333205998044	0.0066993300669933	1
945	El Retamar	Valmayor	0.367721449126702	0.0096990300969903	2.85276240395382
946	Benàmer	Cova de les Cendres	0.366363071708847	0.0074992500749925	1
947	Benàmer	Cova Or	0.351440429349013	0.0091990800919908	1
948	Nerja	Benàmer	0.36200683171506	0.0081991800819918	1
949	Cova de les Cendres	Cueva del Toro	0.372115975517676	0.0078992100789921	1
950	Cova Or	Cueva del Toro	0.355730478449712	0.0077992200779922	1.34692045394331
951	Cueva del Toro	Cova Or	0.361925168098606	0.0061993800619938	1.95855290396139
952	Falguera	Los Castillejos	0.366897312644454	0.0057994200579942	1.09216094668955
953	El Retamar	Nerja	0.355151130085	0.0055994400559944	4.19853759070858
954	Barranquet	Falguera	0.366284599756352	0.0086991300869913	1.4568654736504
955	Mas d’Is	Cova de les Cendres	0.365613213938066	0.0054994500549945	2.00485811429099
956	Barranquet	Cova de les Cendres	0.355735804004726	0.0091990800919908	1
957	Cova Or	Los Castillejos	0.375278707630422	0.0086991300869913	1.4457281511277
958	Cova Or	Cova de les Cendres	0.356611604670981	0.0083991600839916	1
959	Falguera	Los Castillejos	0.37883154418419	0.007999200079992	1
960	Guixeres	Valmayor	0.360211505606521	0.005999400059994	4.53234101761133
961	Cova de les Cendres	Barranquet	0.37810216943722	0.0072992700729927	1.97602520929649
962	Mas d’Is	Cova de les Cendres	0.370956439475117	0.0067993200679932	1
963	Valmayor	Cueva del Toro	0.376188966442801	0.0071992800719928	3.21990407181904
964	Valmayor	Cueva del Toro	0.370740922640053	0.0077992200779922	2.29356903506443
965	Cova Or	Los Castillejos	0.375780052608557	0.0077992200779922	1.71390072070062
966	Cueva del Toro	Cova Or	0.381182287787626	0.006999300069993	1
967	Cueva del Toro	Cova Or	0.354156600654332	0.0113988601139886	1.08757886663079
968	Nerja	Benàmer	0.348972115086173	0.0118988101189881	1
969	Cova Or	Los Castillejos	0.368887746265123	0.0096990300969903	1
970	Valmayor	Cueva del Toro	0.368529474419177	0.0063993600639936	3.25506693122908
971	Cova de les Cendres	Benàmer	0.371703094810047	0.0081991800819918	1
972	Nerja	Cueva del Toro	0.361366631494728	0.0092990700929907	2.13194232892245
973	Cova de les Cendres	Nerja	0.361168951553336	0.0127987201279872	1.67533132992685
974	Valmayor	Cueva del Toro	0.372289249348417	0.0086991300869913	2.87409059444443
975	Cova Or	Cova de les Cendres	0.379999100574122	0.0047995200479952	1
976	Cova Or	Cueva del Toro	0.351962773114571	0.0113988601139886	1
977	Cova Or	Los Castillejos	0.378219762481288	0.0048995100489951	1
978	Valmayor	Mas d’Is	0.380581810493546	0.0077992200779922	1.10924105731771
979	Cova Or	Los Castillejos	0.369618656349914	0.0068993100689931	1.83752547996118
980	Falguera	Cova de les Cendres	0.35410237329709	0.0088991100889911	1
981	Cova Or	Cova de les Cendres	0.369515002517238	0.0074992500749925	1.40050315437838
982	Cova Or	Barranquet	0.351050411949947	0.0097990200979902	1.09691853495315
983	Valmayor	Cueva de Chaves	0.362380425465828	0.005999400059994	3.16670046940446
984	Cova de les Cendres	Nerja	0.357947339096359	0.0112988701129887	1.30352316936478
985	Cova de les Cendres	Los Castillejos	0.37937968400206	0.0053994600539946	1.60589942036196
986	Valmayor	Cueva del Toro	0.377283110059073	0.0068993100689931	3.45704792596399
987	Falguera	Guixeres	0.350147515124789	0.0097990200979902	1.90037203626707
988	Nerja	Cueva del Toro	0.35590992288396	0.0112988701129887	3.80578566370532
989	El Retamar	Valmayor	0.356011893916316	0.0065993400659934	1
990	Guixeres	Mas d’Is	0.36306848841269	0.0087991200879912	1
991	El Retamar	Nerja	0.380457139682998	0.0047995200479952	2.97446814903989
992	Cueva del Toro	Cova Or	0.364044356689891	0.0066993300669933	1.28198685636744
993	Cova de les Cendres	Nerja	0.380731598778659	0.0072992700729927	1
994	Benàmer	Cova de les Cendres	0.372725929912608	0.0064993500649935	1
995	Cueva de Chaves	Benàmer	0.361149008156966	0.0085991400859914	1
996	Nerja	Cueva del Toro	0.375279012970221	0.0064993500649935	1.31036767112092
997	Cova Or	Barranquet	0.380236125653379	0.0073992600739926	1
998	Falguera	Barranquet	0.348028128456286	0.0110988901109889	1
999	Benàmer	Nerja	0.36077296691528	0.0107989201079892	1
1000	El Retamar	Cova de les Cendres	0.356530305641262	0.0090990900909909	6.15285575369374
