# Supplementary material for: The spread of agriculture in Iberia through Approximate Bayesian Computation and Neolithic projectile tools
Source: PLoS One. 2021 Dec 28;16(12):e0261813. doi: 10.1371/journal.pone.0261813 (PMC8714124; doi:10.1371/journal.pone.0261813)
Supplement: S2 File. Reproducibility — It includes a readme file with further indications. (ZIP) [file pone.0261813.s002.zip › S2_File/Data/P4_single.csv]

	Origin	Ms	Mp	r
1	Cova Or	0.357982600217039	0.0082991700829917	1
2	Cova de les Cendres	0.378515788482541	0.0061993800619938	1.10232311801202
3	Benàmer	0.367782341827777	0.0056994300569943	2.08340757554024
4	Cova Or	0.36294054719522	0.0070992900709929	1.12649668933619
5	Benàmer	0.372401446993385	0.0076992300769923	1.17304035013362
6	Cova de les Cendres	0.371277161980384	0.0055994400559944	1.01322418715397
7	Cova Or	0.363490622971821	0.008999100089991	1
8	Benàmer	0.364902054041558	0.0055994400559944	1
9	Guixeres	0.361744536502593	0.007999200079992	3.60674753549474
10	Falguera	0.364421077203462	0.0071992800719928	1.01780504812486
11	Cueva de Chaves	0.381949558540492	0.0074992500749925	2.13644056281214
12	Benàmer	0.370014416335406	0.0061993800619938	1
13	Cova Or	0.352868873001186	0.0091990800919908	1.0124261919409
14	Cova de les Cendres	0.37298311443301	0.0070992900709929	1.08607198841551
15	Barranquet	0.368915500898988	0.0063993600639936	1
16	Cova de les Cendres	0.374242056666592	0.0071992800719928	1.07260290514678
17	Benàmer	0.349079895608494	0.0111988801119888	1.10559830881526
18	Falguera	0.359901923963173	0.0090990900909909	1
19	Cueva del Toro	0.355879806952183	0.00999900009999	1.50870742270737
20	Cueva de Chaves	0.377318351043535	0.0071992800719928	2.65218445984479
21	Benàmer	0.374577577379414	0.0050994900509949	1.05674587073736
22	Benàmer	0.350467724537055	0.0088991100889911	1.4198497202484
23	Barranquet	0.367299720214824	0.0086991300869913	1.21214928351817
24	El Retamar	0.364392679003065	0.0066993300669933	4.19832503840705
25	Cova de les Cendres	0.373526765458028	0.0061993800619938	1.06705332252567
26	Guixeres	0.353316845618816	0.0105989401059894	2.92016530096028
27	Benàmer	0.369807415782973	0.007999200079992	1.15656699167573
28	Cova de les Cendres	0.348678565874915	0.0082991700829917	1.21903012198598
29	Cova Or	0.359679729236743	0.0081991800819918	1
30	Benàmer	0.363829410324435	0.0071992800719928	1.01325304226748
31	Benàmer	0.376490518077165	0.0040995900409959	1.12303472799751
32	Cova de les Cendres	0.349033621979895	0.0091990800919908	1
33	Valmayor	0.375011684854918	0.005999400059994	2.86909960200735
34	Guixeres	0.351910866919874	0.0108989101089891	4.29809309221847
35	Benàmer	0.363913000405196	0.0083991600839916	1.04854340786459
36	Cova de les Cendres	0.370578427318787	0.0042995700429957	1.09637599349953
37	Cova de les Cendres	0.357528567139925	0.0100989901009899	1.09409165566029
38	Cova Or	0.379723512767199	0.0072992700729927	1.01158557832241
39	Nerja	0.361551915653388	0.0071992800719928	2.87769921833968
40	Benàmer	0.350904501513238	0.0073992600739926	1.13643377501239
41	Cova Or	0.351187234167248	0.007999200079992	1.09010856333189
42	Valmayor	0.379473728215636	0.0070992900709929	3.02342989793123
43	Benàmer	0.372021592173043	0.0068993100689931	1.00569370775835
44	Cueva de Chaves	0.348020519844564	0.008999100089991	2.12734111863604
45	Benàmer	0.354200481403576	0.0082991700829917	1
46	Benàmer	0.365994342623271	0.0072992700729927	1.01377850975841
47	Cova de les Cendres	0.377748256648274	0.0072992700729927	1.68202693010546
48	Cova de les Cendres	0.3775835540418	0.0075992400759924	1
49	Benàmer	0.350868843798058	0.0113988601139886	1
50	Benàmer	0.37862690832092	0.0062993700629937	1
51	Cova de les Cendres	0.366441655049764	0.0061993800619938	1.07261961987242
52	Barranquet	0.34824885730496	0.0096990300969903	1.11883388238651
53	Benàmer	0.354604024316507	0.0101989801019898	1
54	Los Castillejos	0.376278475778397	0.007999200079992	2.63528562131817
55	Valmayor	0.35915857840061	0.010998900109989	2.41928744143731
56	Cova de les Cendres	0.362638144785932	0.0085991400859914	1
57	Cova de les Cendres	0.370082203254132	0.0053994600539946	1.04053980667956
58	Cova de les Cendres	0.358997700200443	0.0082991700829917	1
59	Cueva del Toro	0.351144115748772	0.0088991100889911	2.50712212108318
60	Cova de les Cendres	0.363321738937245	0.0057994200579942	1.1417409443965
61	Cova de les Cendres	0.367742922295992	0.0094990500949905	1
62	Cova de les Cendres	0.366920629780797	0.0086991300869913	1
63	Benàmer	0.361269853449056	0.0091990800919908	1.19447764094744
64	Cova de les Cendres	0.353877712500002	0.0091990800919908	1.23712658877319
65	Cova de les Cendres	0.348119767739987	0.0097990200979902	1.03856207611971
66	Valmayor	0.380641993791666	0.0084991500849915	2.57607928865632
67	Cova Or	0.349430441396518	0.0085991400859914	1
68	El Retamar	0.37354322602525	0.008999100089991	3.3823059355258
69	Barranquet	0.362749944766033	0.0081991800819918	1.18922144256379
70	Cova de les Cendres	0.359788302679696	0.0081991800819918	1
71	Cueva de Chaves	0.373796918348445	0.0108989101089891	3.51736149693308
72	Benàmer	0.356639183064233	0.008999100089991	1
73	Cova Or	0.375388716878347	0.0076992300769923	1.13007892986115
74	Guixeres	0.359790565149425	0.0050994900509949	2.49837730820348
75	Benàmer	0.372805355496781	0.0055994400559944	1.09971272880211
76	Benàmer	0.351117184920366	0.0093990600939906	1.04872026718222
77	Benàmer	0.351788173983034	0.0097990200979902	1.0443661365658
78	Cova Or	0.355406125002762	0.007999200079992	1.05896908198483
79	Falguera	0.371429818439639	0.0054994500549945	1.09103642711416
80	Cova de les Cendres	0.357529747969595	0.0090990900909909	1.22893854585867
81	Cueva de Chaves	0.360184434439295	0.0112988701129887	2.7106109454905
82	Benàmer	0.379960709285053	0.0050994900509949	1.09114776579663
83	Nerja	0.376377415915392	0.0064993500649935	3.35751288083474
84	Cova Or	0.347990037944815	0.006999300069993	1
85	Cueva de Chaves	0.35909551426959	0.0065993400659934	2.06083990091223
86	Valmayor	0.349301553820712	0.0098990100989901	3.15376900813503
87	Benàmer	0.355810635980426	0.0097990200979902	1.02963647927933
88	Benàmer	0.373673097380901	0.0065993400659934	1.38777229748405
89	Cova Or	0.353123252797819	0.007999200079992	1.04027574327774
90	Cova de les Cendres	0.355469058747936	0.0068993100689931	1.24740011103881
91	Cova Or	0.368726105531246	0.005999400059994	1
92	Guixeres	0.352396582222414	0.0091990800919908	2.64968633448866
93	Benàmer	0.365374144695797	0.0076992300769923	1.08491890001186
94	Nerja	0.364459127677721	0.0076992300769923	4.13158232791697
95	Valmayor	0.34975262135606	0.0091990800919908	3.0474561772177
96	Benàmer	0.378703188292961	0.0080991900809919	1
97	Cova de les Cendres	0.361741241222934	0.0077992200779922	1
98	Benàmer	0.358303733503171	0.0083991600839916	1
99	Cueva de Chaves	0.371802612334422	0.00999900009999	2.33679737880385
100	Cova Or	0.362886731970634	0.0091990800919908	1.16955278103114
101	Cova de les Cendres	0.371077200308678	0.0060993900609939	1
102	Cova de les Cendres	0.348328373828166	0.0072992700729927	1.04655868653208
103	Valmayor	0.352145097546838	0.012998700129987	4.25905579583638
104	Guixeres	0.379132931623282	0.0040995900409959	4.14703712291529
105	Cova Or	0.362193447752446	0.0060993900609939	1.0489371128846
106	Cova de les Cendres	0.375784198973783	0.0062993700629937	1.38532409099922
107	Benàmer	0.373668813168602	0.0066993300669933	1.07190737273951
108	Cueva de Chaves	0.368915708256595	0.0073992600739926	3.72694326400704
109	Los Castillejos	0.354835642972587	0.0073992600739926	2.04497324798822
110	Benàmer	0.357517929415704	0.010998900109989	1.4459156374268
111	Cueva de Chaves	0.377489587075603	0.0061993800619938	1.53501272469081
112	Cova de les Cendres	0.363150055539297	0.0090990900909909	1.00297564245003
113	Cova Or	0.362472876963959	0.0075992400759924	1.07008852991275
114	Falguera	0.349534245307651	0.0060993900609939	1.4469212329874
115	Nerja	0.354732261897968	0.0084991500849915	3.02787195543772
116	Los Castillejos	0.348401285402782	0.0091990800919908	1.74445808365736
117	Cova de les Cendres	0.365547536332094	0.0072992700729927	1.03130607460625
118	Cova de les Cendres	0.381737141606503	0.0063993600639936	1.24158642493228
119	Benàmer	0.374145159047296	0.0058994100589941	1
120	Benàmer	0.350172363840535	0.0082991700829917	1
121	Falguera	0.364716290131757	0.0072992700729927	1.08678322755032
122	Benàmer	0.381277744378282	0.0070992900709929	1.10707356217643
123	Cova de les Cendres	0.36885454082621	0.0073992600739926	1.09584704027511
124	Cova Or	0.350736013632126	0.0097990200979902	1
125	Cueva de Chaves	0.373336962977653	0.0110988901109889	2.3139504519707
126	Benàmer	0.359140826107656	0.0071992800719928	1.15661852791055
127	Benàmer	0.35878095087785	0.0064993500649935	1.04939577131967
128	Cova de les Cendres	0.373394356553266	0.005999400059994	1.08233938571066
129	El Retamar	0.376260843204662	0.0057994200579942	2.7928766900745
130	Benàmer	0.368390420121489	0.0084991500849915	1.00794319469279
131	Benàmer	0.369212116440767	0.0044995500449955	1.49754672344134
132	Los Castillejos	0.378598905662027	0.0063993600639936	2.72440529365675
133	Benàmer	0.372697865234587	0.0063993600639936	1.00618431988659
134	Benàmer	0.348193116053912	0.0098990100989901	1.07494028741494
135	Cueva de Chaves	0.356260984088112	0.0098990100989901	2.96253936233558
136	Cova Or	0.36368591752225	0.0071992800719928	1.07055636082094
137	Cueva de Chaves	0.35682323208059	0.0080991900809919	2.79702631362358
138	Cova de les Cendres	0.357536158157921	0.0083991600839916	1
139	Cueva del Toro	0.364106065818692	0.0065993400659934	3.1223479313383
140	Cova de les Cendres	0.347414552663576	0.0105989401059894	1
141	Cova de les Cendres	0.37706622094716	0.0052994700529947	1.07275268891826
142	Cueva de Chaves	0.356938973342167	0.0138986101389861	3.1755287662113
143	Cova de les Cendres	0.353682439306297	0.0076992300769923	1.11620836250311
144	Benàmer	0.36472894057923	0.0090990900909909	1.07967083767713
145	Benàmer	0.358879727013482	0.0084991500849915	1.16249947022849
146	Cova Or	0.356451585560747	0.0096990300969903	1.14053690361319
147	Cova de les Cendres	0.354859996097429	0.0076992300769923	1.02642661952654
148	Cueva del Toro	0.371307494730873	0.0064993500649935	2.03826023500269
149	Benàmer	0.374959314687722	0.0083991600839916	1.04579533585347
150	Benàmer	0.34883090088548	0.0111988801119888	1.11227266513922
151	Valmayor	0.370115485369864	0.0073992600739926	2.70330088867608
152	Cova de les Cendres	0.354977866368438	0.0087991200879912	1.14122363471199
153	Cova de les Cendres	0.375465402065502	0.0072992700729927	1.02347827901522
154	Cueva de Chaves	0.35720048594593	0.0086991300869913	2.13308938488159
155	Cueva de Chaves	0.354475426608675	0.0074992500749925	2.45146511582368
156	Benàmer	0.378208473472283	0.0041995800419958	1.36491195746754
157	Cova de les Cendres	0.381438922271797	0.0082991700829917	1.24438311437241
158	Cueva de Chaves	0.363093872816221	0.0075992400759924	2.2819545741433
159	Valmayor	0.368633759332815	0.0067993200679932	2.7410399652933
160	Benàmer	0.368697073371545	0.0086991300869913	1.01903769569471
161	Benàmer	0.347723940214222	0.0094990500949905	1
162	Cova Or	0.363990292014119	0.0072992700729927	1.13823090519799
163	Valmayor	0.366956810853033	0.0076992300769923	2.62079520838515
164	Benàmer	0.367286936326775	0.0070992900709929	1.09058953663334
165	Cova Or	0.367370918914351	0.0077992200779922	1
166	Nerja	0.349649194907866	0.0098990100989901	4.9990842320968
167	Cova de les Cendres	0.381148852497712	0.006999300069993	1
168	Cova de les Cendres	0.352912538344639	0.0093990600939906	1.48506285504977
169	Cova de les Cendres	0.350268832016331	0.0102989701029897	1.01472670109943
170	Benàmer	0.366078540326603	0.0038996100389961	1.69060216767001
171	Benàmer	0.350697088378538	0.0088991100889911	1.12726481424705
172	Cova de les Cendres	0.364189148497629	0.0077992200779922	1.08872135649446
173	Cova Or	0.35273836840543	0.0096990300969903	1.07281769928522
174	Benàmer	0.373050811270203	0.0074992500749925	1.00886234327889
175	Guixeres	0.364068870223232	0.0057994200579942	3.28763688896356
176	Nerja	0.348467074002755	0.0098990100989901	3.01448997189088
177	Los Castillejos	0.379942758275734	0.0061993800619938	2.1575611423232
178	Los Castillejos	0.378468156747015	0.0057994200579942	2.44909405074251
179	Cueva del Toro	0.357339969692615	0.0092990700929907	2.40331601757438
180	Cueva de Chaves	0.381139142721809	0.0065993400659934	3.14024751538985
181	Nerja	0.347790100098363	0.0110988901109889	2.8714202051372
182	Benàmer	0.357360086119573	0.0071992800719928	1
183	Benàmer	0.360170920763839	0.007999200079992	1.01675070011988
184	Los Castillejos	0.36582192535492	0.0080991900809919	1.82447114025883
185	Cova de les Cendres	0.36301930582844	0.0077992200779922	1.05467472341878
186	Cova de les Cendres	0.363314723730011	0.0086991300869913	1.04546946831252
187	Cova de les Cendres	0.357035768788325	0.0096990300969903	1.60883120871181
188	Falguera	0.373375115471335	0.0074992500749925	1
189	Cova de les Cendres	0.347915664425845	0.0092990700929907	1.30611376305736
190	Cova de les Cendres	0.379901951372359	0.0065993400659934	1.0580891657749
191	Benàmer	0.365056765472861	0.006999300069993	1
192	Valmayor	0.37935502034533	0.0058994100589941	3.04316774296209
193	Cova Or	0.347114219515755	0.0097990200979902	1.01033777431585
194	Cova de les Cendres	0.359615609380449	0.0094990500949905	1.05832456126809
195	Cova de les Cendres	0.364601023821857	0.0072992700729927	1.00641520011192
196	El Retamar	0.35512176134238	0.0104989501049895	3.15494522965553
197	Nerja	0.378590313485353	0.0076992300769923	2.50889968352696
198	Benàmer	0.360458472439175	0.0084991500849915	1.0096093446182
199	Benàmer	0.361623932157127	0.0067993200679932	1.03171615269966
200	Guixeres	0.350555130891591	0.0135986401359864	2.575467541967
201	Cova Or	0.364751545714944	0.0055994400559944	1.08853924437426
202	Cova de les Cendres	0.375752851915045	0.0076992300769923	1.13506214741018
203	Cova Or	0.364766461057491	0.0061993800619938	1.0863939728274
204	Cueva de Chaves	0.364948548340751	0.0058994100589941	3.26450863627741
205	Guixeres	0.372516997008776	0.0068993100689931	3.64826256538179
206	Cueva de Chaves	0.364938086047104	0.0124987501249875	3.60077239118618
207	Benàmer	0.366035255696401	0.006999300069993	1.06777090806512
208	Cova de les Cendres	0.370933562447969	0.006999300069993	1
209	Cova de les Cendres	0.363084765954802	0.0052994700529947	1.13844592663201
210	Cova Or	0.376255542710897	0.004999500049995	1
211	Cova de les Cendres	0.360966838439098	0.0078992100789921	1
212	Cova de les Cendres	0.381412639584189	0.003999600039996	1.08847878421657
213	Benàmer	0.356328316394928	0.006999300069993	1
214	Cova de les Cendres	0.349511217051617	0.007999200079992	1
215	Cova de les Cendres	0.368380561058965	0.005999400059994	1
216	Cova Or	0.352702442690869	0.0092990700929907	1
217	Nerja	0.378160697039315	0.0062993700629937	2.88097149254774
218	Cova de les Cendres	0.355817433769346	0.0085991400859914	1.10436033769888
219	Benàmer	0.361912716131614	0.0071992800719928	1.03109207305697
220	Cova Or	0.370596271330095	0.0067993200679932	1.16133148510507
221	Falguera	0.360253338030268	0.0071992800719928	1.06340206668071
222	Guixeres	0.355212739162781	0.0082991700829917	2.45437605076277
223	Cueva de Chaves	0.354083868276434	0.012998700129987	2.1758479526412
224	Cova de les Cendres	0.366774990804266	0.0055994400559944	2.1325236008255
225	Cova Or	0.366245615811365	0.0073992600739926	1.08751537403489
226	Benàmer	0.356659984467306	0.0073992600739926	1.08799186886744
227	Cova Or	0.367823636802244	0.0094990500949905	1.16262567545627
228	Los Castillejos	0.381136132228179	0.0058994100589941	2.30146505504183
229	Cueva de Chaves	0.369885801798817	0.0068993100689931	1.45126468509001
230	Cova de les Cendres	0.347101530262351	0.0098990100989901	1
231	Cova de les Cendres	0.361060499206348	0.0078992100789921	1.37001780570016
232	Los Castillejos	0.358961895276978	0.0104989501049895	1.86766600034505
233	Benàmer	0.352426452399848	0.0111988801119888	1.08552376017811
234	Cova Or	0.38083339507075	0.0058994100589941	1
235	Benàmer	0.379871451397424	0.0056994300569943	1.11441743968111
236	Cova de les Cendres	0.363216277200105	0.0072992700729927	1.02501127845608
237	Guixeres	0.366143804156397	0.0080991900809919	2.77787608688633
238	Guixeres	0.356000603591432	0.0084991500849915	2.46473525773039
239	Cova de les Cendres	0.38131809748216	0.006999300069993	1.1473307642934
240	Benàmer	0.377424018390795	0.0071992800719928	1.13805386381806
241	Cova de les Cendres	0.353120917828669	0.0085991400859914	1.63354964140437
242	Cova Or	0.347799395696095	0.0067993200679932	1
243	Los Castillejos	0.349187124672096	0.0118988101189881	1.72223471934529
244	Cueva de Chaves	0.359075119677791	0.0084991500849915	2.07831567434431
245	Cova Or	0.35301268068554	0.0086991300869913	1.0097562265534
246	Cueva del Toro	0.368902720812631	0.0072992700729927	2.3957321086353
247	Benàmer	0.356068587437749	0.0085991400859914	1.07454690607265
248	Benàmer	0.365147669517199	0.0065993400659934	1.01235702103004
249	Cova de les Cendres	0.359627847004733	0.0088991100889911	1
250	Cova de les Cendres	0.359739621948005	0.0075992400759924	1.02018515150994
251	Benàmer	0.377290820037438	0.0068993100689931	1
252	Cova de les Cendres	0.358972599263437	0.0067993200679932	1.50494262264458
253	Cova Or	0.375963043194415	0.0056994300569943	1.16398115926207
254	Benàmer	0.376933494906938	0.005999400059994	1.01221415510566
255	Cova de les Cendres	0.369722265922326	0.0074992500749925	1.05248691050009
256	Cova Or	0.3650365381032	0.0056994300569943	1
257	Benàmer	0.366845158932439	0.0083991600839916	1.03038199148141
258	Cova de les Cendres	0.378406866155046	0.0060993900609939	1
259	Benàmer	0.378488543853158	0.0061993800619938	1.15538291530126
260	Benàmer	0.375684134235688	0.0083991600839916	1.11683642199257
261	Benàmer	0.357228585722289	0.0084991500849915	1
262	Benàmer	0.349697267875555	0.0102989701029897	1.0421956027858
263	Benàmer	0.375084898405606	0.0041995800419958	1.05506535101861
264	Cova Or	0.347247303145772	0.0100989901009899	1.09380094432193
265	Cova de les Cendres	0.365436761473529	0.0072992700729927	1.02661905055866
266	Cova Or	0.35813842466672	0.0096990300969903	1.03362794168065
267	Cova de les Cendres	0.365050331015899	0.0082991700829917	1
268	Cova de les Cendres	0.36232916618717	0.0063993600639936	1.09340247287322
269	Falguera	0.349758650300537	0.0116988301169883	1.35417115227147
270	El Retamar	0.372319974427451	0.0090990900909909	2.97909913690682
271	Benàmer	0.374847410822139	0.0067993200679932	1.32600275613869
272	Cova Or	0.365910468871331	0.0057994200579942	1.01013080158738
273	Los Castillejos	0.378567591978113	0.0072992700729927	2.19331680618019
274	Cova de les Cendres	0.370801887769834	0.0080991900809919	1
275	Benàmer	0.380085169288963	0.0061993800619938	1
276	Cova de les Cendres	0.358966450856869	0.0070992900709929	1.20824929528736
277	Falguera	0.38027215693838	0.0061993800619938	1.01232513212722
278	Cova de les Cendres	0.351189812348292	0.0095990400959904	1
279	Cova Or	0.374440145347665	0.0063993600639936	1
280	Cova Or	0.378107458908866	0.005999400059994	1.05852936338633
281	Cova de les Cendres	0.372970609952084	0.006999300069993	1.11839775544045
282	Cova de les Cendres	0.379175961528046	0.0064993500649935	1
283	Benàmer	0.352948422538897	0.00999900009999	1
284	Cova de les Cendres	0.351050459985689	0.00999900009999	1.1250095259325
285	Benàmer	0.377884897671855	0.0048995100489951	1.34676029912798
286	Benàmer	0.377836857918765	0.0060993900609939	1.01280509619974
287	Cova de les Cendres	0.378501893750063	0.0066993300669933	1
288	Benàmer	0.366238847881345	0.0084991500849915	1.17025793031138
289	Cova de les Cendres	0.357038135784482	0.0071992800719928	1.03171996823904
290	Benàmer	0.36552552630024	0.0078992100789921	1.01213826565072
291	Los Castillejos	0.371483999384305	0.0058994100589941	2.58005972977922
292	Cova Or	0.369586509037598	0.0060993900609939	1.08594125076095
293	Cova Or	0.357149097132477	0.0088991100889911	1.04748536348343
294	Cueva del Toro	0.347726166917473	0.0086991300869913	2.27806813874552
295	Cova Or	0.379869594678826	0.0076992300769923	1.00608056496563
296	Valmayor	0.359315914915006	0.0068993100689931	3.87769837936493
297	Cova de les Cendres	0.37997062919478	0.0053994600539946	1.08967620073818
298	Cova Or	0.37474986101991	0.0064993500649935	1
299	Benàmer	0.376293250048648	0.0067993200679932	1.02734234487731
300	Nerja	0.371256926252675	0.0083991600839916	1.58637910543913
301	Cova Or	0.376238183499338	0.006999300069993	1.04979963303814
302	Benàmer	0.370164644521569	0.0082991700829917	1
303	Cova Or	0.374397953848386	0.0048995100489951	1.02503158521547
304	Guixeres	0.367127474223452	0.0074992500749925	3.75241628494436
305	Cova de les Cendres	0.359114632288228	0.0077992200779922	1
306	Cova Or	0.36600349492573	0.0061993800619938	1
307	El Retamar	0.35044855308749	0.0095990400959904	4.6900858278256
308	Valmayor	0.353995028604652	0.0094990500949905	3.99677110499322
309	Los Castillejos	0.36215678330101	0.008999100089991	3.34581854692708
310	Cova de les Cendres	0.354094634879424	0.0104989501049895	1.01607488756999
311	Cova de les Cendres	0.362534245794202	0.0074992500749925	1.05007797096798
312	Benàmer	0.353242780922209	0.0090990900909909	1.12737952114986
313	Cova de les Cendres	0.371239639106638	0.0074992500749925	1
314	Cueva de Chaves	0.374070530233594	0.0051994800519948	2.73477306346155
315	Cueva del Toro	0.381535686063325	0.0054994500549945	2.12480465863572
316	Cova Or	0.357577495069855	0.0096990300969903	1.03242802475579
317	Cova de les Cendres	0.368348797505448	0.0080991900809919	1.0548257321585
318	Falguera	0.356588750246779	0.0080991900809919	1.4948020854744
319	El Retamar	0.373990507243433	0.0041995800419958	3.80548732981116
320	Cova de les Cendres	0.366245138503702	0.0075992400759924	1.10527333540469
321	Benàmer	0.380418896105214	0.0080991900809919	1
322	Cova de les Cendres	0.349584289757892	0.0093990600939906	1
323	Cova de les Cendres	0.350605784425408	0.0083991600839916	1.12683609479447
324	Cova de les Cendres	0.348733771033363	0.0068993100689931	1.05473319947862
325	Cova de les Cendres	0.370723265903572	0.0077992200779922	1
326	Cova de les Cendres	0.348289759986715	0.0085991400859914	1.39294656162276
327	Falguera	0.367275371161953	0.0068993100689931	1.21905822249544
328	Benàmer	0.353132386352711	0.0085991400859914	1
329	Cueva de Chaves	0.35723381129345	0.0106989301069893	3.68504722641861
330	Benàmer	0.37129301381328	0.0078992100789921	1.10596079827066
331	El Retamar	0.355463336517718	0.008999100089991	3.68381517470044
332	Benàmer	0.350937026319266	0.0064993500649935	1.35491339263623
333	Cova Or	0.347696761340821	0.0102989701029897	1.02937534148805
334	El Retamar	0.365427132406831	0.0056994300569943	4.64205777460857
335	Benàmer	0.349848378159989	0.0070992900709929	1.1067371376548
336	Cova de les Cendres	0.37143898813629	0.0054994500549945	1.04861584966657
337	Guixeres	0.350960975963633	0.008999100089991	2.79532015785381
338	Nerja	0.352166956606092	0.0086991300869913	5.09291135619605
339	Benàmer	0.372106582856436	0.0082991700829917	1.06630838243328
340	Cova de les Cendres	0.352841425385315	0.0095990400959904	1.13794336936916
341	Cova de les Cendres	0.365534613571988	0.0088991100889911	1
342	Valmayor	0.371295441007284	0.008999100089991	2.97284293621784
343	Barranquet	0.374244598831059	0.0064993500649935	1.04722218173556
344	Cova Or	0.361761840072008	0.0075992400759924	1
345	Cova de les Cendres	0.351037852485588	0.0130986901309869	1.0816787566524
346	Guixeres	0.380180388492397	0.0078992100789921	2.70885295011684
347	Benàmer	0.356817503844672	0.0088991100889911	1.0074880446773
348	Valmayor	0.370801515209291	0.0075992400759924	2.84813243249374
349	Guixeres	0.359113902036335	0.0068993100689931	2.01948329427779
350	Benàmer	0.37375903434728	0.0061993800619938	1
351	Benàmer	0.350497575248518	0.0114988501149885	1.77192014676123
352	Cova de les Cendres	0.353945759480136	0.006999300069993	1.07206749613397
353	Benàmer	0.352966024431322	0.0103989601039896	2.29470926374908
354	Benàmer	0.351027621381392	0.0103989601039896	1.08835254880433
355	Nerja	0.364841908792189	0.0080991900809919	2.65717283470526
356	Cova de les Cendres	0.380028229956723	0.0043995600439956	1.02547423981735
357	Benàmer	0.364062274715984	0.008999100089991	1
358	Benàmer	0.37191993673434	0.0071992800719928	1.33522627952048
359	Valmayor	0.358944083938263	0.0100989901009899	3.06406354476175
360	Benàmer	0.357162648208994	0.0083991600839916	1
361	Benàmer	0.357247891629704	0.0066993300669933	1.00075916722346
362	Cova de les Cendres	0.366670104126582	0.007999200079992	1.08386009102687
363	Cova Or	0.368528925983788	0.0065993400659934	1
364	Benàmer	0.361010390282866	0.0075992400759924	1.01504280930385
365	Benàmer	0.36448654606722	0.0065993400659934	1.16209466567308
366	Valmayor	0.353164495356241	0.0086991300869913	3.70835495082872
367	Cueva de Chaves	0.349428796008674	0.0067993200679932	3.53328472768076
368	Los Castillejos	0.357371890106423	0.0094990500949905	1.57246525987842
369	Benàmer	0.364379803362627	0.0071992800719928	1.03720829613466
370	Cova de les Cendres	0.36263896781496	0.0074992500749925	1.01846841503866
371	Cova Or	0.353740178625531	0.0094990500949905	1.05542044589154
372	Cueva de Chaves	0.366248136031077	0.0065993400659934	3.81796586908467
373	Falguera	0.359396229534551	0.0071992800719928	1
374	Cova de les Cendres	0.362487357362723	0.0063993600639936	1.08545854850672
375	Cova Or	0.36513402548331	0.0052994700529947	1.08512614177228
376	Benàmer	0.372681235145233	0.0055994400559944	1.05341248368641
377	Los Castillejos	0.373822125929489	0.0076992300769923	2.96400536490823
378	Cova de les Cendres	0.369400920028341	0.0057994200579942	1.07602198746549
379	Guixeres	0.371993484509598	0.0057994200579942	3.82617169290281
380	Cova de les Cendres	0.377937359703832	0.0068993100689931	1.03732865672956
381	Benàmer	0.350795282653532	0.005999400059994	1.08471193178557
382	Valmayor	0.372729649694744	0.0072992700729927	2.39550927785559
383	Benàmer	0.377246810101105	0.0065993400659934	1.09226169476673
384	Benàmer	0.35191921009815	0.0078992100789921	1.15769849123018
385	El Retamar	0.351438633816259	0.0110988901109889	2.52555903651969
386	Benàmer	0.378093843914355	0.0044995500449955	1
387	El Retamar	0.366018367725014	0.0071992800719928	5.32845035284041
388	Nerja	0.350862281906656	0.0064993500649935	2.97194244813598
389	Cueva del Toro	0.376700170050607	0.0082991700829917	2.00003557728147
390	Nerja	0.349515025759801	0.0097990200979902	2.61829359469445
391	El Retamar	0.376206236866506	0.0058994100589941	4.1579854548749
392	Benàmer	0.357825568983998	0.0083991600839916	1.08271602150053
393	Cova Or	0.353935805929437	0.0084991500849915	1
394	Benàmer	0.355627996813013	0.0083991600839916	1.03431620877236
395	Cova de les Cendres	0.354686283066345	0.0066993300669933	1
396	Barranquet	0.370048296157452	0.0085991400859914	1.08014245345257
397	Cova de les Cendres	0.351727320046988	0.008999100089991	1
398	Cova Or	0.375226866665494	0.0063993600639936	1.17733487777247
399	Cova Or	0.379454789737955	0.0074992500749925	1.0530672095716
400	Cova Or	0.372479690288947	0.0070992900709929	1.12634247114183
401	Cova Or	0.362782229624072	0.0055994400559944	1.12459908924465
402	Benàmer	0.355250995844612	0.0067993200679932	1.52412028032921
403	Falguera	0.37127061720739	0.0067993200679932	1
404	Nerja	0.364543526728219	0.0081991800819918	3.84436368861331
405	Benàmer	0.353740619803997	0.0075992400759924	1.13827228629343
406	Cova de les Cendres	0.369477970660256	0.0073992600739926	1.08440517857671
407	Benàmer	0.367057327988615	0.0074992500749925	1.05343205243633
408	Barranquet	0.365660946139515	0.0058994100589941	1
409	Cova de les Cendres	0.359733929332214	0.0107989201079892	1.06446505991331
410	Cova Or	0.347494841783821	0.0113988601139886	1.0578436310403
411	Cova Or	0.371723198567357	0.0083991600839916	1.0228144282316
412	Cova de les Cendres	0.370317300747951	0.0071992800719928	1.18268058470176
413	Benàmer	0.375809715470021	0.007999200079992	1
414	Benàmer	0.357996873436035	0.0057994200579942	1.38473903771958
415	Cova de les Cendres	0.348589678585275	0.0104989501049895	1.42629837840174
416	Benàmer	0.377482329952723	0.0042995700429957	1.11551781575191
417	Benàmer	0.378079336716572	0.0082991700829917	1
418	Nerja	0.378617752325691	0.0107989201079892	3.60354254915699
419	Cova de les Cendres	0.348733804609122	0.0102989701029897	1
420	Nerja	0.361597352457445	0.0064993500649935	3.19716810748868
421	El Retamar	0.362189814300648	0.0058994100589941	4.31610039507293
422	Benàmer	0.366059131947884	0.0075992400759924	1
423	Cova Or	0.351883161820912	0.0090990900909909	1
424	Valmayor	0.351595564929013	0.0106989301069893	3.01719573137288
425	Cova de les Cendres	0.357718872982542	0.0106989301069893	1.15368934672516
426	Cova de les Cendres	0.362180396518366	0.0058994100589941	1.36022135030255
427	Benàmer	0.377586529798173	0.006999300069993	1
428	Benàmer	0.351522861946932	0.0110988901109889	1
429	Cova de les Cendres	0.374171041798955	0.0077992200779922	1
430	Benàmer	0.353055050512164	0.0097990200979902	2.08088330679806
431	Benàmer	0.348573274245344	0.00999900009999	1.06907484899275
432	Cova de les Cendres	0.380337093048492	0.005999400059994	1.1901275472825
433	Benàmer	0.37964825935781	0.005999400059994	1.03026473888801
434	Cueva de Chaves	0.372777341195237	0.0085991400859914	2.09686330797917
435	Cova de les Cendres	0.358189510895023	0.0098990100989901	1.06962698190473
436	Cova de les Cendres	0.36406385157996	0.0084991500849915	1.48236433706177
437	Nerja	0.370972041448764	0.0078992100789921	3.39658842306853
438	Nerja	0.365372044226146	0.006999300069993	2.665137718822
439	Cueva del Toro	0.354730991572884	0.0080991900809919	2.29277566597767
440	Cova de les Cendres	0.350611459946315	0.0113988601139886	1.07371421228104
441	Cova de les Cendres	0.365997472087935	0.006999300069993	1
442	Benàmer	0.365339406193732	0.0075992400759924	1.09699841924793
443	Valmayor	0.380449738925089	0.0050994900509949	3.33217489681524
444	Cova de les Cendres	0.374977236253317	0.0053994600539946	1
445	Guixeres	0.375530184857723	0.0078992100789921	3.49057497872413
446	Cova de les Cendres	0.366315033984338	0.0067993200679932	1
447	Benàmer	0.381697726694056	0.0041995800419958	1.10608376410447
448	Cueva de Chaves	0.353730607128189	0.0113988601139886	2.23217218835804
449	Benàmer	0.37716763836515	0.0063993600639936	1
450	Cova Or	0.380797904080794	0.0052994700529947	1.10833924577785
451	Cova de les Cendres	0.372994428345429	0.0047995200479952	1.17603403101319
452	Cova Or	0.375052308371697	0.0058994100589941	1
453	Benàmer	0.358170186397291	0.007999200079992	1.3279916529648
454	Cueva del Toro	0.378180300766489	0.0082991700829917	3.75050059971393
455	Benàmer	0.378778436384787	0.005999400059994	1
456	El Retamar	0.349082607041296	0.0095990400959904	2.90657427468057
457	Cova Or	0.349909159551959	0.0078992100789921	1.17208228668435
458	Cueva del Toro	0.35336798211965	0.0095990400959904	2.77519365683743
459	Cova de les Cendres	0.375549176349998	0.0061993800619938	1.25953057962368
460	Benàmer	0.356364333781967	0.0094990500949905	1
461	Benàmer	0.350294375710337	0.0095990400959904	1.08005533573179
462	Cova Or	0.362026988868849	0.0083991600839916	1
463	Benàmer	0.380866058115684	0.0071992800719928	1.0583559596703
464	Cova de les Cendres	0.355637669296208	0.0074992500749925	1.1130083572977
465	Guixeres	0.364612084544799	0.0076992300769923	2.73150655589245
466	Cova de les Cendres	0.367033008012795	0.0061993800619938	1.24083577190046
467	Cueva de Chaves	0.368008789713281	0.0053994600539946	3.02852440983516
468	Benàmer	0.358019282374727	0.0087991200879912	1
469	Los Castillejos	0.368990104698787	0.0074992500749925	1.67611078672753
470	Benàmer	0.370782187749067	0.0057994200579942	1.04067263412289
471	Los Castillejos	0.366931639478337	0.007999200079992	2.20930705870637
472	Benàmer	0.377058180524849	0.0062993700629937	1
473	Valmayor	0.349974785412266	0.0121987801219878	3.48412407672098
474	Cova de les Cendres	0.378345628972812	0.0072992700729927	1.09929631632529
475	El Retamar	0.376882833827474	0.0065993400659934	4.16345916121781
476	Benàmer	0.367118855093667	0.0062993700629937	1
477	Cova de les Cendres	0.369010909286855	0.0060993900609939	1.0163633017374
478	Cova de les Cendres	0.371254015998546	0.0055994400559944	1.08100929684006
479	Falguera	0.351422401123768	0.0104989501049895	1.13971971381839
480	Benàmer	0.372112553355036	0.0072992700729927	1.18653052601189
481	Benàmer	0.380753032685479	0.0067993200679932	1
482	Benàmer	0.366603313709476	0.0072992700729927	1
483	Cueva del Toro	0.36124436739362	0.0124987501249875	2.21211931762588
484	Nerja	0.372477862272205	0.0070992900709929	2.68857214514902
485	Cova de les Cendres	0.349769957969493	0.0083991600839916	1
486	Los Castillejos	0.354161953060633	0.007999200079992	1.94232488350894
487	Cova de les Cendres	0.360946632850325	0.0071992800719928	1.00617275572481
488	Falguera	0.36152523397736	0.0073992600739926	1.42743270281808
489	Cova de les Cendres	0.365361277701536	0.0066993300669933	1.00750056166452
490	Cova Or	0.359305396587181	0.007999200079992	1
491	Cova Or	0.372341334390626	0.0061993800619938	1
492	Cova Or	0.355766661497119	0.0063993600639936	1
493	Nerja	0.34870124951539	0.0061993800619938	2.708751436904
494	Cova de les Cendres	0.379075499988497	0.0070992900709929	1.02560467696151
495	Benàmer	0.369006354604742	0.0076992300769923	1.00494391825524
496	Cova de les Cendres	0.361089217904878	0.0084991500849915	1.02263215792739
497	Valmayor	0.371449034899172	0.0085991400859914	2.53678927505182
498	Cova de les Cendres	0.378379098974765	0.0060993900609939	1.16101307449286
499	Cova Or	0.364506913593304	0.0086991300869913	1.17573184416198
500	El Retamar	0.359013526475996	0.008999100089991	3.96022006748647
501	Benàmer	0.34787231620436	0.0111988801119888	1.02685676722901
502	Los Castillejos	0.373829305284227	0.0084991500849915	2.78209846801504
503	Cova Or	0.347553923126282	0.0096990300969903	1
504	Cova Or	0.350785268385415	0.0053994600539946	1
505	El Retamar	0.379191960780756	0.0116988301169883	4.12604682777998
506	Cova Or	0.353814418567804	0.0116988301169883	1.14634324168204
507	Cova Or	0.354770882350151	0.0100989901009899	1.10299586686435
508	Cova de les Cendres	0.370417843819421	0.0074992500749925	1.08346352283843
509	Cova de les Cendres	0.36238564557892	0.0076992300769923	1
510	Benàmer	0.381755930468023	0.0070992900709929	1.09980058971178
511	Cova Or	0.379344112055214	0.0062993700629937	1.05249855909565
512	Falguera	0.381437106105256	0.0043995600439956	1.29070920925017
513	Cova de les Cendres	0.354130541056439	0.0074992500749925	1.13175802203171
514	El Retamar	0.374669044899969	0.0042995700429957	4.52424888760462
515	Benàmer	0.373506152603373	0.0081991800819918	1
516	Cova Or	0.348390541929078	0.0098990100989901	1
517	El Retamar	0.35022247593694	0.0078992100789921	2.36325832466124
518	Cova Or	0.359522168843643	0.0088991100889911	1.1285554722384
519	Cova Or	0.372241394598813	0.0077992200779922	1.24233645471125
520	Nerja	0.353205341114739	0.008999100089991	2.84046578774848
521	Cova Or	0.347514831009832	0.0114988501149885	1.07329857773249
522	Cova de les Cendres	0.359000565547467	0.0085991400859914	1.06148531434909
523	Cova de les Cendres	0.36716623809257	0.0062993700629937	1.89222235631005
524	Valmayor	0.360736589195704	0.0081991800819918	3.81735783903273
525	Cova de les Cendres	0.35865629035916	0.0091990800919908	1
526	Benàmer	0.36408164691231	0.0088991100889911	1.21417147877695
527	Valmayor	0.371148520911998	0.0072992700729927	3.23949280746272
528	Benàmer	0.373093806235229	0.0075992400759924	1.38953893797893
529	Cova de les Cendres	0.348675886387011	0.0094990500949905	1.64314750305401
530	Cova Or	0.359997266732504	0.0087991200879912	1.00484220720828
531	Nerja	0.364120500516922	0.0072992700729927	2.19952630962824
532	Cova de les Cendres	0.36523874040447	0.0076992300769923	1.0023655519865
533	Benàmer	0.347587440349125	0.0064993500649935	1.40058475096463
534	Benàmer	0.355695461848077	0.008999100089991	1.08967964025214
535	Benàmer	0.365678917525656	0.0072992700729927	1.19695384674541
536	Cova de les Cendres	0.376903022511111	0.0066993300669933	1.2848468282006
537	Cova Or	0.376478049978982	0.0047995200479952	1.09599037533626
538	Benàmer	0.376688175256998	0.0061993800619938	1.06393654034473
539	Nerja	0.373739383048064	0.0084991500849915	2.63861707292426
540	Cova Or	0.356539493935079	0.0058994100589941	1.32420223755806
541	Cueva del Toro	0.375906425113554	0.007999200079992	2.31866943036192
542	Cueva de Chaves	0.355721130942696	0.0067993200679932	3.2366826688745
543	Benàmer	0.375626446655276	0.0076992300769923	1
544	Benàmer	0.375318862824456	0.0057994200579942	1
545	Los Castillejos	0.360811364741725	0.0114988501149885	2.53496638490823
546	Cova de les Cendres	0.378677083197728	0.0072992700729927	1
547	Benàmer	0.374039794416454	0.0057994200579942	1
548	Cova de les Cendres	0.381420569802937	0.0076992300769923	1.23292401488808
549	Benàmer	0.379802927480554	0.0057994200579942	1
550	Cova de les Cendres	0.347458846836209	0.0095990400959904	1.0833873381175
551	Cova Or	0.354402515168422	0.0097990200979902	1
552	Cueva de Chaves	0.36939840394597	0.0083991600839916	3.03734049333341
553	Los Castillejos	0.378397468170846	0.0070992900709929	3.6316831086866
554	Cova de les Cendres	0.381276463574267	0.0063993600639936	1.09315049303855
555	Nerja	0.370276074288336	0.0068993100689931	4.5357822589035
556	Cova Or	0.353761761274374	0.0083991600839916	1.05507931010798
557	Valmayor	0.347528078945727	0.0123987601239876	4.02777934228029
558	Cova Or	0.361670739602361	0.0078992100789921	1.19245794231475
559	Cova de les Cendres	0.365965836767126	0.007999200079992	1.04345492759249
560	Cova de les Cendres	0.347373233215851	0.0081991800819918	1.15262449832763
561	Cueva de Chaves	0.355858985264472	0.0093990600939906	3.79061436068132
562	Cueva de Chaves	0.379265513837511	0.0073992600739926	2.4410528810392
563	Cova Or	0.35936204460134	0.0100989901009899	1.07721365629079
564	Cova de les Cendres	0.375796858475022	0.0048995100489951	1.01308887432675
565	Cova de les Cendres	0.360841360646926	0.0072992700729927	1.04685107706098
566	Cueva de Chaves	0.368883746605826	0.0115988401159884	3.24896539382349
567	El Retamar	0.380922805191028	0.0035996400359964	4.3763138871995
568	Cova de les Cendres	0.34890955601246	0.0090990900909909	1.14104504626257
569	Cova Or	0.368242504812579	0.0061993800619938	1.04830753683816
570	Cova de les Cendres	0.355622804747457	0.0082991700829917	1
571	Guixeres	0.372314588079024	0.0057994200579942	4.01364055398409
572	Guixeres	0.347944135419193	0.0105989401059894	4.31570747159862
573	Benàmer	0.35675697344122	0.0087991200879912	1.03736378969344
574	Benàmer	0.356882837823466	0.0083991600839916	1.39865569617717
575	El Retamar	0.351306952020642	0.0072992700729927	3.95068764138041
576	Benàmer	0.379679469935203	0.0073992600739926	1.0888380458452
577	Cova de les Cendres	0.37395509871098	0.006999300069993	1.09342606719823
578	Benàmer	0.363504027741764	0.0076992300769923	1.04336986187229
579	Cueva del Toro	0.354099939029544	0.0084991500849915	2.29525025120905
580	Cova de les Cendres	0.369136204199478	0.0076992300769923	1.13683958685856
581	Benàmer	0.347458774872094	0.0097990200979902	1
582	Cova de les Cendres	0.35121158522815	0.0093990600939906	1.07601885427721
583	Cova de les Cendres	0.364902796963264	0.0073992600739926	1
584	Nerja	0.354081191216272	0.0164983501649835	3.05682268440535
585	Cova Or	0.347943981965094	0.0095990400959904	1.26580031609132
586	Guixeres	0.3482762409681	0.0103989601039896	3.82289170814949
587	Cova de les Cendres	0.348871867974098	0.0094990500949905	1.03035498069155
588	Benàmer	0.351873115030007	0.0093990600939906	1
589	Benàmer	0.348369189389957	0.0085991400859914	1.09480489591208
590	Cova de les Cendres	0.369081356538324	0.0055994400559944	1.12403200518271
591	Cova Or	0.360705498138433	0.0078992100789921	1.08712677717634
592	Cova Or	0.354956005123424	0.0072992700729927	1.06618683139831
593	Benàmer	0.361045973180081	0.0074992500749925	1
594	Cova Or	0.373029661154504	0.0075992400759924	1.01150196432136
595	Benàmer	0.352764492653987	0.0092990700929907	1
596	Guixeres	0.374195144361951	0.0067993200679932	2.87982530367065
597	Cova de les Cendres	0.347686852968508	0.00999900009999	1
598	Benàmer	0.381827207392676	0.0068993100689931	1
599	Cova Or	0.362210952728077	0.0074992500749925	1.12796613833345
600	Cova Or	0.358793287195088	0.0094990500949905	1
601	Cova Or	0.374255208267691	0.0067993200679932	1.05163036188523
602	Benàmer	0.353329258674739	0.0077992200779922	1.08610368120123
603	Cova de les Cendres	0.380598628835072	0.0075992400759924	1.07418615147471
604	Cova Or	0.370318388113483	0.0066993300669933	1.09938366223134
605	Benàmer	0.355860311479833	0.0082991700829917	1
606	Benàmer	0.367723123572633	0.0073992600739926	1.0241798758317
607	Cova Or	0.364106092761111	0.0081991800819918	1.20755532602865
608	Nerja	0.378845266035736	0.0051994800519948	2.46736287470528
609	Benàmer	0.355103325291435	0.0092990700929907	1.04494220595807
610	Cova de les Cendres	0.352107709946748	0.0102989701029897	1
611	Cueva de Chaves	0.378097487752644	0.0044995500449955	3.61851067557974
612	Cova de les Cendres	0.363417245752566	0.0056994300569943	1.00041599068791
613	Cova Or	0.373718394560556	0.0068993100689931	1
614	Cova de les Cendres	0.375315383073701	0.0056994300569943	1.00482694883831
615	Benàmer	0.354020843296604	0.0096990300969903	1
616	Guixeres	0.372494991889116	0.0044995500449955	4.5406697921803
617	Cova de les Cendres	0.34761222166747	0.0103989601039896	1.0988779000962
618	Cova Or	0.374787784428662	0.0061993800619938	1.08571492535993
619	Guixeres	0.35141632853825	0.0065993400659934	3.13600221574341
620	Nerja	0.347215381996864	0.0062993700629937	2.32369502472356
621	Los Castillejos	0.350949167237184	0.0091990800919908	2.63130944001147
622	Cova Or	0.374951197315267	0.0066993300669933	1.11823879390817
623	Cova de les Cendres	0.349840791856439	0.0102989701029897	1.2257185167088
624	Cova de les Cendres	0.355269561769481	0.0108989101089891	1.83985183006672
625	Cova Or	0.372333148703908	0.0063993600639936	1.09545318312012
626	Cova de les Cendres	0.381204151847096	0.0057994200579942	1
627	Valmayor	0.369928885350614	0.0057994200579942	3.84186589143146
628	Benàmer	0.355335631503923	0.0082991700829917	1.0695027016498
629	Cova Or	0.349893696487723	0.008999100089991	1
630	Falguera	0.364651358738202	0.0074992500749925	1.50323162903094
631	Benàmer	0.358151833685314	0.0092990700929907	1.01707820491865
632	Benàmer	0.366945859573561	0.0067993200679932	1
633	Barranquet	0.368663234286127	0.0072992700729927	1.01165556977503
634	Benàmer	0.352254439086343	0.0112988701129887	1.64649384275709
635	Cova Or	0.354351942152307	0.0102989701029897	1.13267754393054
636	Guixeres	0.381721604939268	0.006999300069993	4.31947173360219
637	Cueva de Chaves	0.373502869472477	0.006999300069993	2.00952242295305
638	Cova de les Cendres	0.352766556554979	0.0105989401059894	1.10496503388534
639	Benàmer	0.351405680797449	0.0083991600839916	1.08876009081454
640	Cova de les Cendres	0.351102941996677	0.0086991300869913	1.0394585599817
641	Nerja	0.347383629837274	0.0115988401159884	2.55442301223374
642	Valmayor	0.352093337218833	0.007999200079992	3.08619348791616
643	Benàmer	0.352009782987236	0.0075992400759924	1.60952888212266
644	Cova de les Cendres	0.364421511371197	0.0072992700729927	1.02445021731066
645	Los Castillejos	0.377107358319082	0.0087991200879912	3.66553949633467
646	Benàmer	0.36515992614412	0.0091990800919908	1.07645771820098
647	Benàmer	0.347427593415302	0.0102989701029897	1
648	Benàmer	0.353041211909725	0.0050994900509949	1.40992379644694
649	Cova de les Cendres	0.37817479253676	0.0063993600639936	1
650	Benàmer	0.361427068817496	0.0074992500749925	1.01640191273764
651	Guixeres	0.35844840174769	0.0097990200979902	3.785265953929
652	Cova de les Cendres	0.347257095486544	0.0107989201079892	1.05527189210989
653	Cova de les Cendres	0.349791332661788	0.0071992800719928	1.03611693290321
654	Valmayor	0.379893356747892	0.0046995300469953	2.66882346455767
655	Nerja	0.361121817085455	0.0107989201079892	2.76383029548407
656	Cova de les Cendres	0.366343539649563	0.0066993300669933	1
657	Cova Or	0.367488093912414	0.0076992300769923	1
658	Cova de les Cendres	0.36189433804646	0.0066993300669933	1.02012025158824
659	Cova Or	0.349931049150944	0.0112988701129887	1
660	Cova Or	0.378650786300713	0.0055994400559944	1
661	El Retamar	0.364791803464576	0.0080991900809919	4.14227726415464
662	Cova de les Cendres	0.366587249241627	0.0064993500649935	1.03220670921728
663	Benàmer	0.352964302360466	0.008999100089991	1.03625857578591
664	Cova de les Cendres	0.350878189076852	0.0067993200679932	1
665	Cova Or	0.367492472499271	0.0085991400859914	1.07493393939943
666	Barranquet	0.352021456827979	0.0091990800919908	1.07098629404791
667	Cova Or	0.379151788986511	0.0067993200679932	1.07058962038718
668	Benàmer	0.359317964697849	0.0105989401059894	1.04887837339569
669	Cova de les Cendres	0.368913078610247	0.0065993400659934	1.22946974034566
670	Cova de les Cendres	0.360581608025573	0.0082991700829917	1.14341102317583
671	Benàmer	0.362252713213843	0.0063993600639936	1.03845523511226
672	Cova Or	0.374237868969646	0.0071992800719928	1
673	Cova Or	0.368387141925938	0.0088991100889911	1.05877022705972
674	Cova de les Cendres	0.355238458656005	0.0084991500849915	1
675	Guixeres	0.372033151643086	0.0083991600839916	2.71582881499517
676	Cova de les Cendres	0.368377655461657	0.0073992600739926	1
677	Cueva del Toro	0.351974033821454	0.0096990300969903	2.13979112138932
678	Nerja	0.372352237153824	0.0066993300669933	2.33961596451646
679	Los Castillejos	0.36400437216713	0.0118988101189881	2.4955493343633
680	Cova de les Cendres	0.361965871129753	0.0082991700829917	1.16275685003969
681	Guixeres	0.366621155666809	0.0068993100689931	2.56594840210927
682	Cova de les Cendres	0.374494569963095	0.0058994100589941	1.0305083271116
683	Cova de les Cendres	0.376263610725106	0.0060993900609939	1
684	Cova de les Cendres	0.357726570580454	0.0098990100989901	1.02065758667547
685	Cova de les Cendres	0.379099054453079	0.0060993900609939	1.1621257799046
686	Cueva de Chaves	0.356112252147338	0.0082991700829917	2.5778074325316
687	Benàmer	0.35001373322469	0.0082991700829917	1.27132555998704
688	Valmayor	0.372859156721406	0.0061993800619938	3.00271764369837
689	Cova de les Cendres	0.352677607720067	0.0117988201179882	1.15255475817411
690	Nerja	0.36817852271321	0.0076992300769923	3.7615592195606
691	Cova de les Cendres	0.348395799139875	0.010998900109989	1.14638420903031
692	Benàmer	0.350592417099667	0.0098990100989901	1
693	Cueva del Toro	0.355879924494405	0.0072992700729927	2.52993139660989
694	Cova de les Cendres	0.355762126600895	0.0083991600839916	1.05368634673085
695	Cueva de Chaves	0.363745682208808	0.0108989101089891	2.42254182709572
696	Benàmer	0.37057827797635	0.0066993300669933	1
697	Benàmer	0.368319855882854	0.006999300069993	1
698	Benàmer	0.365402683816356	0.0052994700529947	1.06253462263118
699	Cova de les Cendres	0.357608194800097	0.008999100089991	1.050015447548
700	Cova de les Cendres	0.37343665292563	0.0067993200679932	1
701	Cova de les Cendres	0.379608209406146	0.0076992300769923	1
702	Cova de les Cendres	0.381536687159938	0.0053994600539946	1
703	El Retamar	0.349068365449244	0.0113988601139886	3.88303967364497
704	Cova de les Cendres	0.376471623250591	0.0064993500649935	1.09737924132496
705	Cueva del Toro	0.376571204546027	0.0084991500849915	2.57196491789265
706	Cova de les Cendres	0.347958397632952	0.0081991800819918	1.94740264439608
707	Benàmer	0.365291460233113	0.006999300069993	1
708	Benàmer	0.353414572524635	0.008999100089991	1.01477370862849
709	Cueva de Chaves	0.348301387617633	0.0108989101089891	3.17652769413294
710	Cova de les Cendres	0.374880391099862	0.0071992800719928	1.03794422193963
711	Cova Or	0.354751101397163	0.008999100089991	1.19751685088036
712	Valmayor	0.376627245300463	0.0055994400559944	3.3801946676823
713	Cova de les Cendres	0.350472317360848	0.0081991800819918	1.09801164981909
714	Falguera	0.354552761419627	0.0077992200779922	1.07638391675823
715	Guixeres	0.362709602417767	0.0084991500849915	2.77828177950974
716	Guixeres	0.352507036790947	0.0063993600639936	4.48684083498931
717	Cova de les Cendres	0.379798275275814	0.0056994300569943	1.75628920841642
718	Cova de les Cendres	0.347357072201755	0.0104989501049895	1.07094177625862
719	Cova de les Cendres	0.380993627478135	0.0042995700429957	1.05670184429235
720	Cueva de Chaves	0.352075709239091	0.0101989801019898	3.12031722720343
721	Benàmer	0.353387659013518	0.0096990300969903	1
722	El Retamar	0.381479895406639	0.0050994900509949	4.07608091853526
723	Los Castillejos	0.359142372115702	0.0064993500649935	2.55215196630806
724	Cova Or	0.363222908968677	0.008999100089991	1.31912890694712
725	Cova de les Cendres	0.374110100728468	0.0063993600639936	1.14155525068764
726	Cova de les Cendres	0.377236732015709	0.0067993200679932	1.19275460700613
727	Los Castillejos	0.365129093606935	0.008999100089991	1.63306569629604
728	Cova de les Cendres	0.353061521697175	0.007999200079992	1.12681725378287
729	Cova de les Cendres	0.349640807397128	0.0106989301069893	1.03765865606256
730	Benàmer	0.353869836617724	0.008999100089991	1.18694555037736
731	Cova Or	0.358431592614665	0.0075992400759924	1
732	Cova Or	0.354850265515395	0.0093990600939906	1
733	Cova Or	0.363055916094569	0.0070992900709929	1.01718795495256
734	Cova Or	0.376358718022434	0.0055994400559944	1
735	Cova de les Cendres	0.354705366142764	0.0104989501049895	1.24634553406971
736	Benàmer	0.358381095526925	0.0082991700829917	1.08893971890651
737	Benàmer	0.348017086612639	0.0098990100989901	1.11924556228985
738	Benàmer	0.364875498568333	0.0058994100589941	1.27031320382526
739	Falguera	0.365740239866696	0.0072992700729927	1.06442726012319
740	Cova de les Cendres	0.372480142228994	0.0077992200779922	1
741	Guixeres	0.36793809692003	0.0061993800619938	3.6527195137818
742	Cueva de Chaves	0.354601856914743	0.006999300069993	3.51763472228852
743	Benàmer	0.352119524795419	0.0075992400759924	1
744	Cova Or	0.350950569627325	0.0096990300969903	1.14415021856992
745	Cova de les Cendres	0.369897249097882	0.003999600039996	1
746	Cueva de Chaves	0.375868104424814	0.0055994400559944	2.64325369918714
747	Cueva de Chaves	0.36482294048	0.0101989801019898	2.64234933624477
748	Cova de les Cendres	0.360920675346043	0.0075992400759924	1
749	Guixeres	0.367023407413928	0.0068993100689931	3.44721090211181
750	Cova Or	0.367592836738869	0.0071992800719928	1.10998863332922
751	Benàmer	0.361785690129118	0.0076992300769923	1
752	Benàmer	0.36420661784833	0.0081991800819918	1
753	Benàmer	0.358683656226578	0.0042995700429957	1.04746227492578
754	Nerja	0.36081659063176	0.0127987201279872	3.38108446039833
755	El Retamar	0.353035835713461	0.008999100089991	2.97204193984243
756	Cova de les Cendres	0.351207165269304	0.0058994100589941	1.21944586429541
757	Benàmer	0.3644940837802	0.0076992300769923	1.05203199377206
758	Benàmer	0.360786735341976	0.0090990900909909	1.26419116482782
759	Cueva de Chaves	0.350053387754528	0.0075992400759924	3.72617383564002
760	Cova de les Cendres	0.367947059442203	0.0074992500749925	1.04590566320005
761	El Retamar	0.349202491818053	0.0084991500849915	4.81639745410834
762	Valmayor	0.365642929105862	0.0080991900809919	3.04986117042162
763	Valmayor	0.351046590213869	0.0094990500949905	3.57696645809794
764	Cova Or	0.353344005458787	0.0093990600939906	1.05694610461714
765	Cova de les Cendres	0.378645777362132	0.0055994400559944	1
766	Cova de les Cendres	0.376846525200325	0.0067993200679932	1.70225531915228
767	Benàmer	0.361887853831426	0.0055994400559944	1.05536058042198
768	Cova de les Cendres	0.353364427863607	0.0065993400659934	1
769	Benàmer	0.364209324940693	0.0061993800619938	1.02393883569166
770	Valmayor	0.379686628684949	0.0042995700429957	2.50677588193953
771	Cova de les Cendres	0.36239476935525	0.0047995200479952	1.00141191619115
772	Cova de les Cendres	0.369110488527259	0.0066993300669933	1.10891806338333
773	Benàmer	0.375975916261836	0.0062993700629937	1
774	Cova de les Cendres	0.348295919306114	0.00999900009999	1.08781898703387
775	Cova de les Cendres	0.369366917326568	0.0081991800819918	1.41309650556849
776	Cova Or	0.381792279814793	0.0063993600639936	1.21525515880588
777	Cova de les Cendres	0.357726773208697	0.0064993500649935	1.41685133373559
778	Cueva del Toro	0.35798072403909	0.0090990900909909	1.66998209600252
779	Cova Or	0.377156463295782	0.0064993500649935	1.14992782375149
780	Benàmer	0.351393481389508	0.0083991600839916	1
781	Cova de les Cendres	0.354690889867168	0.0094990500949905	1.04588321353832
782	Valmayor	0.375514771451719	0.0068993100689931	3.33534482765206
783	Barranquet	0.368337747531651	0.0095990400959904	1.02802049461752
784	Benàmer	0.37990182833671	0.0054994500549945	1
785	Cova de les Cendres	0.353692076398918	0.0093990600939906	1
786	Benàmer	0.372922810134769	0.007999200079992	1
787	Benàmer	0.371769646052377	0.0063993600639936	1.35984597111179
788	Cova de les Cendres	0.363759463929763	0.0057994200579942	1
789	Benàmer	0.357620300807176	0.00999900009999	1
790	Benàmer	0.356308149981406	0.0070992900709929	1.62190183403094
791	Cova Or	0.369056979781631	0.0082991700829917	1.17171593871443
792	Benàmer	0.375669604116043	0.0074992500749925	1.0708967150189
793	Cova de les Cendres	0.365111877209855	0.0084991500849915	1.18199707081775
794	Cova Or	0.379752492257629	0.0048995100489951	1.14768577324061
795	Cueva de Chaves	0.354353209192414	0.0103989601039896	1.8359026109025
796	Cova Or	0.362703209791104	0.006999300069993	1.2715985775088
797	Valmayor	0.379923138558937	0.0083991600839916	2.45865313897377
798	Cova Or	0.370790120842761	0.0053994600539946	1
799	Falguera	0.376141403670061	0.0065993400659934	1.0283500025104
800	Cova de les Cendres	0.372395830667981	0.0057994200579942	1.07139944927767
801	Nerja	0.360382826029722	0.0100989901009899	2.60453667633592
802	Benàmer	0.370763520021964	0.0066993300669933	1.06754600265995
803	Benàmer	0.355490736484994	0.0090990900909909	1.09874880732968
804	Benàmer	0.377431278838874	0.0053994600539946	1.03131774007343
805	Benàmer	0.349998411247858	0.0103989601039896	1.01902143218837
806	Cova Or	0.355527571195679	0.0090990900909909	1.04998409302313
807	El Retamar	0.363494474412569	0.0083991600839916	3.47431515399714
808	Benàmer	0.365036714361825	0.0063993600639936	1.39503950419459
809	Cueva del Toro	0.369068423888558	0.00999900009999	2.0118700609311
810	Cova Or	0.3756430797129	0.0063993600639936	1
811	Benàmer	0.3570552395487	0.0091990800919908	1.02847294557701
812	Cova de les Cendres	0.349135165600806	0.0103989601039896	1
813	Cueva de Chaves	0.378476196364672	0.0066993300669933	1.98015710710207
814	Cova Or	0.370872682826194	0.0061993800619938	1.03776128137585
815	Cova Or	0.363936345765622	0.0062993700629937	1.48018885466802
816	Cova Or	0.359833365251312	0.0081991800819918	1.09125878902358
817	Cova Or	0.368590664535274	0.0087991200879912	1.14783297234211
818	Benàmer	0.371236333161859	0.0067993200679932	1
819	Benàmer	0.380998454632795	0.0068993100689931	1
820	Benàmer	0.347103025966146	0.0113988601139886	1.1262699246388
821	Nerja	0.380836762881741	0.0086991300869913	2.33152896157983
822	Falguera	0.349800569061876	0.0104989501049895	1
823	Cova de les Cendres	0.352824516855282	0.0106989301069893	1
824	Falguera	0.37959434254416	0.0070992900709929	1.01731731678701
825	Valmayor	0.35413055730771	0.010998900109989	3.15582627135022
826	Falguera	0.350030987038466	0.008999100089991	1
827	Los Castillejos	0.377208038163677	0.0076992300769923	2.94311837521308
828	Nerja	0.378479270578033	0.0051994800519948	4.68267438830393
829	Cova Or	0.350909447545152	0.0077992200779922	1.11737001147829
830	Cova Or	0.365324856891932	0.0073992600739926	1.17564400609773
831	Cova de les Cendres	0.359257738981048	0.0060993900609939	1.08097556908615
832	Cova de les Cendres	0.354189661234663	0.0084991500849915	1.08215629612096
833	El Retamar	0.353378951102844	0.0088991100889911	3.29700857122774
834	Cova Or	0.350079747221085	0.0095990400959904	1
835	Cova Or	0.369841510306436	0.0068993100689931	1
836	Cova de les Cendres	0.378849196151418	0.0066993300669933	1.15902638693222
837	Cueva de Chaves	0.363521882354708	0.0125987401259874	2.10721045332279
838	Los Castillejos	0.358342851524439	0.0063993600639936	2.755764841208
839	Valmayor	0.35404559971369	0.0101989801019898	3.52009197823007
840	Falguera	0.37973968678272	0.0057994200579942	1.29753946111923
841	Benàmer	0.374288501823136	0.0062993700629937	1.51555329625966
842	Benàmer	0.361120923448051	0.0094990500949905	1.14923825808206
843	Cueva de Chaves	0.37938776126824	0.0062993700629937	3.16367798044767
844	Falguera	0.378584458956216	0.006999300069993	1
845	Benàmer	0.355125111595088	0.0102989701029897	1.1699863727887
846	Cova Or	0.368658323631985	0.006999300069993	1
847	Cova de les Cendres	0.367056310071206	0.0083991600839916	1
848	Cova de les Cendres	0.368496851552643	0.0087991200879912	1.17891015277449
849	Benàmer	0.360569980592173	0.0078992100789921	1.10702351127782
850	Benàmer	0.353681707582615	0.008999100089991	1.05845269279602
851	Cueva del Toro	0.364309094664321	0.0075992400759924	2.19585258789367
852	Benàmer	0.367864812238567	0.0081991800819918	1.14518084278575
853	Benàmer	0.363815371921579	0.0043995600439956	1.00720697389916
854	Cova Or	0.377031166920739	0.0068993100689931	1.09334190874701
855	Cova de les Cendres	0.352725665675456	0.0086991300869913	1.21765124420786
856	Cova de les Cendres	0.366178310155954	0.0074992500749925	1.55434212222445
857	Cova Or	0.375866635453377	0.0076992300769923	1
858	Cova de les Cendres	0.380019098262575	0.0065993400659934	1.10211422657137
859	Cova Or	0.359878484543704	0.0081991800819918	1.04153162733073
860	Nerja	0.363688196348965	0.0095990400959904	4.23709525984065
861	Cova Or	0.349437948535402	0.0096990300969903	1.08481074701995
862	Benàmer	0.348797996811696	0.0090990900909909	1
863	Los Castillejos	0.360837680181006	0.0076992300769923	2.10208938861703
864	Benàmer	0.347291991402019	0.0093990600939906	1.72691771198811
865	Cueva de Chaves	0.366312814300735	0.0055994400559944	2.81719448256103
866	Benàmer	0.380499066844864	0.0047995200479952	1
867	Los Castillejos	0.371749190528705	0.0068993100689931	1.88377332145311
868	Cova de les Cendres	0.373616079056568	0.0064993500649935	1.01151236868463
869	Cova de les Cendres	0.369291832351277	0.0058994100589941	1
870	Cova de les Cendres	0.362450375265995	0.0080991900809919	1.03383348315668
871	Cova Or	0.35782384166052	0.0081991800819918	1.16300996100196
872	Benàmer	0.358969365377023	0.0070992900709929	1.11041848606224
873	Cueva de Chaves	0.36388607876712	0.0120987901209879	2.42482546481591
874	Benàmer	0.363268474381811	0.0071992800719928	1.11225325426575
875	Guixeres	0.352185557870955	0.0094990500949905	2.92985221528946
876	Cova de les Cendres	0.367918357732476	0.0075992400759924	1.06632392317988
877	Guixeres	0.359918062746731	0.0090990900909909	2.85599459004708
878	Guixeres	0.380065303256245	0.0055994400559944	2.96117551349422
879	Benàmer	0.34921689473095	0.0075992400759924	1
880	Benàmer	0.372848521867516	0.0046995300469953	1.52122379899619
881	Benàmer	0.348590392071791	0.0080991900809919	1.03609739150852
882	Cova Or	0.380617793157624	0.0052994700529947	1.04150428173915
883	Cueva de Chaves	0.378475050977235	0.007999200079992	4.07779418127782
884	Benàmer	0.347084823375858	0.0088991100889911	1.12545828962869
885	Cova de les Cendres	0.35730772402256	0.0084991500849915	1.1710482953848
886	Nerja	0.356363669063203	0.0127987201279872	3.39773428832472
887	Benàmer	0.37325084475461	0.0066993300669933	1.05080651617609
888	Cova de les Cendres	0.378189400392197	0.0067993200679932	1.10576476411733
889	Falguera	0.375333505188185	0.0054994500549945	1.09192636534356
890	Cova Or	0.361974948338581	0.0094990500949905	1.05635383542705
891	Cova de les Cendres	0.350134206667875	0.0105989401059894	1.24028452807444
892	Benàmer	0.361268934860371	0.0088991100889911	1.12297605530185
893	Benàmer	0.354222669734288	0.0087991200879912	1.09831868857145
894	Cova de les Cendres	0.368917944614979	0.0060993900609939	1.25336981261396
895	Benàmer	0.357113760756952	0.0077992200779922	1.09506782834751
896	Benàmer	0.362394793212674	0.0045995400459954	1.05741838851445
897	Falguera	0.357956624720903	0.0078992100789921	1.1489592579825
898	El Retamar	0.35905206704973	0.0065993400659934	2.82412607210507
899	Cova de les Cendres	0.355883754467181	0.0064993500649935	1.01018293965608
900	Cueva de Chaves	0.3506460296853	0.0124987501249875	3.13752881778424
901	El Retamar	0.348208037590741	0.0091990800919908	2.6457568166926
902	Benàmer	0.375098327560258	0.0066993300669933	1.13739399831954
903	Benàmer	0.376222131669679	0.0053994600539946	1.0463297946869
904	Cova Or	0.361733830036832	0.0074992500749925	1.0318210552543
905	Cova Or	0.378546689502	0.0058994100589941	1
906	Benàmer	0.379322264622781	0.0056994300569943	1
907	Cova de les Cendres	0.353620220453923	0.0095990400959904	1.07110218200833
908	Benàmer	0.369041232127506	0.0085991400859914	1
909	Cova de les Cendres	0.350265331972845	0.0113988601139886	1.37551652343796
910	Cova de les Cendres	0.353949334796438	0.0083991600839916	1
911	Cova de les Cendres	0.363201698888691	0.0062993700629937	1.24267312919761
912	Benàmer	0.365403055275723	0.0075992400759924	1.09095754902837
913	El Retamar	0.351774735472318	0.0138986101389861	3.83602629316821
914	Cova de les Cendres	0.378654710127834	0.0035996400359964	1.08260584031232
915	Valmayor	0.355062115438352	0.008999100089991	3.19581323853602
916	Benàmer	0.381760565640458	0.0057994200579942	1.04115181779489
917	Benàmer	0.3546589597843	0.0111988801119888	1
918	Falguera	0.373420062421849	0.006999300069993	1.35987000761155
919	Benàmer	0.352767597961752	0.0115988401159884	1
920	Falguera	0.380953995219861	0.0056994300569943	1.01804445107802
921	Cova Or	0.349677269539324	0.0081991800819918	1
922	Nerja	0.357572426328714	0.0105989401059894	3.01549310211674
923	Cueva de Chaves	0.349181264903167	0.0113988601139886	1.80518210363528
924	Benàmer	0.358233779348081	0.0053994600539946	1.06253588818945
925	Guixeres	0.367367314556007	0.0070992900709929	2.80149470460675
926	Cova de les Cendres	0.375328608901947	0.0082991700829917	1.03952075203924
927	Barranquet	0.368866446148889	0.005999400059994	1.05807201801799
928	Cova de les Cendres	0.377594180893711	0.0051994800519948	1.11514774978938
929	Benàmer	0.370312605543912	0.0066993300669933	1.04351143464446
930	Cova de les Cendres	0.371888514812896	0.0067993200679932	1.02759364944754
931	Benàmer	0.350565550981145	0.0105989401059894	1
932	Cova de les Cendres	0.359708392419766	0.0078992100789921	1
933	Falguera	0.350760486446576	0.005999400059994	1
934	Benàmer	0.363014925424783	0.0090990900909909	1.08621805296787
935	Cueva de Chaves	0.356902879548246	0.013998600139986	2.29256667730018
936	Falguera	0.379896306805763	0.0057994200579942	1.45297520388981
937	Cova Or	0.353059471612131	0.008999100089991	1.09716120692901
938	Benàmer	0.352973270842506	0.0086991300869913	1.01688273618873
939	Nerja	0.360264680677753	0.0071992800719928	3.38850854289657
940	Cova de les Cendres	0.377868867882426	0.0068993100689931	1
941	Cova de les Cendres	0.373837164614152	0.0086991300869913	1.00641431894391
942	Benàmer	0.376440930484483	0.0050994900509949	1.07022498161532
943	Benàmer	0.36639714799741	0.006999300069993	1.15791480450284
944	Falguera	0.36463804936455	0.0068993100689931	1.10302978512227
945	Cova Or	0.363500164599984	0.0061993800619938	1.08088837045667
946	Cueva del Toro	0.355406530858068	0.0105989401059894	2.02035254493352
947	Valmayor	0.372810740650274	0.0064993500649935	3.01853849783336
948	El Retamar	0.381284000507893	0.0056994300569943	3.89074127678921
949	Cueva de Chaves	0.3729298234518	0.0065993400659934	3.33804998991272
950	Benàmer	0.373908332869457	0.0062993700629937	2.29215929543702
951	Benàmer	0.370373897953928	0.0046995300469953	1.0712707309518
952	Guixeres	0.367121319057846	0.0067993200679932	2.93350235910886
953	Valmayor	0.371841107545093	0.0113988601139886	2.81074510374019
954	Benàmer	0.34786096238857	0.0084991500849915	1.06474328557961
955	Benàmer	0.354815504396711	0.008999100089991	1.01301748976111
956	Nerja	0.374081088582265	0.0092990700929907	2.47409867855045
957	Nerja	0.34856539578183	0.0130986901309869	3.62807952790997
958	El Retamar	0.373064108319893	0.0096990300969903	3.78464543149126
959	Cova de les Cendres	0.351310371358186	0.0078992100789921	1.03995185871609
960	El Retamar	0.352794174321885	0.0071992800719928	3.74977480814879
961	Falguera	0.361657849524293	0.0076992300769923	1.13740947104234
962	Los Castillejos	0.357236640305213	0.0061993800619938	2.03183990382509
963	El Retamar	0.370758993155629	0.0078992100789921	3.93491160059082
964	Cova de les Cendres	0.373073152455206	0.0090990900909909	1.02329220880608
965	Nerja	0.350376284041461	0.0102989701029897	2.787406960381
966	Benàmer	0.357897028799673	0.0096990300969903	1.17118166208442
967	Cova de les Cendres	0.352604423883594	0.0076992300769923	1.14064099008174
968	Benàmer	0.358234069608174	0.0083991600839916	1
969	Los Castillejos	0.375725037445817	0.0073992600739926	2.94894609725521
970	Benàmer	0.377310062643681	0.0062993700629937	1
971	Falguera	0.356112901371866	0.0104989501049895	1.53370159305899
972	Cova de les Cendres	0.375494047672271	0.0078992100789921	1.13356218625602
973	Valmayor	0.34981009064411	0.008999100089991	3.00683743081909
974	Nerja	0.364460205734166	0.0072992700729927	2.22934361435444
975	Benàmer	0.355196932021419	0.0060993900609939	1.88996311197801
976	Cueva del Toro	0.372262762074066	0.0078992100789921	3.30700853707778
977	Nerja	0.366179142548441	0.0074992500749925	1.85461361693291
978	Cova de les Cendres	0.356099522286488	0.0091990800919908	1.38141567343899
979	Cova de les Cendres	0.350235467430813	0.0080991900809919	1.10846747930129
980	Benàmer	0.348695912376817	0.0078992100789921	1
981	Cova de les Cendres	0.362271684552472	0.0078992100789921	1.0360439120541
982	Valmayor	0.360924097432896	0.0081991800819918	2.69204557995263
983	Cova de les Cendres	0.348731837019809	0.0088991100889911	1.22408625385061
984	Benàmer	0.37594966738215	0.0060993900609939	1
985	Cova de les Cendres	0.358970305631625	0.0085991400859914	1.02964622220024
986	Cova de les Cendres	0.353978336632551	0.0077992200779922	1.06747668944299
987	Los Castillejos	0.377988746655969	0.006999300069993	2.58132232251859
988	Benàmer	0.379571938483319	0.0073992600739926	1.01817573648877
989	Benàmer	0.370483556693429	0.0063993600639936	1.01998928743415
990	Benàmer	0.364937367280645	0.0076992300769923	1.32485874659265
991	Cova de les Cendres	0.371060086675271	0.0061993800619938	1
992	Benàmer	0.380573054566011	0.0058994100589941	1.07388759169701
993	Benàmer	0.348768150189339	0.0094990500949905	1.1097198933071
994	Cova Or	0.375687579702542	0.0080991900809919	1.07319222651422
995	Benàmer	0.355484898607096	0.007999200079992	1
996	Valmayor	0.355030474392174	0.0111988801119888	3.92042960751487
997	Cova de les Cendres	0.351573847205943	0.0083991600839916	1.02723655781637
998	Cova de les Cendres	0.36747217836686	0.0062993700629937	1
999	Cova Or	0.364832119931126	0.0104989501049895	1
1000	Falguera	0.373222445745209	0.0063993600639936	1
