# Supplementary material for: The spread of agriculture in Iberia through Approximate Bayesian Computation and Neolithic projectile tools
Source: PLoS One. 2021 Dec 28;16(12):e0261813. doi: 10.1371/journal.pone.0261813 (PMC8714124; doi:10.1371/journal.pone.0261813)
Supplement: S2 File. Reproducibility — It includes a readme file with further indications. (ZIP) [file pone.0261813.s002.zip › S2_File/Data/P4_single_kernel_1_1.csv]

	Origin	Ms	Mp	r
1	Cueva de Chaves	0.351355744942296	0.0075992400759924	2.08185794461518
2	Cueva del Toro	0.381753590161347	0.0063993600639936	4.38798931602389
3	Cova de les Cendres	0.348755426002109	0.0082991700829917	1.95320496987551
4	Benàmer	0.369003910782818	0.0067993200679932	5.06777576459571
5	Benàmer	0.360403494486544	0.0075992400759924	1.13084514252841
6	Cova Or	0.352047504850609	0.007999200079992	1
7	Falguera	0.349234251767304	0.0116988301169883	1
8	Cova de les Cendres	0.370065970524441	0.0065993400659934	1
9	Cova Or	0.374829719339358	0.0073992600739926	1
10	Cova de les Cendres	0.34890998304855	0.0076992300769923	1.05127045791596
11	Cova de les Cendres	0.349655766516959	0.00999900009999	1
12	Cova de les Cendres	0.371229379450829	0.0055994400559944	1.72281216317788
13	Cueva de Chaves	0.366688846561731	0.0088991100889911	3.92633660884574
14	Cova de les Cendres	0.350854168307945	0.0102989701029897	1.09778448194265
15	Nerja	0.369781708755668	0.006999300069993	3.98270134294406
16	Guixeres	0.375280190723532	0.0065993400659934	2.82888264568523
17	Cova de les Cendres	0.366046297036207	0.0075992400759924	1.93469784595072
18	Cova de les Cendres	0.364666715591047	0.0056994300569943	1
19	Cova Or	0.375461342197447	0.0072992700729927	1
20	Cova de les Cendres	0.37082765114153	0.0068993100689931	1
21	Los Castillejos	0.364705059470579	0.0056994300569943	2.13775799313559
22	Cova de les Cendres	0.350840598757753	0.0062993700629937	2.48768135812133
23	Benàmer	0.354146714565488	0.008999100089991	1
24	Cova de les Cendres	0.380262477299405	0.0048995100489951	1.76987118646502
25	Guixeres	0.381058395989374	0.0035996400359964	3.65015956008806
26	Los Castillejos	0.371304401032737	0.0072992700729927	3.88645144077017
27	Cova de les Cendres	0.352673092250932	0.0083991600839916	1
28	Benàmer	0.358084703021986	0.0082991700829917	1
29	Cova Or	0.349135975272381	0.0116988301169883	1
30	Benàmer	0.351201771165248	0.0090990900909909	1.70706657646223
31	Cova de les Cendres	0.352852570653085	0.0093990600939906	1.62144071236253
32	Cova de les Cendres	0.374748985854367	0.0070992900709929	1
33	Benàmer	0.373174222640212	0.0040995900409959	1.36290765972808
34	Cova de les Cendres	0.349460644605908	0.0077992200779922	1.21123522287235
35	Cova de les Cendres	0.37277193587337	0.0065993400659934	1
36	Benàmer	0.356347864106859	0.0087991200879912	2.36035611247644
37	Cova Or	0.377650164976886	0.0060993900609939	1.12356686657294
38	Cova de les Cendres	0.372673851630024	0.005999400059994	1
39	Benàmer	0.365672525592262	0.0078992100789921	1
40	Valmayor	0.361170293177472	0.0128987101289871	4.87700845049694
41	Cova de les Cendres	0.356760025727637	0.006999300069993	2.58724258700386
42	Guixeres	0.367588044090592	0.0078992100789921	3.67806003231555
43	Cueva de Chaves	0.362071990843083	0.0074992500749925	2.69298627199605
44	Nerja	0.369777074239316	0.007999200079992	4.84411157554015
45	Cova de les Cendres	0.376723420053844	0.0050994900509949	1
46	Benàmer	0.360404392562416	0.0067993200679932	1.82079770555719
47	Benàmer	0.355404685222023	0.0074992500749925	1.0102899572812
48	Valmayor	0.349578080087634	0.0100989901009899	3.63549142654985
49	Guixeres	0.367058801118517	0.0050994900509949	3.16749620135873
50	Cova de les Cendres	0.379641088008618	0.0042995700429957	1.28681742399931
51	Guixeres	0.369633107042971	0.0091990800919908	4.37713386202231
52	Falguera	0.358957847710228	0.0076992300769923	1
53	Cova de les Cendres	0.361394768193899	0.0070992900709929	2.3403509450145
54	Cueva de Chaves	0.34883479411371	0.0096990300969903	4.59587746813893
55	El Retamar	0.37927112469916	0.0060993900609939	2.50637321250513
56	Cueva de Chaves	0.373851077777192	0.0073992600739926	3.84528348771855
57	Cova de les Cendres	0.37725944268214	0.0050994900509949	2.55049342809245
58	Cueva del Toro	0.365857768836354	0.0084991500849915	3.35445096904412
59	Cova de les Cendres	0.377456446137828	0.0051994800519948	1.50127486791461
60	Cova de les Cendres	0.364315242135506	0.0085991400859914	1.09022925654426
61	Cova Or	0.372399467384895	0.0077992200779922	1.94510013097898
62	Cueva de Chaves	0.348332001860563	0.0092990700929907	4.48351193284616
63	Cova de les Cendres	0.368673469752895	0.0072992700729927	1.76521538291126
64	Cova de les Cendres	0.370931262273429	0.0050994900509949	1.83567491685972
65	Cova de les Cendres	0.364448893316761	0.0081991800819918	1.69204121921211
66	El Retamar	0.367541277818038	0.0102989701029897	3.92588624374941
67	Benàmer	0.377423199878713	0.0052994700529947	1.44471535552293
68	Nerja	0.34887751055228	0.0096990300969903	6.59347348758951
69	Cova Or	0.380180462649211	0.0056994300569943	1
70	Valmayor	0.358149422298152	0.0091990800919908	1.58793772423639
71	Benàmer	0.378128541172024	0.0045995400459954	2.14877720782533
72	Cueva de Chaves	0.355117446447115	0.0085991400859914	3.14023023581132
73	Cova de les Cendres	0.351593026203028	0.007999200079992	1
74	Nerja	0.378812499936462	0.0076992300769923	1.16016423135996
75	Benàmer	0.353782826557722	0.0096990300969903	1
76	Cova de les Cendres	0.357683943793898	0.005999400059994	1.05862082261592
77	Cueva de Chaves	0.376833991580392	0.005999400059994	3.13592299975455
78	Cova de les Cendres	0.355359471288245	0.0051994800519948	1.99201889941468
79	Cova Or	0.361712071913795	0.0077992200779922	1
80	Benàmer	0.372632779537766	0.0072992700729927	1
81	Benàmer	0.348426803914172	0.0106989301069893	1.95743747800589
82	Cova Or	0.374872648564857	0.0066993300669933	1.10431541781873
83	Cova de les Cendres	0.357003245221713	0.0078992100789921	1
84	Cova Or	0.368594096621977	0.0061993800619938	1.00079214014113
85	Benàmer	0.377006049208519	0.004999500049995	1
86	Cova de les Cendres	0.355285169822761	0.0088991100889911	1.36832372425124
87	Guixeres	0.375767515479919	0.0044995500449955	4.75424243876711
88	Cueva de Chaves	0.366677590055334	0.0065993400659934	4.08048333629966
89	Benàmer	0.366655596972109	0.0075992400759924	1.69577949214727
90	Cova de les Cendres	0.361294748453038	0.0082991700829917	1
91	Los Castillejos	0.351974195461799	0.0090990900909909	2.61612234316766
92	Cova de les Cendres	0.378214986143348	0.0068993100689931	1
93	Barranquet	0.347665688262508	0.00999900009999	1
94	Cueva de Chaves	0.359024340026477	0.0086991300869913	2.7051546796225
95	El Retamar	0.372385949474879	0.0096990300969903	4.7827162524499
96	Los Castillejos	0.371073017081419	0.0087991200879912	2.71107139341533
97	Cova de les Cendres	0.371683017440688	0.0066993300669933	1.0158489481546
98	Benàmer	0.353038682601396	0.0101989801019898	1.6710227006115
99	Cova de les Cendres	0.370161826839076	0.0074992500749925	1
100	El Retamar	0.379409168744321	0.0044995500449955	4.77542090853677
101	Cova de les Cendres	0.361741241222934	0.0077992200779922	1
102	Benàmer	0.358303733503171	0.0083991600839916	1
103	Benàmer	0.36990656837449	0.0064993500649935	1
104	Cova Or	0.353889647434782	0.0093990600939906	1.1612251251936
105	Cova de les Cendres	0.358828431909053	0.0095990400959904	1.71607259474695
106	Cova Or	0.354506437018418	0.0095990400959904	1
107	Benàmer	0.359110971453322	0.008999100089991	1.50106944143772
108	Falguera	0.360153377500833	0.0083991600839916	2.86887006668374
109	Cova de les Cendres	0.369361816663833	0.0083991600839916	1
110	Falguera	0.351566052680189	0.0072992700729927	1.51867005089298
111	Cova de les Cendres	0.3663629486272	0.0065993400659934	1.64387109223753
112	Cova de les Cendres	0.372993475472764	0.0058994100589941	1
113	Valmayor	0.355262623278239	0.0068993100689931	3.92253897028044
114	Benàmer	0.373017988310753	0.0075992400759924	1
115	Benàmer	0.352713889372532	0.0103989601039896	1
116	Nerja	0.365276703209107	0.0055994400559944	4.11509275428951
117	Benàmer	0.365894327195067	0.0084991500849915	1
118	Cova de les Cendres	0.355134929084333	0.0063993600639936	1.38044451409951
119	Benàmer	0.373245616120671	0.0070992900709929	1
120	Cova de les Cendres	0.376555191464618	0.0054994500549945	1
121	Cova de les Cendres	0.375983585136063	0.0078992100789921	1.58479964407161
122	Benàmer	0.350172363840535	0.0082991700829917	1
123	Cueva del Toro	0.36412019686437	0.0068993100689931	3.66457905640826
124	Cova de les Cendres	0.373243885184174	0.0070992900709929	1
125	Valmayor	0.379500421930148	0.0032996700329967	2.30792671816424
126	Cova de les Cendres	0.350770015619596	0.0091990800919908	1
127	Benàmer	0.368727679191639	0.0081991800819918	1
128	Valmayor	0.374770101217112	0.0081991800819918	3.95105505133048
129	Cova de les Cendres	0.381293996245156	0.0058994100589941	1.04648564197123
130	Guixeres	0.353708310016173	0.0088991100889911	3.47108960555867
131	Cova de les Cendres	0.37826114796132	0.0053994600539946	1.88599869469181
132	Benàmer	0.373921428598262	0.0104989501049895	2.56607805263251
133	Valmayor	0.365498139686952	0.0071992800719928	3.39100379599259
134	Cova Or	0.373178153280938	0.005999400059994	1.15692390548065
135	El Retamar	0.355419200290039	0.0088991100889911	3.66585291897878
136	Falguera	0.37280735122746	0.0052994700529947	1
137	Benàmer	0.359257901838391	0.00999900009999	1
138	Cova de les Cendres	0.371816034260692	0.0078992100789921	1.30239510443062
139	Cova de les Cendres	0.355811750590595	0.008999100089991	2.03972342217341
140	Cova de les Cendres	0.354855528453653	0.0088991100889911	1
141	Barranquet	0.351572958905855	0.007999200079992	1
142	Cova de les Cendres	0.369443070354729	0.0081991800819918	2.78241467090323
143	Cova de les Cendres	0.347414552663576	0.0105989401059894	1
144	Los Castillejos	0.373058737696446	0.0054994500549945	3.24120695043355
145	Cova de les Cendres	0.354926317221619	0.012998700129987	1.72752688918263
146	Cova de les Cendres	0.376935008752371	0.006999300069993	2.06265267668292
147	Cova de les Cendres	0.350900036955094	0.0060993900609939	1
148	Cova de les Cendres	0.368465262203588	0.0087991200879912	2.1423697391525
149	Valmayor	0.3635640901066	0.0065993400659934	2.83156079212204
150	Los Castillejos	0.367252558671302	0.0076992300769923	2.28844504937529
151	Cova Or	0.378723953066733	0.0067993200679932	1
152	Cova de les Cendres	0.363692039692525	0.0062993700629937	1
153	Benàmer	0.365192523474663	0.005999400059994	1
154	Cova de les Cendres	0.381754019709426	0.0062993700629937	1.30303855286911
155	Benàmer	0.362775501662843	0.0078992100789921	1.48295028042048
156	Cova Or	0.355632304625276	0.0067993200679932	1.12989672319964
157	Cova de les Cendres	0.37391749995332	0.0067993200679932	1.81670784298331
158	Benàmer	0.371644779449127	0.0063993600639936	1.8005123687908
159	El Retamar	0.367359154274211	0.0087991200879912	3.60462353115902
160	Benàmer	0.361470374660154	0.0083991600839916	1
161	Cova Or	0.373920636867834	0.0066993300669933	1.22893728408962
162	Cueva de Chaves	0.368097386576319	0.0070992900709929	3.54710237693042
163	Cueva del Toro	0.34775820029181	0.0090990900909909	2.36978922966868
164	Cova Or	0.354379328483307	0.0106989301069893	1.12083483505994
165	Cova de les Cendres	0.372737037715289	0.0068993100689931	1.01960184937343
166	Cova de les Cendres	0.347872981531732	0.0080991900809919	1.72732350043952
167	Cueva de Chaves	0.349747780743207	0.0076992300769923	2.58587511485442
168	Cova de les Cendres	0.348419467210905	0.0093990600939906	1.73060866411775
169	Valmayor	0.367460169093232	0.0076992300769923	5.02877467712388
170	Cova de les Cendres	0.352335322892701	0.0093990600939906	1
171	Falguera	0.36376474546421	0.0078992100789921	1.38492871355265
172	Falguera	0.352503490040899	0.0087991200879912	1
173	Cova de les Cendres	0.366775512541327	0.0082991700829917	1.23759977892041
174	Cova de les Cendres	0.381148852497712	0.006999300069993	1
175	Cova Or	0.360919634756796	0.0065993400659934	1
176	Benàmer	0.375231175821622	0.0064993500649935	1.39422823209316
177	Cova de les Cendres	0.362333328940236	0.0083991600839916	2.08120675791054
178	Benàmer	0.355296322219451	0.007999200079992	1.23716722242534
179	Cova de les Cendres	0.364211280865424	0.0076992300769923	1.43842683173716
180	Benàmer	0.368558869851938	0.0063993600639936	2.34661570005119
181	Cova de les Cendres	0.354268736627162	0.0074992500749925	1
182	Benàmer	0.354324286176218	0.00999900009999	1
183	Benàmer	0.358586520814886	0.0062993700629937	2.17524716071784
184	Cova Or	0.37797681823511	0.0057994200579942	1.93899782840163
185	Guixeres	0.373892683562864	0.0042995700429957	6.15212400903925
186	Guixeres	0.358891115824388	0.0070992900709929	4.23476151211187
187	Cova de les Cendres	0.377706745742359	0.0066993300669933	1
188	Cova de les Cendres	0.35468706521097	0.0091990800919908	2.15690896240994
189	Cueva de Chaves	0.354557376489935	0.0075992400759924	3.6804622265324
190	Cova de les Cendres	0.358738401163256	0.0078992100789921	1.49758921796456
191	El Retamar	0.354552292208984	0.0102989701029897	3.3542128006369
192	Cova de les Cendres	0.356491420570712	0.007999200079992	1.18899038724601
193	Cova Or	0.380855677464938	0.0061993800619938	1
194	Benàmer	0.365088640151611	0.0072992700729927	1.55135729955509
195	Cueva del Toro	0.359196477031754	0.0048995100489951	3.03850934868678
196	Benàmer	0.378117520376189	0.0064993500649935	1
197	Cova Or	0.350488426101456	0.0088991100889911	1.79434260120615
198	Cova Or	0.357066076472282	0.0098990100989901	1.26640455517918
199	Cova de les Cendres	0.364333138480364	0.0046995300469953	1
200	Cova de les Cendres	0.352680512811903	0.0084991500849915	1
201	Benàmer	0.372106650232662	0.0068993100689931	1
202	Cova de les Cendres	0.36467651083695	0.0070992900709929	1
203	El Retamar	0.376584648210287	0.0067993200679932	5.53758992377668
204	Benàmer	0.374090366229937	0.0050994900509949	1
205	El Retamar	0.351196472658353	0.0085991400859914	4.52122234100477
206	Cova de les Cendres	0.357122228140888	0.0057994200579942	1.60757391713559
207	Cova de les Cendres	0.358932057192918	0.0094990500949905	1.23613320337608
208	Guixeres	0.349959109105032	0.0090990900909909	3.21019497416913
209	Cova Or	0.361577950590723	0.0080991900809919	1.60008321516216
210	Valmayor	0.36190998328287	0.0084991500849915	2.77472213990987
211	Cueva de Chaves	0.351254042650263	0.0142985701429857	2.99768534226344
212	Cova de les Cendres	0.369627120339922	0.007999200079992	1.07238514116033
213	Cova de les Cendres	0.347101530262351	0.0098990100989901	1
214	Benàmer	0.348312176069763	0.0083991600839916	1
215	Benàmer	0.368592513528603	0.0080991900809919	1
216	El Retamar	0.355960264764073	0.0075992400759924	3.26623329088093
217	El Retamar	0.362209891248287	0.0077992200779922	3.54215016933158
218	Cova de les Cendres	0.358718639666561	0.0081991800819918	1
219	Benàmer	0.349027994679052	0.0084991500849915	1.26649881154299
220	Benàmer	0.379822066716478	0.0053994600539946	1.09386577410623
221	Cova de les Cendres	0.378810702155347	0.0054994500549945	1
222	Cova Or	0.355144065489019	0.0072992700729927	1.51935392607004
223	Benàmer	0.3667534106304	0.0061993800619938	1.30380716454238
224	El Retamar	0.377861313821862	0.0072992700729927	3.97509213728831
225	Cova Or	0.380378448712071	0.0062993700629937	1
226	Cova Or	0.358812773721081	0.0098990100989901	1
227	Cueva de Chaves	0.349006203527219	0.0087991200879912	2.74588956328109
228	Cova de les Cendres	0.371488543194338	0.0073992600739926	1.28510132804513
229	Los Castillejos	0.366982999929148	0.0062993700629937	2.73990389777347
230	Cova de les Cendres	0.354724594815357	0.00999900009999	1
231	Benàmer	0.356008271330058	0.0063993600639936	1.15779774868861
232	Nerja	0.362752954843154	0.0104989501049895	2.64508550280705
233	Cueva del Toro	0.364574830563856	0.0057994200579942	2.86597656425089
234	Benàmer	0.356510373554929	0.0096990300969903	1.89329788414762
235	Cova de les Cendres	0.370475879281963	0.005999400059994	1.0182525953278
236	Cova de les Cendres	0.376166319725609	0.0056994300569943	1
237	Los Castillejos	0.353021261740831	0.0104989501049895	1.21924056975171
238	Los Castillejos	0.348541494900648	0.0128987101289871	3.3202163027972
239	Los Castillejos	0.381848934219381	0.0068993100689931	3.42106157943606
240	Benàmer	0.357730871660993	0.0076992300769923	1.17915030522272
241	Benàmer	0.357636590581129	0.0094990500949905	1.85529263457283
242	El Retamar	0.360784248079053	0.0094990500949905	4.16660735579207
243	Benàmer	0.379455146203589	0.0062993700629937	1
244	Cova de les Cendres	0.376213174557667	0.0070992900709929	1
245	Valmayor	0.368144047569043	0.0057994200579942	3.62052984245121
246	Cova Or	0.356643384760367	0.0047995200479952	1.781697768718
247	Cueva de Chaves	0.378402613412622	0.0097990200979902	2.55229352803901
248	Benàmer	0.352496847929247	0.0088991100889911	1.88222318189218
249	Benàmer	0.376210368829135	0.0056994300569943	1
250	Cova de les Cendres	0.359423716343541	0.0076992300769923	2.09855356315151
251	Cova de les Cendres	0.371269074473474	0.0076992300769923	1.55111517570913
252	Cova Or	0.37474986101991	0.0064993500649935	1
253	Valmayor	0.359961539368456	0.0088991100889911	2.69412848714738
254	Benàmer	0.349912452723475	0.0088991100889911	1
255	Cova de les Cendres	0.356373796189603	0.0102989701029897	1.27204935858026
256	Guixeres	0.363540920647037	0.0074992500749925	5.22826469771564
257	Cova Or	0.370968453848622	0.003999600039996	1.42330811731517
258	Cova de les Cendres	0.373330755380817	0.0062993700629937	1.08119628144428
259	Cova Or	0.360471226200227	0.0073992600739926	1
260	Benàmer	0.375309065037092	0.005999400059994	1.75243642693385
261	Benàmer	0.357521049016524	0.0090990900909909	1
262	Benàmer	0.365843094523582	0.0085991400859914	1.41025974415243
263	Cova de les Cendres	0.354727597093088	0.008999100089991	1
264	Benàmer	0.349309503158013	0.0083991600839916	1
265	Cova de les Cendres	0.359479640036661	0.0093990600939906	1.87269132072106
266	Cova de les Cendres	0.366583444577801	0.0072992700729927	1.29676338242367
267	Cova Or	0.379931070512324	0.0043995600439956	1
268	Valmayor	0.348778140582007	0.0118988101189881	4.01127945944667
269	Cova Or	0.357717790593155	0.0072992700729927	1
270	Benàmer	0.37582802434246	0.007999200079992	1.20871242135763
271	Cova de les Cendres	0.370723265903572	0.0077992200779922	1
272	Cova de les Cendres	0.36824943687415	0.0088991100889911	1.00549986436963
273	Valmayor	0.354982780758794	0.007999200079992	2.55794583180919
274	Cova Or	0.347123716171613	0.0097990200979902	1.48375633168965
275	Benàmer	0.376575412005578	0.0078992100789921	1
276	Cueva del Toro	0.358051233854106	0.0115988401159884	2.6919601126574
277	Los Castillejos	0.36473863964309	0.0106989301069893	1.26412576032802
278	Cova de les Cendres	0.363709812538492	0.0061993800619938	1
279	Benàmer	0.363489299716294	0.0081991800819918	1
280	Cueva de Chaves	0.353880611484429	0.0111988801119888	3.08662751587108
281	Cueva de Chaves	0.352433981246024	0.0102989701029897	3.05564071984961
282	Benàmer	0.375068613150448	0.0055994400559944	1.47966419672593
283	Cova de les Cendres	0.367860885193208	0.0064993500649935	1.93933446006849
284	Benàmer	0.377219192236925	0.0064993500649935	1.69704015875235
285	Cova Or	0.349755100375014	0.0110988901109889	1
286	Benàmer	0.349829895873865	0.0088991100889911	1.33165876939892
287	Cova de les Cendres	0.377698582764387	0.0056994300569943	1.25698482943699
288	Cova de les Cendres	0.376575299346893	0.0046995300469953	1
289	Cova de les Cendres	0.359391268494898	0.0081991800819918	1.22515786997974
290	Benàmer	0.372680349616727	0.0051994800519948	2.9534975560382
291	Guixeres	0.355863654166973	0.0076992300769923	2.7694991753064
292	Cova de les Cendres	0.376462120412541	0.0064993500649935	1.47954006530345
293	Benàmer	0.363074655582139	0.0074992500749925	1.23702043527737
294	El Retamar	0.363944404995995	0.0057994200579942	3.16186379726975
295	El Retamar	0.347332334022795	0.0123987601239876	4.7489861060679
296	Cova de les Cendres	0.349012771160546	0.005999400059994	1.7473885663785
297	Cova Or	0.3584733209131	0.0084991500849915	1.83668893948197
298	Cova Or	0.36961330193185	0.0054994500549945	1
299	Benàmer	0.37375903434728	0.0061993800619938	1
300	Benàmer	0.347463976282639	0.0118988101189881	1
301	Benàmer	0.350993825210959	0.0091990800919908	1
302	Benàmer	0.378277115673983	0.0080991900809919	1.77557515678927
303	Benàmer	0.372260400116645	0.0078992100789921	1
304	Falguera	0.362452079818221	0.0072992700729927	1.17352604074404
305	Cova de les Cendres	0.354481456599843	0.00999900009999	1.36690743407235
306	Valmayor	0.350235926796591	0.0104989501049895	3.9144580684416
307	Benàmer	0.371026149555005	0.0062993700629937	1.12390278372913
308	Benàmer	0.365487846130437	0.0070992900709929	1
309	Cova de les Cendres	0.371789071443089	0.0067993200679932	1
310	Cova de les Cendres	0.360715098761076	0.008999100089991	1.19063206387684
311	Los Castillejos	0.355078382589231	0.0092990700929907	1.43446887383237
312	Cova Or	0.372951762410885	0.0056994300569943	1
313	Cova de les Cendres	0.349497279089402	0.0074992500749925	1.1504280930385
314	Cueva de Chaves	0.37935881608569	0.0044995500449955	3.23224782083184
315	Cova Or	0.353702484488537	0.010998900109989	1
316	Cova de les Cendres	0.361645812946684	0.0071992800719928	1
317	Benàmer	0.349561007071082	0.0072992700729927	1.97825889848173
318	Guixeres	0.356659446981328	0.0098990100989901	3.78554817140102
319	Los Castillejos	0.365965743874075	0.0071992800719928	2.49392595250159
320	Cova de les Cendres	0.38145964317584	0.0055994400559944	1
321	Cova de les Cendres	0.371599464755882	0.0053994600539946	1
322	Nerja	0.369789130751159	0.0093990600939906	2.85334205558523
323	Benàmer	0.375499779406765	0.0047995200479952	2.16457099996507
324	Cova de les Cendres	0.353650352578561	0.0075992400759924	1
325	Cova de les Cendres	0.34855017636797	0.0082991700829917	1.31277573574334
326	Benàmer	0.380090541905639	0.0065993400659934	1.445098945871
327	Cueva del Toro	0.349377006676911	0.0076992300769923	2.11543811891228
328	Cova de les Cendres	0.348013867609353	0.0093990600939906	1
329	Cova de les Cendres	0.356263269667106	0.00999900009999	1.67189011443406
330	Benàmer	0.370795139669949	0.0091990800919908	1.5695764683187
331	Falguera	0.353796116125387	0.0104989501049895	1.02047157008201
332	Benàmer	0.378332617685351	0.0075992400759924	1.79880574671552
333	Cova de les Cendres	0.369915643127056	0.0057994200579942	1
334	Nerja	0.36733556584939	0.0081991800819918	2.95018897596747
335	Benàmer	0.363996928366939	0.0078992100789921	1
336	Benàmer	0.3687633725179	0.0070992900709929	1
337	Nerja	0.348910430969974	0.012998700129987	4.310101899039
338	Cueva de Chaves	0.378054582542517	0.0066993300669933	4.19988631566985
339	Benàmer	0.358758802626281	0.0066993300669933	1
340	Cova de les Cendres	0.37520026302499	0.0063993600639936	1
341	Cueva de Chaves	0.370328553043704	0.0048995100489951	1.53596110859886
342	Cova Or	0.361069778126373	0.0086991300869913	1.30103782145307
343	Barranquet	0.366598927683386	0.0060993900609939	1.91377464495599
344	Guixeres	0.374567311464829	0.005999400059994	2.62091894146055
345	Cova de les Cendres	0.352060825545289	0.0097990200979902	1
346	Cova de les Cendres	0.350810537578279	0.0074992500749925	1
347	Guixeres	0.364883240326871	0.0054994500549945	4.17228318965063
348	Cova de les Cendres	0.373490152143074	0.0061993800619938	1
349	Cova de les Cendres	0.366956292647636	0.0068993100689931	1.50091183464974
350	Falguera	0.381750924628838	0.004999500049995	1.25998638151214
351	Cova de les Cendres	0.368921910283679	0.0065993400659934	1
352	Cova de les Cendres	0.351782728285039	0.0112988701129887	1.81486831652
353	Benàmer	0.375809715470021	0.007999200079992	1
354	Benàmer	0.351017653207202	0.0083991600839916	2.84090312905609
355	Benàmer	0.37788847596106	0.0066993300669933	1
356	Cueva del Toro	0.369970809451495	0.0074992500749925	3.74888618605211
357	Cova Or	0.364307826539046	0.0062993700629937	1
358	Benàmer	0.364631492458939	0.0092990700929907	1
359	Cova Or	0.351883161820912	0.0090990900909909	1
360	Benàmer	0.354964127495356	0.0090990900909909	1
361	Cova Or	0.348232351000875	0.0097990200979902	1
362	Cova de les Cendres	0.355118785808591	0.0090990900909909	1.24157596379519
363	Valmayor	0.372746888806664	0.0060993900609939	1.72402534822003
364	Falguera	0.360026289854467	0.0085991400859914	1.52109237387777
365	Cova Or	0.373233536595918	0.0065993400659934	1.30488832015544
366	Cova de les Cendres	0.378203718319467	0.0073992600739926	1.22225051885471
367	Cova Or	0.380533130757295	0.0048995100489951	1.65836007567123
368	Nerja	0.361928860650957	0.0084991500849915	3.69695447733626
369	Cova Or	0.363914360493052	0.0085991400859914	2.48311789380387
370	Benàmer	0.371541355531106	0.006999300069993	1
371	Cova de les Cendres	0.380330329395415	0.0068993100689931	1.73170019686222
372	Cova de les Cendres	0.374977236253317	0.0053994600539946	1
373	El Retamar	0.37284246886425	0.0111988801119888	3.00057340746745
374	Cova de les Cendres	0.35986061494088	0.0056994300569943	1
375	Benàmer	0.372025750765349	0.0074992500749925	1.6483441372402
376	Cova Or	0.377610611857156	0.0057994200579942	1
377	Cueva de Chaves	0.351296481113616	0.0080991900809919	3.11196379376575
378	Guixeres	0.365396899153337	0.0071992800719928	3.62914756199345
379	Cova de les Cendres	0.356607892651012	0.0076992300769923	2.01858270959928
380	Benàmer	0.368729778669315	0.0074992500749925	1.05647203370929
381	Benàmer	0.377955895269704	0.0055994400559944	1.66320844367146
382	Benàmer	0.349732772374238	0.0094990500949905	1
383	Guixeres	0.356242528282327	0.0047995200479952	4.74245725175366
384	Nerja	0.365037219372157	0.0076992300769923	3.66291451204568
385	Cova de les Cendres	0.359361045213393	0.0080991900809919	1
386	Cova de les Cendres	0.378272917979531	0.0046995300469953	1.34871992561966
387	Los Castillejos	0.349954895434945	0.0117988201179882	2.02618645403534
388	Benàmer	0.380731630092012	0.0071992800719928	1.05037902155891
389	Cova de les Cendres	0.371632108896787	0.0064993500649935	2.5026843464002
390	Cova de les Cendres	0.364060967337959	0.0070992900709929	2.65139220498502
391	Nerja	0.356697294533756	0.0093990600939906	3.68774954594671
392	Benàmer	0.361217858490078	0.0083991600839916	1
393	Cova de les Cendres	0.372848572232078	0.0071992800719928	1
394	Cova Or	0.358861276820279	0.0078992100789921	1.94743231451139
395	Cova de les Cendres	0.355756492192975	0.0084991500849915	1.34735041623935
396	Benàmer	0.353461335339596	0.0112988701129887	1.66697927098721
397	Benàmer	0.35424928153362	0.0098990100989901	1
398	Benàmer	0.357670954694208	0.0131986801319868	2.26058915827424
399	Benàmer	0.355357796671707	0.0077992200779922	1
400	Cova de les Cendres	0.37872922464607	0.005999400059994	1
401	Los Castillejos	0.356517776476834	0.0098990100989901	2.80785343555733
402	Valmayor	0.37599255667687	0.0041995800419958	2.44789849862456
403	Cova de les Cendres	0.364143019371838	0.0088991100889911	1.35089231887832
404	Benàmer	0.361506192978223	0.0082991700829917	1.39924006909132
405	Cova de les Cendres	0.362301775237349	0.0098990100989901	1.19268616614863
406	Benàmer	0.352170475328792	0.0102989701029897	1
407	Benàmer	0.377058180524849	0.0062993700629937	1
408	El Retamar	0.361068584250261	0.0086991300869913	1.87340477026998
409	Cova de les Cendres	0.358167102408355	0.0088991100889911	1.704189483542
410	Benàmer	0.37784960021356	0.006999300069993	1
411	Falguera	0.375951133915444	0.0067993200679932	1
412	Cova de les Cendres	0.360840728490573	0.0074992500749925	2.14019722521305
413	Cova de les Cendres	0.359753316602863	0.007999200079992	2.03333881543949
414	Cova de les Cendres	0.351762092128031	0.0094990500949905	1
415	Cova de les Cendres	0.350427565812447	0.0100989901009899	1.94128758560866
416	Cueva de Chaves	0.370440504812858	0.0084991500849915	2.67916573634371
417	Cova de les Cendres	0.38036222104806	0.0054994500549945	1.11267047422007
418	Cova Or	0.355367892892762	0.0081991800819918	1
419	Benàmer	0.378375477178991	0.0058994100589941	2.14050704916939
420	Cova de les Cendres	0.375099888998105	0.0080991900809919	1.23918713955209
421	Cova de les Cendres	0.366503789071759	0.0082991700829917	1
422	Cova de les Cendres	0.350681401837384	0.0081991800819918	1
423	Guixeres	0.351469381409318	0.0091990800919908	4.39601510412992
424	Cova de les Cendres	0.351813468144147	0.0112988701129887	1.39869167594239
425	Cova Or	0.350535917059091	0.0092990700929907	1
426	Cova de les Cendres	0.351664147002764	0.0074992500749925	1.88071760255843
427	Cova de les Cendres	0.371329692136193	0.0081991800819918	1
428	Falguera	0.363107810874444	0.0062993700629937	1.66104295104742
429	Benàmer	0.351853011460997	0.0105989401059894	1
430	Los Castillejos	0.371542923457003	0.0054994500549945	2.08804471680894
431	Benàmer	0.354041564885197	0.0074992500749925	1
432	Cueva de Chaves	0.371327547470421	0.0074992500749925	3.1962778045237
433	Cova de les Cendres	0.373079564278453	0.0064993500649935	1
434	Cova de les Cendres	0.35996400005842	0.0083991600839916	1.76894854847341
435	Cova de les Cendres	0.374060590915964	0.0052994700529947	1
436	El Retamar	0.349146521902698	0.005999400059994	4.86425065405667
437	Benàmer	0.373160199802727	0.0043995600439956	1.39084276380017
438	Los Castillejos	0.354316117194607	0.0121987801219878	3.8364148320444
439	Cova de les Cendres	0.365252276000955	0.0073992600739926	1.9331316887401
440	El Retamar	0.359644158851163	0.0111988801119888	2.90807399582118
441	Cova de les Cendres	0.349395034879455	0.0103989601039896	1.38211527699605
442	Cueva del Toro	0.380605722995652	0.007999200079992	1.92031807634979
443	Cova de les Cendres	0.36238564557892	0.0076992300769923	1
444	Cova de les Cendres	0.381858628902016	0.007999200079992	1.28676495149732
445	Nerja	0.348418804584991	0.00999900009999	4.97037779906764
446	Cova de les Cendres	0.352765347768395	0.0101989801019898	1.6943168467842
447	Nerja	0.355839260512272	0.0125987401259874	4.82108430288732
448	Los Castillejos	0.350681458743176	0.0094990500949905	1.93804756648839
449	Benàmer	0.366260142474078	0.0065993400659934	1
450	Benàmer	0.375216487601795	0.0072992700729927	1.0521435025148
451	Benàmer	0.372203618109104	0.0064993500649935	1
452	Cova Or	0.381296842880305	0.0063993600639936	1.39976483672857
453	Barranquet	0.358331565420184	0.0075992400759924	1
454	Cueva de Chaves	0.374606117579232	0.0067993200679932	4.10259703053162
455	Benàmer	0.353709473604992	0.0100989901009899	1
456	Cova de les Cendres	0.351148765222131	0.008999100089991	2.67903119862079
457	Falguera	0.350690907418345	0.0088991100889911	1
458	Benàmer	0.381417008436254	0.0056994300569943	1
459	Los Castillejos	0.371137125836003	0.0050994900509949	4.12166278380901
460	Benàmer	0.380631820361295	0.0063993600639936	1
461	Cova Or	0.377956466506296	0.003999600039996	1
462	Cova de les Cendres	0.373665120878468	0.005999400059994	1
463	Benàmer	0.373878533544762	0.006999300069993	1.0466498718597
464	Cova de les Cendres	0.349178380710719	0.015998400159984	1.08464013412595
465	Cova de les Cendres	0.353823686858936	0.0070992900709929	1.01053140474484
466	Benàmer	0.357999800892134	0.0082991700829917	1
467	Cova Or	0.377984003071716	0.0074992500749925	1.44340465497226
468	Benàmer	0.36543517443339	0.0068993100689931	1
469	Cova de les Cendres	0.378677083197728	0.0072992700729927	1
470	Benàmer	0.359548090695421	0.0072992700729927	1
471	Cova de les Cendres	0.379306422182656	0.0053994600539946	1
472	Guixeres	0.37695295395773	0.0072992700729927	5.14702089339495
473	Cueva del Toro	0.370103842015587	0.0057994200579942	4.12201652666554
474	Benàmer	0.366073116838069	0.0060993900609939	1
475	Cova Or	0.354399517822016	0.0083991600839916	1.63271742779762
476	Benàmer	0.370438086832219	0.0067993200679932	1
477	Barranquet	0.350661341361735	0.0102989701029897	1
478	Benàmer	0.360126818975589	0.0082991700829917	1.22929912479594
479	Cueva de Chaves	0.362796825584636	0.0081991800819918	1.53414378730579
480	Benàmer	0.38029698573058	0.0051994800519948	1
481	Cova de les Cendres	0.381361688173088	0.0056994300569943	1.91392387246713
482	Valmayor	0.381543117644767	0.0031996800319968	2.0874087196961
483	Valmayor	0.370632127863151	0.0080991900809919	2.83731161022559
484	Cova de les Cendres	0.356233376840609	0.0095990400959904	1.51488574082032
485	Benàmer	0.377640247511596	0.0076992300769923	2.46958554256708
486	Benàmer	0.361422739915521	0.0086991300869913	2.17077622124925
487	Cova de les Cendres	0.367898435004197	0.0083991600839916	2.11794200934471
488	Benàmer	0.348723230424701	0.0086991300869913	1
489	Cova de les Cendres	0.378800536199353	0.0075992400759924	2.17549615353346
490	Cova de les Cendres	0.366692555414431	0.0076992300769923	1.23581772165372
491	Cova de les Cendres	0.353279777803644	0.0080991900809919	1.98536964319646
492	Guixeres	0.368397731496338	0.0072992700729927	4.81318315282464
493	Benàmer	0.349193829120028	0.0090990900909909	1
494	Cova de les Cendres	0.347973813917193	0.0065993400659934	1.70944343786687
495	Cova Or	0.359370692398573	0.0088991100889911	1.1106295902282
496	Benàmer	0.368298507970091	0.0072992700729927	1
497	Cova de les Cendres	0.376821918747131	0.0050994900509949	1
498	Cova Or	0.37277964738259	0.0048995100489951	1
499	Cova Or	0.367107613261821	0.0074992500749925	2.53885250724852
500	Cueva de Chaves	0.381652042855429	0.0071992800719928	2.70045457977802
501	Cova Or	0.368570490614462	0.0075992400759924	1
502	Benàmer	0.381601951074048	0.0065993400659934	1
503	Cova Or	0.353906967342476	0.0075992400759924	1.23434649594128
504	Cova Or	0.378640825656916	0.0058994100589941	1
505	Benàmer	0.356745747096823	0.0085991400859914	1
506	Cova de les Cendres	0.351064647830835	0.0103989601039896	1.05323168821634
507	Benàmer	0.361045973180081	0.0074992500749925	1
508	Benàmer	0.361111771365504	0.0091990800919908	1.27533558849245
509	Cova Or	0.37606465739443	0.0071992800719928	1
510	Los Castillejos	0.350266949797912	0.0147985201479852	3.32746180804447
511	Cova de les Cendres	0.362228049062732	0.0077992200779922	1
512	Benàmer	0.359391702877168	0.0088991100889911	1
513	Nerja	0.347713703578441	0.0136986301369863	4.14517149992288
514	Benàmer	0.360626851786696	0.0082991700829917	1.38742014253512
515	Cova Or	0.360071703834686	0.006999300069993	1.76230015490204
516	Cova de les Cendres	0.378384700159243	0.0078992100789921	1.41498773172498
517	Cova Or	0.351988060870797	0.008999100089991	1.36088407896459
518	Falguera	0.37029407087128	0.0068993100689931	1
519	Cova de les Cendres	0.373939349744269	0.0072992700729927	1.25318538956344
520	Cova Or	0.379674145863936	0.0046995300469953	1.233780568894
521	Falguera	0.365463150980072	0.0080991900809919	1.53897756477818
522	Valmayor	0.355126113386146	0.0050994900509949	2.50369986344129
523	Cova de les Cendres	0.369911839357583	0.0087991200879912	1
524	Benàmer	0.372677047306387	0.0056994300569943	1.23503606906161
525	Benàmer	0.357199375613823	0.0096990300969903	1.47509374096989
526	Cueva de Chaves	0.35388299616573	0.0114988501149885	4.36315991746261
527	Cova de les Cendres	0.357838932602434	0.0083991600839916	2.09267750103026
528	Cova de les Cendres	0.348504470645853	0.0107989201079892	1.73961991971358
529	Nerja	0.361594599102089	0.0086991300869913	2.74125064928085
530	Cova de les Cendres	0.374864010137616	0.0074992500749925	1.21743636205793
531	Valmayor	0.375545085374659	0.0047995200479952	2.49639435714111
532	Benàmer	0.352467032317802	0.0080991900809919	1.2927722078748
533	Benàmer	0.364417530206175	0.0076992300769923	1
534	Cueva del Toro	0.347700173445876	0.0092990700929907	3.60749601341784
535	Nerja	0.367915876499334	0.0081991800819918	2.14684949507937
536	Benàmer	0.353133476321492	0.0071992800719928	1
537	Benàmer	0.352608703837287	0.0090990900909909	1
538	Benàmer	0.352267383915239	0.0087991200879912	1
539	Los Castillejos	0.365506059440593	0.0100989901009899	2.24795139526949
540	Cova de les Cendres	0.364438713690552	0.0091990800919908	1
541	Cova de les Cendres	0.36881985916036	0.0074992500749925	2.61014562193305
542	El Retamar	0.35357794258548	0.0073992600739926	3.138794694487
543	Guixeres	0.365370163565164	0.0064993500649935	3.47352488458156
544	Cova de les Cendres	0.367485284861739	0.0051994800519948	1.85620749229565
545	Benàmer	0.357415996148958	0.0067993200679932	1.25804171059281
546	Benàmer	0.34966314753843	0.0125987401259874	1
547	Benàmer	0.362300520722187	0.0044995500449955	1
548	Cova de les Cendres	0.368562511799248	0.007999200079992	1
549	Cova de les Cendres	0.376470818358116	0.0056994300569943	1
550	Cueva de Chaves	0.379531392199729	0.0076992300769923	2.18793300552294
551	Cova Or	0.354624132968241	0.011998800119988	1
552	Guixeres	0.369943103491811	0.007999200079992	4.35941879618913
553	Nerja	0.368722032390549	0.0073992600739926	2.74507358415052
554	Falguera	0.357253697873011	0.0107989201079892	1.53778326092288
555	Benàmer	0.36725880746826	0.0073992600739926	1.14132204744965
556	Barranquet	0.372784051872036	0.0080991900809919	1
557	Guixeres	0.366865619321354	0.007999200079992	4.23518313737586
558	Barranquet	0.367333053638322	0.006999300069993	1
559	Falguera	0.349647126724509	0.0092990700929907	1.4151533250697
560	Benàmer	0.357621031071892	0.008999100089991	1.51287044817582
561	Benàmer	0.354812440615541	0.0054994500549945	1.83912386978045
562	Benàmer	0.381231861920002	0.0061993800619938	1.37015210324898
563	Cova de les Cendres	0.37817479253676	0.0063993600639936	1
564	Cova Or	0.367456898477003	0.0076992300769923	1
565	Benàmer	0.351770281875237	0.008999100089991	1.32241128524765
566	Benàmer	0.365863483400439	0.0065993400659934	1.98158743139356
567	Falguera	0.365204001076255	0.0087991200879912	1.67056201864034
568	Cova Or	0.353607723748092	0.0086991300869913	1
569	Cueva de Chaves	0.357678582703523	0.0111988801119888	2.56135767176747
570	Cueva del Toro	0.3627165006319	0.0071992800719928	3.0090224486962
571	Benàmer	0.362709013871098	0.0070992900709929	1.5685290521942
572	Benàmer	0.381342950932273	0.0065993400659934	1.1253640493378
573	Cova de les Cendres	0.366343539649563	0.0066993300669933	1
574	Cova Or	0.367488093912414	0.0076992300769923	1
575	Cova Or	0.380202929418899	0.0053994600539946	1
576	Guixeres	0.36967053443879	0.0086991300869913	3.40500961188227
577	Benàmer	0.37041604635511	0.0066993300669933	1.08109947759658
578	Benàmer	0.353495741044913	0.0087991200879912	1.17201292095706
579	Cova Or	0.378650786300713	0.0055994400559944	1
580	Guixeres	0.359868982625823	0.0068993100689931	5.25470325551927
581	Benàmer	0.371736441618863	0.0073992600739926	1
582	Nerja	0.369600390886417	0.0061993800619938	3.98220070909709
583	Valmayor	0.366212778385281	0.0068993100689931	2.32042097778991
584	Cova Or	0.368738930637675	0.0095990400959904	1
585	Cova de les Cendres	0.350878189076852	0.0067993200679932	1
586	Benàmer	0.358201674483582	0.0103989601039896	1.17012164043263
587	Cova de les Cendres	0.370392103523154	0.0052994700529947	1
588	Cova de les Cendres	0.35821913602539	0.0064993500649935	1.56413186481223
589	Nerja	0.36587387794104	0.0103989601039896	2.47299371119588
590	Guixeres	0.352226022140857	0.0108989101089891	3.35054488644004
591	Nerja	0.377289248640984	0.0073992600739926	3.40655637152493
592	Cova de les Cendres	0.358703911804297	0.0091990800919908	1.08926913281903
593	Cova de les Cendres	0.37230062126874	0.0066993300669933	1
594	Nerja	0.363519715338789	0.0101989801019898	3.729769110661
595	Guixeres	0.352544822049323	0.0100989901009899	4.15036364313215
596	Benàmer	0.357572594490713	0.0073992600739926	1
597	Cova de les Cendres	0.369157079978797	0.0094990500949905	1.26979545550421
598	Falguera	0.378977177727542	0.0062993700629937	1
599	Falguera	0.35994095367385	0.0070992900709929	1
600	Cova de les Cendres	0.370815061215353	0.0068993100689931	1.08379332209006
601	Falguera	0.354267069508075	0.006999300069993	1
602	Falguera	0.348578892163999	0.0114988501149885	1.70739173609763
603	Guixeres	0.371968283883869	0.0088991100889911	3.75118976170198
604	Cova de les Cendres	0.348270524204896	0.0094990500949905	1.9898265665397
605	Benàmer	0.364750419273754	0.0088991100889911	1.06356454268098
606	Cova Or	0.351421928662342	0.0077992200779922	1
607	Cueva del Toro	0.351399328207146	0.0057994200579942	3.23037598667666
608	Benàmer	0.362796316482109	0.0074992500749925	1
609	Benàmer	0.35950337815289	0.0072992700729927	1
610	Guixeres	0.365633175700942	0.0047995200479952	2.26517913328484
611	Benàmer	0.351647271943658	0.0121987801219878	2.00890899892897
612	Cova Or	0.37282763662974	0.0081991800819918	1
613	Valmayor	0.368422723460205	0.010998900109989	4.19032268889248
614	Benàmer	0.368319855882854	0.006999300069993	1
615	Cova de les Cendres	0.37343665292563	0.0067993200679932	1
616	Valmayor	0.376424824476361	0.0067993200679932	2.94306052345783
617	Cova de les Cendres	0.370375970532748	0.0066993300669933	1
618	Benàmer	0.364293260571918	0.0070992900709929	1.5493851210922
619	Benàmer	0.377381744887404	0.0073992600739926	1.02697853976861
620	Benàmer	0.352211674767311	0.0097990200979902	1.17144968546927
621	Cueva de Chaves	0.353497906193142	0.0098990100989901	2.01522861601785
622	Cova de les Cendres	0.357715470854909	0.007999200079992	1.97976876609027
623	Cova de les Cendres	0.372765372974593	0.0081991800819918	1
624	Cova de les Cendres	0.355173463476166	0.0081991800819918	1
625	Benàmer	0.360790978311788	0.0096990300969903	1.09420346468687
626	Benàmer	0.357624918398321	0.0067993200679932	2.0862445095554
627	Guixeres	0.379098804695501	0.0057994200579942	3.38530181959272
628	Valmayor	0.35326089007719	0.0072992700729927	4.02305693514645
629	Falguera	0.364215002544626	0.0070992900709929	1
630	Valmayor	0.348429083737577	0.0138986101389861	3.16802299300209
631	Cova de les Cendres	0.37176936251945	0.0068993100689931	1
632	Nerja	0.37680420942636	0.0068993100689931	4.18103878052905
633	Benàmer	0.348562893953667	0.0096990300969903	1
634	Benàmer	0.362192203045898	0.0077992200779922	2.21276217093691
635	Benàmer	0.347735826716994	0.0101989801019898	1
636	Cova de les Cendres	0.372759314314234	0.0072992700729927	1.43696140730753
637	Nerja	0.380422693640472	0.0094990500949905	3.82734413729981
638	Cova Or	0.369496772839845	0.0073992600739926	1
639	Nerja	0.352970546152368	0.0094990500949905	2.75420769786462
640	Cova de les Cendres	0.363368536948442	0.0065993400659934	1
641	El Retamar	0.378379252435523	0.0082991700829917	3.6014542510733
642	Cova Or	0.37519403176887	0.006999300069993	1
643	El Retamar	0.359956140426876	0.0080991900809919	2.90545269135386
644	Falguera	0.379176151132453	0.004999500049995	1
645	Cueva del Toro	0.380852122411857	0.0072992700729927	1.67699198892341
646	Benàmer	0.373021863089387	0.0057994200579942	1
647	Cueva de Chaves	0.365890829054157	0.0118988101189881	2.84175732603296
648	Cova de les Cendres	0.377573609493331	0.0065993400659934	1.08546600490808
649	Benàmer	0.347315334378558	0.0096990300969903	1
650	Benàmer	0.366653694446068	0.0086991300869913	1
651	Benàmer	0.363639105735627	0.0076992300769923	1
652	Cova de les Cendres	0.369550610983363	0.005999400059994	1
653	Guixeres	0.359361694582194	0.0064993500649935	3.63690525829792
654	Cova Or	0.35729694758901	0.0076992300769923	1.31553996587172
655	Benàmer	0.377204265051778	0.0064993500649935	1.06533368630335
656	Cova de les Cendres	0.363574042090365	0.0072992700729927	1
657	Benàmer	0.35073427094039	0.0114988501149885	1.06149116251618
658	Benàmer	0.371062124688471	0.0060993900609939	1.194048743397
659	Benàmer	0.348904776313859	0.0098990100989901	1
660	Valmayor	0.36634404559158	0.0060993900609939	3.03239188428968
661	Guixeres	0.376448997652655	0.0057994200579942	4.02424727590754
662	Los Castillejos	0.378963093149017	0.006999300069993	3.14793251179158
663	Cova de les Cendres	0.354918000876074	0.008999100089991	1.01227074023336
664	Cova Or	0.380000481449039	0.004999500049995	1.07979870541021
665	Benàmer	0.379961950003872	0.0056994300569943	1
666	Benàmer	0.364893202954439	0.0070992900709929	1.0883750654757
667	Valmayor	0.35157042668282	0.0093990600939906	2.39390094529838
668	Benàmer	0.351167902176005	0.0101989801019898	1
669	Cova de les Cendres	0.369897249097882	0.003999600039996	1
670	Cova de les Cendres	0.359170952990282	0.0060993900609939	1.39933286327869
671	Cova de les Cendres	0.381281297236332	0.0060993900609939	1.10122615285218
672	Los Castillejos	0.349572622361045	0.0108989101089891	2.89803009215743
673	Cova de les Cendres	0.378475679384348	0.0055994400559944	1
674	Cova de les Cendres	0.360920675346043	0.0075992400759924	1
675	Cova de les Cendres	0.355229280842384	0.0067993200679932	1.31243227701635
676	Cova de les Cendres	0.371142535786959	0.0080991900809919	1.75569386593998
677	Falguera	0.357935075401856	0.0076992300769923	1
678	Cova de les Cendres	0.366112093461309	0.0051994800519948	1
679	Cueva del Toro	0.361102371151195	0.0074992500749925	2.76151765046641
680	Guixeres	0.364413985140269	0.0065993400659934	3.3992801045999
681	Benàmer	0.363990342685447	0.0068993100689931	1
682	El Retamar	0.35949129421757	0.0057994200579942	3.25614667387679
683	Benàmer	0.370795549445397	0.0068993100689931	1.03519726870582
684	Benàmer	0.354703452450788	0.008999100089991	1.80980502115563
685	Nerja	0.359417491389952	0.0094990500949905	2.54832189172506
686	Benàmer	0.373521178219668	0.006999300069993	1.58945152861997
687	Cueva del Toro	0.364413190711846	0.0098990100989901	3.39990008506924
688	Benàmer	0.381380113346567	0.0066993300669933	1
689	Benàmer	0.354411095882638	0.0107989201079892	1
690	Cova Or	0.374544764324038	0.0054994500549945	1.07029473781586
691	Benàmer	0.372861627566786	0.0077992200779922	1
692	Falguera	0.368143781026141	0.0063993600639936	1
693	Benàmer	0.355021017953621	0.0096990300969903	1.27761510107666
694	Cova de les Cendres	0.350107201438955	0.0090990900909909	1.82530523557216
695	Cova Or	0.350809750902571	0.0072992700729927	1.63158842211589
696	Cova de les Cendres	0.371493526075013	0.0072992700729927	1.48513310968875
697	Cueva de Chaves	0.370847299687641	0.0078992100789921	1.88515277320519
698	Benàmer	0.35673782856618	0.0060993900609939	1.12781441444531
699	Cova de les Cendres	0.355865603504298	0.0083991600839916	1
700	Cova Or	0.347162890070585	0.0103989601039896	1.77298392634839
701	Valmayor	0.354493632558841	0.0114988501149885	4.16086583891884
702	Benàmer	0.348355362956833	0.008999100089991	1.63215655244887
703	Benàmer	0.3553438579677	0.0090990900909909	1
704	El Retamar	0.359657615453362	0.0087991200879912	3.82109338901938
705	Cova Or	0.367405335872449	0.0074992500749925	1
706	Cova Or	0.367511100433637	0.0082991700829917	1.66988137448206
707	Benàmer	0.372922810134769	0.007999200079992	1
708	Cova Or	0.368995612596137	0.0060993900609939	1
709	Cova de les Cendres	0.368126963250107	0.0084991500849915	1.17306482698769
710	Cueva de Chaves	0.377491838506017	0.0067993200679932	4.70035555215552
711	Cova de les Cendres	0.363759463929763	0.0057994200579942	1
712	Guixeres	0.362380569084445	0.0060993900609939	2.78043775534256
713	Benàmer	0.360307563187442	0.0078992100789921	1
714	Cova de les Cendres	0.379550554721421	0.0093990600939906	1.59745346475393
715	Cova Or	0.377093784369039	0.0071992800719928	1
716	Falguera	0.349637673571568	0.0046995300469953	1.2961522131227
717	Guixeres	0.353798491859321	0.0104989501049895	4.44929027205333
718	Benàmer	0.377329795380838	0.0058994100589941	1.27437589410692
719	Benàmer	0.379219611884207	0.0056994300569943	1.11744669685141
720	Cova Or	0.363461681602274	0.0072992700729927	1.07207015622407
721	Cova Or	0.347042547702148	0.0102989701029897	1
722	Benàmer	0.374743653194221	0.0041995800419958	1.68133480072021
723	Benàmer	0.352409486882109	0.0075992400759924	1.44934274042026
724	Falguera	0.351152197232133	0.0091990800919908	1
725	Guixeres	0.375688511022146	0.0067993200679932	3.51863313589245
726	Benàmer	0.366930472119044	0.0092990700929907	1.60044616134837
727	Valmayor	0.349747487965291	0.0075992400759924	1.98368751771747
728	Cova de les Cendres	0.349135165600806	0.0103989601039896	1
729	Cova de les Cendres	0.369727585663027	0.0075992400759924	1.26458890503272
730	Valmayor	0.377740630783591	0.0090990900909909	3.36107940958813
731	Los Castillejos	0.358422238018859	0.0077992200779922	1.59485360557213
732	Cova Or	0.37077571818794	0.0050994900509949	1
733	El Retamar	0.362637796943113	0.0074992500749925	3.6582292771712
734	Falguera	0.349265059148712	0.0088991100889911	1
735	Cueva de Chaves	0.350418555334881	0.0110988901109889	3.96399526322261
736	Los Castillejos	0.351337091384486	0.0074992500749925	2.08835171066224
737	Benàmer	0.368112800063306	0.0110988901109889	1
738	Cueva del Toro	0.379304669834966	0.0063993600639936	3.24764016112313
739	Cova de les Cendres	0.376681595357245	0.0062993700629937	1
740	Cova de les Cendres	0.354090214228012	0.0091990800919908	1
741	Cova de les Cendres	0.371749056939085	0.0078992100789921	1
742	Benàmer	0.350722800669582	0.0100989901009899	1.87449657684192
743	Cova Or	0.373770619407438	0.0071992800719928	1
744	Benàmer	0.357455069513607	0.0107989201079892	1
745	Cova Or	0.372327877552877	0.005999400059994	1
746	Cueva de Chaves	0.367971522492049	0.0053994600539946	1.73963955430315
747	Cova de les Cendres	0.35127257726733	0.0063993600639936	1.76282652188092
748	Cova de les Cendres	0.372627442433375	0.0068993100689931	1.86524033313617
749	Benàmer	0.371796115730917	0.0061993800619938	1
750	Benàmer	0.347640699204894	0.0072992700729927	1
751	Cova de les Cendres	0.34732102436899	0.008999100089991	1.79593484476209
752	Cova Or	0.350616008574314	0.0086991300869913	2.00073916884139
753	Cueva de Chaves	0.360086342423205	0.0057994200579942	3.4073610336706
754	Cova de les Cendres	0.35268952004123	0.0110988901109889	2.38969428697601
755	Guixeres	0.36097035712304	0.0053994600539946	4.10501219170168
756	Cova de les Cendres	0.381196155629674	0.006999300069993	1
757	Cova de les Cendres	0.378704313083386	0.0080991900809919	1.10996095789596
758	Cueva de Chaves	0.359160861550555	0.0062993700629937	5.20769727028906
759	Valmayor	0.350719567605745	0.0098990100989901	2.87746575579047
760	Cova de les Cendres	0.348242381839928	0.0100989901009899	1.18246726924553
761	Cova de les Cendres	0.374405958694124	0.0086991300869913	1
762	Cova Or	0.371912088654839	0.0056994300569943	1
763	Cueva de Chaves	0.349222536543282	0.0074992500749925	3.31174991263077
764	Benàmer	0.356238473468967	0.0072992700729927	1
765	Cova de les Cendres	0.357462343053329	0.0100989901009899	1
766	Cova de les Cendres	0.374520680870763	0.0044995500449955	1.08087972551585
767	Benàmer	0.36035002766724	0.0076992300769923	1
768	Cova Or	0.375866635453377	0.0076992300769923	1
769	Cova de les Cendres	0.360584241331166	0.0068993100689931	1.12765326909721
770	Cova de les Cendres	0.357075812111419	0.0078992100789921	1.39046217221767
771	Benàmer	0.347892135629485	0.0096990300969903	1
772	Cova de les Cendres	0.357140424731619	0.0086991300869913	2.44603912984952
773	Cueva de Chaves	0.357576087465726	0.0077992200779922	3.37952203320338
774	El Retamar	0.351828089200927	0.0083991600839916	4.72827810522169
775	Cova de les Cendres	0.378564408841027	0.0050994900509949	1
776	Benàmer	0.380608576538555	0.0056994300569943	2.41162012144923
777	Cova de les Cendres	0.35260567338772	0.0107989201079892	1
778	Valmayor	0.362528591479341	0.010998900109989	3.18163738949224
779	Falguera	0.353569950383026	0.0094990500949905	1
780	Cova de les Cendres	0.351586276283753	0.0086991300869913	1
781	Cova de les Cendres	0.354840767575868	0.0098990100989901	1.58150774413719
782	Benàmer	0.371579250124224	0.0067993200679932	1.71633330965415
783	Benàmer	0.374673868766375	0.0071992800719928	1
784	Cueva de Chaves	0.375471394169778	0.0056994300569943	2.07979577258229
785	Cova Or	0.353071466954936	0.0084991500849915	1
786	Guixeres	0.355377263661254	0.007999200079992	3.66921649955213
787	Cova de les Cendres	0.350398136402924	0.0048995100489951	1
788	Benàmer	0.374885556320386	0.0074992500749925	1
789	Cova de les Cendres	0.374260798685067	0.006999300069993	1.13115693120286
790	Cova de les Cendres	0.37209200329955	0.0074992500749925	1.32430630782619
791	Cueva de Chaves	0.376490037634369	0.0092990700929907	3.34344914387911
792	Cova de les Cendres	0.349544851902255	0.010998900109989	1
793	El Retamar	0.370064593970725	0.0067993200679932	3.06885872617364
794	Benàmer	0.363205802488886	0.0057994200579942	1.43299806350842
795	Cova de les Cendres	0.351585205052309	0.0096990300969903	1.56692438479513
796	Nerja	0.376259918658387	0.0050994900509949	3.65381902107968
797	Falguera	0.35602920636524	0.0103989601039896	1.74738276563585
798	Cova de les Cendres	0.36671772145853	0.0075992400759924	1.30184578057379
799	Cova de les Cendres	0.376428892183778	0.0053994600539946	1
800	Benàmer	0.380333637040438	0.0034996500349965	1
801	Nerja	0.378109296707596	0.0034996500349965	3.7550089149177
802	Benàmer	0.362264283179114	0.0086991300869913	1.22582567157223
803	Cova de les Cendres	0.359229719057888	0.0083991600839916	1
804	Benàmer	0.347813676797069	0.0094990500949905	1.77368123577908
805	Benàmer	0.362698039819263	0.0074992500749925	1
806	Valmayor	0.362164787853433	0.0038996100389961	2.60527255121618
807	Cova de les Cendres	0.373012753182341	0.0064993500649935	1
808	Benàmer	0.369041232127506	0.0085991400859914	1
809	Benàmer	0.379551457298828	0.0051994800519948	1.08711195969954
810	Nerja	0.35047430584685	0.0138986101389861	4.84751957530156
811	Los Castillejos	0.347869046125745	0.0124987501249875	2.07289080010727
812	Benàmer	0.369473000717958	0.0062993700629937	2.16662814328447
813	Valmayor	0.351370661557689	0.0091990800919908	2.14757648993284
814	Nerja	0.36774085665911	0.0140985901409859	1.45278318265453
815	Cova de les Cendres	0.37503986592265	0.0072992700729927	1.58222212549299
816	Cueva de Chaves	0.376922016132462	0.0051994800519948	3.12493197696284
817	Cova Or	0.376052004110003	0.0062993700629937	1
818	Cueva de Chaves	0.357839389857442	0.0086991300869913	2.57897812398151
819	Cova de les Cendres	0.347917492543066	0.0075992400759924	1
820	Cova de les Cendres	0.360658591882012	0.0095990400959904	1.08578478405252
821	Cova de les Cendres	0.347364696684473	0.0091990800919908	1
822	Benàmer	0.379899439349096	0.0075992400759924	2.45037461211905
823	Benàmer	0.350565550981145	0.0105989401059894	1
824	Benàmer	0.363498666329443	0.0076992300769923	1.47477243235335
825	Benàmer	0.367585670931025	0.0072992700729927	1
826	Cova de les Cendres	0.359708392419766	0.0078992100789921	1
827	Guixeres	0.3753734668287	0.0052994700529947	5.5922419108823
828	Valmayor	0.364849826111987	0.0083991600839916	4.90946507526562
829	Los Castillejos	0.363831836228543	0.0051994800519948	3.15710302429274
830	Valmayor	0.358353908020879	0.0074992500749925	2.88085606737062
831	Cova Or	0.350340577868871	0.0085991400859914	1
832	Cova de les Cendres	0.352224067148239	0.0098990100989901	1.81756180757657
833	Benàmer	0.364727846002366	0.0063993600639936	1.81581597216427
834	Cova de les Cendres	0.365837171902495	0.0076992300769923	1.18461136527359
835	Cova Or	0.367767259436151	0.0060993900609939	1
836	Benàmer	0.34878520138702	0.0081991800819918	1.64691538503394
837	Cova Or	0.361439535471679	0.0071992800719928	1
838	Cova de les Cendres	0.356580676673259	0.0094990500949905	1
839	Benàmer	0.360152204682793	0.0091990800919908	1.19475737307221
840	Cova de les Cendres	0.351713105686999	0.0077992200779922	1.26920044235885
841	Valmayor	0.370806699428139	0.0088991100889911	3.1935576062277
842	Guixeres	0.365083953068953	0.0076992300769923	5.09260283308104
843	Cova Or	0.367299852245605	0.002999700029997	2.1764925237745
844	Valmayor	0.37883648099939	0.0084991500849915	2.99388121498748
845	Falguera	0.356343422561451	0.0078992100789921	1
846	El Retamar	0.357283057962006	0.0077992200779922	3.62615706080571
847	Benàmer	0.371089852901802	0.0072992700729927	1.43524972908198
848	Cueva del Toro	0.381444652369424	0.0066993300669933	1.90404485598206
849	Cova Or	0.351670878761117	0.0095990400959904	1
850	Cova de les Cendres	0.354010091498062	0.0070992900709929	1
851	Falguera	0.366487831720818	0.0081991800819918	1
852	El Retamar	0.368848848091276	0.0084991500849915	3.97555225534365
853	Nerja	0.360776048059705	0.0070992900709929	4.0968094523251
854	Nerja	0.376636674764285	0.0097990200979902	6.19378526652232
855	Cova de les Cendres	0.362314046897223	0.0087991200879912	1
856	Benàmer	0.363210560051392	0.0075992400759924	1.57238153973594
857	Benàmer	0.358234069608174	0.0083991600839916	1
858	El Retamar	0.358625743564665	0.0112988701129887	3.3256496108137
859	Guixeres	0.364197596874692	0.0067993200679932	3.77730644619093
860	Cova de les Cendres	0.365155327550322	0.006999300069993	1
861	Benàmer	0.354557937384349	0.0094990500949905	1
862	Valmayor	0.367053963349157	0.0062993700629937	2.01774247262627
863	Cueva de Chaves	0.370110997871248	0.0073992600739926	4.41951613379642
864	Nerja	0.3570325787385	0.0096990300969903	1.95547890795396
865	Los Castillejos	0.376382356030954	0.0066993300669933	1.79040557565168
866	Cova de les Cendres	0.366527606903822	0.0056994300569943	2.49944545188919
867	Cova de les Cendres	0.381430520291958	0.0054994500549945	1.70214114431292
868	Cova de les Cendres	0.373139596964975	0.0078992100789921	2.44296144787222
869	Falguera	0.361831576351262	0.0071992800719928	1
870	Cova de les Cendres	0.353008996707395	0.0067993200679932	1.08280261280015
871	Barranquet	0.379746233185661	0.0070992900709929	1
872	Valmayor	0.365149274054478	0.008999100089991	2.52325758801773
873	Cova de les Cendres	0.371060086675271	0.0061993800619938	1
874	Benàmer	0.368291735897629	0.0064993500649935	1
875	Falguera	0.376393927572706	0.0075992400759924	1.83019711915404
876	Los Castillejos	0.362890367639462	0.0093990600939906	4.1001273723133
877	Cova de les Cendres	0.358053023973049	0.0095990400959904	1.24685666741804
878	Falguera	0.347623732629476	0.0113988601139886	1.38078318038955
879	Benàmer	0.371858671548761	0.0060993900609939	1
880	Benàmer	0.347449230531138	0.0112988701129887	1
881	Cova Or	0.3738570791682	0.0056994300569943	1
882	Barranquet	0.376657275457958	0.0053994600539946	1.3661593538709
883	Cova de les Cendres	0.362883757279733	0.0081991800819918	1
884	Cova de les Cendres	0.36632901031335	0.0081991800819918	1
885	El Retamar	0.348891135682304	0.0085991400859914	3.54953889373689
886	Cova de les Cendres	0.358742433652534	0.0085991400859914	1.15351504273713
887	El Retamar	0.365872580738926	0.0065993400659934	4.69206540532411
888	Benàmer	0.360960002790551	0.0076992300769923	1.19935271982104
889	Nerja	0.36624360835634	0.0083991600839916	4.25226106859743
890	Cova Or	0.372871937977793	0.0073992600739926	1.52629348166287
891	Valmayor	0.375822142466241	0.0063993600639936	2.60118939377368
892	Benàmer	0.371814780876864	0.0040995900409959	1.98266272153705
893	Cova de les Cendres	0.363582276624598	0.0092990700929907	1.80351587384939
894	Benàmer	0.365257401165315	0.0080991900809919	2.16625445382669
895	Benàmer	0.356041312653595	0.008999100089991	1
896	El Retamar	0.358061914914848	0.0086991300869913	2.58505502911285
897	Cova de les Cendres	0.36777584861051	0.0065993400659934	1
898	Guixeres	0.376064101982869	0.0070992900709929	4.19262725697831
899	Benàmer	0.354634476979738	0.0073992600739926	1
900	Cova de les Cendres	0.379653016694614	0.0036996300369963	1
901	Cueva de Chaves	0.365752621193991	0.0076992300769923	4.64908115688711
902	Cova de les Cendres	0.375236380450474	0.0066993300669933	1.51896652719006
903	Benàmer	0.350520692663335	0.0080991900809919	1.63775924267248
904	Cova Or	0.362392045893	0.0073992600739926	1.46843788819388
905	Nerja	0.35611593247821	0.0088991100889911	4.13371577741578
906	Falguera	0.360318385014475	0.0083991600839916	1.99813946755603
907	Cova de les Cendres	0.362210412350593	0.0072992700729927	1
908	Cova de les Cendres	0.367084390101956	0.007999200079992	1.18532221810892
909	Cova de les Cendres	0.354408530628372	0.0073992600739926	1.81139536062256
910	Los Castillejos	0.377872530345301	0.0096990300969903	2.01002357427031
911	Benàmer	0.35263743874936	0.0076992300769923	1
912	Cova de les Cendres	0.379083749971148	0.0075992400759924	1
913	Benàmer	0.371745980024764	0.0078992100789921	1
914	Cueva del Toro	0.377905940659449	0.0058994100589941	2.23856763333082
915	Benàmer	0.361376491636595	0.006999300069993	1
916	Cova de les Cendres	0.35976515223537	0.006999300069993	1.02792488364502
917	Cova de les Cendres	0.35962990515316	0.0067993200679932	1
918	Guixeres	0.36119855067466	0.0072992700729927	3.23409252557904
919	Cova de les Cendres	0.37818747163997	0.0062993700629937	1
920	El Retamar	0.362346828890866	0.0065993400659934	4.05821976969019
921	Cova Or	0.353304574322849	0.0088991100889911	1
922	Cova Or	0.358573462269543	0.0084991500849915	1
923	Cova Or	0.379677339555325	0.0041995800419958	1
924	Valmayor	0.354829727910708	0.0091990800919908	1.64890845621004
925	Cova Or	0.369507776065248	0.0084991500849915	1.88636922696605
926	Cueva de Chaves	0.376350022944811	0.0078992100789921	5.01339899307117
927	Benàmer	0.376280488667932	0.005999400059994	1
928	Cova de les Cendres	0.347617083354258	0.0074992500749925	1.5811654496938
929	Los Castillejos	0.351277770930924	0.0101989801019898	2.95656061084941
930	Benàmer	0.373058135170248	0.007999200079992	1
931	Benàmer	0.3710778710798	0.0084991500849915	1.47856116807088
932	Benàmer	0.354285510669516	0.00999900009999	2.39652819529176
933	Benàmer	0.378429285595968	0.0061993800619938	1
934	Benàmer	0.353019819858815	0.0094990500949905	1.93274199152365
935	Cova de les Cendres	0.379293426798441	0.0063993600639936	1.01605526218191
936	Cova de les Cendres	0.348623345708942	0.0091990800919908	1.15866311779246
937	Benàmer	0.353473956106809	0.0100989901009899	1
938	Cueva de Chaves	0.373097935985425	0.0071992800719928	1.73160458227619
939	Cova de les Cendres	0.361880627839262	0.0074992500749925	1.34161181049421
940	Cueva del Toro	0.363752857107495	0.0076992300769923	2.75717156985775
941	Benàmer	0.354179360860988	0.007999200079992	1.28418541280553
942	Benàmer	0.367294477745416	0.0055994400559944	1
943	Cueva del Toro	0.374126960416103	0.0086991300869913	5.23912624398246
944	Valmayor	0.34923754867453	0.0094990500949905	3.38590165413916
945	Guixeres	0.353659854367833	0.0090990900909909	3.20833153143524
946	Los Castillejos	0.37797027043991	0.0064993500649935	2.20815384654329
947	Falguera	0.356466781219756	0.0093990600939906	1
948	Nerja	0.380524915350581	0.0107989201079892	2.90267438063398
949	Los Castillejos	0.348749387308249	0.0090990900909909	2.71047459008172
950	Cova de les Cendres	0.370917015607749	0.0074992500749925	1
951	Cueva de Chaves	0.368346219590029	0.0064993500649935	3.09288350475952
952	Cova de les Cendres	0.347044226916013	0.0082991700829917	1.40692688431591
953	Cova Or	0.372236589609064	0.0082991700829917	1.20277948863804
954	Benàmer	0.351353658621936	0.0093990600939906	1
955	Los Castillejos	0.349753727708939	0.0108989101089891	1.33281901223585
956	El Retamar	0.376736034689383	0.0074992500749925	3.82553423121571
957	Nerja	0.376427896803216	0.0083991600839916	3.0566802145727
958	Cova Or	0.358982994215497	0.0052994700529947	1
959	Benàmer	0.371461538984598	0.0078992100789921	1
960	Barranquet	0.352765116408278	0.0070992900709929	1.41752058453858
961	Nerja	0.354388893407131	0.0107989201079892	2.13402066301555
962	Nerja	0.365111871606884	0.0111988801119888	6.1613628241606
963	Nerja	0.364822676181026	0.0091990800919908	4.77266639528797
964	Cova Or	0.360625098192572	0.0095990400959904	1
965	Cova de les Cendres	0.351435450133235	0.00999900009999	1
966	Cova Or	0.367559519252247	0.0073992600739926	1
967	Cova de les Cendres	0.377978537459541	0.0053994600539946	1
968	Benàmer	0.364402949041782	0.0081991800819918	1.77817166527733
969	Cova de les Cendres	0.360716597189108	0.0076992300769923	2.36175205931067
970	Los Castillejos	0.364005738833167	0.0095990400959904	1.47242561075836
971	Benàmer	0.380082919233286	0.0073992600739926	1.93991486309096
972	Los Castillejos	0.366992602963672	0.0075992400759924	2.70341683415697
973	Cova de les Cendres	0.36857578312241	0.0072992700729927	1
974	Benàmer	0.368804008760318	0.0074992500749925	1
975	Nerja	0.380353898922763	0.0067993200679932	1.49564757801592
976	Cova de les Cendres	0.363321724337284	0.0072992700729927	1.15745520591736
977	Guixeres	0.374172555297922	0.0103989601039896	3.42755460930988
978	Benàmer	0.366138518714283	0.0076992300769923	2.03188366321847
979	Cova de les Cendres	0.353139116183615	0.0072992700729927	1
980	Cova de les Cendres	0.35346698948875	0.008999100089991	1
981	Cova de les Cendres	0.353762384409923	0.0084991500849915	1
982	Cova de les Cendres	0.354971414907951	0.0077992200779922	1.72562925098464
983	Benàmer	0.359351286617347	0.0103989601039896	1
984	Guixeres	0.356044807525813	0.0076992300769923	4.00810609795153
985	Cueva del Toro	0.347195822106716	0.0111988801119888	2.76682981461287
986	Cova de les Cendres	0.360438662438959	0.0065993400659934	1.36545960802585
987	Valmayor	0.35137961020985	0.0102989701029897	2.24606482138857
988	Cova de les Cendres	0.351943100958286	0.0087991200879912	1
989	Benàmer	0.359769492173311	0.007999200079992	1
990	Cova Or	0.363870709296981	0.0063993600639936	1.30980443768203
991	Benàmer	0.365713213211839	0.0064993500649935	1
992	Cova de les Cendres	0.360295564818618	0.0083991600839916	1.08170874370262
993	Cueva de Chaves	0.348127258890264	0.0141985801419858	2.68088438717649
994	Valmayor	0.349659953578389	0.0102989701029897	3.78572363886982
995	Cova de les Cendres	0.354593433765847	0.0078992100789921	1
996	Cova de les Cendres	0.375487434649667	0.0043995600439956	1.83088933955878
997	Valmayor	0.365332230842988	0.0088991100889911	3.81282925175503
998	Cova Or	0.362392244190721	0.0080991900809919	1.3569071860984
999	Benàmer	0.356586508075334	0.0073992600739926	1
1000	Cova de les Cendres	0.364578064312096	0.0076992300769923	1.71276460789145
