# Supplementary material for: The spread of agriculture in Iberia through Approximate Bayesian Computation and Neolithic projectile tools
Source: PLoS One. 2021 Dec 28;16(12):e0261813. doi: 10.1371/journal.pone.0261813 (PMC8714124; doi:10.1371/journal.pone.0261813)
Supplement: S2 File. Reproducibility — It includes a readme file with further indications. (ZIP) [file pone.0261813.s002.zip › S2_File/Data/Specimen_information.csv]

ID_Manuscript	Original font ID	General (Museum/Bibliography) Container ID	Museum
235	CG70L06,UE79,33	UE-79	Museu Arqueològic d'Oliva (Oliva, SPAIN)
236	CG70L06,UE79,32	UE-79	Museu Arqueològic d'Oliva (Oliva, SPAIN)
2124	CO/H C-7	108057	Museu de Prehistòria de València (València, SPAIN)
2125	CO/H C-7	108057	Museu de Prehistòria de València (València, SPAIN)
2135	CO/H1 C-7	108064	Museu de Prehistòria de València (València, SPAIN)
2136	CO/H1 C-7	108064	Museu de Prehistòria de València (València, SPAIN)
2137	CO/H1 C-7	108064	Museu de Prehistòria de València (València, SPAIN)
2138	CO/H1 C-7	108064	Museu de Prehistòria de València (València, SPAIN)
2139	CO/H1 C-7	108064	Museu de Prehistòria de València (València, SPAIN)
2140	CO/H1 C-7	108064	Museu de Prehistòria de València (València, SPAIN)
2141	CO/H1 C-7	108064	Museu de Prehistòria de València (València, SPAIN)
2142	CO/H1 C-7	108064	Museu de Prehistòria de València (València, SPAIN)
2143	CO/H1 C-7	108064	Museu de Prehistòria de València (València, SPAIN)
2144	CO/H1 C-7	108064	Museu de Prehistòria de València (València, SPAIN)
2145	CO/H1 C-7	108064	Museu de Prehistòria de València (València, SPAIN)
2323		80219	Museu Arqueològic Municipal Camil Visedo Moltó (Alcoi, Alacant, SPAIN)
2325		80112	Museu Arqueològic Municipal Camil Visedo Moltó (Alcoi, Alacant, SPAIN)
2346		Box Falguera. 2001	Universitat de València (València, SPAIN)
2347		Box Falguera. 2001	Universitat de València (València, SPAIN)
2380		108130	Museu de Prehistòria de València (València, SPAIN)
2381	CO. J4. C14	108135	Museu de Prehistòria de València (València, SPAIN)
2382	CO. J4. C14	108135	Museu de Prehistòria de València (València, SPAIN)
2427	COJ5. C17.3178	108161	Museu de Prehistòria de València (València, SPAIN)
2428	COJ5T. C5-94	108165	Museu de Prehistòria de València (València, SPAIN)
2444	CO.K34.C22	109088	Museu de Prehistòria de València (València, SPAIN)
2445	CO.K34.C22	109088	Museu de Prehistòria de València (València, SPAIN)
2454	CO.K35.C25	109108	Museu de Prehistòria de València (València, SPAIN)
2455	CO.K35.C26.136	109109	Museu de Prehistòria de València (València, SPAIN)
2456	CO.K35.C28	109112	Museu de Prehistòria de València (València, SPAIN)
2629		nSIP. 7359. CC88.D14.c12c.H15a.F2	Museu Arqueològic Provincial d'Alacant. MARQ (Alacant, SPAIN)
2632	CC87.D13.C9.H15	B.14490. CC87.D13.c9.H15.Nº137	Museu Arqueològic Provincial d'Alacant. MARQ (Alacant, SPAIN)
2699	UE1016-069	Box s/n. CBE'07 SECTOR 1. UE1016, UE1048. Bag UE1016	Museu Arqueològic Provincial d'Alacant. MARQ (Alacant, SPAIN)
2700	UE1001-017	Box s/n. CBE'07 SECTOR 1. Bag UE1001 LITICO TALLA	Museu Arqueològic Provincial d'Alacant. MARQ (Alacant, SPAIN)
2701	UE1023-215	Traceology box. Bag UE1023 LITICO TALLA	Museu Arqueològic Provincial d'Alacant. MARQ (Alacant, SPAIN)
2823	CC89.B13.c19.EVId	Big box. Bag 14496	Museu Arqueològic Provincial d'Alacant. MARQ (Alacant, SPAIN)
2824	CC90.C14.c27.EVII.520	Big box. Bag s/n	Museu Arqueològic Provincial d'Alacant. MARQ (Alacant, SPAIN)
2825	CC90.D18.c13.H18.48	Big box. Bag s/n	Museu Arqueològic Provincial d'Alacant. MARQ (Alacant, SPAIN)
2833	CO H1 C7 5009	Cabinet	Museu de Prehistòria de València (València, SPAIN)
3080	Page 278	ANA CAVA (1997): La industria lítica tallada de la Cueva de Nerja (Cortes de las salas de la Mina 80-A y 80-B y de la Torca 82). EN Pellicer y Acosta (coord.) El Neolítico y Calcolítico de la Cueva de Nerja en el contexto andaluz. Pp. 225-348.	Bibliography
3081	Page 62	Aura Tortosa. J, E.; Jordá Pardo, J. F.; García Borja, P.; García Puchol, O.; Badal García, E.; Pérez Ripoll, M.; Pérez Jordá, G.; Pascual Benito, J. Ll.; Carrión, Y. (2013): "Una perspectiva mediterránea sobre el proceso de neolitización. Los datos de la cueva de Nerja en el contexto de Andalucía (España)". Menga 4. Pp. 53-77	Bibliography
3082	Page 62	Aura Tortosa. J, E.; Jordá Pardo, J. F.; García Borja, P.; García Puchol, O.; Badal García, E.; Pérez Ripoll, M.; Pérez Jordá, G.; Pascual Benito, J. Ll.; Carrión, Y. (2013): "Una perspectiva mediterránea sobre el proceso de neolitización. Los datos de la cueva de Nerja en el contexto de Andalucía (España)". Menga 4. Pp. 53-77	Bibliography
3083	Page 337	Ramos y Lazarich (2002): El asentamiento de "El Retamar" (Puerto Real, Cádiz).	Bibliography
3084	Page 291	Ramos y Lazarich (2002): El asentamiento de "El Retamar" (Puerto Real, Cádiz).	Bibliography
3085	Page 293	Ramos y Lazarich (2002): El asentamiento de "El Retamar" (Puerto Real, Cádiz).	Bibliography
3086	Page 295	Ramos y Lazarich (2002): El asentamiento de "El Retamar" (Puerto Real, Cádiz).	Bibliography
3087	Page 295	Ramos y Lazarich (2002): El asentamiento de "El Retamar" (Puerto Real, Cádiz).	Bibliography
3088	Page 297	Ramos y Lazarich (2002): El asentamiento de "El Retamar" (Puerto Real, Cádiz).	Bibliography
3089	Page 297	Ramos y Lazarich (2002): El asentamiento de "El Retamar" (Puerto Real, Cádiz).	Bibliography
3090	Page 299	Ramos y Lazarich (2002): El asentamiento de "El Retamar" (Puerto Real, Cádiz).	Bibliography
3091	Page 301	Ramos y Lazarich (2002): El asentamiento de "El Retamar" (Puerto Real, Cádiz).	Bibliography
3092	Page 303	Ramos y Lazarich (2002): El asentamiento de "El Retamar" (Puerto Real, Cádiz).	Bibliography
3093	Page 303	Ramos y Lazarich (2002): El asentamiento de "El Retamar" (Puerto Real, Cádiz).	Bibliography
3094	Page 305	Ramos y Lazarich (2002): El asentamiento de "El Retamar" (Puerto Real, Cádiz).	Bibliography
3095	Page 305	Ramos y Lazarich (2002): El asentamiento de "El Retamar" (Puerto Real, Cádiz).	Bibliography
3096	Page 305	Ramos y Lazarich (2002): El asentamiento de "El Retamar" (Puerto Real, Cádiz).	Bibliography
3097	Page 307	Ramos y Lazarich (2002): El asentamiento de "El Retamar" (Puerto Real, Cádiz).	Bibliography
3098	Page 307	Ramos y Lazarich (2002): El asentamiento de "El Retamar" (Puerto Real, Cádiz).	Bibliography
3099	Page 307	Ramos y Lazarich (2002): El asentamiento de "El Retamar" (Puerto Real, Cádiz).	Bibliography
3100	Page 307	Ramos y Lazarich (2002): El asentamiento de "El Retamar" (Puerto Real, Cádiz).	Bibliography
3101	Page 307	Ramos y Lazarich (2002): El asentamiento de "El Retamar" (Puerto Real, Cádiz).	Bibliography
3102	Page 307	Ramos y Lazarich (2002): El asentamiento de "El Retamar" (Puerto Real, Cádiz).	Bibliography
3103	Page 307	Ramos y Lazarich (2002): El asentamiento de "El Retamar" (Puerto Real, Cádiz).	Bibliography
3104	Page 307	Ramos y Lazarich (2002): El asentamiento de "El Retamar" (Puerto Real, Cádiz).	Bibliography
3105	Page 307	Ramos y Lazarich (2002): El asentamiento de "El Retamar" (Puerto Real, Cádiz).	Bibliography
3106	Page 307	Ramos y Lazarich (2002): El asentamiento de "El Retamar" (Puerto Real, Cádiz).	Bibliography
3107	Page 333	Ramos y Lazarich (2002): El asentamiento de "El Retamar" (Puerto Real, Cádiz).	Bibliography
3108	Page 335	Ramos y Lazarich (2002): El asentamiento de "El Retamar" (Puerto Real, Cádiz).	Bibliography
3109	Page 335	Ramos y Lazarich (2002): El asentamiento de "El Retamar" (Puerto Real, Cádiz).	Bibliography
3110	Page 309	Ramos y Lazarich (2002): El asentamiento de "El Retamar" (Puerto Real, Cádiz).	Bibliography
3111	Page 311	Ramos y Lazarich (2002): El asentamiento de "El Retamar" (Puerto Real, Cádiz).	Bibliography
3112	Page 311	Ramos y Lazarich (2002): El asentamiento de "El Retamar" (Puerto Real, Cádiz).	Bibliography
3113	Page 311	Ramos y Lazarich (2002): El asentamiento de "El Retamar" (Puerto Real, Cádiz).	Bibliography
3114	Page 311	Ramos y Lazarich (2002): El asentamiento de "El Retamar" (Puerto Real, Cádiz).	Bibliography
3115	Page 311	Ramos y Lazarich (2002): El asentamiento de "El Retamar" (Puerto Real, Cádiz).	Bibliography
3116	Page 311	Ramos y Lazarich (2002): El asentamiento de "El Retamar" (Puerto Real, Cádiz).	Bibliography
3117	Page 311	Ramos y Lazarich (2002): El asentamiento de "El Retamar" (Puerto Real, Cádiz).	Bibliography
3118	Page 313	Ramos y Lazarich (2002): El asentamiento de "El Retamar" (Puerto Real, Cádiz).	Bibliography
3119	Page 315	Ramos y Lazarich (2002): El asentamiento de "El Retamar" (Puerto Real, Cádiz).	Bibliography
3120	Page 317	Ramos y Lazarich (2002): El asentamiento de "El Retamar" (Puerto Real, Cádiz).	Bibliography
3121	Page 319	Ramos y Lazarich (2002): El asentamiento de "El Retamar" (Puerto Real, Cádiz).	Bibliography
3122	Page 319	Ramos y Lazarich (2002): El asentamiento de "El Retamar" (Puerto Real, Cádiz).	Bibliography
3123	Page 319	Ramos y Lazarich (2002): El asentamiento de "El Retamar" (Puerto Real, Cádiz).	Bibliography
3124	Page 319	Ramos y Lazarich (2002): El asentamiento de "El Retamar" (Puerto Real, Cádiz).	Bibliography
3125	Page 319	Ramos y Lazarich (2002): El asentamiento de "El Retamar" (Puerto Real, Cádiz).	Bibliography
3126	Page 319	Ramos y Lazarich (2002): El asentamiento de "El Retamar" (Puerto Real, Cádiz).	Bibliography
3127	Page 319	Ramos y Lazarich (2002): El asentamiento de "El Retamar" (Puerto Real, Cádiz).	Bibliography
3128	Page 321	Ramos y Lazarich (2002): El asentamiento de "El Retamar" (Puerto Real, Cádiz).	Bibliography
3129	Page 321	Ramos y Lazarich (2002): El asentamiento de "El Retamar" (Puerto Real, Cádiz).	Bibliography
3130	Page 232	Ramos y Lazarich (2002): El asentamiento de "El Retamar" (Puerto Real, Cádiz).	Bibliography
3131	Page 325	Ramos y Lazarich (2002): El asentamiento de "El Retamar" (Puerto Real, Cádiz).	Bibliography
3132	Page 325	Ramos y Lazarich (2002): El asentamiento de "El Retamar" (Puerto Real, Cádiz).	Bibliography
3133	Page 325	Ramos y Lazarich (2002): El asentamiento de "El Retamar" (Puerto Real, Cádiz).	Bibliography
3134	Page 327	Ramos y Lazarich (2002): El asentamiento de "El Retamar" (Puerto Real, Cádiz).	Bibliography
3135	Page 327	Ramos y Lazarich (2002): El asentamiento de "El Retamar" (Puerto Real, Cádiz).	Bibliography
3136	Page 331	Ramos y Lazarich (2002): El asentamiento de "El Retamar" (Puerto Real, Cádiz).	Bibliography
3137	Page 331	Ramos y Lazarich (2002): El asentamiento de "El Retamar" (Puerto Real, Cádiz).	Bibliography
3138	Page 331	Ramos y Lazarich (2002): El asentamiento de "El Retamar" (Puerto Real, Cádiz).	Bibliography
3139	Page 333	Ramos y Lazarich (2002): El asentamiento de "El Retamar" (Puerto Real, Cádiz).	Bibliography
3140	Page 333	Ramos y Lazarich (2002): El asentamiento de "El Retamar" (Puerto Real, Cádiz).	Bibliography
3141	Page 333	Ramos y Lazarich (2002): El asentamiento de "El Retamar" (Puerto Real, Cádiz).	Bibliography
3142	Page 139	Cava (2000): La industria litica del neolitico de Chaves	Bibliography
3143	Page 139	Cava (2000): La industria litica del neolitico de Chaves	Bibliography
3144	Page 139	Cava (2000): La industria litica del neolitico de Chaves	Bibliography
3145	Page 139	Cava (2000): La industria litica del neolitico de Chaves	Bibliography
3146	Page 139	Cava (2000): La industria litica del neolitico de Chaves	Bibliography
3147	Page 139	Cava (2000): La industria litica del neolitico de Chaves	Bibliography
3148	Page 139	Cava (2000): La industria litica del neolitico de Chaves	Bibliography
3149	Page 139	Cava (2000): La industria litica del neolitico de Chaves	Bibliography
3150	Page 139	Cava (2000): La industria litica del neolitico de Chaves	Bibliography
3151	Page 139	Cava (2000): La industria litica del neolitico de Chaves	Bibliography
3152	Page 139	Cava (2000): La industria litica del neolitico de Chaves	Bibliography
3153	Page 139	Cava (2000): La industria litica del neolitico de Chaves	Bibliography
3154	Page 139	Cava (2000): La industria litica del neolitico de Chaves	Bibliography
3155	Page 139	Cava (2000): La industria litica del neolitico de Chaves	Bibliography
3156	Page 139	Cava (2000): La industria litica del neolitico de Chaves	Bibliography
3157	Page 139	Cava (2000): La industria litica del neolitico de Chaves	Bibliography
3158	Page 139	Cava (2000): La industria litica del neolitico de Chaves	Bibliography
3159	Page 138	Cava (2000): La industria litica del neolitico de Chaves	Bibliography
3160	Page 138	Cava (2000): La industria litica del neolitico de Chaves	Bibliography
3161	Page 138	Cava (2000): La industria litica del neolitico de Chaves	Bibliography
3162	Page 138	Cava (2000): La industria litica del neolitico de Chaves	Bibliography
3163	Page 138	Cava (2000): La industria litica del neolitico de Chaves	Bibliography
3164	Page 138	Cava (2000): La industria litica del neolitico de Chaves	Bibliography
3165	Page 138	Cava (2000): La industria litica del neolitico de Chaves	Bibliography
3166	Page 138	Cava (2000): La industria litica del neolitico de Chaves	Bibliography
3167	Page 138	Cava (2000): La industria litica del neolitico de Chaves	Bibliography
3168	Page 138	Cava (2000): La industria litica del neolitico de Chaves	Bibliography
3169	Page 138	Cava (2000): La industria litica del neolitico de Chaves	Bibliography
3170	Page 138	Cava (2000): La industria litica del neolitico de Chaves	Bibliography
3171	Page 138	Cava (2000): La industria litica del neolitico de Chaves	Bibliography
3172	Page 138	Cava (2000): La industria litica del neolitico de Chaves	Bibliography
3173	Page 138	Cava (2000): La industria litica del neolitico de Chaves	Bibliography
3174	Page 138	Cava (2000): La industria litica del neolitico de Chaves	Bibliography
3175	Page 138	Cava (2000): La industria litica del neolitico de Chaves	Bibliography
3176	Page 138	Cava (2000): La industria litica del neolitico de Chaves	Bibliography
3177	Page 138	Cava (2000): La industria litica del neolitico de Chaves	Bibliography
3178	Page 138	Cava (2000): La industria litica del neolitico de Chaves	Bibliography
3179	Page 138	Cava (2000): La industria litica del neolitico de Chaves	Bibliography
3180	Page 138	Cava (2000): La industria litica del neolitico de Chaves	Bibliography
3181	Page 138	Cava (2000): La industria litica del neolitico de Chaves	Bibliography
3182	Page 138	Cava (2000): La industria litica del neolitico de Chaves	Bibliography
3183	Page 139	Cava (2000): La industria litica del neolitico de Chaves	Bibliography
3184	Page 41	Mestres (1987): La industria lítica en sílex del neolític antic de les Guixeres de Vilobí. Olerdulae 1-4, 5-73.	Bibliography
3185	Page 41	Mestres (1987): La industria lítica en sílex del neolític antic de les Guixeres de Vilobí. Olerdulae 1-4, 5-73.	Bibliography
3186	Page 41	Mestres (1987): La industria lítica en sílex del neolític antic de les Guixeres de Vilobí. Olerdulae 1-4, 5-73.	Bibliography
3187	Page 41	Mestres (1987): La industria lítica en sílex del neolític antic de les Guixeres de Vilobí. Olerdulae 1-4, 5-73.	Bibliography
3188	Page 53	Rojo M., Tejedor Rodriguez C., Jiménez I., Peña Chocarro L., Royo Guillén I., García Martínez I., Arcusa Magallón H., San Millán Lomas M., Gibaja J.F., Mazzucco N., Clemente Conte I., Mozota Holgueras M., Terradas Batlle X., Garrido Peña R., Moreno García M., Pérez Jordá G., Álvarez-Fernández T. y Gómez Lecumbrerri F. (2015): Releyendo el fenómeno de la neolitización en el Bajo Aragón a la luz de…	Bibliography
3189	Page 53	Rojo M., Tejedor Rodriguez C., Jiménez I., Peña Chocarro L., Royo Guillén I., García Martínez I., Arcusa Magallón H., San Millán Lomas M., Gibaja J.F., Mazzucco N., Clemente Conte I., Mozota Holgueras M., Terradas Batlle X., Garrido Peña R., Moreno García M., Pérez Jordá G., Álvarez-Fernández T. y Gómez Lecumbrerri F. (2015): Releyendo el fenómeno de la neolitización en el Bajo Aragón a la luz de…	Bibliography
3190	Page 53	Rojo M., Tejedor Rodriguez C., Jiménez I., Peña Chocarro L., Royo Guillén I., García Martínez I., Arcusa Magallón H., San Millán Lomas M., Gibaja J.F., Mazzucco N., Clemente Conte I., Mozota Holgueras M., Terradas Batlle X., Garrido Peña R., Moreno García M., Pérez Jordá G., Álvarez-Fernández T. y Gómez Lecumbrerri F. (2015): Releyendo el fenómeno de la neolitización en el Bajo Aragón a la luz de…	Bibliography
3191	Page 53	Rojo M., Tejedor Rodriguez C., Jiménez I., Peña Chocarro L., Royo Guillén I., García Martínez I., Arcusa Magallón H., San Millán Lomas M., Gibaja J.F., Mazzucco N., Clemente Conte I., Mozota Holgueras M., Terradas Batlle X., Garrido Peña R., Moreno García M., Pérez Jordá G., Álvarez-Fernández T. y Gómez Lecumbrerri F. (2015): Releyendo el fenómeno de la neolitización en el Bajo Aragón a la luz de…	Bibliography
3192	Page 53	Rojo M., Tejedor Rodriguez C., Jiménez I., Peña Chocarro L., Royo Guillén I., García Martínez I., Arcusa Magallón H., San Millán Lomas M., Gibaja J.F., Mazzucco N., Clemente Conte I., Mozota Holgueras M., Terradas Batlle X., Garrido Peña R., Moreno García M., Pérez Jordá G., Álvarez-Fernández T. y Gómez Lecumbrerri F. (2015): Releyendo el fenómeno de la neolitización en el Bajo Aragón a la luz de…	Bibliography
3193	Page 40	Gibaja J.F., Oms F.X., Mestres J., Mazzucco N. y Palomo A. (2018): Primeros resultados sobre la función del utillaje lític de las primeras comunidades neolíticas asentadas en Les Guixeres de Vilobí. Sagvntvm 50, 35-56	Bibliography
3194	Page 40	Rodriguez Rodriguez A., Gibaja J.F., Perales U. y Clemente I. (2013): Comunidades campesinas, pastoras y artesanas. Traceología de los procesos de trabajo durante el Neolítico andaluz. Menga 4, 35-52.	Bibliography
3195	Page 40	Rodriguez Rodriguez A., Gibaja J.F., Perales U. y Clemente I. (2013): Comunidades campesinas, pastoras y artesanas. Traceología de los procesos de trabajo durante el Neolítico andaluz. Menga 4, 35-52.	Bibliography
3196	Page 40	Rodriguez Rodriguez A., Gibaja J.F., Perales U. y Clemente I. (2013): Comunidades campesinas, pastoras y artesanas. Traceología de los procesos de trabajo durante el Neolítico andaluz. Menga 4, 35-52.	Bibliography
3197	Page 40	Rodriguez Rodriguez A., Gibaja J.F., Perales U. y Clemente I. (2013): Comunidades campesinas, pastoras y artesanas. Traceología de los procesos de trabajo durante el Neolítico andaluz. Menga 4, 35-52.	Bibliography
3198	Page 630	Blasco A. (2005): Primeros datos sobre la utilizacion sepulcral de la Cueva de Can Sadurní (Bergues, Baix Llobregat) en el Neolítico Cardial. EN Ontañón R., García Moncó C. y Arias Cabal P. (coords.) Actas del III Congreso del Neolítico en la Península Ibérica, 625-634.	Bibliography
3199	Drawing OGP	Not published	Universitat de València (València, SPAIN)
3200	Drawing OGP	Not published	Universitat de València (València, SPAIN)
3201	Drawing OGP	Not published	Universitat de València (València, SPAIN)
3202	Lámina única	Arribas A. y Molina F.R. (1979): El poblado de los Castillejos en la Peña de los Gitanos: Campaña de excavaciones de 1971. El corte 1. LÁMINA MATERIALES	Bibliography
3203	Page 171	Martínez Fernández G., Afonso Marrero J.A., Cámara Serrano J.A. y Molina González F. (2010): Contextualizacion cronologica y analisis tecnotipologico de los artefactos tallados del Neolitico antiguo de los Castillejos. EN Gibaja J.F. y Carvalho A.F. (eds.) Os últimos caçadores-recolectores e as primeiras comunidades productoras do sul da Península Ibérica e do norte de Marrocos. Universidade do A…	Bibliography
3205	Photograph OGP	Not published	Universitat de València (València, SPAIN)
3206	Photograph OGP	Not published	Universitat de València (València, SPAIN)
3207	Photograph OGP	Not published	Universitat de València (València, SPAIN)
3208	Photograph OGP	Not published	Universitat de València (València, SPAIN)
3209	Page 200:11	García-Puchol. O, (2009). La piedra tallada del Neolítico en la Cova de les Cendres. En J. Bernabeu y Ll. Molina (eds.). La Cova de les Cendres (Moraira-Teulada, Alicante). 85-205	Bibliografía
3210	Page 294:13	García-Puchol, O., Aura Tortosa, E. (2006): El Abric de La Falguera (Alcoi, Alacant). 8.000 años de ocupación humana en la cabecera del río Alcoi. Diputación de Alicante-Ayuntamiento de Alcoy-Caja de Ahorros del Mediterráneo, Alcoy.	Bibliografía
