# Supplementary material for: The spread of agriculture in Iberia through Approximate Bayesian Computation and Neolithic projectile tools
Source: PLoS One. 2021 Dec 28;16(12):e0261813. doi: 10.1371/journal.pone.0261813 (PMC8714124; doi:10.1371/journal.pone.0261813)
Supplement: S2 File. Reproducibility — It includes a readme file with further indications. (ZIP) [file pone.0261813.s002.zip › S2_File/Data/Variables_after_PCA.csv]

	Site	Comp.1	Comp.2	Comp.3	Comp.4	Comp.5	Comp.6	Comp.7	Comp.8	Comp.9	Comp.10	Comp.11	Comp.12	Comp.13	Comp.14	Comp.15	IncP	DirP	IncD	DirD	Zone
235	Barranquet	-3.4630543421845	-4.81132693637715	0.34395667372041	-0.88682406401107	-2.2739463380002	0.956308716767031	-1.47432292522604	0.674891030637986	-1.54022137169939	-0.311310475985985	1.07179115193955	-0.0894742851722453	-0.243584914481953	0.201504712478236	-0.564052813145177	Abrupte	Directa	Abrupte	Directa	Val
236	Barranquet	3.78168055719313	-7.32041987534132	3.69641436056188	5.81978100775209	-1.41714410463599	0.940634955862453	0.510036591132038	-0.653744635441615	-1.16547608828201	1.12289549136363	0.97834416414079	1.49234910608243	0.852280491324714	1.66934041657915	1.6463142205204	Oblicu	Doble bisell	Oblicu	Doble bisell	Val
2124	Cova Or	-3.32498208698175	11.1918754420076	-1.55156963365835	6.28086234322488	1.8244380054529	-1.64488473079798	-3.5787545378228	1.57276756968929	-2.04191627241451	-0.901069378528693	0.582912234958072	-0.284005506679955	-0.164999174685617	0.0451704656592503	0.608719240856274	Abrupte	Directa	Abrupte	Directa	Val
2125	Cova Or	-2.35767424229343	-5.35462729026367	-0.841101892898327	0.636063472839787	-2.15304168049826	1.86431212268619	-1.89499852645117	-0.137531561522084	-0.331518290157759	-0.481942983236932	0.464113400418796	0.83177484482857	-0.231220250779235	-0.529006310831307	0.551936160640472	Abrupte	Inversa	Abrupte	Directa	Val
2135	Cova Or	-10.475483111963	2.11289050207174	2.55974943695161	-1.14151518035383	0.954092265679165	1.41706222892558	2.31842491797868	1.30087393346091	0.250531739241539	0.678599057722173	0.0304085431720298	0.193355281451439	0.316456810288978	-1.02821022004904	0.141929706102654	Abrupte	Directa	Abrupte	Directa	Val
2136	Cova Or	3.33974146633237	7.14722614095464	-3.46120871249846	1.20367532082767	-0.941732962879151	1.84748852580915	3.321178749284	-0.948548028492358	-1.30283047839414	1.95263629403609	-0.771487747989751	-0.674097569951897	0.169864351034572	-0.888251213788851	0.748768597798616	Abrupte	Directa	Abrupte	Directa	Val
2137	Cova Or	1.40170033201932	-6.22634819410184	-0.91546301179571	2.97974314469734	-1.19441724060817	-1.15147269775217	0.993091850754824	1.46115539894076	1.73353896865695	-0.543106250396404	-0.0239859475592353	0.596257390009346	-0.858660842672179	-0.715855923263339	0.748335515925772	Abrupte	Directa	Abrupte	Directa	Val
2138	Cova Or	3.80233237044611	-5.58799384836769	-1.40024916836582	2.23050501910833	1.38116333107127	1.48174567982785	1.28656326222533	1.25737314604747	1.19866524288135	0.671434588956251	0.305954063987365	-0.142181462903309	0.265523839948718	0.491043483320292	-0.661914839675716	Abrupte	Inversa	Abrupte	Directa	Val
2139	Cova Or	6.12610693678703	8.56429469632753	1.5136768728243	-0.183893273853393	-3.45620629072887	0.296915598367062	2.44436247757716	-0.887407462232252	0.669091725386664	0.98158052872748	0.66216379658919	-0.53152526732462	-0.0737417124313727	1.38819702473066	0.62271975085263	Abrupte	Directa	Abrupte	Directa	Val
2140	Cova Or	-1.47557462184949	9.49570959189608	-1.02284933583224	5.19635721385123	0.681138335435304	0.960256497937401	-1.62533739831572	2.14941747638256	1.85640967532709	-0.800255853443464	1.51757792369248	-0.397220544385296	2.02706595777325	0.167129677766566	2.4923327487086	Abrupte	Directa	Abrupte	Directa	Val
2141	Cova Or	1.28733918372482	9.10433493570723	-2.81193456054348	2.82982666081232	-0.140171063261635	0.152408571428048	0.499802457947724	-1.68826567299773	1.37721898601532	0.132783520420197	0.929362061626444	-0.674399564657258	0.973858934151387	-1.1052599072037	0.166514691692255	Abrupte	Directa	Abrupte	Inversa	Val
2142	Cova Or	6.85106320912009	5.49824759086997	1.78998558130702	-0.358175971385725	-3.52734413775929	1.23947895130383	3.56451659239036	1.09336835075578	1.26587519142205	-2.94309368349093	-1.57803135070396	-1.46065318713241	-1.02148251419751	0.913409989961302	-0.0897427815475793	Abrupte	Directa	Abrupte	Directa	Val
2143	Cova Or	4.10282260643288	7.27118680857954	-2.33454693599247	-0.451774252930599	-0.687731748510909	-0.114860388601007	1.99098716155661	-1.68066090061215	-0.0431833167519754	0.43127343534352	1.52021664668935	1.33559142531353	1.60728303088192	0.116158477625642	-1.8310680559434	Semiabrupte	Inversa	Abrupte	Inversa	Val
2144	Cova Or	1.90127522163836	-6.13227314217268	0.271124951909821	3.31589562252691	-0.791191535133634	4.22678701477649	-1.1291510689745	0.192425995472045	0.460376037990706	0.948246161015223	-0.402246423855825	0.392563724904461	1.17790646625347	0.593544459148874	0.354241265549942	Abrupte	Directa	Abrupte	Directa	Val
2145	Cova Or	7.38922583373515	4.65969702475109	3.43985624838664	-2.91335355284312	-2.09539111327407	-0.534281123211079	-0.846801821194537	-0.616868825855323	0.0247119153565672	0.571449092065188	-0.253568266486611	0.498539549836291	0.0912371270023762	0.13392934110702	-1.37064186293461	Abrupte	Directa	Abrupte	Directa	Val
2323	Mas d'Is	1.26203376750282	-5.84502892391471	1.76724422183451	2.55185372989434	-1.91306065426584	1.85531113451609	-1.10332879467722	-0.132411284295675	0.102806296300501	-0.28643787953158	1.25156384128955	2.59400302279376	-0.548465491286658	-0.569738363393425	0.911006322593111	Abrupte	Inversa	Abrupte	Inversa	Val
2325	Mas d'Is	-6.12293550965628	10.9689858809445	0.400240040988004	5.89993601599945	2.32686130383101	-0.882677238103789	-3.17929645529511	2.43269844651611	-2.86793538939657	-1.0444725975139	-0.418658016697716	-1.20755709345675	-1.98870611878875	1.42313423779647	-0.853781578537139	Abrupte	Directa	Abrupte	Directa	Val
2346	Abric de la Falguera	8.087841648674	2.99642381485841	-0.435201596821637	-3.75837617749299	0.321360312102747	1.31102565985285	1.5884261354564	2.3021140015264	0.672985509933011	-3.31456621931591	-1.56487750558595	1.00057972313459	-2.16773226080494	-1.02295505542946	1.37501844239182	Directa	Abrupte	Inversa	Abrupte	Val
2347	Abric de la Falguera	7.86786637899155	4.74606090981403	1.1440382524831	-3.43500109645649	-1.49783516526045	-0.129331835253362	1.43998940522668	2.08370766625992	-2.84649349537885	-0.313610415701759	-1.66855638992459	1.76284332407337	1.89118902884209	-0.267442306837352	0.337428628535045	Directa	Abrupte	Doble bisell	Oblicu	Val
2380	Cova Or	-2.79952797053333	-4.20092945697272	-2.54119051581266	-0.565718060371869	-2.56981730374439	-0.317347208001766	-1.50344198037177	0.0196799034724321	0.0381744787876942	-1.38272825802726	0.0833522891681531	-0.261557924810128	0.365798003687642	-1.23230752249057	0.578925876023	Abrupte	Inversa	Abrupte	Directa	Val
2381	Cova Or	5.17202700924081	7.49831548713386	2.17634347159796	0.338332317737478	-2.62275401220439	-0.242790389965084	1.79577521704992	-0.578454111537279	-0.00274219528895291	1.58925097555431	1.53654794568106	-0.141331052064224	1.12576313867414	-0.177186847108384	-1.16191113348442	Abrupte	Directa	Abrupte	Directa	Val
2382	Cova Or	0.00965338554082353	9.79737284564968	-1.26020203629663	4.29308577512606	0.532059593143663	-0.775604128260524	-0.235235915229938	0.401916246766169	0.923071210803783	-0.0389838491566894	0.994796135071575	1.13943466240127	0.523177692999632	0.861502076358787	-0.0902172057677981	Abrupte	Directa	Abrupte	Directa	Val
2427	Cova Or	10.0534015609446	1.48298935743534	5.15824708860093	-5.43677394294251	-0.0643190258558274	-1.44622377743424	-3.18448141635992	2.53563059993689	2.26376063779982	1.42272499821036	1.27420478582704	1.34566758928405	0.727919650543231	1.49404326053623	0.892663543654032	Abrupte	Invers mes rasant complementari	Abrupte	Directa	Val
2428	Cova Or	-9.84668192581105	1.72569128532409	-0.330195829594981	-1.71995744981851	2.43777486465198	1.41550221675986	2.33833387708402	1.68736961795739	1.37856146624624	0.792326531633023	0.687625330961712	0.0645672834200296	1.03437192965471	-0.739120100442726	2.37528252255259	Abrupte	Directa	Abrupte	Directa	Val
2444	Cova Or	5.49010853122993	7.20349795245145	0.726178511704316	-0.899424263131954	-2.06585851930966	-1.06620337271253	1.09862986088471	-2.00147094932677	-0.503101240223131	1.95518959399771	1.3638541958986	0.754592320400945	1.27703516363684	1.1614927013839	-0.552850989841968	Abrupte	Directa	Abrupte	Directa	Val
2445	Cova Or	4.09354948180555	6.71514810784684	-2.42222207186434	-0.232663490769118	-1.80166908696803	0.13232815183588	1.85849328903444	-1.84642293861159	-0.112821012772644	0.619799495685285	1.17430700768135	0.0586651715746923	-0.236695903899824	0.567878559408684	0.193757025202744	Abrupte	Inversa	Abrupte	Directa	Val
2454	Cova Or	1.72958115842092	-4.98711298722387	-3.1998875266507	1.38129259723104	0.491783068899869	0.128469084323677	0.433082407301113	0.620095123695586	2.09698154615042	-0.0799083351982992	0.843120322324137	1.19049877855844	-0.458137617313975	-0.611761268949032	-0.00573830650981275	Abrupte	Directa	Abrupte	Directa	Val
2455	Cova Or	-8.58438656305886	10.7822891163778	-0.0117107255114004	4.76954220509525	3.70522162178215	-1.65907123589488	-1.53941091240969	3.90834686537263	-4.86905369945424	0.293888225363713	0.360242349920524	1.4931366532802	-1.98859436286577	2.25053811893772	-2.09807288375365	Abrupte	Directa	Abrupte	Directe mes rasant complementari	Val
2456	Cova Or	0.366602374075202	12.4507353896975	1.84829024650947	6.64310021389428	0.198406157368526	0.315792200504183	-3.13050372717671	1.20189505949894	1.15125741392441	-1.50839552040022	-2.31408317845572	-1.23681623058778	-0.0460221347111008	0.993794847748658	0.418897593735252	Semiabrupte	Directe mes rasant complementari	Abrupte	Directa	Val
2629	Cova de les Cendres	4.16164405373536	7.80698456848698	-1.07447547478892	1.57125698876504	-2.20706897543292	0.543367845170583	3.80400245920626	-1.30395461209759	1.28706214678872	0.0525141065346685	1.67864552078006	-0.448540281447013	-0.135786394785377	1.28788954419533	-0.103599873165531	Abrupte	Directa	Abrupte	Invers mes rasant complementari	Val
2632	Cova de les Cendres	-2.59123414683749	10.727312350566	-0.909672699329099	6.33368935452038	1.08928951127502	-0.192257337617937	-1.79051274802245	1.51726813816671	-0.806562011246391	-1.50539880341689	-0.23499773889136	-0.298847415480077	-1.30323134507167	0.0700106803470832	-0.541823959857562	Abrupte	Directa	Abrupte	Directa	Val
2700	Benàmer	2.97247938564564	-6.23883794045237	1.54756172472055	3.67024933525532	-1.14122108993966	-0.89613996240966	0.368377218951873	-0.753928187132326	0.315910909688414	-0.360287708720229	1.16301498840003	1.54657429142756	-0.463051396999981	-0.365466386214338	0.345705396949215	Pla o Rasant	Invers mes rasant complementari	Oblicu	Doble bisell	Val
2701	Benàmer	3.10931367185066	-4.79740794675919	1.84786402727142	1.37278264260687	-1.49665464446487	-8.41088761674771	0.297552087263864	-1.42451302922712	-0.26501280646695	-2.23895769542519	-0.933886754888168	-0.390921733419736	0.774305860502541	-0.831571054598794	0.152985397187218	Pla o Rasant	Invers mes rasant complementari	Abrupte	Directa	Val
2823	Cova de les Cendres	9.89287883392626	0.188662259189871	5.35177567473062	-3.32591277628047	1.02559758703489	0.957618068298512	-0.646079667174405	4.42572916027449	2.1103192563507	-1.95204563480274	0.872245196706257	-2.12916845360064	0.860318728844453	0.686953010515149	-2.57138330817024	Oblicu	Doble bisell	Oblicu	Doble bisell	Val
2824	Cova de les Cendres	8.88138161602831	2.07099718643196	-0.718930913045863	-4.14528919373801	1.99261089202614	1.04448845613567	1.05314783135879	2.44466023162543	-0.334518546945658	-2.16559492168746	-1.43577617998828	0.985849554610009	-2.06984232951965	-0.603366917579317	1.76025079936108	Abrupte	Directa	Abrupte	Invers mes rasant complementari	Val
2825	Cova de les Cendres	6.92061078106102	3.67126201270567	-1.43389155427255	-2.3119180035653	-0.541712541586161	0.0841267695495387	0.895161129631626	-0.999165024957801	1.16289442313907	0.135512456934587	-0.666323621334044	1.33641024426183	-1.8243844720282	3.55663025914431	1.93473616954715	Abrupte	Directa	Abrupte	Inversa	Val
2833	Cova Or	-9.82318077446595	0.690967908899148	1.42217117577751	-2.33065131779576	1.83219652915057	0.772832673524415	0.387385482949746	-1.79227864719977	0.979616465105357	0.207613852385894	0.537900104177975	-0.656036097539822	-0.0480250286873821	1.07050393166835	0.284333739751769	Oblicu	Doble bisell	Oblicu	Doble bisell	Val
3080	Nerja	5.36212368709267	5.75329107922588	2.12363658661585	-1.20787652790481	-3.7248664477144	-0.0984827999971498	1.02932229987189	0.804649150900255	0.898865477017781	-1.68355874090362	1.24558681689303	0.841557149056543	0.570947529699353	0.41179672142774	-0.350182601312551	Abrupte	Directa	Abrupte	Directa	And
3081	Nerja	-0.688158054687603	9.76687871684774	-2.63343939995916	4.06160506421699	1.05557959827349	0.425981993801427	-1.46976913107974	-2.04938704019982	0.657848871184683	-0.764775192929569	0.919443111018456	-1.05343855214798	-0.553491654900329	-1.58610732996403	1.46933230298052	Abrupte	Directa	Abrupte	Inversa	And
3083	El Retamar	8.33186226154832	-4.93547719977906	4.05713621139674	2.01681643337998	2.80923568276208	1.31742276836398	1.38315043321474	0.22813478722792	-3.0536751856909	-1.68259890968532	0.568265219950774	-0.415627155597997	1.27931591015349	-0.863786915650947	-0.377429751749424	Abrupte	Directa	Abrupte	Directa	Ret
3084	El Retamar	0.76143011754092	-6.44796269936968	5.39567576920703	3.76741634820676	-4.05911648543096	1.72124332912213	-2.68568475631881	-0.90655705920393	-0.282471837495769	-0.239186878521109	-0.438610495877661	0.295521608375434	-0.0467704406054012	-0.450761656011355	-0.14478860947583	Abrupte	Directa	Abrupte	Directa	Ret
3085	El Retamar	4.60723319583002	4.98543093647665	-4.6767656901777	-1.65770240652982	0.228705044720241	0.971604736575355	1.41292991915852	-2.12750424651501	-0.795164285510526	0.486979637737044	-1.04875463808707	-0.125058472246285	-0.876099678687516	0.00563500047179151	0.0528597921263136	Abrupte	Directa	Abrupte	Directa	Ret
3086	El Retamar	4.38865285848492	8.26722226891152	-1.2787876607827	0.31703574899543	-0.527017945616347	0.0211619926988511	-0.451384360735324	-3.08330563984806	-2.1375305826623	3.89582620130201	-0.436245851784591	-1.10806086278334	-1.3812436028767	-2.00847521666386	1.27567583848986	Abrupte	Directa	Abrupte	Directa	Ret
3087	El Retamar	-3.53103318343679	-2.66111283824216	-4.47427555662501	-1.70610375168426	-2.86684313300295	0.671054532453688	-1.24436588076702	2.41062889196774	-1.11818657463117	-0.357441782726622	-0.584828580263775	-0.886878342259903	0.582091785781659	-0.144050169053406	-0.00971724309207023	Abrupte	Directa	Abrupte	Directa	Ret
3088	El Retamar	1.76378572627996	-4.20849526707969	-2.26714925724329	1.4605568654759	0.337328162321918	0.00749167518978623	-0.462667511729324	-0.997862434778765	0.763231619078548	1.82510740223877	-0.999596299322829	1.03642970527866	-0.832158401911072	0.000701723528225118	-0.968398832076441	Abrupte	Directa	Abrupte	Directa	Ret
3089	El Retamar	-5.18013351718358	2.88729958331234	0.988228260679677	-1.82511276404396	0.395717954569517	-0.55250762008899	-0.754046860385091	-0.308940262709014	0.0669284651816056	0.39877438215383	0.240610074341293	1.37187053877044	-1.35905849960249	0.00100922341741123	-1.60546548415263	Abrupte	Directa	Abrupte	Directa	Ret
3090	El Retamar	-3.45470668200631	-1.40251429399334	-2.27019041214812	-2.45824370162342	-2.53204733354763	1.16449821374472	-0.749289877040148	1.42935415099594	-1.4424212428698	-0.679308044214829	0.457605553692332	-0.592507770158549	-0.916639975740301	-0.460002895536374	-0.671849225541306	Abrupte	Directa	Abrupte	Directa	Ret
3091	El Retamar	8.61135724368885	4.22599756847327	0.540307464614507	-5.25469705152342	-0.0790068350986051	-0.514584632081001	-1.81660276341168	-0.0107263069410203	0.444799682532335	-1.42927621592649	-1.62826454884633	1.41976246102476	0.345463727026649	0.246778426034414	-0.813669615024629	Abrupte	Directa	Abrupte	Directa	Ret
3092	El Retamar	-2.25327463769194	-2.42293517434593	-5.03044057104684	-1.29506637131283	-2.40837184234738	-1.79168005947106	-1.49183414121595	1.78492864612983	-0.935439154576683	-0.631881293759677	0.0818904447092769	0.464988454735291	1.38410439034912	-0.758741131493311	0.368450688514294	Abrupte	Directa	Abrupte	Directa	Ret
3093	El Retamar	5.10252392260894	-4.31185329937803	-2.12610058754229	0.560135007763706	2.83819599661807	-3.12365134016549	1.7742417410246	0.251849259504923	0.860833269667612	0.312398099728642	-0.0946505290188411	-1.28272114285316	-1.18809467401739	1.02185208549824	-0.905230580276727	Abrupte	Directa	Abrupte	Directa	Ret
3094	El Retamar	2.69869819534864	-4.00843917080966	-5.23848188745402	-0.008919142092726	2.34604025399593	-0.291624070258517	0.652251424119052	0.152875718441214	2.84255118632294	0.0751032637619019	-0.543113582718816	-0.449037880190556	-0.759216277729033	0.566751546078836	-0.952876671477318	Abrupte	Directa	Abrupte	Directa	Ret
3095	El Retamar	3.06593716578104	-3.23755850773002	-5.05014663213611	-0.287787605989158	1.92232517880839	-1.71515757988079	0.475140017071082	0.638712190621763	1.67689266177695	0.820503906846402	-0.731700324348283	-0.325958545028283	-1.05984516101313	0.174146250360264	-0.639616304060405	Abrupte	Directa	Abrupte	Directa	Ret
3096	El Retamar	1.51553252058778	-5.42116351456455	-2.38019221634117	1.4395865284708	0.565611453450423	-2.75961341453113	0.493442905195895	-0.676220930798852	1.62130799205169	-0.049581051380239	0.648187637816984	1.27341394675073	-1.6627363458124	-1.23157273877312	0.0125873132216058	Abrupte	Directa	Abrupte	Directa	Ret
3097	El Retamar	5.14057394179956	-5.78570063145329	-0.389082504464439	2.20018268852491	2.92046628222465	2.24273153600241	1.75284365940832	-0.227847132559152	-0.484783551782973	-0.61923154198242	-0.233409651597003	-0.70633769387659	-0.256927900942613	0.07965306193601	-0.487533752138515	Abrupte	Directa	Abrupte	Directa	Ret
3098	El Retamar	0.754362095206844	-5.43931843572009	-2.27448078510448	1.60734858544629	-0.636012513202025	1.16266400654704	-1.18265770229461	1.01371952926919	1.53592694076045	0.874440951013558	-0.688993639686906	0.406755785327785	-0.245062419346682	-1.07655006593267	0.287272813920439	Abrupte	Directa	Abrupte	Directa	Ret
3099	El Retamar	-6.14114963147105	-0.883184873150354	-4.39864338174808	-3.26891813618231	-2.17878413101405	0.085900898775579	-0.29517284603965	1.31771034150952	-1.62988875270744	-0.688782294284127	0.722207995036919	-1.54761393645585	0.778259343508693	0.0650096576152343	0.267482821849283	Abrupte	Directa	Abrupte	Directa	Ret
3100	El Retamar	-1.78801196767617	-6.11880884343342	-1.22406550568125	1.03185726236293	-3.0539058141329	-3.73112404468361	0.280882377191541	2.70852212872484	-1.97223269864378	-0.041842042483448	0.47602483819809	-0.230771977245007	-0.316929966069978	-0.656602665258062	1.32299753757946	Abrupte	Directa	Abrupte	Directa	Ret
3101	El Retamar	1.2070330194865	-6.59708920408096	-0.191957260597314	2.42878854887386	-1.16430877458562	-3.12046481241376	-0.457588085430784	0.0938551393262789	0.933472344195674	1.07696411865772	-1.99151930209602	-1.58461791233305	0.902305628071807	-0.208075093253851	0.448943855384748	Abrupte	Directa	Abrupte	Directa	Ret
3102	El Retamar	2.5079178784858	-7.41790193755497	-0.314710303863015	4.27794234693426	0.0792530019723818	1.51316497502459	1.56651137867449	2.09191981330234	-0.421493164075141	1.86374525294657	0.063482216599085	-0.082483399802008	0.282034264616974	-0.852946469647776	0.103413185220852	Abrupte	Directa	Abrupte	Directa	Ret
3103	El Retamar	1.62884736339223	-2.32314585463076	-5.08105053337708	-0.585246215630163	0.767179752153946	0.314257283638048	-1.58570327292458	-1.47844307177427	1.76134391010805	0.960592451430789	-2.152139250853	0.326341912161478	0.0119754600226857	0.524572078190125	-0.00673742261958719	Abrupte	Directa	Abrupte	Directa	Ret
3104	El Retamar	8.34059217082111	2.81618340255682	-0.442977012294716	-4.05202974553582	2.30471261104799	0.267053640547184	-3.20114348789369	-2.1671634419565	-0.980767904006942	1.3124625888919	-2.74237872824074	-0.885689196592371	1.87235764118286	1.4726658371419	-0.115009363895795	Abrupte	Directa	Abrupte	Directa	Ret
3106	El Retamar	4.16585681794526	-5.47927257012601	-0.949997625937401	1.84849914940213	1.09754650681219	-5.76347043011833	2.24725796412581	0.352764152167385	-0.333402125578466	-0.938513075471613	0.425217684963599	-0.0846287548131377	-0.734392614517591	-0.867745893440075	-0.815750022166788	Abrupte	Directa	Abrupte	Directa	Ret
3107	El Retamar	2.46072844621178	-1.96645901435126	1.50855535799732	0.506317164759244	-1.51544559758773	1.22480296180308	-0.425059095765104	-2.04234535193183	3.15716237099007	-3.07736468053201	-1.63587840512248	1.84781706924161	-0.929136225818148	0.242425841954082	-2.5958079747802	Abrupte	Directa	Abrupte	Directa	Ret
3110	El Retamar	5.99791035159265	-6.00537491955295	-0.329010457662695	1.75537592255782	4.21082000222867	0.531995673987446	2.71499617338198	0.364405162111439	-1.95584250854046	-1.74264339915791	0.763076385987587	-0.956775446848112	0.390092751041647	-0.503069310434162	-0.906012793658611	Abrupte	Directa	Abrupte	Directa	Ret
3111	El Retamar	0.48496695030667	-4.55106564950184	-3.82171292203231	0.651027479028352	-0.448014553012917	-0.0679059709037886	-0.447441030520776	0.893309553479232	1.19924382705835	0.431085277075469	0.045595297477362	1.10488902404096	0.450077020233679	-0.538900200270211	0.186780055974398	Abrupte	Directa	Abrupte	Directa	Ret
3112	El Retamar	5.36460334016346	8.217703076616	0.243316325928222	-0.0412351418193387	-2.24167019323379	0.253019565903173	2.51535564121441	-1.96891938865255	-0.661907097667117	-0.29254399938038	-0.239479324305737	-0.652987834692411	1.09125539671091	-0.600725134932114	-1.35261441408732	Abrupte	Directa	Abrupte	Directa	Ret
3113	El Retamar	0.200168087102902	-3.39432954486524	-5.92449633930416	-0.500738507306778	0.0799862419812715	-2.1045489177675	-0.526682580331452	0.529353827191458	1.16296891689776	0.979166875498059	-1.25649315249344	0.447697184126348	2.12109007521512	-0.412777430819434	-0.917940393897877	Abrupte	Directa	Abrupte	Directa	Ret
3114	El Retamar	-4.4001526020924	-2.26017920379339	-2.14187300331379	-2.39554766413602	-2.31292939482732	0.69838244476728	-2.41441455244294	0.653215144436832	-2.18662924778558	1.29651846627574	-0.544032035609799	-1.77468911563877	-0.500812123564618	0.662134642820187	-0.158169205649688	Abrupte	Directa	Abrupte	Directa	Ret
3115	El Retamar	-6.02979068523909	-4.55631258184855	-0.475420133600248	-2.03430037579369	-2.32594780061733	-0.328280019229184	-0.375635093389038	1.20543744027127	-2.58260022524221	0.305279207521619	0.5863863115146	-1.58140397563602	0.049524051461914	0.54402269131535	-0.103127670032352	Abrupte	Directa	Abrupte	Directa	Ret
3116	El Retamar	-3.78739680369504	-5.11310581385013	2.51612477291584	0.301027915972812	-2.26876067309291	3.42550868672605	-1.63152173954927	-0.344535567880644	-2.04300573187765	0.312538277363154	-0.0962012983393899	0.504155398066823	-0.457195376450256	-0.0493772341141728	-1.30777109854879	Abrupte	Directa	Abrupte	Directa	Ret
3117	El Retamar	-3.81569310276225	-2.3455287008888	-4.03459873668131	-1.81686050259512	-2.92273796374139	1.15292497351458	-1.12875251144841	2.03413639747931	-0.0127864701608216	-1.54714512830691	-0.137751944225125	-0.917140765467486	0.228563774114233	-0.266880120150423	0.00938212422007683	Abrupte	Directa	Abrupte	Directa	Ret
3118	El Retamar	-5.88194919972088	-1.05704078066961	-4.22476895268547	-3.30993006566223	-1.75588371785998	1.05459438369021	-0.375245333443761	1.36673954600474	-1.31362742484021	-0.864805926601406	0.252546603985486	-0.88733566547245	-0.337112176530466	-0.0589377930848235	-0.417740786606116	Abrupte	Directa	Abrupte	Directa	Ret
3119	El Retamar	6.0192332750381	7.30129917921723	2.30801726117405	-0.309844537605493	-4.13044690434735	0.053126502213006	3.3628523438871	0.132634649829301	0.255104381603691	-0.786309025423643	-0.126500201790399	-0.49592516386171	0.771109540428356	-1.67386522543028	-1.61498055183697	Abrupte	Directa	Abrupte	Directa	Ret
3120	El Retamar	-5.5053345634885	-5.13479329007089	-0.790176946198785	-1.81906229900702	-2.41358814223752	-2.29951998952696	0.254166147774321	1.30843423652939	-2.04809976790989	-0.312134075748794	0.82539339817292	-0.774995369983876	1.02289267528668	-0.296640336833769	0.488257156880581	Abrupte	Directa	Abrupte	Directa	Ret
3121	El Retamar	3.63552303902395	-6.61374520451423	1.10372384305329	3.63595530780331	-0.00498624954776708	-3.93901456093984	1.06945452057839	-0.777168014733959	-0.680139683916048	1.22749892126917	0.151621105812923	0.106615976889631	-1.26392105864649	-0.606594921377888	1.21531249144311	Abrupte	Inversa	Abrupte	Inversa	Ret
3122	El Retamar	-8.11054687867916	-0.790129900020028	-1.05249263398997	-3.32231662274846	-0.997400885252548	0.808556774190972	1.56013260384368	0.288708385046128	-1.09519054959883	-0.0137705865845678	0.320434454732938	-0.618694661528459	-0.539485777842706	-0.502745742879522	-0.559358983167615	Abrupte	Directa	Abrupte	Directa	Ret
3123	El Retamar	-1.02736014883325	-1.50325252584078	-5.89234208524055	-1.06118233014178	-1.16558100278675	0.663531931197379	-1.83233487385108	-1.48844121426585	3.07339312816889	-1.29724647978197	-1.87719587512907	0.601346516097483	0.402851487118913	-0.136616565126601	0.161241254738017	Abrupte	Directa	Abrupte	Directa	Ret
3126	El Retamar	0.551826154483537	-0.977946735880477	-6.64832153945419	-1.46344452357504	0.0575086286639441	0.147356964122275	-1.31249946552273	-0.0150815400034795	1.80053326179487	0.324737145387947	-0.9319182406035	1.05220526866501	0.374285165603935	-0.435282409808691	-0.212190918404723	Abrupte	Directa	Abrupte	Directa	Ret
3127	El Retamar	8.6010754970329	-4.6139928605977	2.72010873802437	-0.729721964560426	5.93461864625342	0.163282522189627	-2.31791214232744	-3.75204075288941	-3.40594234137724	-0.280749315761752	-0.145087892440842	-1.274079126371	-0.315656256569199	-1.86148576090497	0.368609953790129	Abrupte	Directa	Abrupte	Directa	Ret
3128	El Retamar	-10.1591936206334	-0.566380809931358	0.0345643742346	-3.85185924220083	0.423712009293516	0.13146222310435	1.49767916139704	0.429927042637108	-0.564855115645672	1.09248663549423	0.510347021156502	0.369081327457953	1.71938677135579	0.520206323450761	-0.399426711806803	Abrupte	Directa	Abrupte	Directa	Ret
3129	El Retamar	-0.441211792686012	-4.11988812747874	-3.73700797592052	0.400118585104199	-1.00299633784705	1.89531726436132	-1.64318707476084	-0.0421485609335839	1.21707230899629	0.293066653571772	-0.420786904634981	0.323493596047814	2.28669728070652	-0.992813979519682	-0.170894119635409	Abrupte	Directa	Abrupte	Directa	Ret
3130	El Retamar	-7.21245699445213	-3.52717669960559	-1.14081656351239	-3.23092213663179	-1.79447731925566	1.38805229469303	0.386438514953722	2.98197540790113	-2.38813970131154	1.10841437911008	-0.256252482892495	-1.04549430730906	-1.03962338547233	1.06517047530463	-0.135523514234399	Abrupte	Directa	Abrupte	Directa	Ret
3131	El Retamar	2.80922744124946	-5.65827820423331	-2.127177308344	2.46154303031613	0.425806846964402	0.654177389798184	0.826521716650311	1.89041958516095	0.98244870220203	1.85709942840025	-0.450134626749856	-0.171599069760403	0.299883049254743	-0.129234324755602	-0.793059186675321	Abrupte	Directa	Abrupte	Directa	Ret
3132	El Retamar	-5.43896967940468	-2.04012589293011	-3.17971340758098	-2.56798427080013	-2.94916687935255	0.421726070850477	-0.535899977019502	1.79459321526928	-1.61816475185293	-0.649933957896409	0.260976823587959	-0.984021940382282	0.85962423997698	0.806137924839939	0.131214667341188	Abrupte	Directa	Abrupte	Directa	Ret
3133	El Retamar	-0.26624376384207	-5.35324700920929	3.41345282882686	2.02991431145963	-3.48320397257234	3.65397158320833	-2.99662187991856	-0.811423502788264	0.485876399059202	-1.41409819340459	-0.408778621347979	0.945383365550774	0.634489479962615	-0.328704453064143	-0.770766933206242	Abrupte	Directa	Abrupte	Directa	Ret
3134	El Retamar	4.52932090138632	-5.37938924864388	-3.34840496202888	0.84047209453007	4.69638134911667	-0.333013081697844	1.74310683985926	0.670856629873453	-0.580756110618923	0.58327805067902	0.447907594743533	-1.35742703613393	0.038236508016189	0.362479916152159	-0.843019320684112	Abrupte	Directa	Abrupte	Directa	Ret
3135	El Retamar	-5.15247798515588	-1.32638821546268	-5.23147751625863	-3.01369946966389	-2.33580445574629	0.0798862517859967	-1.50203700569656	0.870975133866787	-1.49242946483308	-0.556944233836302	0.462071735458511	-1.30037847836332	1.420855211415	0.0723312624203156	0.497412490386292	Abrupte	Directa	Abrupte	Directa	Ret
3136	El Retamar	8.05687022443257	3.04617925899099	-1.43979731631322	-4.6305614699581	1.79470333735677	-0.731980463753753	-1.66492045543415	-0.564597603686697	-2.93179204675345	1.60796597226835	-2.9218885193669	1.45214174563181	-0.0446390350327751	-0.486584579249071	1.51518638071453	Abrupte	Directa	Abrupte	Directa	Ret
3137	El Retamar	3.53507677296067	-5.41927619274958	-2.42020968295323	2.05599576737279	1.3319893217967	-1.40986951898584	1.8757198722426	1.08791653909064	1.23935404071693	0.808422031682916	-0.565167338347535	-1.05872079565545	-0.64481008760027	0.355024885385771	-0.713072266722328	Abrupte	Directa	Abrupte	Directa	Ret
3138	El Retamar	-2.49729914661845	-4.5729626233721	-0.498207195896812	-0.227860281406794	-1.10759989661862	-1.80007078134439	-0.752525012077968	-0.79840256618704	-0.493657701495282	-1.26156619981678	0.432687727350471	0.698010568559562	-1.99869700797283	-1.47041495123824	-1.20281208942765	Abrupte	Directa	Abrupte	Directa	Ret
3139	El Retamar	2.68072703023696	-5.87389678447271	-2.00271379199974	2.51986019588323	0.583210645180979	1.81754889829013	0.960470739572368	2.53310892385181	1.01829118382554	1.5036599300194	0.385904878066707	-0.00598103539801113	0.0926756248569796	-0.356352401177632	-0.852034948695958	Abrupte	Directa	Abrupte	Directa	Ret
3140	El Retamar	6.6183221224039	-6.46803959104009	4.78491770703121	4.90891764515158	1.45620991887874	1.540336302418	1.40517421563536	-1.29355198736467	-3.78470047132667	-0.047071974368055	-1.13279252771974	-1.17312588396897	1.81464184491127	0.721092811169781	0.336095805102208	Abrupte	Directa	Abrupte	Directa	Ret
3141	El Retamar	4.44633727747256	10.699934234382	0.821747590843737	2.25504392807846	-1.78545108790466	-0.614747567978176	1.76782270435942	-0.110235463195911	-0.317693341150423	0.240278144103119	0.225867955066175	-0.655091508867445	1.12066144532835	-1.9270329235387	-0.974360423941784	Abrupte	Directa	Abrupte	Directa	Ret
3142	Cueva de Chaves	2.44343340258525	-4.83270671161167	-3.67437073695155	0.474856556756317	1.72169723931792	-0.767998693016388	1.18261032867166	1.08579283795829	2.00273377599729	0.197538387623889	0.478428448259996	0.159562434369824	-0.362990017780344	1.14555135140456	-0.535271858522712	Pla o Rasant	Bifacial	Abrupte/Simple	Directa	Ara
3145	Cueva de Chaves	-8.35734394188926	-2.3019633532522	2.94747767231361	-2.16410678788516	0.0264533331189428	0.0108701362611845	1.74702530372096	-0.738759103782764	-0.373547039521651	0.374988996969917	0.22179624948836	0.856901558648225	-1.11646758778384	-0.711312235078897	-0.485365615844824	Oblicu	Doble bisell	Oblicu	Doble bisell	Ara
3146	Cueva de Chaves	-0.330469218377261	4.18143749956508	0.0304660527723991	0.36635820666821	0.708964716420611	0.0865786957414493	-3.48385479399482	-3.32570586112738	0.282442290684631	1.65338628258128	-0.0830714525355076	1.15048173876548	-1.11368375944577	0.683217441995863	-1.86691218771315	Abrupte	Bifacial	Abrupte	Bifacial	Ara
3147	Cueva de Chaves	-4.64144823694263	1.76646296685216	-3.46728204061715	-1.37303113572573	-0.409433500336505	1.57934269549311	-1.79660599216405	-2.34196197772608	0.961074431740151	-1.00454411898074	1.75767855807189	0.302934920582545	-0.604417174158502	-0.783026681594341	-0.397438197608114	Oblicu	Doble bisell	Oblicu	Doble bisell	Ara
3148	Cueva de Chaves	-6.71037175075814	-0.833484585483367	1.41811569935221	-1.16476293745966	-0.192008505761236	3.36367379160596	0.786541534555288	-0.293830754813846	-0.547806711386268	0.143684199200921	0.667792859103502	0.734311723739162	-1.5658428419555	-0.0763631722094819	0.285226219422134	Abrupte	Bifacial	Abrupte	Bifacial	Ara
3150	Cueva de Chaves	2.53074833002197	-6.43900992414708	3.54892491232792	4.10164994175465	-2.50537539657266	1.53695769736411	-0.936986246923667	-0.646801622398246	0.292194596791076	-0.197832259867388	-0.000932091350494758	1.01589294568455	-0.182965219336937	-0.620435100550916	0.195704900260814	Oblicu	Doble bisell	Oblicu	Doble bisell	Ara
3151	Cueva de Chaves	-6.30420733803445	-2.0929111827196	0.857840832554077	-1.70211258849491	-0.443575472776897	1.70642755412774	0.977628905648116	-0.623444415384931	-0.774750412059255	0.34835133880677	0.793745666395994	1.11416155848959	-1.19955547021551	0.240874380244002	-0.674603934737029	Oblicu	Doble bisell	Oblicu	Doble bisell	Ara
3153	Cueva de Chaves	-8.66787872773063	-1.3821015687247	2.99137497019479	-1.73236500209432	0.238510716027444	-0.952521060716337	1.46704350164597	-1.00331957461853	0.342681328871236	-0.0727484367183082	0.220579822616641	0.220778618746101	-1.01355275127802	-0.404724433622856	0.139798441416584	Oblicu	Doble bisell	Oblicu	Doble bisell	Ara
3155	Cueva de Chaves	-6.35769972368019	-5.14566295340958	4.22306533047699	-0.677103582672924	-2.02977280474726	-0.298870107786059	0.275810341935166	-1.88357947435934	-0.971049841314746	-0.295438420423212	-0.0379887338591663	-0.162225119700537	0.102805013816537	0.229027277946869	0.388166064387234	Abrupte	Inversa	Oblicu	Directa	Ara
3156	Cueva de Chaves	-4.37407308277998	0.156541304603139	0.331762842725808	-1.44533824090558	-2.03993931785489	-5.16750890614007	-0.151648357582257	-3.1404782498041	0.626461081918676	-1.64286445491993	2.32602436387389	-0.0235129747549873	1.52941736966131	1.95586424117552	1.00681614592304	Abrupte	Inversa	Abrupte	Directa	Ara
3157	Cueva de Chaves	5.75895626290063	6.86196517185584	2.7601780019327	-1.39228619515897	-2.037044997673	-0.148561958774732	-1.06672961740303	-1.85964746178429	0.505337085679597	2.33881148026109	0.855248176750828	-0.888753346689455	-1.09535234980465	-0.691518973625399	-1.36550183633724	Abrupte	Directa	Abrupte	Invers mes rasant complementari	Ara
3160	Cueva de Chaves	-11.1548134953982	4.75150823992265	1.63202069307988	-0.392700766427279	3.89781833675508	2.0185461990048	0.429766449403458	0.301029995336607	0.882030465922092	0.156484707125876	0.100094730120157	0.131434069700431	0.531109290860526	-0.731026811622512	1.09884498674483	Oblicu	Bifacial	Oblicu	Bifacial	Ara
3161	Cueva de Chaves	-10.2052560091876	3.30215881881958	-1.21415387625543	-1.66736968642171	2.44268982943123	0.534722677201491	-0.632881108437048	-2.28788493549071	1.34812600224462	-1.07751915544949	1.40379417647996	-1.05859280093447	-0.205588694369566	0.506494276002344	1.07366505474979	Oblicu	Doble bisell	Oblicu	Doble bisell	Ara
3162	Cueva de Chaves	-7.9215855360282	0.199102643250822	7.21637457432571	-1.13898781595677	-0.494498800475136	-0.902196414677416	0.25494688623783	-2.36544115735378	3.07548914684408	-0.915355601114897	-3.67352262508881	-3.12434752952941	-0.133225259678896	0.838539487852671	0.111457575358055	Oblicu	Doble bisell	Oblicu	Doble bisell	Ara
3163	Cueva de Chaves	-6.08075110843452	3.83014962814413	-0.495973893515379	1.61096071940803	1.89011551488583	-0.48508039915144	-1.49391217661489	1.24177377254765	-0.154937144079763	0.441074036969672	0.531793083207954	1.15478432506584	0.781922463132179	1.61570884829183	1.22719459882507	Oblicu	Doble bisell	Oblicu	Doble bisell	Ara
3164	Cueva de Chaves	-11.5698533950078	0.907083006101432	2.32119911413873	-1.40642063140644	2.37713819449522	-0.791834973591277	1.6500805198246	0.449610144674014	0.0582533864131966	1.35250987710333	-0.422118371191117	0.745077580549033	0.738481668670642	-0.541718901740068	0.432550998080079	Oblicu	Doble bisell	Oblicu	Doble bisell	Ara
3165	Cueva de Chaves	-11.3993180149799	2.17422470229924	1.90591286449181	-1.63313844926468	2.99111293488649	2.47134670168012	1.06806715007967	0.239899740631295	0.774599232914541	0.20554304069456	-0.605592869752606	0.467361159084933	-0.557512848403658	-1.12118049794343	-0.0774674560487387	Oblicu	Doble bisell	Oblicu	Doble bisell	Ara
3166	Cueva de Chaves	-6.62775169474216	-1.98829495041578	0.462995745454126	-2.2686568281256	-0.517505348321994	0.94123307207766	-0.0233441187224451	-1.91199897284268	0.0591129216697913	-0.141879910549626	0.805700182901713	-0.753643902890609	-1.03168000609502	1.64941467680974	-0.514921499265057	Oblicu	Doble bisell	Pla o Rasant	Directa	Ara
3167	Cueva de Chaves	-10.6170153598248	0.64758818330583	4.2068406443307	-0.744707934722585	2.18110860618633	-0.0368123442370689	1.045032792161	-0.792489468623109	1.5118151716381	-0.201748065252289	-0.1625797116466	0.825976068204996	-0.00904021173488996	-0.0473932991795375	0.717387964383064	Oblicu	Doble bisell	Oblicu	Doble bisell	Ara
3169	Cueva de Chaves	5.17069914283946	-5.19118070451357	-1.92278857048086	1.10144511696326	4.09520135682497	0.412669203492588	1.46420497105737	-1.02148187643154	0.244346004449252	0.151065635930863	1.00700498213214	-0.560212250101996	-0.249340323046558	1.98038095008967	-0.349989622713226	Abrupte	Directa	Abrupte	Directe mes rasant complementari	Ara
3170	Cueva de Chaves	0.563496648880108	-5.90370858820279	1.80722088851301	2.60882095146884	-2.08989422181574	3.94041832055987	-1.75749863528362	-0.0582586535869735	0.488506548239068	-0.0324285623648279	0.320636940298416	1.22833257673746	0.506959979602085	0.81207696467394	0.631630465807041	Abrupte	Directa	Abrupte	Directa	Ara
3171	Cueva de Chaves	9.35966147576433	-3.53811547634265	0.115649371560645	-3.02164757619878	7.48729110546162	-0.39372968066831	-0.382853656844227	-1.72574303523381	-0.928695869910602	-3.23376653908478	1.59675002882135	-0.707338217827806	0.57901367597766	-0.61127021548482	0.0414812624616416	Pla o Rasant	Inversa	Abrupte	Directa	Ara
3172	Cueva de Chaves	8.72097399793192	-4.21297215526871	0.235487857871154	-1.32647665440671	6.8774703081287	2.40169847579027	0.421349484620776	-1.89593643726834	-2.14464324678256	-3.22021993558099	1.29354272015564	0.080375670466381	1.11194035951403	-0.735006520098703	0.156594608646804	Oblicu	Inversa	Abrupte	Inversa	Ara
3173	Cueva de Chaves	9.18655291470069	1.22544748315578	0.859573013729329	-4.71011005897154	2.48734439239509	-1.25309364195281	-2.38884911173124	0.0481325924471877	-1.56310540988038	0.641134609477625	-0.640127675555822	1.6395914740933	-0.320024399709696	-0.945583380966641	0.720745550395372	Abrupte	Directa	Pla o Rasant	Directa	Ara
3176	Cueva de Chaves	1.39613842449573	11.188316691121	1.95641174915423	6.17723887919093	-0.300003094357218	-1.62319039721982	-2.23574147528648	2.01949333998172	0.847118192113934	-0.853133791286641	-0.52181501814361	-0.402089909437556	0.369052670055218	-0.20303749758412	-0.795719049064227	Abrupte	Directa	Abrupte	Bifacial	Ara
3178	Cueva de Chaves	-3.29976804103224	-6.16921513467238	3.38776392586155	0.261476406306643	-2.63628546061106	-2.04993056870873	-2.87423771882818	-3.3526237205558	1.54277173904464	-0.558773386751724	-2.17588338845848	-2.47734676317855	0.496108612927272	0.693227743574762	-0.393906459943981	Pla o Rasant	Directa	Abrupte	Directa	Ara
3179	Cueva de Chaves	-8.73283823195791	-1.78712768707085	2.81982590808466	-1.58079413644175	0.783687414760137	1.67330574391707	1.72643810119266	0.0388682618973217	0.0472786012848991	0.271847654231332	-0.0647535272910486	1.47850315787037	-0.681158594306548	-0.355302705960606	-0.707966391648408	Abrupte	Directa	Abrupte	Directa	Ara
3182	Cueva de Chaves	5.16284627884979	5.93482024872787	-2.64539456396395	-1.06017257649714	-1.59310153265067	1.93718956404533	2.34456185087246	-0.412879522691713	1.33587363130948	-0.301023488068751	-0.823607592945549	0.0755192317881753	-1.57189493891982	1.50451096758557	1.73659975335974	Abrupte	Directe mes rasant complementari	Abrupte	Bifacial	Ara
3183	Cueva de Chaves	-12.0274983670142	3.35277672179201	3.57196864371565	-0.193913316063186	3.9220969771201	-1.23582066206627	1.28951454319775	1.28759638827141	1.87397472751341	1.06528257694182	-1.55396085936216	1.66900480501641	1.82172066708212	-0.968569859184303	-0.164977905234433	Oblicu	Doble bisell	Oblicu	Doble bisell	Ara
3184	Guixeres	3.75169196611774	-6.56607179607749	1.27077682032227	4.65733112937257	0.144176700119428	3.14801584437217	0.246341607167671	-0.451085011745901	0.253772011479757	1.75185288660548	-1.26129739735668	-0.616463999804527	0.966223484167391	1.4528792321718	-0.486535477075555	Abrupte	Directa	Abrupte	Directa	Cat
3185	Guixeres	6.66526810433213	8.20559485840251	2.33041295789591	-2.20404402761103	-2.47490401652537	-0.476484626214968	0.948505003512009	-0.00263594840092811	-1.84065328523644	3.19312973984582	1.1462550818819	-0.45448717100571	0.0694087955262337	-1.66351849462105	-0.411245554331193	Pla o Rasant	Directa	Pla o Rasant	Bifacial	Cat
3186	Guixeres	2.40111323375194	-5.2108510913834	-3.16442666629488	1.28298280430507	1.22347413319962	-1.79095824234684	0.399800998245451	0.748848262058272	0.58450687123332	1.40384963780184	0.0424077424884016	0.14197262764862	-0.278632405008562	-0.459565569760914	-0.517103681225657	Abrupte	Inversa	Abrupte	Directe mes rasant complementari	Cat
3187	Guixeres	3.5942125193199	-7.39823955669454	5.95728589363728	6.39345796518397	-3.27004740053259	-0.164380702350706	-0.273432931026263	-0.525570222276244	-1.02434706800474	0.484027623509487	-0.245891020475516	0.463411698766527	-0.180058859627321	-0.457352620771638	0.704846116817771	Oblicu	Doble bisell	Oblicu	Doble bisell	Cat
3188	Valmayor	-9.68769593255734	1.20719240503273	0.18005683838566	-1.98806299395975	2.33849955751055	0.59736946220882	0.809075488870448	-1.12069907457326	0.147378396446278	0.201746196556121	1.65329647416673	0.302859598801419	-0.234031496885292	0.968823406737019	0.332797879320481	Oblicu	Doble bisell	Oblicu	Doble bisell	Ara
3189	Valmayor	-6.96758118465962	-3.16624933244803	3.10212706179847	-1.73965574065852	-1.68322887808985	1.27667053015167	0.165407042890813	-1.32403433226165	-0.376600164891849	0.135571809503148	-0.270070836355614	-1.31062432676904	-0.960453649937953	1.27513447772866	-0.0294586820092285	Oblicu	Doble bisell	Oblicu	Doble bisell	Ara
3190	Valmayor	-11.5405856933098	0.567215314068709	4.84667783677807	-0.695314585744259	2.26027158837433	0.162465099567015	1.56869388279215	0.388905432590981	1.33029021493449	0.102862866007624	-2.57911431745908	-0.578303465915466	0.268963345086969	-1.0182087292114	0.0741992177874317	Oblicu	Doble bisell	Oblicu	Doble bisell	Ara
3191	Valmayor	-5.54738703053811	-5.80880461514394	5.40102032287143	-0.307363363531	-2.13939799180186	-2.7872862637606	1.48994518574544	-0.558778225999608	-1.65123112901434	0.81734362779723	-0.689463810907267	0.0774852328144969	-0.729448935714564	0.45009627568323	0.884941047512213	Oblicu	Doble bisell	Oblicu	Doble bisell	Ara
3192	Valmayor	-12.8962844097257	5.25105968172059	4.88447309451477	1.29119744307185	4.40310331566385	-4.19302930247895	1.60506544171586	2.76068682046655	0.843177026251387	0.290190572706531	-2.01643454602892	1.99453069986186	2.51758246638367	-0.00851549476585707	-0.619148279114222	Abrupte	Directa	Abrupte	Directa	Ara
3193	Guixeres	7.39761530569519	-4.76259816339157	0.894817997752671	0.752279486104647	4.74285177515561	3.09613481911105	1.20164597371968	-1.1839434443135	-1.5702485622839	-1.46733297797482	0.956395115334018	0.10060773574346	0.965182441153585	2.16633643771702	1.50948978482305	Abrupte	Directa	Abrupte	Directa	Cat
3194	Cueva del Toro	-10.595583124869	1.75550253723121	3.90871344111432	-0.6813260405218	1.85046067604786	0.784590324792039	0.405549067845336	-0.340369084727651	1.58575085693611	-0.0396784940236325	-1.4724683403867	-1.42329114777001	-0.148238576415715	-0.663832095581766	0.973320802958333	Abrupte	Directa	Abrupte	Directa	And
3195	Cueva del Toro	-8.36305313959478	3.82573160953365	-0.161093429713196	-0.730239791867185	1.88608884476212	-0.756298887220421	-1.00771085347372	-1.73397387742482	-0.456660784681164	0.304500787912361	0.611854746376247	0.0873518798930247	0.554873932096226	0.380739623417884	-1.07070687066694	Abrupte	Directa	Abrupte	Directa	And
3196	Cueva del Toro	-1.97654628512561	7.78107214717375	-2.14414984851496	2.91018094716666	1.59827718655965	0.982944833849698	-2.38677486815207	-1.04144206899273	-0.271123858964066	0.145469454145794	0.675984327519724	0.0841765199956519	-1.33896993244404	-1.4806989682374	-0.375548723760698	Abrupte	Directa	Abrupte	Directa	And
3197	Cueva del Toro	-7.28590371944667	3.33799919997367	-1.21281532490967	-1.13745162232111	1.72266031175347	-0.613225436760295	-1.14200051152569	-1.76749038641695	-0.0458005045069052	-0.797473777821991	1.72106177237775	0.870550521958604	0.73717908058718	-0.0692016689922755	-1.26572790074764	Abrupte	Directa	Abrupte	Directa	And
3200	Nerja	1.3346818427056	9.26021837959473	-2.10623543205311	3.08275067907542	-1.36181693756102	1.8226825264085	0.250701318838573	-0.432659100518988	1.85183914386493	-0.0340337157736471	0.0805173758295757	-1.58783734333023	-0.950051124580574	-2.45371380002071	2.18753981285599	Abrupte	Directa	Abrupte	Directa	And
3201	Nerja	-5.96536397958552	-3.88311254523347	1.68679488144208	-1.45392622035044	-1.42582789596773	-3.04867180028604	1.28945770803105	-1.01813154214442	-0.868088003430112	-1.26611069119098	0.978608817832978	0.100555726013643	-1.49341325158896	-0.68542147706489	-0.101640407200489	Abrupte	Directa	Abrupte	Directa	And
3202	Los Castillejos	1.11055157476454	-4.73330077265924	0.410365352935903	1.50904234662646	-2.13820389356126	-5.96145587986852	-0.35365583551314	-0.812063302328774	-0.0159337279530427	-0.323601624026896	0.828936590706164	1.09607905155862	-0.766182995792239	1.66479984070725	1.93154126192008	Abrupte	Directa	Abrupte	Directa	And
3203	Los Castillejos	9.47270516904807	4.46996678278944	3.83274481058796	-4.4596614040254	-2.20642558951261	0.540950765718664	-0.648333958701345	2.40188246696751	0.0875914513095652	-1.36809039376186	-0.512770895167197	2.14351260599116	0.691805082289948	-0.0515126321164292	-0.571791801582639	Abrupte	Directa	Abrupte	Directa	And
3205	Nerja	6.70972823527614	5.94065674749779	0.597592762217518	-0.668508883035003	-3.18051676823897	0.741141726140765	4.44126896045676	2.2939675282396	-0.906893174667174	-0.90221370811264	-1.18110436823347	-0.32699767893398	-0.612326706690659	1.01326821838076	1.16160207693016	Abrupte	Directa	Abrupte	Directa	And
3206	Nerja	-2.99939587400597	1.29166221027508	-5.91615394945345	-1.53788432864298	-1.04584346178228	-0.635023748552129	-1.19155403442429	-2.98688773441434	0.726189929451438	-1.82550210223082	1.76436893537008	0.00403706684140994	2.09826202951068	0.173763304371201	0.525516649611261	Abrupte	Directa	Abrupte	Directa	And
3207	Nerja	7.8750288129017	3.83312506630875	-1.68639037139973	-4.20893841715688	2.06507848386825	-0.857324064667369	-1.56470835635744	-1.58020978234326	-3.85133810273025	0.611852148532928	-3.02211185896884	1.2358663705475	-0.0147534855330801	-0.0177792845009518	0.867085177435305	Abrupte	Directa	Abrupte	Directa	And
3208	Nerja	3.40003501741775	-4.39451632284931	-4.1005408544144	0.312962538434663	2.8089496841959	0.0854485332858878	0.0363341691184782	1.00911406838138	1.25729992626341	2.6354473392633	-0.378013685055931	-1.07321416448526	-0.21201515940029	1.01724230589676	-0.660334685388804	Abrupte	Directa	Abrupte	Directe mes rasant complementari	And
3209	Cova de les Cendres	11.1948651801619	0.310151984446352	6.29399697171379	-6.28228417071885	2.04592870234584	-1.42541432510143	-4.05422225547535	3.57347165786743	2.9329208994195	2.64914893616697	2.61956084987944	-1.18190876589491	-0.999440346164602	0.0231796458306068	1.04097301021829	Abrupte	Directe mes rasant complementari	Abrupte	Directe mes rasant complementari	Val
3210	Abric de la Falguera	11.6310792947168	-2.51856455107409	8.97140800225399	-4.62930164084397	2.33195506286201	-0.0714015565351462	-3.84380528049329	2.56248637520613	3.43804779494614	1.39297580752962	3.25825722392168	-2.47389217225152	-0.63268794246783	-1.44180447955988	0.481994140457864	Inversa	Abrupte	Directa	Abrupte	Val
