# Supplementary material for: The spread of agriculture in Iberia through Approximate Bayesian Computation and Neolithic projectile tools
Source: PLoS One. 2021 Dec 28;16(12):e0261813. doi: 10.1371/journal.pone.0261813 (PMC8714124; doi:10.1371/journal.pone.0261813)
Supplement: S2 File. Reproducibility — It includes a readme file with further indications. (ZIP) [file pone.0261813.s002.zip › S2_File/Data/moransi.csv]

	Statistic	Observed	p-value
C1_2	-0.28	1771.5	0.82
C1_3	-0.32	1082	0.89
C1_4	-0.16	3996	0.6
C2_1	-0.15	3204.5	0.68
C2_3	0.2	8437.5	0.16
C3_2	-0.31	1478.5	0.85
C3_3	-0.33	1815	0.82
C3_4	0.31	8934	0.11
C4_2	-0.08	5879	0.41
C4_3	-0.15	3977.5	0.6
C4_4	-0.28	2002.5	0.8
C5_1	-0.25	2000.5	0.8
C5_2	-0.37	1080	0.89
C5_3	0.11	7822	0.22
C6_3	-0.25	2961.5	0.7
C6_4	-0.29	1699.5	0.83
C7_2	-0.36	600	0.94
C7_3	-0.21	3416	0.66
C8_2	-0.07	5673	0.43
C8_3	-0.23	2296	0.77
C8_4	-0.2	2885.5	0.71
C9_3	-0.22	3202	0.68
C9_4	-0.25	3169	0.68
C10_2	-0.46	423.5	0.96
C10_3	-0.06	5966.5	0.4
C11_2	-0.21	2031.5	0.8
C11_3	-0.27	1744.5	0.83
C11_4	-0.02	6288.5	0.37
C12_2	-0.13	3566	0.64
C12_3	-0.13	4806	0.52
C12_4	-0.39	1222	0.88
C13_1	-0.32	1900.5	0.81
C13_2	-0.14	4426	0.56
C13_3	-0.28	1950.5	0.8
C14_1	-0.09	4794.5	0.52
C14_2	-0.32	1132.5	0.89
C14_3	-0.07	5669	0.43
C15_2	-0.15	3558	0.64
C15_3	-0.21	3234.5	0.68
C15_4	-0.2	3470.5	0.65
Directa	-0.26	1384	0.86
Abrupte	-0.3	1283	0.87
Directa	-0.28	1486	0.85
Val	-0.25	2496	0.75
