# Supplementary material for: The spread of agriculture in Iberia through Approximate Bayesian Computation and Neolithic projectile tools
Source: PLoS One. 2021 Dec 28;16(12):e0261813. doi: 10.1371/journal.pone.0261813 (PMC8714124; doi:10.1371/journal.pone.0261813)
Supplement: S2 File. Reproducibility — It includes a readme file with further indications. (ZIP) [file pone.0261813.s002.zip › S2_File/Data/obs_stat.csv]

	Mantel.t	Mantel.p.value	r
1	0.395156041264841	0.0094990500949905	2.84
2	0.384468494046394	0.0066993300669933	1.15
3	0.373267718199021	0.011998800119988	2.31
4	0.291407058125783	0.0252974702529747	4.77
5	0.359918622393875	0.0094990500949905	4.77
6	0.375541251880549	0.0111988801119888	2.84
7	0.307420315675443	0.0283971602839716	1.15
8	0.394318132814716	0.0035996400359964	2.84
9	0.325304471195516	0.0186981301869813	4.77
10	0.292091560361734	0.0283971602839716	4.74
11	0.286025846765259	0.0304969503049695	1.15
12	0.331109123824391	0.0121987801219878	1.15
13	0.45112628070088	0.0031996800319968	4.77
14	0.387569365952145	0.0090990900909909	2.31
15	0.285308718016995	0.034996500349965	4.77
16	0.376490703012491	0.011998800119988	2.31
17	0.615799763395838	9.99900009999e-05	2.31
18	0.333128175299908	0.0171982801719828	4.74
19	0.401740656364143	0.0081991800819918	4.74
20	0.271780359956137	0.0370962903709629	2.31
21	0.363459073513136	0.0082991700829917	2.84
22	0.347978646411676	0.0142985701429857	1.15
23	0.358399726503677	0.0095990400959904	1.15
24	0.272861215760854	0.0365963403659634	2.31
25	0.557556701196125	0.0002999700029997	2.84
26	0.438901762008013	0.0033996600339966	2.84
27	0.355841410337849	0.0113988601139886	4.74
28	0.385781332427206	0.0093990600939906	2.84
29	0.294979641769478	0.0271972802719728	2.31
30	0.270770710567807	0.036996300369963	4.74
31	0.246917311500402	0.0467953204679532	4.74
32	0.297153752829955	0.0248975102489751	2.84
33	0.32526457901976	0.0211978802119788	1.15
34	0.433515626429512	0.0024997500249975	4.77
35	0.298769985274538	0.0346965303469653	2.84
36	0.480054047309684	0.0024997500249975	1.15
37	0.3814168342433	0.0088991100889911	2.84
38	0.393079858025609	0.005999400059994	4.77
39	0.377028297189133	0.0091990800919908	4.77
40	0.325008697714522	0.0157984201579842	4.74
41	0.361565754391317	0.00999900009999	2.84
42	0.323582456041552	0.0166983301669833	4.74
43	0.321154788312753	0.0202979702029797	4.74
44	0.415249538151625	0.0028997100289971	2.84
45	0.307711200171818	0.0262973702629737	2.31
46	0.381027505308124	0.0100989901009899	4.74
47	0.392069603323223	0.0080991900809919	4.77
48	0.485114024118499	0.0005999400059994	2.84
49	0.316064316277627	0.0227977202279772	2.84
50	0.436267925457532	0.0080991900809919	2.84
51	0.397623207268347	0.0070992900709929	4.77
52	0.337913984452593	0.0190980901909809	1.15
53	0.331976244436859	0.0161983801619838	1.15
54	0.33313249314319	0.0192980701929807	1.15
55	0.3754673652788	0.0070992900709929	4.74
56	0.378246222395187	0.0107989201079892	4.77
57	0.371482299096025	0.0112988701129887	1.15
58	0.262033996503978	0.0416958304169583	4.74
59	0.343449920904458	0.0113988601139886	2.31
60	0.249988675739019	0.0413958604139586	1.15
61	0.403638421493885	0.0036996300369963	4.77
62	0.45041541940334	0.0021997800219978	2.84
63	0.470648178940665	0.0018998100189981	2.84
64	0.291606725543286	0.0282971702829717	2.31
65	0.285222518343912	0.0264973502649735	1.15
66	0.374079779200351	0.0043995600439956	2.31
67	0.328613529049228	0.0185981401859814	4.77
68	0.339407363990973	0.0174982501749825	2.31
69	0.310166692609263	0.0261973802619738	1.15
70	0.366116517961933	0.0122987701229877	2.31
71	0.380587880662438	0.0120987901209879	4.77
72	0.342171120947097	0.0192980701929807	4.77
73	0.362385623121856	0.0078992100789921	4.74
74	0.376024352128825	0.0100989901009899	2.84
75	0.346033217521946	0.0157984201579842	4.74
76	0.320209670136418	0.0194980501949805	2.31
77	0.333871594414413	0.0201979802019798	4.77
78	0.247805970831434	0.0482951704829517	2.84
79	0.308141931627821	0.0253974602539746	1.15
80	0.378021923397087	0.0101989801019898	1.15
81	0.287353007073225	0.022997700229977	2.84
82	0.428082356998185	0.0048995100489951	4.74
83	0.476380166047521	0.0033996600339966	4.77
84	0.297825512124304	0.027997200279972	4.74
85	0.436325211556168	0.0048995100489951	4.77
86	0.594044128104734	9.99900009999e-05	4.74
87	0.369869181733431	0.0113988601139886	1.15
88	0.365898955389509	0.0124987501249875	1.15
89	0.286994425247782	0.0370962903709629	2.31
90	0.375288913172165	0.0065993400659934	4.74
91	0.267629635972316	0.0364963503649635	4.77
92	0.406843191281547	0.0052994700529947	2.84
93	0.435430243587878	0.0027997200279972	2.31
94	0.234717030166863	0.0467953204679532	2.84
95	0.398995021100853	0.008999100089991	4.74
96	0.356846582533281	0.0118988101189881	4.77
97	0.477606770364461	0.0008999100089991	2.84
98	0.294251024114398	0.0273972602739726	4.74
99	0.259045493103225	0.0351964803519648	2.84
100	0.551908098056373	0.0003999600039996	2.31
101	0.427615125806662	0.0053994600539946	1.15
102	0.353986371708598	0.0157984201579842	4.77
103	0.359955604695129	0.0130986901309869	1.15
104	0.346057968217507	0.0177982201779822	4.74
105	0.3086084038282	0.0261973802619738	4.77
106	0.273706162929306	0.0275972402759724	1.15
107	0.311058433613506	0.0287971202879712	1.15
108	0.530034910936672	0.0014998500149985	2.84
109	0.365478164173389	0.0120987901209879	2.84
110	0.344119450637048	0.014998500149985	2.31
111	0.310583031251431	0.0266973302669733	1.15
112	0.299847350333495	0.0208979102089791	4.74
113	0.388571823852118	0.0080991900809919	4.77
114	0.376391661869841	0.0106989301069893	4.74
115	0.347065212259192	0.0150984901509849	2.31
116	0.377231851117482	0.0097990200979902	2.31
117	0.36903134489873	0.0067993200679932	1.15
118	0.414919651952447	0.0091990800919908	4.77
119	0.299487641901652	0.0288971102889711	2.31
120	0.384617922345604	0.0087991200879912	4.77
121	0.621293961134974	9.99900009999e-05	2.31
122	0.378271350793064	0.0097990200979902	2.31
123	0.292131660479983	0.0230976902309769	4.74
124	0.253023327495842	0.0467953204679532	2.84
125	0.338044555673057	0.0142985701429857	1.15
126	0.354099635312594	0.0111988801119888	2.84
127	0.339625089785875	0.0131986801319868	4.77
128	0.25726280490844	0.0418958104189581	2.31
129	0.397740354847024	0.0081991800819918	4.77
130	0.395001150888871	0.0087991200879912	2.31
131	0.458812848867467	0.0021997800219978	4.74
132	0.319484827096339	0.0181981801819818	2.84
133	0.312408558035357	0.0214978502149785	2.31
134	0.484516169365906	0.0022997700229977	1.15
135	0.352098063850867	0.0157984201579842	4.77
136	0.460324612475859	0.0024997500249975	1.15
137	0.330473051760863	0.0192980701929807	2.31
138	0.408227637130913	0.006999300069993	4.77
139	0.392861560259113	0.0086991300869913	2.31
140	0.435895693084377	0.0027997200279972	1.15
141	0.413666344548781	0.0052994700529947	4.74
142	0.346713652888703	0.0108989101089891	4.77
143	0.29236815949106	0.0228977102289771	2.31
144	0.39177115661616	0.0092990700929907	4.77
145	0.336490994368828	0.0184981501849815	4.74
146	0.420557422526236	0.0045995400459954	2.84
147	0.414488837607638	0.0038996100389961	2.31
148	0.446749785332511	0.0021997800219978	2.84
149	0.323940783264172	0.0201979802019798	2.31
150	0.380858041292024	0.0095990400959904	2.84
151	0.393850715086876	0.0107989201079892	4.74
152	0.341110918026053	0.0141985801419858	4.74
153	0.267577007063788	0.0331966803319668	2.31
154	0.371843367402278	0.0112988701129887	1.15
155	0.352379360510207	0.0156984301569843	2.84
156	0.393756353189354	0.0077992200779922	4.74
157	0.480073140932071	0.0027997200279972	4.74
158	0.268914353279355	0.0441955804419558	2.31
159	0.462713484185312	0.0017998200179982	2.31
160	0.31270486521173	0.0223977602239776	1.15
161	0.457487483659352	0.0016998300169983	4.74
162	0.331054182733681	0.0211978802119788	2.31
163	0.269380358834219	0.0405959404059594	4.74
164	0.313781380278601	0.0256974302569743	4.74
165	0.361871968145142	0.008999100089991	1.15
166	0.411042548284254	0.0078992100789921	4.77
167	0.360160539484516	0.0110988901109889	4.74
168	0.338913925961996	0.0185981401859814	4.77
169	0.31001298816075	0.0250974902509749	4.74
170	0.306626137757981	0.0273972602739726	1.15
171	0.259555611933138	0.038996100389961	2.84
172	0.404377899700258	0.006999300069993	2.84
173	0.280954648401892	0.0405959404059594	4.77
174	0.248460315921198	0.0474952504749525	2.84
175	0.40320730820702	0.0053994600539946	4.74
176	0.467080818081239	0.0036996300369963	4.74
177	0.339394157492312	0.0190980901909809	2.31
178	0.323179021423662	0.0196980301969803	2.84
179	0.264824298960856	0.0377962203779622	4.74
180	0.326237142209512	0.0152984701529847	4.77
181	0.302899379006991	0.0280971902809719	4.74
182	0.424881695279804	0.005999400059994	4.77
183	0.503969265200395	0.0007999200079992	2.84
184	0.279507039948712	0.0325967403259674	4.77
185	0.347435333281655	0.0117988201179882	1.15
186	0.367350421570779	0.0120987901209879	4.77
187	0.407117236304867	0.0075992400759924	2.84
188	0.377843955878403	0.0097990200979902	2.84
189	0.289400346900875	0.027997200279972	2.84
190	0.32721613770438	0.0177982201779822	2.31
191	0.51532332293152	0.0020997900209979	4.74
192	0.400307829816467	0.0034996500349965	2.84
193	0.371583513877763	0.0068993100689931	1.15
194	0.448114600976792	0.0038996100389961	4.74
195	0.421362542944121	0.0045995400459954	2.31
196	0.286886548443057	0.0281971802819718	4.77
197	0.293459389594704	0.0321967803219678	4.74
198	0.412541770157327	0.0041995800419958	2.31
199	0.321794167826378	0.0151984801519848	2.31
200	0.377900940042484	0.0100989901009899	1.15
201	0.263992278929095	0.0326967303269673	4.74
202	0.277466445891606	0.0375962403759624	4.77
203	0.413390695492993	0.0052994700529947	4.74
204	0.393270139208232	0.0072992700729927	2.84
205	0.30391933094826	0.027997200279972	1.15
206	0.289574249921176	0.0316968303169683	2.31
207	0.407843065165729	0.0065993400659934	4.74
208	0.451576999462568	0.0021997800219978	4.77
209	0.432667182075686	0.0034996500349965	2.84
210	0.358058745693792	0.0135986401359864	1.15
211	0.491283467631312	0.0007999200079992	4.77
212	0.581901767483269	0.0002999700029997	2.31
213	0.433677193903683	0.0056994300569943	4.74
214	0.325418958318096	0.0148985101489851	2.84
215	0.256208073430959	0.0370962903709629	1.15
216	0.308426784204413	0.0186981301869813	2.31
217	0.287364315964001	0.0238976102389761	2.84
218	0.430727632803336	0.0040995900409959	1.15
219	0.301333226296374	0.0242975702429757	4.74
220	0.478548459268075	0.0013998600139986	4.74
221	0.3473040628879	0.0170982901709829	1.15
222	0.501241290330776	0.0012998700129987	2.31
223	0.418405582909414	0.0033996600339966	2.31
224	0.257153017465131	0.0432956704329567	1.15
225	0.446124492923308	0.0033996600339966	4.77
226	0.367967991873449	0.010998900109989	2.31
227	0.257068896996665	0.0412958704129587	2.84
228	0.320414477176836	0.0114988501149885	2.31
229	0.297012309099802	0.0264973502649735	1.15
230	0.28303364939796	0.030996900309969	4.74
231	0.488294997406355	0.0012998700129987	2.31
232	0.467556194616112	0.0016998300169983	4.74
233	0.425283694684899	0.0055994400559944	4.74
234	0.487535710557553	0.0028997100289971	1.15
235	0.459927101044878	0.0026997300269973	4.77
236	0.299535523979272	0.0253974602539746	4.74
237	0.385242833165597	0.0050994900509949	2.84
238	0.37430217793441	0.0134986501349865	2.84
239	0.434635459576519	0.0007999200079992	4.77
240	0.262467430240407	0.0330966903309669	1.15
241	0.314353109000049	0.0154984501549845	1.15
242	0.343515314963811	0.0154984501549845	2.31
243	0.342629084320383	0.0138986101389861	2.84
244	0.290966248835615	0.0314968503149685	4.77
245	0.270454546371691	0.037996200379962	1.15
246	0.268437532763749	0.032996700329967	4.74
247	0.347536318022744	0.0106989301069893	2.84
248	0.449953933894072	0.0040995900409959	4.74
249	0.445036525205456	0.0017998200179982	4.77
250	0.371589643989989	0.0072992700729927	4.77
251	0.408506257532117	0.0070992900709929	1.15
252	0.467007486141552	0.0034996500349965	4.77
253	0.233387084339604	0.0465953404659534	1.15
254	0.385045782367514	0.0063993600639936	1.15
255	0.468239467644392	0.0025997400259974	4.77
256	0.319852527162666	0.0237976202379762	1.15
257	0.481338532152796	0.0007999200079992	4.74
258	0.381963451066752	0.0071992800719928	4.74
259	0.496765510989577	0.000999900009999	2.84
260	0.297075099022767	0.0266973302669733	2.84
261	0.290713328165931	0.0265973402659734	1.15
262	0.412900738405221	0.004999500049995	4.74
263	0.375430275193877	0.008999100089991	4.77
264	0.278843108177449	0.033996600339966	4.74
265	0.228430105292345	0.0466953304669533	1.15
266	0.351809920713464	0.005999400059994	2.84
267	0.408422750169388	0.0060993900609939	4.77
268	0.376505827613048	0.0071992800719928	1.15
269	0.456969163590663	0.0038996100389961	2.31
270	0.45003759125158	0.0037996200379962	2.31
271	0.373190052014274	0.0093990600939906	2.84
272	0.47471325813186	0.0025997400259974	1.15
273	0.332969813765355	0.0165983401659834	4.77
274	0.328608065411516	0.0195980401959804	2.31
275	0.346920196888631	0.012998700129987	2.84
276	0.26418703178938	0.0380961903809619	1.15
277	0.244545005878308	0.0458954104589541	2.84
278	0.504273058381218	0.0012998700129987	4.77
279	0.42843885356186	0.0055994400559944	4.77
280	0.396766194508024	0.0086991300869913	1.15
281	0.282938212152134	0.0271972802719728	2.31
282	0.488662439966299	0.001999800019998	4.74
283	0.435209717384375	0.0042995700429957	1.15
284	0.332917477934013	0.0152984701529847	4.74
285	0.364932614133459	0.008999100089991	4.74
286	0.3403097268555	0.0094990500949905	2.84
287	0.560147349685465	9.99900009999e-05	1.15
288	0.34663061448745	0.0181981801819818	2.31
289	0.485400936298252	0.0011998800119988	1.15
290	0.432078320943895	0.0027997200279972	1.15
291	0.356593386434901	0.012998700129987	2.31
292	0.338615351558828	0.0176982301769823	4.77
293	0.303882879151191	0.0285971402859714	2.31
294	0.282969794101637	0.0331966803319668	1.15
295	0.27540600693	0.0383961603839616	2.31
296	0.462401368483166	0.0036996300369963	4.77
297	0.420116915645231	0.0051994800519948	4.74
298	0.267271936455209	0.0417958204179582	4.74
299	0.344710534711336	0.0152984701529847	4.74
300	0.453356132854066	0.0035996400359964	4.74
301	0.297625738250122	0.0254974502549745	4.77
302	0.414990690942492	0.0066993300669933	4.74
303	0.394580150185496	0.0080991900809919	4.74
304	0.324928159914907	0.014998500149985	2.31
305	0.432657789542297	0.0032996700329967	4.77
306	0.537206928437126	0.0003999600039996	2.31
307	0.482564961601612	0.0010998900109989	2.84
308	0.401168804649039	0.0085991400859914	4.77
309	0.485707608509719	0.0012998700129987	2.31
310	0.376264928794856	0.0126987301269873	2.31
311	0.468852119532071	0.0021997800219978	1.15
312	0.387813221180717	0.0074992500749925	2.84
313	0.392020232545167	0.0094990500949905	2.31
314	0.313935605839683	0.0273972602739726	4.77
315	0.408902067262633	0.0067993200679932	4.74
316	0.332600129259341	0.0195980401959804	1.15
317	0.428233241451412	0.0048995100489951	1.15
318	0.35451842341727	0.012998700129987	4.74
319	0.376959088230393	0.0098990100989901	2.31
320	0.246869201689347	0.0445955404459554	4.77
321	0.340000773262406	0.0165983401659834	4.77
322	0.376758902243251	0.0081991800819918	2.84
323	0.440758324924865	0.0038996100389961	4.74
324	0.374671539044334	0.0096990300969903	1.15
325	0.381705412411941	0.0086991300869913	2.84
326	0.37976549702357	0.0066993300669933	2.84
327	0.400502705194671	0.0076992300769923	4.74
328	0.314814006232379	0.0211978802119788	2.84
329	0.337601747243288	0.0144985501449855	4.77
330	0.405503637044325	0.0072992700729927	1.15
331	0.38417147603595	0.0063993600639936	4.77
332	0.299642162400585	0.0321967803219678	2.31
333	0.258382578879208	0.0454954504549545	4.74
334	0.324543197228678	0.0184981501849815	4.77
335	0.396762900421942	0.0045995400459954	1.15
336	0.327002377765941	0.0191980801919808	1.15
337	0.38637305132002	0.0077992200779922	2.84
338	0.393659507771249	0.0056994300569943	2.84
339	0.366724133004967	0.0092990700929907	4.77
340	0.547868483994738	0.0002999700029997	1.15
341	0.397758735930258	0.0068993100689931	4.77
342	0.323666165503631	0.0186981301869813	1.15
343	0.34080251935729	0.0153984601539846	1.15
344	0.345720333829633	0.0138986101389861	2.84
345	0.41147682291511	0.0078992100789921	2.84
346	0.369333701588259	0.0148985101489851	2.84
347	0.436394191802882	0.0046995300469953	4.74
348	0.475721540038291	0.0021997800219978	2.31
349	0.252367995359605	0.0380961903809619	2.31
350	0.365646090386099	0.0124987501249875	4.74
351	0.367748483882872	0.0087991200879912	4.74
352	0.447141545364713	0.0036996300369963	1.15
353	0.248509648254481	0.0431956804319568	4.77
354	0.337755933440318	0.0177982201779822	4.74
355	0.414489979795361	0.0055994400559944	1.15
356	0.417150917925833	0.002999700029997	2.31
357	0.411286684887801	0.0070992900709929	2.84
358	0.362514410048851	0.0135986401359864	4.74
359	0.428315246849365	0.0023997600239976	4.74
360	0.320689732473163	0.0254974502549745	1.15
361	0.405278595775406	0.0061993800619938	2.84
362	0.337120381517499	0.018998100189981	2.31
363	0.247153041661081	0.0455954404559544	4.77
364	0.453453532253443	0.0042995700429957	4.77
365	0.362745471702507	0.012998700129987	1.15
366	0.487633844980581	0.0013998600139986	1.15
367	0.378377790183602	0.012998700129987	4.77
368	0.462570272698644	0.0024997500249975	4.77
369	0.413398355652591	0.0027997200279972	1.15
370	0.359418868047738	0.0095990400959904	4.77
371	0.350940576132406	0.015998400159984	2.84
372	0.460031104510275	0.0020997900209979	4.74
373	0.315355010387752	0.0208979102089791	4.74
374	0.345568335462775	0.0167983201679832	2.84
375	0.398590759080418	0.0096990300969903	2.31
376	0.333115244153107	0.0177982201779822	4.74
377	0.317688389929615	0.0181981801819818	4.74
378	0.414994914857518	0.0053994600539946	4.77
379	0.375501548763856	0.0072992700729927	4.74
380	0.348636421128832	0.0175982401759824	4.74
381	0.25356847336278	0.0491950804919508	2.84
382	0.280820690054651	0.0241975802419758	4.74
383	0.380654437944189	0.0065993400659934	4.77
384	0.364296225308784	0.0120987901209879	2.31
385	0.345481880611369	0.0102989701029897	2.31
386	0.322217132796058	0.0196980301969803	4.74
387	0.48292209532362	0.0015998400159984	2.31
388	0.34794166484852	0.0168983101689831	2.84
389	0.414351490039919	0.0051994800519948	2.84
390	0.337566074027128	0.0150984901509849	4.77
391	0.439152850914384	0.0014998500149985	2.84
392	0.411857004959249	0.0070992900709929	4.74
393	0.389015525770939	0.0092990700929907	2.84
394	0.291079211515232	0.0317968203179682	4.74
395	0.355841720678934	0.0090990900909909	1.15
396	0.321937172933766	0.0157984201579842	2.84
397	0.485878932034737	0.0016998300169983	1.15
398	0.274425530341849	0.0327967203279672	1.15
399	0.337988013781909	0.0192980701929807	4.74
400	0.357331126843524	0.0114988501149885	4.74
401	0.374223147861194	0.0085991400859914	2.31
402	0.370741371541924	0.0120987901209879	1.15
403	0.361110506840388	0.010998900109989	1.15
404	0.295973985124653	0.0314968503149685	2.84
405	0.244614837523685	0.0467953204679532	4.77
406	0.417776490359623	0.0048995100489951	1.15
407	0.475195388425598	0.0013998600139986	4.74
408	0.40475108083611	0.0054994500549945	2.84
409	0.447636410161222	0.0037996200379962	2.31
410	0.373325431454897	0.0112988701129887	2.31
411	0.357562327429009	0.006999300069993	1.15
412	0.326294075633642	0.0195980401959804	2.84
413	0.328244318504288	0.0186981301869813	1.15
414	0.325521639717032	0.0197980201979802	2.84
415	0.411880396252138	0.0066993300669933	4.74
416	0.53843642564406	0.0004999500049995	2.31
417	0.374844786825075	0.0062993700629937	4.74
418	0.431786807204822	0.0032996700329967	2.84
419	0.27042314683786	0.0326967303269673	4.77
420	0.324007496642428	0.0193980601939806	2.31
421	0.427152301446598	0.0047995200479952	2.31
422	0.303929500952453	0.0268973102689731	4.74
423	0.395813493013264	0.0053994600539946	2.84
424	0.345320027555889	0.0151984801519848	4.77
425	0.279880806788437	0.0306969303069693	2.31
426	0.387282253613769	0.0084991500849915	4.77
427	0.529403935482124	0.0006999300069993	2.31
428	0.320982857032024	0.0192980701929807	4.77
429	0.39736321111172	0.0042995700429957	2.31
430	0.342441935081157	0.0178982101789821	4.74
431	0.592083074724048	0.0002999700029997	4.74
432	0.37709595445085	0.0081991800819918	4.74
433	0.356451074340103	0.0077992200779922	2.31
434	0.416247003202327	0.0036996300369963	4.74
435	0.574477972821712	0.0005999400059994	1.15
436	0.363552506815704	0.0087991200879912	2.31
437	0.34197194913864	0.0164983501649835	4.77
438	0.320584127998732	0.0248975102489751	1.15
439	0.412750866231353	0.007999200079992	4.74
440	0.454751239900253	0.0035996400359964	2.84
441	0.332880253833258	0.0164983501649835	2.84
442	0.37565293922798	0.0097990200979902	1.15
443	0.290038204857023	0.0235976402359764	1.15
444	0.397004917061846	0.0091990800919908	4.74
445	0.34884805174946	0.0156984301569843	1.15
446	0.410278770802328	0.0053994600539946	4.74
447	0.368458350690736	0.0088991100889911	4.77
448	0.34898906714016	0.0148985101489851	2.31
449	0.518170648324957	0.0005999400059994	4.74
450	0.255183508433707	0.0367963203679632	4.74
451	0.356105589569075	0.0140985901409859	4.77
452	0.427881753406469	0.0035996400359964	4.74
453	0.311543517252736	0.0224977502249775	2.31
454	0.353302978860807	0.0163983601639836	1.15
455	0.471600088142994	0.0013998600139986	2.31
456	0.370352626140499	0.0103989601039896	2.84
457	0.26059876230291	0.0318968103189681	4.74
458	0.464600364690599	0.0018998100189981	4.74
459	0.433551935816023	0.0050994900509949	4.77
460	0.286072925694887	0.0315968403159684	2.84
461	0.249396204010507	0.0430956904309569	2.84
462	0.47448564658433	0.0011998800119988	1.15
463	0.336903729214349	0.0138986101389861	2.84
464	0.520954463636795	0.0003999600039996	2.31
465	0.254003745263326	0.043995600439956	1.15
466	0.37354522673272	0.0070992900709929	4.74
467	0.423287272575579	0.003999600039996	2.31
468	0.319391969035652	0.0195980401959804	2.84
469	0.339785480360543	0.0111988801119888	4.74
470	0.310814632157235	0.0235976402359764	2.84
471	0.427206871240791	0.0035996400359964	2.31
472	0.3726763518751	0.0081991800819918	4.74
473	0.407811807630744	0.0067993200679932	2.31
474	0.321057978768865	0.0227977202279772	1.15
475	0.247757825148103	0.0485951404859514	2.84
476	0.418291623169542	0.0052994700529947	4.74
477	0.414471861991395	0.0060993900609939	2.31
478	0.366582367120994	0.0090990900909909	4.74
479	0.366506247876721	0.0115988401159884	2.31
480	0.399675229809385	0.0057994200579942	4.77
481	0.337937780777472	0.0140985901409859	4.74
482	0.347434185046557	0.0141985801419858	2.84
483	0.304247314908507	0.0254974502549745	2.31
484	0.357292138376469	0.0133986601339866	4.77
485	0.333627624607025	0.0165983401659834	1.15
486	0.324419175071237	0.0202979702029797	4.74
487	0.434416646328217	0.0065993400659934	1.15
488	0.357657345358614	0.0153984601539846	1.15
489	0.487970228588548	0.0015998400159984	2.31
490	0.46459081926643	0.002999700029997	2.84
491	0.376662609687568	0.0070992900709929	2.31
492	0.439244058408414	0.0041995800419958	1.15
493	0.424554974752233	0.0053994600539946	2.84
494	0.310088008321111	0.0228977102289771	1.15
495	0.297180322633706	0.0322967703229677	1.15
496	0.40329981851277	0.0046995300469953	2.84
497	0.32488767723517	0.0236976302369763	4.77
498	0.346998678427305	0.0156984301569843	2.31
499	0.50497357468731	0.0011998800119988	2.31
500	0.41783801220947	0.003999600039996	2.84
501	0.426170281067221	0.0067993200679932	4.77
502	0.329386099484471	0.0116988301169883	2.84
503	0.239869637612269	0.0433956604339566	2.84
504	0.396159249400265	0.0067993200679932	4.77
505	0.355832486674126	0.0162983701629837	4.74
506	0.460928743410676	0.0007999200079992	1.15
507	0.316137421140961	0.0192980701929807	4.77
508	0.462358520649641	0.0014998500149985	4.74
509	0.379613203244057	0.0071992800719928	1.15
510	0.316241970664804	0.020997900209979	4.74
511	0.261092051147611	0.0425957404259574	4.77
512	0.359924548372415	0.012998700129987	4.74
513	0.424284009246661	0.0054994500549945	4.77
514	0.339065804023386	0.0162983701629837	4.77
515	0.456121493638444	0.0038996100389961	1.15
516	0.365129072919451	0.0108989101089891	4.77
517	0.441726650861954	0.0032996700329967	4.74
518	0.26833564706559	0.0282971702829717	4.74
519	0.42798986891066	0.0046995300469953	1.15
520	0.291277737371271	0.0326967303269673	4.77
521	0.321971397349467	0.0185981401859814	4.77
522	0.466145978057683	0.001999800019998	2.84
523	0.334481056462807	0.0171982801719828	2.84
524	0.344582833330469	0.0181981801819818	2.84
525	0.383850339069761	0.0047995200479952	2.84
526	0.333947374989249	0.018998100189981	4.74
527	0.335007256217606	0.0176982301769823	1.15
528	0.298037708540016	0.0320967903209679	2.84
529	0.471210928039544	0.0023997600239976	4.77
530	0.334406650626498	0.0158984101589841	2.84
531	0.304003863310789	0.0250974902509749	4.74
532	0.380224608818241	0.0102989701029897	2.84
533	0.331429358705534	0.0147985201479852	4.74
534	0.290711073392936	0.0308969103089691	1.15
535	0.439271795666022	0.0052994700529947	2.84
536	0.271116031143337	0.0355964403559644	2.31
537	0.344072525867709	0.0182981701829817	2.31
538	0.325526763331217	0.0228977102289771	4.77
539	0.314512104368291	0.0205979402059794	1.15
540	0.36179356995414	0.0107989201079892	4.77
541	0.295093947523606	0.0347965203479652	1.15
542	0.424523838934882	0.0062993700629937	2.84
543	0.415989760983079	0.0037996200379962	4.77
544	0.333526640056647	0.0190980901909809	2.84
545	0.375086226737971	0.0092990700929907	4.74
546	0.434662165722252	0.0028997100289971	2.31
547	0.483691474817862	0.0015998400159984	2.31
548	0.410870438569429	0.0041995800419958	2.84
549	0.361934899374094	0.0125987401259874	4.77
550	0.367258605341892	0.0085991400859914	2.31
551	0.345900566747668	0.0147985201479852	2.31
552	0.44102585237402	0.0014998500149985	4.77
553	0.260031915194848	0.0450954904509549	2.31
554	0.442511875436289	0.0045995400459954	4.74
555	0.340108975716841	0.0166983301669833	4.77
556	0.466211050900173	0.0033996600339966	2.84
557	0.381979292791027	0.0130986901309869	2.84
558	0.250375992101266	0.0440955904409559	2.31
559	0.563200761699377	0.0001999800019998	2.31
560	0.37943907065583	0.0105989401059894	4.77
561	0.471126320946318	0.0010998900109989	1.15
562	0.32316240734254	0.0215978402159784	4.77
563	0.432979021308825	0.0050994900509949	2.84
564	0.269828236752852	0.0350964903509649	2.84
565	0.386650876885053	0.007999200079992	2.84
566	0.300833755468965	0.0267973202679732	2.84
567	0.446253871684351	0.0010998900109989	4.74
568	0.402177945938558	0.0064993500649935	1.15
569	0.503383819440597	0.0008999100089991	2.31
570	0.418582493642599	0.0025997400259974	2.31
571	0.393236987984093	0.0068993100689931	4.74
572	0.295479253601771	0.0283971602839716	2.31
573	0.319716784480047	0.0223977602239776	2.84
574	0.393772058176242	0.0052994700529947	2.31
575	0.369124419324082	0.0100989901009899	2.31
576	0.361222395395059	0.0110988901109889	1.15
577	0.460704908660185	0.0030996900309969	4.74
578	0.490420478002963	0.0023997600239976	4.74
579	0.358643020501853	0.0107989201079892	4.74
580	0.278433525474534	0.035996400359964	4.77
581	0.320900353637458	0.0207979202079792	4.77
582	0.329594732284246	0.0222977702229777	2.84
583	0.445167371123279	0.0050994900509949	2.31
584	0.478453538452228	0.0021997800219978	4.77
585	0.486457957393373	0.0022997700229977	2.84
586	0.417873290705299	0.0071992800719928	2.84
587	0.349821612496117	0.0107989201079892	2.84
588	0.398906706227049	0.0076992300769923	4.77
589	0.420420314405275	0.0060993900609939	4.77
590	0.363999561226286	0.0125987401259874	2.84
591	0.308885843267936	0.0248975102489751	4.74
592	0.353489258561375	0.0125987401259874	4.74
593	0.435229740652221	0.0057994200579942	4.77
594	0.496998962277888	0.0012998700129987	4.77
595	0.286930845595837	0.0322967703229677	2.84
596	0.453389565148503	0.0020997900209979	2.31
597	0.368828917701572	0.0104989501049895	2.31
598	0.32432983248789	0.0190980901909809	4.77
599	0.303658876375148	0.0195980401959804	2.31
600	0.309855374090918	0.0204979502049795	4.77
601	0.359298413563222	0.0110988901109889	4.77
602	0.330849142208779	0.0188981101889811	2.84
603	0.348242458361619	0.0107989201079892	2.84
604	0.382491012962101	0.0103989601039896	2.31
605	0.405979010038416	0.0047995200479952	4.77
606	0.333138916024897	0.018998100189981	4.77
607	0.372507069381961	0.0103989601039896	2.31
608	0.461948084753873	0.0026997300269973	4.77
609	0.364169697168318	0.0072992700729927	1.15
610	0.421450693534046	0.004999500049995	4.77
611	0.473610370560958	0.0020997900209979	4.74
612	0.314851953081029	0.0271972802719728	4.77
613	0.278144433683497	0.0300969903009699	2.84
614	0.254366083487984	0.0343965603439656	1.15
615	0.490239411316628	0.0020997900209979	4.74
616	0.447580320467072	0.0021997800219978	4.74
617	0.37011349636609	0.0086991300869913	2.31
618	0.506408609418026	0.0015998400159984	2.84
619	0.343000687981691	0.0171982801719828	4.77
620	0.394327000113503	0.0072992700729927	1.15
621	0.413929282682544	0.0037996200379962	4.77
622	0.296431241784028	0.0214978502149785	2.84
623	0.341765931801309	0.0153984601539846	1.15
624	0.276376946294389	0.0368963103689631	1.15
625	0.388518488795355	0.0070992900709929	2.31
626	0.327063332552444	0.0183981601839816	2.31
627	0.345481911518625	0.0210978902109789	2.84
628	0.318655437066074	0.0162983701629837	4.74
629	0.275116023101782	0.0403959604039596	2.31
630	0.418118537375721	0.0035996400359964	4.77
631	0.460695796692483	0.0020997900209979	1.15
632	0.528229775199533	0.0008999100089991	2.31
633	0.32011098068421	0.0123987601239876	2.84
634	0.460659778502146	0.0030996900309969	1.15
635	0.272754530766031	0.0321967803219678	2.84
636	0.453635785646991	0.0031996800319968	2.84
637	0.295264663787501	0.0315968403159684	1.15
638	0.343862392062927	0.0103989601039896	1.15
639	0.427842447824668	0.0054994500549945	2.84
640	0.2460984045833	0.0483951604839516	4.77
641	0.341039935154594	0.0164983501649835	2.31
642	0.492510071645876	0.0007999200079992	2.84
643	0.319682794090636	0.0194980501949805	4.74
644	0.544284007886447	0.0001999800019998	2.31
645	0.377508919232446	0.0066993300669933	4.77
646	0.38338307853679	0.0096990300969903	1.15
647	0.366871425615371	0.0076992300769923	4.74
648	0.395591309155444	0.0052994700529947	4.74
649	0.380216912820385	0.0116988301169883	4.77
650	0.271063192925898	0.0443955604439556	2.84
651	0.390519983220385	0.0071992800719928	4.74
652	0.428871778093609	0.0047995200479952	2.84
653	0.298905635884875	0.0302969703029697	2.31
654	0.431120414761557	0.002999700029997	2.84
655	0.382646914080893	0.0076992300769923	4.74
656	0.404193823368931	0.0051994800519948	2.84
657	0.249386397857084	0.0442955704429557	4.77
658	0.324574023798023	0.0121987801219878	2.84
659	0.432168193617852	0.0047995200479952	2.84
660	0.279612122134817	0.0284971502849715	2.31
661	0.436117665169992	0.0031996800319968	4.74
662	0.369135792146024	0.0117988201179882	1.15
663	0.345589275346541	0.0140985901409859	2.31
664	0.290088274491143	0.0353964603539646	4.77
665	0.374482677411931	0.0082991700829917	1.15
666	0.355493442192575	0.0113988601139886	2.84
667	0.305616501093544	0.0186981301869813	4.74
668	0.312998836533724	0.0202979702029797	2.84
669	0.278153412442252	0.034996500349965	2.31
670	0.439442425355455	0.0032996700329967	1.15
671	0.397765084793163	0.00999900009999	2.31
672	0.264488912546562	0.0468953104689531	4.74
673	0.414682071073303	0.0031996800319968	1.15
674	0.382869175998916	0.0071992800719928	1.15
675	0.513563090239075	0.0004999500049995	2.84
676	0.368593529544921	0.0116988301169883	1.15
677	0.406087423568061	0.0050994900509949	4.77
678	0.361630832913874	0.0137986201379862	2.31
679	0.332967189795713	0.0131986801319868	2.84
680	0.381043348356207	0.0086991300869913	4.77
681	0.403211503182349	0.0058994100589941	2.31
682	0.347689819555801	0.0164983501649835	2.31
683	0.340904049342	0.015998400159984	4.77
684	0.381987051734509	0.0083991600839916	4.77
685	0.452537208970818	0.0011998800119988	2.84
686	0.324675333914359	0.0232976702329767	4.77
687	0.414806641080332	0.0064993500649935	4.74
688	0.426969334725984	0.0035996400359964	4.77
689	0.368515468939907	0.0076992300769923	4.74
690	0.367393299183036	0.0094990500949905	4.74
691	0.388631262968081	0.0088991100889911	4.77
692	0.384829315425446	0.0067993200679932	2.31
693	0.421881327474047	0.005999400059994	4.77
694	0.28235073166242	0.0354964503549645	4.74
695	0.321799726890381	0.0246975302469753	4.77
696	0.395610625801081	0.0067993200679932	4.77
697	0.455797513265894	0.0034996500349965	2.84
698	0.38538370389157	0.00999900009999	4.74
699	0.290542499369914	0.0272972702729727	2.84
700	0.486521040032948	0.0001999800019998	2.84
701	0.360097319788337	0.0134986501349865	4.74
702	0.41221634839556	0.0040995900409959	4.77
703	0.436959111825808	0.0032996700329967	2.84
704	0.431914884668957	0.0034996500349965	4.74
705	0.362455579118751	0.0122987701229877	2.84
706	0.31988762589736	0.0213978602139786	4.77
707	0.391179085773309	0.0112988701129887	4.77
708	0.494193279968457	0.0004999500049995	4.74
709	0.266208269867576	0.0293970602939706	4.77
710	0.44620501291589	0.0013998600139986	2.31
711	0.450405835054006	0.0018998100189981	4.74
712	0.282630680532342	0.0370962903709629	1.15
713	0.3851229006263	0.005999400059994	4.77
714	0.278505370924667	0.02999700029997	2.31
715	0.361720030509086	0.0126987301269873	4.74
716	0.38556738198545	0.0083991600839916	4.74
717	0.320753089712309	0.0211978802119788	1.15
718	0.296133673350198	0.0276972302769723	4.77
719	0.335644867080578	0.0206979302069793	1.15
720	0.266883249765536	0.0408959104089591	4.77
721	0.25668621379127	0.0436956304369563	2.31
722	0.306282715069181	0.0217978202179782	1.15
723	0.358950148897597	0.0135986401359864	2.31
724	0.385154280899665	0.0075992400759924	2.31
725	0.463606624441036	0.0033996600339966	4.74
726	0.375978110300943	0.0104989501049895	4.74
727	0.364883229963089	0.0136986301369863	2.84
728	0.36452331214018	0.0080991900809919	4.74
729	0.326435527847734	0.0150984901509849	2.84
730	0.355439311000424	0.0142985701429857	2.31
731	0.501128370836458	0.0010998900109989	4.74
732	0.290574571003415	0.023997600239976	2.84
733	0.408602264223415	0.003999600039996	2.84
734	0.409819692086262	0.0055994400559944	1.15
735	0.381772161313922	0.0068993100689931	2.84
736	0.311554835451681	0.0214978502149785	1.15
737	0.39607703435561	0.0054994500549945	4.74
738	0.390097306709795	0.0093990600939906	1.15
739	0.409292716857654	0.0051994800519948	2.84
740	0.359393711383206	0.0135986401359864	2.84
741	0.369912514943504	0.0111988801119888	2.84
742	0.358287751035128	0.0116988301169883	4.74
743	0.39116629260766	0.0065993400659934	4.77
744	0.367969819353986	0.0094990500949905	2.84
745	0.357571482545147	0.0093990600939906	1.15
746	0.253834163212067	0.0426957304269573	4.77
747	0.238379317471684	0.0381961803819618	1.15
748	0.274233565596138	0.0341965803419658	4.77
749	0.518521277824083	0.0006999300069993	1.15
750	0.324864141132289	0.0208979102089791	2.31
751	0.39269618078723	0.0041995800419958	2.31
752	0.376158198711445	0.0093990600939906	1.15
753	0.338253827221395	0.0187981201879812	2.31
754	0.278168514741698	0.0308969103089691	1.15
755	0.400993846101076	0.0072992700729927	1.15
756	0.359993642263174	0.0093990600939906	2.31
757	0.342057661498595	0.016998300169983	1.15
758	0.371983491332431	0.0075992400759924	2.31
759	0.439641075259694	0.003999600039996	4.77
760	0.440785912026476	0.0027997200279972	1.15
761	0.503323699873793	0.0013998600139986	4.74
762	0.382807264163545	0.0085991400859914	4.74
763	0.320741667682647	0.0142985701429857	2.84
764	0.316433939860974	0.0180981901809819	2.84
765	0.540027800543553	0.0003999600039996	4.77
766	0.300889215106818	0.0274972502749725	4.77
767	0.446520700251823	0.0038996100389961	4.74
768	0.292974388006827	0.0370962903709629	4.77
769	0.285645669181632	0.0315968403159684	1.15
770	0.327322611481778	0.015998400159984	4.74
771	0.399874786050067	0.0064993500649935	4.77
772	0.333982404296953	0.0148985101489851	2.84
773	0.403391411745359	0.0036996300369963	4.77
774	0.420274932759576	0.005999400059994	2.84
775	0.402917296777988	0.0053994600539946	2.84
776	0.294094323757182	0.0254974502549745	4.74
777	0.445760717411315	0.0022997700229977	4.77
778	0.321343353922656	0.017998200179982	4.77
779	0.43183041302013	0.0058994100589941	2.84
780	0.511231748197294	0.0005999400059994	4.77
781	0.322721609777461	0.0166983301669833	2.84
782	0.41911714826254	0.0036996300369963	1.15
783	0.426586794977973	0.0041995800419958	2.84
784	0.463400449007718	0.0030996900309969	1.15
785	0.334093694031379	0.0225977402259774	1.15
786	0.393895804716687	0.0032996700329967	2.31
787	0.286661773359767	0.030996900309969	4.74
788	0.334906854513114	0.0193980601939806	4.74
789	0.52976604323227	0.0005999400059994	2.31
790	0.333486532537729	0.0195980401959804	1.15
791	0.357584599128712	0.0120987901209879	2.84
792	0.406381025671285	0.007999200079992	2.31
793	0.515953679570496	0.0011998800119988	4.74
794	0.363089909192645	0.0152984701529847	2.84
795	0.407358633343017	0.0052994700529947	4.74
796	0.379539352581879	0.0125987401259874	1.15
797	0.48484899994169	0.0015998400159984	4.74
798	0.385291055217976	0.0074992500749925	2.84
799	0.36870093081495	0.0140985901409859	1.15
800	0.479167271018554	0.0011998800119988	4.77
801	0.414316488696512	0.0051994800519948	4.77
802	0.444710905207649	0.0040995900409959	4.77
803	0.327994807308819	0.0184981501849815	2.31
804	0.331082936153912	0.018998100189981	4.77
805	0.389044346872248	0.0080991900809919	4.74
806	0.468557921342305	0.0016998300169983	4.77
807	0.37471083762176	0.0113988601139886	2.31
808	0.3365946820957	0.0205979402059794	2.84
809	0.400586906971531	0.0068993100689931	4.74
810	0.286086920411917	0.0323967603239676	2.31
811	0.400665983269229	0.0053994600539946	2.84
812	0.264632864848864	0.0323967603239676	4.74
813	0.378254046352288	0.0098990100989901	2.31
814	0.354133943823668	0.0153984601539846	4.77
815	0.328508888170932	0.014998500149985	1.15
816	0.370972539386821	0.0111988801119888	4.74
817	0.428602086531513	0.0053994600539946	2.84
818	0.292197351129136	0.0324967503249675	4.74
819	0.252389949448116	0.0485951404859514	4.74
820	0.366785177856549	0.0100989901009899	2.84
821	0.274153566910397	0.0331966803319668	2.31
822	0.361580599003411	0.0086991300869913	1.15
823	0.351628590424911	0.0147985201479852	4.77
824	0.407971031978018	0.0050994900509949	2.84
825	0.356570862938553	0.0127987201279872	4.77
826	0.322564094537479	0.0203979602039796	2.31
827	0.346868245987499	0.0178982101789821	2.84
828	0.457908648976882	0.0025997400259974	2.84
829	0.400901560794541	0.0054994500549945	4.74
830	0.499767738146039	0.0012998700129987	1.15
831	0.2988508982995	0.0326967303269673	1.15
832	0.455560197491189	0.0018998100189981	2.84
833	0.259825373729548	0.0473952604739526	4.74
834	0.446743392662659	0.001999800019998	2.31
835	0.333293479566144	0.0183981601839816	4.77
836	0.361613058679582	0.0126987301269873	2.31
837	0.328997978333985	0.0190980901909809	4.74
838	0.338943629512113	0.0135986401359864	4.77
839	0.314673787211184	0.0251974802519748	4.77
840	0.367412120176253	0.003999600039996	4.74
841	0.438432324926396	0.0020997900209979	4.77
842	0.366204044772734	0.0101989801019898	4.74
843	0.261378728807767	0.0494950504949505	2.84
844	0.318107846664052	0.0201979802019798	2.31
845	0.343141188914494	0.010998900109989	1.15
846	0.455533421538494	0.0021997800219978	1.15
847	0.407186246645646	0.0064993500649935	4.74
848	0.363522835330465	0.0088991100889911	4.77
849	0.320860141683968	0.0214978502149785	2.31
850	0.273727808089963	0.041995800419958	4.77
851	0.437696345699387	0.0015998400159984	4.77
852	0.271490498738558	0.0410958904109589	4.77
853	0.418532407370248	0.0027997200279972	1.15
854	0.289626294659945	0.0358964103589641	1.15
855	0.345687473920091	0.0147985201479852	4.74
856	0.347569128421919	0.0174982501749825	2.84
857	0.343383987957269	0.008999100089991	4.77
858	0.358963487642815	0.0134986501349865	2.31
859	0.512887239271918	0.0006999300069993	2.84
860	0.420861064353294	0.0038996100389961	4.77
861	0.325447061026263	0.0092990700929907	4.74
862	0.431536140207134	0.0046995300469953	4.77
863	0.440364446928489	0.0032996700329967	2.31
864	0.307510143459042	0.0266973302669733	2.31
865	0.3482211323307	0.010998900109989	1.15
866	0.329174571678123	0.0190980901909809	4.74
867	0.307156355953235	0.024997500249975	1.15
868	0.346426127440002	0.0111988801119888	1.15
869	0.31871721358241	0.0212978702129787	2.84
870	0.39128970656787	0.0086991300869913	2.31
871	0.272497455735805	0.0428957104289571	2.84
872	0.396906147646635	0.0094990500949905	1.15
873	0.399803576877799	0.0057994200579942	2.31
874	0.342344100516973	0.0173982601739826	2.84
875	0.446336815187851	0.0035996400359964	2.31
876	0.381313527860938	0.003999600039996	2.31
877	0.260785065838695	0.0465953404659534	1.15
878	0.338583194949661	0.0100989901009899	4.74
879	0.421529718362295	0.0083991600839916	4.74
880	0.314724201559503	0.01999800019998	2.84
881	0.323011583234617	0.0145985401459854	1.15
882	0.374915288988856	0.0092990700929907	4.77
883	0.342993884648439	0.0151984801519848	4.77
884	0.301720459187003	0.0265973402659734	4.77
885	0.35372302165011	0.0144985501449855	4.77
886	0.472982050919622	0.0014998500149985	2.84
887	0.372885089557045	0.0118988101189881	4.74
888	0.529459008782925	0.0003999600039996	1.15
889	0.275670335110792	0.0353964603539646	2.31
890	0.346010985997927	0.0157984201579842	1.15
891	0.357047926880975	0.0145985401459854	2.31
892	0.355618738324756	0.0154984501549845	2.31
893	0.263234630852041	0.0384961503849615	2.31
894	0.255077197830771	0.0463953604639536	2.84
895	0.442074738660291	0.0044995500449955	1.15
896	0.368618988494004	0.0084991500849915	4.77
897	0.476977865851066	0.0022997700229977	2.31
898	0.373913827941901	0.0118988101189881	2.84
899	0.286617255361539	0.0321967803219678	1.15
900	0.294028665830096	0.0288971102889711	2.84
901	0.326480096998302	0.0138986101389861	2.31
902	0.419464558744153	0.0042995700429957	4.74
903	0.264559168113703	0.0443955604439556	2.31
904	0.283572416854439	0.0331966803319668	1.15
905	0.336004539874266	0.0205979402059794	2.31
906	0.313121339413465	0.0192980701929807	2.84
907	0.447292597676145	0.0037996200379962	2.84
908	0.257151080368971	0.0427957204279572	1.15
909	0.238726466343771	0.0461953804619538	4.74
910	0.375224852964853	0.00999900009999	2.31
911	0.33471766401085	0.0163983601639836	1.15
912	0.294547824489566	0.0340965903409659	1.15
913	0.34229222046826	0.0132986701329867	1.15
914	0.509485377868188	0.0015998400159984	4.77
915	0.328431958352339	0.0138986101389861	4.74
916	0.26306927782779	0.040995900409959	1.15
917	0.364554872977332	0.0122987701229877	4.74
918	0.384730195413294	0.0078992100789921	4.77
919	0.310550298723393	0.0205979402059794	1.15
920	0.380981934968348	0.0095990400959904	1.15
921	0.411905849194047	0.006999300069993	4.77
922	0.331893056229562	0.0171982801719828	2.84
923	0.468618961063345	0.0012998700129987	2.84
924	0.407390620632139	0.0064993500649935	2.84
925	0.303540592000994	0.0262973702629737	4.77
926	0.379574798839118	0.0118988101189881	2.31
927	0.360873255751047	0.011998800119988	2.84
928	0.377091730929885	0.0111988801119888	4.77
929	0.38507080271725	0.0092990700929907	2.84
930	0.51670898951841	0.0006999300069993	4.77
931	0.315040728609688	0.0224977502249775	2.31
932	0.40251782013182	0.0067993200679932	1.15
933	0.323698572041249	0.0180981901809819	4.77
934	0.41877146410672	0.0042995700429957	2.84
935	0.487776204234785	0.0013998600139986	4.74
936	0.339958769786892	0.0130986901309869	2.84
937	0.436162425648994	0.0037996200379962	4.77
938	0.27121676956088	0.0373962603739626	4.77
939	0.33292801379266	0.0162983701629837	2.31
940	0.535761387238268	0.0002999700029997	1.15
941	0.454201789710105	0.003999600039996	2.31
942	0.269649457526465	0.0434956504349565	4.74
943	0.322698527206665	0.0152984701529847	2.84
944	0.400248204365757	0.0078992100789921	4.77
945	0.319814838458039	0.015998400159984	4.74
946	0.279908693891528	0.0373962603739626	2.31
947	0.319483602817923	0.0221977802219778	2.31
948	0.398684663868707	0.0044995500449955	4.77
949	0.378548665058437	0.0097990200979902	4.74
950	0.436293455065243	0.003999600039996	2.84
951	0.237378731488377	0.0467953204679532	4.77
952	0.343019923246978	0.017998200179982	2.84
953	0.30842062359044	0.0167983201679832	1.15
954	0.429917828923509	0.0078992100789921	1.15
955	0.327534157632409	0.0206979302069793	4.74
956	0.417557717678653	0.0077992200779922	4.74
957	0.389610900984742	0.0074992500749925	4.74
958	0.529395302949234	0.0004999500049995	2.84
959	0.450606741870249	0.0031996800319968	2.84
960	0.334440636547603	0.0174982501749825	2.31
961	0.371119765386729	0.0090990900909909	1.15
962	0.412694220914339	0.0032996700329967	2.31
963	0.426284030539751	0.0038996100389961	1.15
964	0.414082354286125	0.0050994900509949	2.31
965	0.353328338971702	0.0163983601639836	4.74
966	0.423761898943133	0.0045995400459954	4.74
967	0.341863715075071	0.0175982401759824	2.84
968	0.354123383731966	0.0128987101289871	1.15
969	0.43756930523442	0.0050994900509949	4.74
970	0.308057542145386	0.0204979502049795	4.77
971	0.454258812005912	0.0021997800219978	2.31
972	0.53559108607658	0.0003999600039996	1.15
973	0.337454279751937	0.014998500149985	2.31
974	0.444797477269028	0.002999700029997	4.74
975	0.37302176417535	0.0097990200979902	4.77
976	0.400421798823177	0.0072992700729927	1.15
977	0.435664083016209	0.0043995600439956	1.15
978	0.41482118069878	0.0056994300569943	4.77
979	0.388527571187819	0.0118988101189881	4.74
980	0.367730439542448	0.0103989601039896	4.74
981	0.529418677140369	0.000999900009999	2.84
982	0.311334271300571	0.0268973102689731	2.84
983	0.373287000076376	0.006999300069993	4.77
984	0.455553648102157	0.0023997600239976	1.15
985	0.35723724170805	0.0152984701529847	4.77
986	0.397961535601597	0.0066993300669933	4.74
987	0.283626397028293	0.033996600339966	2.84
988	0.259098900653547	0.0382961703829617	2.31
989	0.367479554142234	0.0122987701229877	2.84
990	0.379158536206626	0.0078992100789921	2.84
991	0.356966963871241	0.0127987201279872	2.31
992	0.406533370108875	0.0096990300969903	4.77
993	0.270106094773866	0.0304969503049695	4.77
994	0.286906278441503	0.0248975102489751	4.74
995	0.453006823829801	0.0021997800219978	4.77
996	0.474349096338934	0.0024997500249975	1.15
997	0.297587416831528	0.0217978202179782	1.15
998	0.423894797607084	0.0072992700729927	1.15
999	0.297007599178029	0.0275972402759724	2.31
1000	0.460123377705948	0.0010998900109989	4.77
