# Supplementary material for: The spread of agriculture in Iberia through Approximate Bayesian Computation and Neolithic projectile tools
Source: PLoS One. 2021 Dec 28;16(12):e0261813. doi: 10.1371/journal.pone.0261813 (PMC8714124; doi:10.1371/journal.pone.0261813)
Supplement: S2 File. Reproducibility — It includes a readme file with further indications. (ZIP) [file pone.0261813.s002.zip › S2_File/Data/or1_rej.csv]

	Origin	Ms	Mp	r
1	Cova Or	0.407327656839108	0.0030996900309969	1
2	Valmayor	0.38408821369338	0.0046995300469953	1.65
3	Cueva de Chaves	0.383142658434879	0.0066993300669933	4.65
4	Cova Or	0.382773273349904	0.005999400059994	1
5	Falguera	0.368258894274638	0.0052994700529947	1
6	Benàmer	0.336016025182512	0.0112988701129887	1.72
7	Cueva del Toro	0.32572373699039	0.0147985201479852	2.88
8	Benàmer	0.367533247736089	0.0083991600839916	1
9	Barranquet	0.353758707153016	0.0084991500849915	4.17
10	Falguera	0.381561649527694	0.0066993300669933	1
11	Benàmer	0.369422960981748	0.0091990800919908	1
12	Benàmer	0.351268753002108	0.0068993100689931	2.23
13	Valmayor	0.322140031292756	0.0161983801619838	2.81
14	Nerja	0.345317308500303	0.0138986101389861	2.62
15	El Retamar	0.355177986602519	0.0085991400859914	3.56
16	Cueva de Chaves	0.411535328556706	0.0036996300369963	4.15
17	Benàmer	0.349571507566842	0.0110988901109889	2.12
18	Nerja	0.365075954139306	0.0072992700729927	3.82
19	El Retamar	0.372673028606305	0.0061993800619938	3.87
20	Cova Or	0.346979764534252	0.0091990800919908	1
21	Guixeres	0.407333118746123	0.0045995400459954	2.32
22	Benàmer	0.367218837527844	0.0082991700829917	1.07
23	El Retamar	0.366523761627804	0.0102989701029897	4.29
24	Falguera	0.351277755759492	0.0088991100889911	1
25	Cova de les Cendres	0.370873513902289	0.0066993300669933	2.3
26	Benàmer	0.366761975138502	0.0062993700629937	2.04
27	Guixeres	0.380483297672032	0.0035996400359964	4.28
28	Cueva del Toro	0.3938263640064	0.0046995300469953	1
29	Barranquet	0.374750171059944	0.0053994600539946	1
30	Nerja	0.410805801616087	0.0036996300369963	4.69
31	Nerja	0.345227074872531	0.0127987201279872	3.44
32	Barranquet	0.406910188428584	0.0057994200579942	3.31
33	Benàmer	0.367105987786999	0.008999100089991	1
34	Cova de les Cendres	0.391954505134413	0.0030996900309969	1
35	Benàmer	0.409427522458462	0.0037996200379962	1
36	Falguera	0.337196737647568	0.0078992100789921	1.23
37	Nerja	0.334613982894441	0.0157984201579842	3.68
38	Guixeres	0.390853192618887	0.0067993200679932	4.49
39	Valmayor	0.362178850047861	0.0074992500749925	3.85
40	Cueva del Toro	0.344911461994149	0.0083991600839916	4.23
41	Guixeres	0.370427900406022	0.0043995600439956	3.15
42	Barranquet	0.364239701153101	0.0084991500849915	3.28
43	Valmayor	0.349838814250687	0.0094990500949905	1
44	El Retamar	0.330977834109087	0.00999900009999	2.86
45	Valmayor	0.401438247690433	0.0042995700429957	4.63
46	Cueva del Toro	0.382475057814927	0.0055994400559944	2.29
47	Cueva del Toro	0.411252331189841	0.0036996300369963	3.68
48	Cueva de Chaves	0.372650063703594	0.0071992800719928	3.32
49	Cueva del Toro	0.337916556545518	0.0124987501249875	2.1
50	Valmayor	0.377633899964113	0.0076992300769923	2.68
51	Guixeres	0.360254931154392	0.0057994200579942	2.85
52	Cova de les Cendres	0.408425912591865	0.0046995300469953	1
53	Guixeres	0.40067926975494	0.0046995300469953	3.41
54	Cueva de Chaves	0.401556756635816	0.0067993200679932	3.91
55	Cova Or	0.360248414765841	0.0076992300769923	1
56	Nerja	0.32683395462822	0.011998800119988	4.22
57	Benàmer	0.377649310392721	0.0070992900709929	2.26
58	Falguera	0.323233311456743	0.0147985201479852	4.46
59	Falguera	0.332043859870745	0.0135986401359864	2.11
60	Cueva de Chaves	0.403220176810278	0.0027997200279972	2.86
61	Cova de les Cendres	0.394334665202489	0.0056994300569943	2.43
62	Falguera	0.363747452302624	0.0076992300769923	1.1
63	Valmayor	0.380088341337584	0.0063993600639936	2.15
64	Benàmer	0.327802880810511	0.0144985501449855	1.85
65	Guixeres	0.385653619997042	0.0052994700529947	3.49
66	Benàmer	0.365205224590799	0.0075992400759924	1.26
67	Cueva de Chaves	0.373929463406307	0.0076992300769923	3.63
68	Valmayor	0.379304700065406	0.0057994200579942	1.43
69	Cueva del Toro	0.390528265856923	0.0041995800419958	1.91
70	Cova de les Cendres	0.385552330120012	0.0063993600639936	2.28
71	Nerja	0.379486877971413	0.0081991800819918	4.56
72	Guixeres	0.40248057755651	0.002999700029997	3.93
73	Nerja	0.338313789530497	0.0098990100989901	3.24
74	Cova Or	0.335847636560724	0.0142985701429857	1.03
75	Falguera	0.348684753013353	0.0078992100789921	2.07
76	Benàmer	0.367570699289049	0.0065993400659934	2.07
77	Cova de les Cendres	0.32853988427157	0.0108989101089891	1.13
78	Falguera	0.346345822820777	0.0096990300969903	1.03
79	Barranquet	0.34636733234539	0.0092990700929907	1
80	Cova Or	0.407250718597207	0.0042995700429957	3.45
81	Guixeres	0.385933001065335	0.0055994400559944	4.73
82	Falguera	0.326513400911185	0.0122987701229877	1.48
83	Cueva de Chaves	0.328513119529143	0.0124987501249875	2.7
84	Cova Or	0.326508876046708	0.014998500149985	2.35
85	Los Castillejos	0.341133877547605	0.0097990200979902	3.29
86	Los Castillejos	0.391979670687206	0.0087991200879912	1.96
87	Cueva del Toro	0.381749547848296	0.0062993700629937	3.03
88	Benàmer	0.339747931572269	0.0098990100989901	3.11
89	Benàmer	0.40871405285385	0.0036996300369963	1.48
90	Cueva del Toro	0.361769233263629	0.0076992300769923	2.62
91	Cueva de Chaves	0.327461184534903	0.0105989401059894	3.38
92	Nerja	0.36916493315276	0.0055994400559944	3.27
93	Cueva de Chaves	0.322058641378559	0.0131986801319868	3.48
94	Falguera	0.354543849948499	0.0094990500949905	1
95	Falguera	0.411050469040864	0.0047995200479952	1
96	Guixeres	0.351244670709159	0.0091990800919908	1
97	Cueva de Chaves	0.401857368279789	0.0057994200579942	1.24
98	Cova Or	0.335808752690151	0.008999100089991	1
99	Valmayor	0.407550653192177	0.0032996700329967	1.35
100	Cova Or	0.333003817544782	0.0095990400959904	3.69
101	Cueva del Toro	0.345902710141277	0.0085991400859914	3.64
102	Cova de les Cendres	0.328022784339767	0.0136986301369863	1.24
103	Benàmer	0.362254842539819	0.008999100089991	1.52
104	Barranquet	0.408838448294964	0.0044995500449955	1.5
105	Barranquet	0.344006049150529	0.0103989601039896	1
106	Benàmer	0.37268884603056	0.0083991600839916	2.48
107	Nerja	0.388440500938259	0.0054994500549945	3.25
108	Guixeres	0.350826029932846	0.0098990100989901	4.03
109	Cova de les Cendres	0.333068833123147	0.0113988601139886	2.47
110	Benàmer	0.327721272750297	0.0110988901109889	1.76
111	Falguera	0.363148065986128	0.0082991700829917	1.11
112	Valmayor	0.387726804946926	0.0035996400359964	2.53
113	Benàmer	0.345734077124895	0.0120987901209879	2.16
114	Falguera	0.340326117805153	0.012998700129987	1
115	Guixeres	0.381996382977491	0.003999600039996	2.39
116	Cueva de Chaves	0.407536213813827	0.0045995400459954	4.39
117	Nerja	0.355195667961465	0.0122987701229877	3.73
118	Cova de les Cendres	0.323979289714829	0.0106989301069893	2.22
119	Cova de les Cendres	0.39274549285191	0.0044995500449955	1
120	Benàmer	0.370331679378989	0.0057994200579942	1
121	Los Castillejos	0.405957094958171	0.0035996400359964	4.58
122	Benàmer	0.324769701525007	0.0132986701329867	1
123	Cova de les Cendres	0.33114264520753	0.0094990500949905	1
124	Barranquet	0.355340650680623	0.0066993300669933	1
125	Cova de les Cendres	0.371159911530514	0.0073992600739926	1
126	Benàmer	0.377783399909156	0.0076992300769923	4.65
127	Guixeres	0.340628535340407	0.0107989201079892	2.58
128	Cueva de Chaves	0.345564306361534	0.0114988501149885	3.3
129	Guixeres	0.341298127918284	0.0096990300969903	2.85
130	El Retamar	0.36565041216225	0.0088991100889911	4.01
131	Benàmer	0.340362629520456	0.0117988201179882	1
132	Cueva del Toro	0.391886224234898	0.0037996200379962	4.87
133	Valmayor	0.322925974684395	0.0135986401359864	4.26
134	Nerja	0.347769537916341	0.0108989101089891	2.2
135	Cueva de Chaves	0.377207258608846	0.0084991500849915	4.43
136	Barranquet	0.345246069877954	0.0094990500949905	1.15
137	Cueva de Chaves	0.368674715827678	0.0081991800819918	3.4
138	Cova Or	0.341233615803477	0.0095990400959904	3.54
139	El Retamar	0.380581982086411	0.0051994800519948	2.93
140	Nerja	0.404867303154607	0.0032996700329967	3.33
141	Nerja	0.356071534346277	0.0100989901009899	4.49
142	Valmayor	0.370239818910645	0.0078992100789921	4.86
143	El Retamar	0.366413582613423	0.0090990900909909	3.89
144	Barranquet	0.361646102115825	0.0072992700729927	2.89
145	Cova de les Cendres	0.326873154080328	0.0127987201279872	4.91
146	Falguera	0.369022518764472	0.0055994400559944	2.48
147	Cueva de Chaves	0.414128285719849	0.0031996800319968	3.7
148	Valmayor	0.378930739479495	0.0044995500449955	2.02
149	Cova de les Cendres	0.337233407015197	0.0095990400959904	2.93
150	Cueva de Chaves	0.399117183024143	0.0051994800519948	3.52
151	Cova de les Cendres	0.401810394369348	0.0044995500449955	4.02
152	Benàmer	0.344232206084871	0.0095990400959904	2.16
153	Cueva de Chaves	0.409457735392236	0.0033996600339966	1.67
154	Barranquet	0.398929917134658	0.006999300069993	2.9
155	Benàmer	0.383786033246492	0.0071992800719928	1.02
156	Cova Or	0.332762102784748	0.011998800119988	1
157	Valmayor	0.393676021575694	0.0047995200479952	1.73
158	Nerja	0.386192844042552	0.0057994200579942	4.66
159	Benàmer	0.356727158076798	0.0068993100689931	1
160	Cueva de Chaves	0.351018160682035	0.0101989801019898	3.97
161	Valmayor	0.322118171085991	0.0150984901509849	2.37
162	Cova de les Cendres	0.413509525270981	0.0053994600539946	2.42
163	Cueva de Chaves	0.328946309438692	0.0172982701729827	3.46
164	Barranquet	0.413233689208619	0.0040995900409959	1
165	Cova de les Cendres	0.382238145728313	0.006999300069993	2.09
166	Falguera	0.32816275030323	0.0134986501349865	3.48
167	Nerja	0.337011676076868	0.0104989501049895	4.96
168	Cueva de Chaves	0.349555219611288	0.0092990700929907	2.87
169	Los Castillejos	0.384153852483283	0.004999500049995	3.46
170	Benàmer	0.380985847616381	0.0058994100589941	1
171	Cova Or	0.33688498736848	0.0145985401459854	3.12
172	Cova Or	0.362140148276441	0.0074992500749925	1.09
173	Los Castillejos	0.325070122692157	0.016998300169983	1.25
174	Cueva de Chaves	0.398443075264111	0.0085991400859914	1.21
175	Nerja	0.414713325929322	0.0041995800419958	2.31
176	El Retamar	0.398289732042498	0.0055994400559944	4.13
177	Cueva de Chaves	0.395588975875354	0.0030996900309969	3.54
178	Nerja	0.372195330043286	0.008999100089991	2.69
179	El Retamar	0.376404401079666	0.0034996500349965	3.82
180	Barranquet	0.396096685974164	0.0042995700429957	1.09
181	Falguera	0.360635575724155	0.0076992300769923	1.78
182	Los Castillejos	0.354313675734167	0.0088991100889911	3.45
183	Barranquet	0.40676282615623	0.004999500049995	1
184	Valmayor	0.407197050409217	0.0053994600539946	1.74
185	Cova de les Cendres	0.333131139790121	0.0084991500849915	1.75
186	Cueva del Toro	0.391031518527891	0.0052994700529947	4.09
187	Benàmer	0.343098109208418	0.0094990500949905	1.12
188	Cueva de Chaves	0.404934044678655	0.0046995300469953	3.46
189	Valmayor	0.370222286345016	0.0057994200579942	2.89
190	Cova Or	0.395696675155867	0.0058994100589941	1
191	Los Castillejos	0.352970285936322	0.0146985301469853	3.8
192	Cueva de Chaves	0.353470585173035	0.006999300069993	3.17
193	Cova de les Cendres	0.360821338197639	0.0074992500749925	1.17
194	Cueva de Chaves	0.36896528071979	0.0058994100589941	2.85
195	Cova Or	0.377769996396368	0.0066993300669933	2.45
196	Nerja	0.39895344926238	0.004999500049995	1.66
197	Cova de les Cendres	0.340385745576896	0.0097990200979902	1.09
198	Cova Or	0.396189125008514	0.0060993900609939	1.37
199	Falguera	0.354074407067763	0.0082991700829917	1.23
200	El Retamar	0.322522429188404	0.0124987501249875	2.33
201	Guixeres	0.362123364071833	0.0080991900809919	3.41
202	Valmayor	0.341192550199078	0.014998500149985	3.17
203	Nerja	0.400221579122503	0.0054994500549945	1
204	Los Castillejos	0.378904460226984	0.0063993600639936	1.54
205	Los Castillejos	0.368793348335922	0.0060993900609939	2.99
206	El Retamar	0.406226950588747	0.0047995200479952	3.7
207	Valmayor	0.351075460070917	0.0057994200579942	2.37
208	Barranquet	0.322497047322763	0.0128987101289871	2.33
209	Valmayor	0.391146586066267	0.0067993200679932	2.58
210	Cova Or	0.373406226609548	0.0070992900709929	1.23
211	El Retamar	0.414687791394452	0.0023997600239976	2.67
212	Guixeres	0.328266379863316	0.0110988901109889	3.04
213	Barranquet	0.388881838528659	0.0060993900609939	1
214	Cova de les Cendres	0.414739102819911	0.0028997100289971	3.4
215	Valmayor	0.330938378858892	0.012998700129987	2.84
216	Falguera	0.333595720211018	0.0104989501049895	3.38
217	Cova de les Cendres	0.340227621249798	0.0115988401159884	1
218	Cueva de Chaves	0.346861658367966	0.0138986101389861	4.54
219	El Retamar	0.329621182593409	0.0157984201579842	4.73
220	Cueva del Toro	0.349452956771147	0.0091990800919908	2.84
221	El Retamar	0.367428294429081	0.0067993200679932	4.76
222	Benàmer	0.408110705722342	0.0041995800419958	1.67
223	El Retamar	0.389973584986972	0.0066993300669933	4.05
224	Los Castillejos	0.377922919960337	0.0061993800619938	3.99
225	Cueva del Toro	0.401019363383095	0.0052994700529947	2.51
226	Barranquet	0.346323792681547	0.0086991300869913	1.01
227	Benàmer	0.385703888380203	0.0044995500449955	1.92
228	Los Castillejos	0.364981649639045	0.0083991600839916	3.43
229	Guixeres	0.379890164504795	0.0053994600539946	4.31
230	Cueva de Chaves	0.406518074088525	0.002999700029997	3.37
231	Valmayor	0.408778253012952	0.0036996300369963	2.74
232	Cova de les Cendres	0.397584953351346	0.003999600039996	1.55
233	Cova Or	0.348719231023205	0.0164983501649835	2.43
234	Cova Or	0.349115761851943	0.0080991900809919	4.14
235	Guixeres	0.396221157330717	0.0034996500349965	2.74
236	Cova de les Cendres	0.413683671295218	0.0021997800219978	1
237	Valmayor	0.35925949330294	0.0075992400759924	2.54
238	Cueva del Toro	0.357312060014584	0.0075992400759924	2.47
239	Cova de les Cendres	0.344984767970276	0.0097990200979902	4.28
240	Valmayor	0.341085608600643	0.0104989501049895	3.19
241	Nerja	0.34227563316689	0.00999900009999	3.29
242	Guixeres	0.338408028001078	0.0108989101089891	3.56
243	Nerja	0.410758575926282	0.0030996900309969	3.36
244	Nerja	0.37991380590498	0.0070992900709929	3.05
245	Valmayor	0.357040897912301	0.0091990800919908	2.16
246	Cueva de Chaves	0.346959517906855	0.0104989501049895	2.63
247	Cueva de Chaves	0.345320458303689	0.0095990400959904	3.91
248	Benàmer	0.346769460407342	0.0074992500749925	1.65
249	Cova de les Cendres	0.369733804810423	0.0064993500649935	1
250	Valmayor	0.410339757215012	0.0044995500449955	2.37
251	Barranquet	0.397946347574167	0.0047995200479952	1.79
252	Cova Or	0.37388377200768	0.0045995400459954	1
253	Nerja	0.391920716097967	0.0053994600539946	2.59
254	Guixeres	0.40288436156578	0.0042995700429957	3.76
255	Cova de les Cendres	0.374355715342894	0.0064993500649935	3.65
256	Valmayor	0.406219766034076	0.0056994300569943	4.82
257	Nerja	0.330099265537753	0.0130986901309869	3.35
258	El Retamar	0.328066695440268	0.0128987101289871	3.93
259	Cova de les Cendres	0.335762114171822	0.0117988201179882	1.84
260	Barranquet	0.386277323277118	0.0055994400559944	1
261	Valmayor	0.366957399118927	0.0068993100689931	1.92
262	Cova de les Cendres	0.330148619164997	0.0116988301169883	1
263	Benàmer	0.350101301997357	0.0121987801219878	1
264	Barranquet	0.349688534002894	0.0074992500749925	1.65
265	Cueva del Toro	0.36897262418709	0.0082991700829917	3.12
266	Cova Or	0.371429169815414	0.0061993800619938	3.19
267	Los Castillejos	0.375607583403425	0.0074992500749925	2.87
268	Cueva de Chaves	0.365760445787417	0.0082991700829917	1.83
269	Cova Or	0.330660532527115	0.0122987701229877	1
270	Los Castillejos	0.334796905587171	0.0140985901409859	1.45
271	Nerja	0.371445351484407	0.0077992200779922	4.31
272	Nerja	0.354106596378511	0.00999900009999	2.61
273	Benàmer	0.384208193522676	0.0054994500549945	4.74
274	El Retamar	0.333862744990955	0.0095990400959904	2.68
275	Barranquet	0.360300832559511	0.0102989701029897	1
276	El Retamar	0.365634187913886	0.0102989701029897	4.29
277	Cova de les Cendres	0.333780201222387	0.0090990900909909	3.6
278	Nerja	0.35990673158264	0.008999100089991	3.1
279	Benàmer	0.336396639696837	0.0091990800919908	2.03
280	Cova Or	0.337861220835612	0.0088991100889911	1.37
281	Cueva del Toro	0.331025721298077	0.0162983701629837	3.29
282	Los Castillejos	0.39282128656794	0.0051994800519948	3.6
283	El Retamar	0.412153639824591	0.0036996300369963	2.67
284	Valmayor	0.395978666612512	0.0052994700529947	3.88
285	El Retamar	0.361132862969155	0.0084991500849915	4.82
286	Guixeres	0.401044849482586	0.0091990800919908	4.14
287	Los Castillejos	0.347947616740964	0.0110988901109889	2.36
288	Falguera	0.414187631439952	0.0027997200279972	3.32
289	Falguera	0.343193883669038	0.0094990500949905	1.93
290	Cova Or	0.391689234777982	0.0054994500549945	1
291	Barranquet	0.333670136090867	0.0082991700829917	1
292	Cova de les Cendres	0.354685598821262	0.0084991500849915	1
293	Benàmer	0.394604227229695	0.004999500049995	2.2
294	Benàmer	0.371892845624504	0.0056994300569943	2.24
295	Barranquet	0.374396854222575	0.0082991700829917	1
296	Benàmer	0.329547154251567	0.0127987201279872	4.4
297	Valmayor	0.370385032779253	0.0082991700829917	4.22
298	Cova Or	0.403844814681239	0.0037996200379962	3.08
299	Los Castillejos	0.405133832304831	0.0045995400459954	1.94
300	Cova de les Cendres	0.343196727863817	0.0113988601139886	2.89
301	Los Castillejos	0.346542206620697	0.0108989101089891	1.96
302	Falguera	0.356901342038544	0.0071992800719928	1
303	Barranquet	0.368895721581695	0.0096990300969903	1
304	Benàmer	0.343041623797849	0.007999200079992	1
305	Los Castillejos	0.356149801610788	0.0105989401059894	4.93
306	El Retamar	0.346412192327058	0.0093990600939906	1.94
307	Valmayor	0.385077311481395	0.0067993200679932	1.57
308	Benàmer	0.40981275333608	0.0043995600439956	1
309	Benàmer	0.386328893478817	0.0061993800619938	1
310	Los Castillejos	0.399045705804181	0.0047995200479952	2.05
311	Cova Or	0.352982774810325	0.0094990500949905	1
312	Barranquet	0.4060470550772	0.0037996200379962	3.04
313	Valmayor	0.339513864200246	0.0088991100889911	2.71
314	Guixeres	0.403913499829189	0.0035996400359964	4.88
315	Cueva de Chaves	0.352555563125992	0.0084991500849915	2.64
316	Cueva de Chaves	0.336203879140225	0.00999900009999	4.03
317	El Retamar	0.365869784233507	0.008999100089991	4.89
318	Cueva de Chaves	0.389677534988601	0.0053994600539946	1
319	Cueva del Toro	0.390850017891334	0.0051994800519948	2.79
320	Cova de les Cendres	0.366869909926758	0.0047995200479952	1.46
321	Falguera	0.3303732341961	0.0114988501149885	2.27
322	Cova de les Cendres	0.354013080036471	0.0111988801119888	1.38
323	Cueva del Toro	0.391237123017254	0.0083991600839916	2.94
324	Cueva de Chaves	0.385412030647763	0.0064993500649935	1.41
325	Guixeres	0.379752169542669	0.0057994200579942	3.41
326	El Retamar	0.410096521192776	0.0044995500449955	4.05
327	Cova de les Cendres	0.344216614169939	0.0090990900909909	1
328	Barranquet	0.332932500959722	0.010998900109989	1
329	El Retamar	0.327472346151638	0.0122987701229877	3.68
330	Guixeres	0.375884573977667	0.005999400059994	3.68
331	Cova de les Cendres	0.32605715501527	0.0143985601439856	1.27
332	Cueva de Chaves	0.323627283384647	0.0150984901509849	4.22
333	Benàmer	0.406326731490482	0.0042995700429957	1
334	Barranquet	0.34309146625735	0.0083991600839916	1
335	Los Castillejos	0.348782624706093	0.010998900109989	3.51
336	Cova de les Cendres	0.351979350075825	0.0082991700829917	4.77
337	Nerja	0.377094519034117	0.0077992200779922	4.28
338	Cueva de Chaves	0.337859179820752	0.0096990300969903	4.24
339	El Retamar	0.351663013642493	0.0105989401059894	4.92
340	Cueva del Toro	0.385430020534412	0.0050994900509949	2.55
341	Nerja	0.409681861629039	0.002999700029997	2.83
342	Guixeres	0.332727286474518	0.0126987301269873	2.62
343	Nerja	0.346057174080869	0.0132986701329867	4.16
344	Falguera	0.325850637603907	0.0127987201279872	1
345	Cueva del Toro	0.374986087814564	0.0077992200779922	1.77
346	Falguera	0.402011939593146	0.004999500049995	1.46
347	Cueva de Chaves	0.347151459893882	0.0105989401059894	2.13
348	Los Castillejos	0.392305579748481	0.0051994800519948	3.89
349	Benàmer	0.373546068586971	0.0063993600639936	2.12
350	El Retamar	0.394722193891216	0.0053994600539946	3.11
351	Benàmer	0.406190008381199	0.0050994900509949	1.67
352	Cueva del Toro	0.404075254120719	0.0031996800319968	2.87
353	Cova de les Cendres	0.339767468980111	0.0103989601039896	1
354	Benàmer	0.393409803270105	0.0054994500549945	1
355	Barranquet	0.334912963944753	0.0110988901109889	1
356	Guixeres	0.369622608207114	0.0064993500649935	2.69
357	Cueva del Toro	0.414805722361116	0.0032996700329967	2.33
358	El Retamar	0.332945346471099	0.0113988601139886	2.38
359	Barranquet	0.347976396772891	0.0083991600839916	1.02
360	Cova de les Cendres	0.327986734866707	0.0157984201579842	1
361	Guixeres	0.380566395778482	0.0048995100489951	3.17
362	El Retamar	0.382651701285908	0.0066993300669933	1.71
363	Falguera	0.354414588269018	0.0082991700829917	3.31
364	Valmayor	0.336817465537273	0.0126987301269873	2.84
365	Guixeres	0.359899369136406	0.0140985901409859	4.83
366	Valmayor	0.40890162882615	0.0058994100589941	2.9
367	El Retamar	0.367039697732763	0.0095990400959904	3.51
368	Cueva de Chaves	0.36354561928556	0.0073992600739926	3.93
369	Benàmer	0.404282786835274	0.0045995400459954	1
370	Cova de les Cendres	0.409780684797812	0.0028997100289971	1
371	Valmayor	0.400332756196111	0.004999500049995	3.38
372	Cova Or	0.345041117850651	0.0071992800719928	1.06
373	Benàmer	0.349936487887173	0.0081991800819918	2.19
374	Nerja	0.350595300337151	0.0112988701129887	3.83
375	Cueva del Toro	0.405190627687913	0.0062993700629937	3.6
376	El Retamar	0.394163822585194	0.0062993700629937	4.98
377	Nerja	0.393658671507864	0.0046995300469953	2.63
378	Nerja	0.346450023919599	0.0112988701129887	3.77
379	Nerja	0.370624987237018	0.0090990900909909	3.57
380	Guixeres	0.395378728907854	0.0051994800519948	4.89
381	Cueva de Chaves	0.393740476687743	0.0047995200479952	2.89
382	Cueva de Chaves	0.385239211779864	0.0077992200779922	2.27
383	Cova de les Cendres	0.339093526555189	0.0092990700929907	1.63
384	El Retamar	0.358896053171627	0.0108989101089891	3
385	Benàmer	0.402212187722142	0.0050994900509949	1
386	Cova Or	0.392069496657579	0.004999500049995	1
387	Benàmer	0.337943884858004	0.0098990100989901	4.87
388	Falguera	0.383205981334594	0.0051994800519948	1
389	El Retamar	0.386167766580521	0.0060993900609939	3.15
390	Los Castillejos	0.363345082714192	0.0083991600839916	3.29
391	Cova de les Cendres	0.378957028150578	0.0047995200479952	4.44
392	Nerja	0.343409056839594	0.0127987201279872	2.47
393	Cova de les Cendres	0.395628228579073	0.0053994600539946	1.15
394	Cueva del Toro	0.40405726256504	0.0056994300569943	2.72
395	Cova Or	0.328210594868429	0.0115988401159884	4.42
396	Cova de les Cendres	0.398520029156858	0.0042995700429957	1
397	Guixeres	0.365661225786021	0.0056994300569943	2.14
398	Benàmer	0.3577464673806	0.0091990800919908	1
399	Benàmer	0.322620130629372	0.0123987601239876	1
400	Barranquet	0.412683077774915	0.0038996100389961	1.72
401	Los Castillejos	0.399622178134408	0.003999600039996	1.23
402	El Retamar	0.369046826176316	0.0080991900809919	4.15
403	Los Castillejos	0.387758271467019	0.0054994500549945	1.44
404	Los Castillejos	0.383416480557853	0.0062993700629937	3.16
405	Nerja	0.40295085214436	0.0050994900509949	2.48
406	Barranquet	0.334891309606011	0.0103989601039896	1
407	Los Castillejos	0.36486763285279	0.0061993800619938	3.9
408	Barranquet	0.329729917653869	0.0113988601139886	1
409	Nerja	0.35866784614003	0.010998900109989	2.94
410	Guixeres	0.402123686226529	0.0038996100389961	4.76
411	El Retamar	0.348352142379303	0.0087991200879912	1.84
412	Nerja	0.354223007618388	0.0082991700829917	3.39
413	Cueva de Chaves	0.37334840427704	0.0104989501049895	1.33
414	Cueva del Toro	0.393900749487382	0.0053994600539946	3.29
415	Guixeres	0.349421609736433	0.006999300069993	3.54
416	Cova de les Cendres	0.338149074201455	0.0104989501049895	2.24
417	Nerja	0.38023782849251	0.0060993900609939	3.73
418	Cova de les Cendres	0.397735978842348	0.0042995700429957	1
419	Nerja	0.345181122520329	0.0093990600939906	3.11
420	Valmayor	0.402932831692811	0.0034996500349965	1.07
421	Cova Or	0.346113662249768	0.0096990300969903	1
422	Cova Or	0.399167352759571	0.0030996900309969	1.37
423	Cueva de Chaves	0.324470429395141	0.0137986201379862	1.99
424	Valmayor	0.323502277776762	0.0145985401459854	4.39
425	Falguera	0.347807251387572	0.0078992100789921	3.58
426	Cova de les Cendres	0.369373596295795	0.0064993500649935	1.09
427	Guixeres	0.35718708456629	0.0092990700929907	4.87
428	Falguera	0.336015506491636	0.0107989201079892	1.13
429	Los Castillejos	0.38243387626299	0.0070992900709929	2.26
430	Cueva del Toro	0.409613912900726	0.0070992900709929	2.16
431	Los Castillejos	0.365957563766068	0.0071992800719928	2.46
432	Cueva de Chaves	0.365744538645413	0.0102989701029897	1.95
433	Cova de les Cendres	0.345455510997074	0.0114988501149885	3.1
434	Benàmer	0.338457091529242	0.0105989401059894	1
435	Benàmer	0.374166911773791	0.0066993300669933	1.49
436	Falguera	0.343736393119141	0.0117988201179882	1.54
437	Valmayor	0.34799603740175	0.0092990700929907	2.95
438	Guixeres	0.351716615862277	0.0084991500849915	4.11
439	Falguera	0.3472467559004	0.0062993700629937	4.22
440	Cova de les Cendres	0.352444383709909	0.0097990200979902	1
441	Cova de les Cendres	0.356647129381994	0.0090990900909909	1.86
442	Cova de les Cendres	0.370818489273257	0.0072992700729927	1.92
443	Guixeres	0.414674816804101	0.0028997100289971	3.4
444	Valmayor	0.337270340463568	0.0115988401159884	4.36
445	Guixeres	0.379613559054102	0.0085991400859914	2.94
446	Benàmer	0.345766210841793	0.008999100089991	1.88
447	Valmayor	0.378525056844214	0.0074992500749925	4.33
448	Cova Or	0.325642991335926	0.010998900109989	1.51
449	Cova de les Cendres	0.397630295517638	0.0050994900509949	1.02
450	Cueva del Toro	0.391100564815889	0.0066993300669933	2.99
451	Falguera	0.366634977512157	0.0090990900909909	1
452	Benàmer	0.323659686562981	0.0114988501149885	2.66
453	Cueva de Chaves	0.383845184017215	0.0056994300569943	1.54
454	Nerja	0.368799269858825	0.0092990700929907	3.91
455	Los Castillejos	0.402057849553916	0.0044995500449955	1
456	El Retamar	0.383392665559842	0.0054994500549945	4.45
457	Guixeres	0.383221041269902	0.0090990900909909	2.27
458	Los Castillejos	0.379646786539749	0.0094990500949905	3.23
459	El Retamar	0.352325643853587	0.0085991400859914	2.45
460	Valmayor	0.40853888789959	0.0036996300369963	4.72
461	Los Castillejos	0.414652284367948	0.0047995200479952	1
462	Nerja	0.332061146563229	0.0113988601139886	1.34
463	Cova de les Cendres	0.400256770156039	0.0036996300369963	1
464	Valmayor	0.331675711478419	0.0106989301069893	3.1
465	Cova Or	0.397953987572523	0.0041995800419958	1
466	Cueva de Chaves	0.335475432378718	0.0155984401559844	1.62
467	Benàmer	0.359561086551695	0.0064993500649935	2.5
468	Cova Or	0.354553017533977	0.0084991500849915	1
469	Cova de les Cendres	0.332784001026513	0.0097990200979902	1.15
470	Benàmer	0.333773391865874	0.0112988701129887	1
471	Cueva de Chaves	0.389120488691959	0.0064993500649935	4.56
472	Falguera	0.351452812702619	0.0066993300669933	1.26
473	Valmayor	0.366962750998485	0.0052994700529947	4.5
474	Los Castillejos	0.389964933807141	0.0046995300469953	1.79
475	Guixeres	0.354531276785418	0.0062993700629937	3.86
476	Los Castillejos	0.338231435500406	0.0132986701329867	3.52
477	Cueva del Toro	0.33549015092589	0.0117988201179882	3.73
478	Nerja	0.334318516523579	0.0114988501149885	4.19
479	Guixeres	0.393491903543657	0.0042995700429957	2.65
480	Valmayor	0.342315436606838	0.0117988201179882	4.3
481	Valmayor	0.395968755421503	0.0038996100389961	4.48
482	Cueva de Chaves	0.353377029501337	0.0096990300969903	2.16
483	Cova de les Cendres	0.375784312293396	0.004999500049995	1
484	Cova Or	0.403470347977809	0.0033996600339966	1
485	Nerja	0.407440248546804	0.0061993800619938	1.3
486	Benàmer	0.38446659688229	0.0043995600439956	1.63
487	Cova de les Cendres	0.327193609182367	0.0131986801319868	1.11
488	Nerja	0.340757504652107	0.0123987601239876	4.71
489	Cueva de Chaves	0.377623161752402	0.0085991400859914	4.42
490	Cova Or	0.383181104722132	0.0067993200679932	4.75
491	Valmayor	0.412074376993856	0.0043995600439956	1.6
492	Cueva del Toro	0.337231058610438	0.0098990100989901	1.82
493	Falguera	0.342143191786546	0.0072992700729927	1.55
494	Barranquet	0.358469536914107	0.007999200079992	2.52
495	Benàmer	0.373922484270607	0.0061993800619938	1.12
496	Cueva de Chaves	0.333223975989324	0.011998800119988	3.63
497	El Retamar	0.386996474969273	0.0055994400559944	2.81
498	Cova de les Cendres	0.383728052474066	0.0038996100389961	1.21
499	Cueva de Chaves	0.403116213372563	0.0081991800819918	3.14
500	Cueva de Chaves	0.334518561519736	0.0131986801319868	1.74
501	Benàmer	0.358190230086106	0.0066993300669933	1
502	Benàmer	0.398441194194732	0.0045995400459954	1.1
503	Cueva de Chaves	0.368756945334573	0.0065993400659934	3.06
504	Los Castillejos	0.409900051365965	0.0048995100489951	4.32
505	Falguera	0.358123700424013	0.0082991700829917	1.64
506	Valmayor	0.359039558703579	0.0097990200979902	3.73
507	Cueva de Chaves	0.363044163544404	0.0061993800619938	3.39
508	Nerja	0.36265702319123	0.0070992900709929	4.86
509	Cueva del Toro	0.344673274890796	0.0101989801019898	3.53
510	Benàmer	0.405215967816646	0.0038996100389961	1
511	Barranquet	0.409644482643946	0.0078992100789921	1.3
512	Benàmer	0.344445020497493	0.0106989301069893	2.37
513	Nerja	0.360588793900859	0.0095990400959904	3.26
514	El Retamar	0.3540029109351	0.0074992500749925	4.63
515	Falguera	0.333575397084916	0.0131986801319868	1.39
516	Cueva del Toro	0.362193287507883	0.006999300069993	4.63
517	Valmayor	0.405014110085363	0.0046995300469953	3.14
518	Cueva del Toro	0.322783382385924	0.0204979502049795	3.79
519	Cueva de Chaves	0.406799027495862	0.0048995100489951	3.82
520	Cova Or	0.337254612038319	0.010998900109989	1
521	Cueva del Toro	0.326706253863237	0.013998600139986	3.2
522	Guixeres	0.41147317012754	0.004999500049995	3.75
523	Cova de les Cendres	0.339400793723282	0.0083991600839916	1.96
524	Benàmer	0.370015283444856	0.0061993800619938	1.59
525	Nerja	0.330764768023453	0.0117988201179882	1.79
526	El Retamar	0.338866076238013	0.008999100089991	4.05
527	Cueva del Toro	0.403074699308098	0.0023997600239976	2.73
528	El Retamar	0.389991805046052	0.0062993700629937	2.65
529	Guixeres	0.357594101730207	0.0075992400759924	2.99
530	El Retamar	0.380570593132748	0.0078992100789921	3.37
531	Guixeres	0.322017520505607	0.0150984901509849	4.75
532	Nerja	0.384859581244191	0.007999200079992	4.74
533	Guixeres	0.376439358825383	0.0058994100589941	4.38
534	Guixeres	0.400239078323973	0.0052994700529947	2.04
535	Guixeres	0.352500985672163	0.0088991100889911	4.08
536	Los Castillejos	0.331822930514556	0.0143985601439856	4.7
537	Los Castillejos	0.401182870820936	0.0050994900509949	1
538	Barranquet	0.338417138214786	0.0102989701029897	1
539	Falguera	0.330400941414135	0.0123987601239876	1
540	Los Castillejos	0.407992079823244	0.0043995600439956	1
541	Cova de les Cendres	0.405987421736387	0.0056994300569943	4.91
542	El Retamar	0.350166397035804	0.0115988401159884	4.37
543	Benàmer	0.358040256549668	0.0072992700729927	2.9
544	Nerja	0.370303659393779	0.008999100089991	3.75
545	El Retamar	0.402666924924109	0.0024997500249975	3.7
546	Benàmer	0.350471292896636	0.00999900009999	1
547	Cova de les Cendres	0.338037944667315	0.0094990500949905	1.88
548	El Retamar	0.370045753998968	0.0073992600739926	4.83
549	Cueva del Toro	0.378502481568582	0.0060993900609939	4.43
550	Cova de les Cendres	0.377052671331343	0.0070992900709929	1
551	Cova Or	0.383754472066672	0.006999300069993	1.42
552	Cova Or	0.389897618102837	0.004999500049995	4.4
553	Nerja	0.400852300194656	0.005999400059994	2.09
554	El Retamar	0.38738536737697	0.0064993500649935	3.25
555	Benàmer	0.365240936052665	0.0063993600639936	4.12
556	Nerja	0.367286373179451	0.0078992100789921	4.88
557	Benàmer	0.410303602501498	0.0041995800419958	3.25
558	Nerja	0.388659092404876	0.004999500049995	1.1
559	Valmayor	0.407303126393039	0.0058994100589941	1.83
560	Valmayor	0.324264743441225	0.0142985701429857	4.15
561	Valmayor	0.40794192675998	0.0031996800319968	2.87
562	Guixeres	0.391278533809181	0.0058994100589941	3.82
563	Los Castillejos	0.337111243024984	0.0108989101089891	1.71
564	Los Castillejos	0.399966878572798	0.0068993100689931	4.36
565	Guixeres	0.321930359432709	0.0131986801319868	2.5
566	Guixeres	0.362242304976429	0.0068993100689931	2.87
567	Los Castillejos	0.414411959964578	0.0033996600339966	4.62
568	Benàmer	0.369747921580107	0.0052994700529947	1
569	Cueva del Toro	0.362565098893837	0.0115988401159884	3.81
570	El Retamar	0.324809260974881	0.0135986401359864	4.92
571	Cova Or	0.400321895329139	0.0040995900409959	1.3
572	Valmayor	0.333351182143393	0.0175982401759824	2.77
573	El Retamar	0.400696899501995	0.0054994500549945	2.5
574	Valmayor	0.345292459229308	0.0081991800819918	3.56
575	Cova de les Cendres	0.407076534726704	0.0041995800419958	1
576	Cova de les Cendres	0.385222304480143	0.0050994900509949	1.02
577	Cueva de Chaves	0.339779421293928	0.0124987501249875	4.61
578	Cueva del Toro	0.354919578458178	0.0118988101189881	2.75
579	Los Castillejos	0.403072963895753	0.0043995600439956	1.72
580	Cueva del Toro	0.359498259498671	0.0103989601039896	2.86
581	Los Castillejos	0.355159996658636	0.012998700129987	2.54
582	Valmayor	0.364148669703005	0.0094990500949905	3.46
583	Cueva de Chaves	0.374063431295317	0.0096990300969903	4.4
584	El Retamar	0.333169012568186	0.0098990100989901	3.11
585	Benàmer	0.330655815441789	0.0158984101589841	1
586	Los Castillejos	0.393212300420789	0.0103989601039896	3.9
587	Benàmer	0.369294095583056	0.0057994200579942	4.68
588	Cova Or	0.33808433633052	0.0107989201079892	1
589	Cova Or	0.400082779612597	0.0042995700429957	1
590	Cueva de Chaves	0.332074207111662	0.0090990900909909	3.25
591	Barranquet	0.360546700466433	0.0060993900609939	2.2
592	Cueva del Toro	0.361987867156749	0.008999100089991	3.38
593	Benàmer	0.347329836530247	0.0111988801119888	2.49
594	Guixeres	0.33796060496783	0.0156984301569843	2.4
595	Cova de les Cendres	0.366984212755583	0.0073992600739926	1
596	El Retamar	0.330876954729604	0.0122987701229877	3.48
597	Cova de les Cendres	0.367075877568599	0.0071992800719928	1.05
598	Nerja	0.385699023129984	0.0092990700929907	4.06
599	Guixeres	0.376603378240928	0.0064993500649935	4.78
600	Los Castillejos	0.346775895537049	0.0085991400859914	1.84
601	Benàmer	0.370173678132206	0.0081991800819918	1
602	Los Castillejos	0.353250756860947	0.0095990400959904	1
603	Guixeres	0.399979533852396	0.0045995400459954	4.06
604	Nerja	0.353026913795816	0.0093990600939906	2.85
605	Falguera	0.376365355056887	0.0067993200679932	1
606	Cueva del Toro	0.360692289384239	0.0078992100789921	3.67
607	Cueva del Toro	0.363773550244035	0.0088991100889911	4.64
608	Valmayor	0.36394490065292	0.0077992200779922	3.25
609	Benàmer	0.347788004384515	0.0105989401059894	1
610	Guixeres	0.367555729337073	0.0078992100789921	4.69
611	Cueva de Chaves	0.351053511135657	0.0091990800919908	1.62
612	Los Castillejos	0.322110866963143	0.0161983801619838	4.73
613	El Retamar	0.346133753514382	0.0107989201079892	3.08
614	Cueva del Toro	0.400309814497681	0.0051994800519948	2.49
615	Cueva del Toro	0.356073347724845	0.0087991200879912	2.12
616	Falguera	0.371036544355464	0.0072992700729927	1.68
617	Valmayor	0.360825218955147	0.0062993700629937	4.92
618	Benàmer	0.369589873223704	0.0080991900809919	1
619	Cueva del Toro	0.332162851883424	0.0101989801019898	3.04
620	Cueva de Chaves	0.406975823808857	0.0034996500349965	1.68
621	El Retamar	0.381526276656471	0.0065993400659934	4.65
622	Cova Or	0.32376369829652	0.0142985701429857	1
623	Nerja	0.356493602371789	0.0140985901409859	2.52
624	Los Castillejos	0.364909293873857	0.007999200079992	2.49
625	Benàmer	0.399537774389934	0.0024997500249975	1
626	Valmayor	0.40129636691601	0.0048995100489951	2.99
627	Los Castillejos	0.375387849151912	0.0064993500649935	1.8
628	Cueva de Chaves	0.346108146238967	0.0155984401559844	2.67
629	Guixeres	0.365719712300339	0.0073992600739926	3.1
630	Falguera	0.395188855461792	0.0035996400359964	1
631	Benàmer	0.389990145907972	0.0048995100489951	1.51
632	Falguera	0.356557359799687	0.0086991300869913	1
633	El Retamar	0.349554962578468	0.0110988901109889	4.05
634	Falguera	0.377610455576496	0.0050994900509949	4.08
635	Cova de les Cendres	0.335756180545542	0.0110988901109889	1.63
636	Cueva de Chaves	0.404528272582499	0.0050994900509949	3.71
637	Benàmer	0.32857769077525	0.0145985401459854	1.03
638	Cueva del Toro	0.398004247377541	0.0038996100389961	1.64
639	Benàmer	0.400223203946404	0.0037996200379962	1.49
640	Falguera	0.328230583892963	0.00999900009999	1
641	Cueva de Chaves	0.348217540486788	0.0068993100689931	1.65
642	Benàmer	0.338884797377819	0.00999900009999	4.63
643	Cueva de Chaves	0.386256870801281	0.0042995700429957	2.35
644	Benàmer	0.356252332551141	0.0112988701129887	1.32
645	Cueva de Chaves	0.409589115936701	0.0040995900409959	2.9
646	Cueva de Chaves	0.375684361022172	0.0058994100589941	4.44
647	Cueva del Toro	0.33027911970804	0.0104989501049895	2
648	Cova Or	0.394491425446196	0.0053994600539946	1
649	Cova de les Cendres	0.353022640575766	0.0077992200779922	1
650	El Retamar	0.383201467129089	0.0063993600639936	3.7
651	Benàmer	0.352796779673459	0.0076992300769923	1
652	Falguera	0.362950135262853	0.0093990600939906	1.34
653	Nerja	0.339269475175923	0.0092990700929907	2.69
654	Benàmer	0.329720135305309	0.0118988101189881	1
655	Nerja	0.395731876332468	0.0052994700529947	4.62
656	Cova Or	0.414128436398157	0.0040995900409959	1
657	Valmayor	0.345220442464026	0.0171982801719828	3.38
658	Guixeres	0.390375656578807	0.0048995100489951	4.32
659	Valmayor	0.359112609610466	0.0090990900909909	1.27
660	Cova de les Cendres	0.362817092557882	0.0062993700629937	1
661	Cova Or	0.382811055995255	0.0052994700529947	1
662	Benàmer	0.395315252616561	0.0047995200479952	1.18
663	Guixeres	0.400803487184346	0.0036996300369963	1.52
664	Benàmer	0.354421799668741	0.0082991700829917	1.52
665	Cova de les Cendres	0.326048299059391	0.0136986301369863	1.19
666	Cova Or	0.34446697656273	0.0102989701029897	1.21
667	Valmayor	0.3517611888388	0.0092990700929907	4.66
668	Cova de les Cendres	0.332319211193389	0.0101989801019898	1.66
669	Cueva de Chaves	0.330664121771442	0.0181981801819818	3.32
670	Los Castillejos	0.358170014995355	0.0073992600739926	1.31
671	Cova de les Cendres	0.32704708386044	0.011998800119988	1
672	Cueva de Chaves	0.325835740254705	0.0191980801919808	4.43
673	El Retamar	0.346407071045028	0.0110988901109889	2.38
674	Cova de les Cendres	0.400259851140965	0.0050994900509949	1.53
675	Los Castillejos	0.348941908524573	0.007999200079992	1.61
676	Cova Or	0.322438084320496	0.021997800219978	2.91
677	Barranquet	0.324364911658389	0.0143985601439856	4.53
678	Cova de les Cendres	0.352872886529078	0.0063993600639936	1
679	El Retamar	0.355976185790301	0.0072992700729927	4.15
680	Cova Or	0.392125203900613	0.0054994500549945	1
681	Barranquet	0.405365903251566	0.0048995100489951	3.01
682	Guixeres	0.389710681760616	0.0022997700229977	3.69
683	Falguera	0.370280266982097	0.0065993400659934	1.92
684	Guixeres	0.386788040745742	0.0061993800619938	3.37
685	Guixeres	0.382288287381821	0.0060993900609939	4.94
686	Nerja	0.362703466244075	0.006999300069993	1.4
687	Benàmer	0.358149710353283	0.0075992400759924	2.01
688	Nerja	0.353424913749675	0.0094990500949905	2.35
689	Guixeres	0.404333822803971	0.0048995100489951	3.71
690	Cova de les Cendres	0.330437507694431	0.0115988401159884	1
691	Cueva de Chaves	0.367930075340758	0.0068993100689931	4.47
692	Cueva de Chaves	0.36462656736538	0.0082991700829917	2.9
693	Cueva de Chaves	0.35696607425627	0.0078992100789921	2.53
694	Cueva del Toro	0.330932948734139	0.0138986101389861	3.95
695	Cova de les Cendres	0.353694922308269	0.0085991400859914	1
696	Guixeres	0.368302682928183	0.0082991700829917	1.56
697	Valmayor	0.38331064393804	0.0044995500449955	4.13
698	Cueva de Chaves	0.392058083247382	0.0063993600639936	1.13
699	Los Castillejos	0.408496103927695	0.0037996200379962	2.82
700	Cueva del Toro	0.363856324740039	0.0055994400559944	4.35
701	Falguera	0.335575378790551	0.0130986901309869	1
702	Cova Or	0.342931524212834	0.0094990500949905	1
703	El Retamar	0.406633949704034	0.0024997500249975	3.02
704	Cova de les Cendres	0.374745311892658	0.004999500049995	1.46
705	Cueva de Chaves	0.373901725276541	0.0088991100889911	4.07
706	Los Castillejos	0.397875926799662	0.0056994300569943	2.77
707	Guixeres	0.331647715107207	0.0176982301769823	4.72
708	Cueva de Chaves	0.376448065903809	0.0065993400659934	2.28
709	Guixeres	0.406247346731212	0.0044995500449955	3.37
710	Cova de les Cendres	0.391298875610027	0.0046995300469953	1
711	Cova de les Cendres	0.32898437177102	0.0138986101389861	1
712	Nerja	0.398290797241146	0.003999600039996	3.61
713	Cova de les Cendres	0.355999642377251	0.0071992800719928	1
714	El Retamar	0.379337091443232	0.0062993700629937	3.33
715	Benàmer	0.359477050402763	0.0088991100889911	1.76
716	El Retamar	0.397942196533111	0.0051994800519948	3.71
717	Valmayor	0.354874677890401	0.0114988501149885	1.41
718	Barranquet	0.39096506786431	0.0053994600539946	1
719	Cova Or	0.338686515545232	0.0088991100889911	4.1
720	Cueva del Toro	0.401133726786778	0.004999500049995	1.54
721	Los Castillejos	0.409226991005288	0.0041995800419958	1.96
722	Benàmer	0.371020933858377	0.007999200079992	1
723	Falguera	0.36248245401795	0.0077992200779922	2.11
724	Cova Or	0.341810021156488	0.0091990800919908	1.36
725	Los Castillejos	0.366658162722688	0.0067993200679932	2.6
726	Cova de les Cendres	0.333508399924156	0.0122987701229877	1.6
727	Los Castillejos	0.331114235737558	0.0102989701029897	2.71
728	El Retamar	0.374173751258826	0.0073992600739926	2.04
729	Cueva de Chaves	0.40397567693402	0.0072992700729927	1.49
730	Benàmer	0.34233783808367	0.0070992900709929	1
731	Cova Or	0.362820583385085	0.0087991200879912	1.24
732	Cueva de Chaves	0.382264342228338	0.0045995400459954	4.29
733	Cova de les Cendres	0.336353516746711	0.0110988901109889	2.47
734	Cova de les Cendres	0.385588771530561	0.0057994200579942	1
735	Cueva de Chaves	0.377762300136788	0.0061993800619938	4.72
736	Benàmer	0.361185333450981	0.0111988801119888	2.41
737	Cova Or	0.377302817954778	0.0064993500649935	1
738	Cova Or	0.340595869866911	0.0114988501149885	1
739	Valmayor	0.342790394407845	0.0101989801019898	3.64
740	Nerja	0.338557122567758	0.0137986201379862	2.58
741	Cueva del Toro	0.338487914625432	0.0127987201279872	1.53
742	Benàmer	0.335308123881503	0.0127987201279872	1
743	Valmayor	0.322418696388124	0.0162983701629837	2.82
744	Cueva del Toro	0.413463233404174	0.002999700029997	1.58
745	Barranquet	0.339206934946411	0.0120987901209879	3.18
746	Cova de les Cendres	0.326935051198649	0.0137986201379862	1.32
747	Cueva de Chaves	0.378999575588385	0.0091990800919908	3.87
748	Cova de les Cendres	0.367885986553339	0.0062993700629937	1
749	Los Castillejos	0.40073126750222	0.0041995800419958	3.61
750	Valmayor	0.406358605852061	0.005999400059994	4.45
751	Cueva del Toro	0.336015225869737	0.0143985601439856	1.48
752	Los Castillejos	0.375202528527891	0.0082991700829917	3.9
753	Nerja	0.332504945945472	0.0174982501749825	4.95
754	Falguera	0.376062243606185	0.0062993700629937	1
755	Nerja	0.359770646360499	0.0071992800719928	1.27
756	Nerja	0.402693358203334	0.0063993600639936	2.12
757	Cova Or	0.322717060749761	0.0132986701329867	1
758	Cova de les Cendres	0.353701902521389	0.0070992900709929	1
759	Barranquet	0.37174096000466	0.0046995300469953	4.47
760	Benàmer	0.391822505781073	0.0050994900509949	1.37
761	Los Castillejos	0.374775736273821	0.0068993100689931	1
762	Cueva de Chaves	0.39833918809647	0.0057994200579942	1.68
763	Benàmer	0.366491943385243	0.0077992200779922	1
764	Falguera	0.323078447786617	0.0116988301169883	4.83
765	Cova Or	0.339364123371844	0.0121987801219878	1
766	Benàmer	0.369694095502565	0.0066993300669933	1
767	Cueva de Chaves	0.325486965897057	0.0125987401259874	2.96
768	Benàmer	0.394135442612802	0.0024997500249975	1
769	Cova de les Cendres	0.349235140176942	0.0097990200979902	1.35
770	Cova de les Cendres	0.357462008742922	0.0090990900909909	1
771	Barranquet	0.364323596810362	0.006999300069993	4.9
772	El Retamar	0.347662184037351	0.0078992100789921	3.78
773	Benàmer	0.389720741971714	0.0036996300369963	1.06
774	Cova de les Cendres	0.392624062108993	0.0046995300469953	1
775	Falguera	0.381542822912691	0.0065993400659934	1
776	Los Castillejos	0.379119364650028	0.0082991700829917	1.68
777	Cueva de Chaves	0.372629261120251	0.0110988901109889	3.36
778	Cova de les Cendres	0.411166544850193	0.002999700029997	1
779	Guixeres	0.351863084091868	0.0072992700729927	3.84
780	Barranquet	0.395440896040255	0.0037996200379962	1.42
781	Cueva del Toro	0.408650525442304	0.006999300069993	2.4
782	Nerja	0.336588364193007	0.0156984301569843	1.92
783	Cova Or	0.377513681754956	0.0064993500649935	2.49
784	Guixeres	0.355873778697756	0.0061993800619938	2.7
785	Cova Or	0.36938261271416	0.0065993400659934	1
786	Los Castillejos	0.353365657645539	0.0137986201379862	4.04
787	Nerja	0.402367559039835	0.0045995400459954	3.08
788	Nerja	0.33954222205915	0.0123987601239876	3.22
789	Falguera	0.408738302949645	0.0051994800519948	3.14
790	Cueva de Chaves	0.407850962044778	0.0025997400259974	2.46
791	Cova de les Cendres	0.358828553650921	0.0068993100689931	4.39
792	Cova de les Cendres	0.370585159693512	0.0074992500749925	1
793	Nerja	0.403224826694514	0.0037996200379962	3.74
794	Nerja	0.391268579754229	0.0058994100589941	1.21
795	Nerja	0.396582785189091	0.0054994500549945	3.09
796	Guixeres	0.412352832283677	0.0025997400259974	1.92
797	Cova Or	0.403122412248007	0.0042995700429957	2.66
798	Nerja	0.3233298436677	0.0151984801519848	4.38
799	Nerja	0.373426331294501	0.007999200079992	1.63
800	Nerja	0.335888205532053	0.0128987101289871	1.55
801	Los Castillejos	0.324595004658376	0.0195980401959804	4.21
802	Guixeres	0.377554041872163	0.0054994500549945	4.37
803	Cova Or	0.355903541423543	0.0093990600939906	1.03
804	Falguera	0.408244044480393	0.0038996100389961	1
805	Cova de les Cendres	0.349377005875286	0.0093990600939906	1
806	Nerja	0.410690005003949	0.0037996200379962	1.4
807	Falguera	0.339449441821328	0.0105989401059894	1
808	Cueva de Chaves	0.341896591622811	0.0100989901009899	3.19
809	Cova Or	0.352246297927139	0.0080991900809919	1
810	Cueva de Chaves	0.339631825728111	0.0116988301169883	3.48
811	Guixeres	0.386003962001086	0.0068993100689931	3.39
812	Benàmer	0.401687250296762	0.0051994800519948	1.42
813	El Retamar	0.413025213976585	0.0044995500449955	4.33
814	Falguera	0.362497255068746	0.0063993600639936	1
815	Cueva de Chaves	0.340029758987327	0.0112988701129887	3.3
816	Cova Or	0.350304172056132	0.0083991600839916	1
817	Cueva del Toro	0.365403526515362	0.0065993400659934	3.33
818	Benàmer	0.3384238974402	0.0100989901009899	1.22
819	Guixeres	0.349934230930987	0.0121987801219878	2.35
820	Cova de les Cendres	0.339823555867739	0.011998800119988	1
821	Benàmer	0.365265388302044	0.0064993500649935	1
822	Nerja	0.371911561623302	0.0070992900709929	4.3
823	Los Castillejos	0.357162020057663	0.0077992200779922	2.33
824	Cova de les Cendres	0.322519597093442	0.0112988701129887	1.96
825	Cueva de Chaves	0.384678856479204	0.0063993600639936	3.82
826	Cova de les Cendres	0.346410634956959	0.0092990700929907	1.57
827	Cueva del Toro	0.380793225888022	0.0060993900609939	3.82
828	Benàmer	0.405477817945654	0.004999500049995	1.42
829	El Retamar	0.383773939947426	0.0054994500549945	2.56
830	Mas d’Is	0.387392116068504	0.0053994600539946	2.58
831	Guixeres	0.388958056085849	0.005999400059994	1.57
832	Cueva de Chaves	0.3299273222918	0.0128987101289871	3.99
833	Cueva del Toro	0.38895228981908	0.0040995900409959	1.56
834	Valmayor	0.399784392717116	0.0050994900509949	4.6
835	Benàmer	0.345946189963429	0.0083991600839916	1.54
836	Cueva del Toro	0.341138777805407	0.00999900009999	3.51
837	Valmayor	0.329671564043462	0.0114988501149885	3.09
838	Falguera	0.397120883424447	0.0046995300469953	4.63
839	Guixeres	0.405890219104793	0.0045995400459954	2.93
840	Valmayor	0.366600092763147	0.0046995300469953	2.13
841	Cova de les Cendres	0.334538105027209	0.007999200079992	2.16
842	Cueva del Toro	0.367310874240059	0.0080991900809919	2.03
843	Valmayor	0.356956753978697	0.0072992700729927	2.2
844	El Retamar	0.392291664238945	0.003999600039996	3.9
845	El Retamar	0.357365096287681	0.0080991900809919	2.52
846	Benàmer	0.325383433199349	0.0133986601339866	4.74
847	Nerja	0.368122844100513	0.0066993300669933	2.65
848	Valmayor	0.387868489059708	0.0065993400659934	2.58
849	Guixeres	0.361539754863217	0.0077992200779922	3.03
850	Cueva de Chaves	0.326063834058048	0.0111988801119888	2.18
851	Cova de les Cendres	0.377171598423555	0.0085991400859914	2.34
852	Guixeres	0.367500465973953	0.0057994200579942	1.94
853	Cueva de Chaves	0.376176798694507	0.0068993100689931	3.59
854	Cova Or	0.3512164224328	0.0082991700829917	1
855	El Retamar	0.392204461420591	0.0058994100589941	4.17
856	Cova de les Cendres	0.334072814120455	0.0126987301269873	1
857	El Retamar	0.386384360998205	0.0043995600439956	2.08
858	Valmayor	0.41073404596765	0.0038996100389961	1.56
859	El Retamar	0.401252168413354	0.0033996600339966	3.83
860	Barranquet	0.328641803473896	0.0110988901109889	2.46
861	Nerja	0.35431821376336	0.0121987801219878	3.44
862	Cova Or	0.404034466154554	0.0032996700329967	1.09
863	Benàmer	0.338326410178579	0.012998700129987	1.99
864	Valmayor	0.339927032171241	0.0152984701529847	1.96
865	Cueva del Toro	0.387096183396894	0.0046995300469953	1.64
866	Guixeres	0.346930738822088	0.00999900009999	3.05
867	Guixeres	0.364743311342046	0.0065993400659934	4.23
868	Benàmer	0.351094834945809	0.0085991400859914	1.16
869	Falguera	0.393975764142165	0.0054994500549945	1
870	Cova de les Cendres	0.353541453698934	0.0047995200479952	1
871	El Retamar	0.3393243638182	0.0123987601239876	4.57
872	El Retamar	0.370273917860896	0.0061993800619938	3.94
873	Benàmer	0.346309755751563	0.00999900009999	1
874	Valmayor	0.33975590473266	0.0084991500849915	3.82
875	Valmayor	0.341971806324782	0.0086991300869913	2.62
876	Nerja	0.355893404010191	0.0083991600839916	2.52
877	Cueva del Toro	0.408987013495586	0.0044995500449955	1.63
878	Nerja	0.325597199510169	0.0161983801619838	2
879	Cueva del Toro	0.387922014011216	0.003999600039996	2.54
880	Los Castillejos	0.400319322584305	0.0058994100589941	1.43
881	Valmayor	0.336577084471404	0.0142985701429857	3.62
882	Cova de les Cendres	0.357072987549116	0.0067993200679932	1
883	Cova de les Cendres	0.350912433776227	0.0110988901109889	1.34
884	Falguera	0.39303062565368	0.0056994300569943	3.87
885	Falguera	0.407832907076272	0.0037996200379962	1.39
886	Benàmer	0.343003039726952	0.0115988401159884	1.18
887	Valmayor	0.370214269042611	0.006999300069993	4.16
888	Cova de les Cendres	0.391909524688515	0.0055994400559944	1.25
889	Cueva de Chaves	0.398349480878365	0.0041995800419958	4.43
890	Los Castillejos	0.404015446518318	0.0050994900509949	2.03
891	Valmayor	0.348771610159655	0.0096990300969903	4.57
892	Valmayor	0.352369042063287	0.0080991900809919	1
893	Falguera	0.404182765283387	0.0040995900409959	1.78
894	Cueva del Toro	0.334890476808945	0.012998700129987	2.24
895	Guixeres	0.380471457180432	0.0048995100489951	2.39
896	Falguera	0.380590195268665	0.0060993900609939	1
897	El Retamar	0.329012361177313	0.0148985101489851	4.84
898	Cova de les Cendres	0.375440406706205	0.0087991200879912	1.53
899	Cueva de Chaves	0.326567615025014	0.0178982101789821	3.48
900	Valmayor	0.327689155534045	0.0127987201279872	2.9
901	Benàmer	0.384351074978195	0.0045995400459954	1
902	Cova Or	0.385409407883996	0.0061993800619938	1.88
903	Nerja	0.335640936346944	0.0143985601439856	1.69
904	Cova de les Cendres	0.352811358862794	0.0080991900809919	2.26
905	Benàmer	0.368354969639909	0.0061993800619938	1.98
906	Nerja	0.378339066470756	0.0043995600439956	1.78
907	Cueva de Chaves	0.386174186434444	0.0062993700629937	4.66
908	Cueva de Chaves	0.381591699870827	0.0096990300969903	2.67
909	Cueva de Chaves	0.352867371287517	0.0086991300869913	3.26
910	Cova de les Cendres	0.386957771189639	0.0056994300569943	1
911	Nerja	0.353655082023476	0.0113988601139886	4.51
912	Cueva de Chaves	0.412248982266355	0.0025997400259974	1.73
913	Cova Or	0.334130748407101	0.011998800119988	1
914	Cova de les Cendres	0.412581615605257	0.0037996200379962	2.14
915	Falguera	0.360674155406595	0.0071992800719928	1
916	Barranquet	0.401094318620845	0.0033996600339966	1
917	Nerja	0.325213475622049	0.0114988501149885	3.59
918	Cova de les Cendres	0.355635289856961	0.007999200079992	1.24
919	El Retamar	0.327005924231823	0.0135986401359864	3.8
920	Cova Or	0.386799676882264	0.0045995400459954	1
921	Cova Or	0.341823086972524	0.0092990700929907	2.19
922	Cueva de Chaves	0.369811966232793	0.0066993300669933	1.97
923	Cova de les Cendres	0.357670109896303	0.0060993900609939	1
924	Los Castillejos	0.400453456137458	0.0057994200579942	1.98
925	Cueva de Chaves	0.346932984023437	0.0140985901409859	2.79
926	Nerja	0.395022788468862	0.0046995300469953	2.81
927	Barranquet	0.354322559088695	0.0096990300969903	2.52
928	Benàmer	0.373095546570129	0.0056994300569943	3.33
929	Valmayor	0.390606495369056	0.0052994700529947	1.34
930	Cueva del Toro	0.393440315249628	0.0055994400559944	2.3
931	Cova Or	0.385068210081799	0.0041995800419958	1.14
932	Los Castillejos	0.360694079354413	0.0097990200979902	2.79
933	Cova Or	0.403530720089419	0.0032996700329967	1.04
934	Guixeres	0.370041991130749	0.00999900009999	4.31
935	Benàmer	0.337783644753641	0.0123987601239876	2.56
936	El Retamar	0.393249630440319	0.0054994500549945	1.55
937	Benàmer	0.323446710449555	0.0137986201379862	1
938	Nerja	0.394914980590071	0.0050994900509949	3.56
939	Valmayor	0.343078007469327	0.0095990400959904	1.87
940	Benàmer	0.356930173415891	0.005999400059994	2.15
941	Los Castillejos	0.394809947061553	0.0057994200579942	3.93
942	Los Castillejos	0.39813188315455	0.0047995200479952	2.43
943	Valmayor	0.346485007749966	0.0113988601139886	2.61
944	Mas d’Is	0.332840857771779	0.0158984101589841	3.58
945	Los Castillejos	0.384980668602623	0.0063993600639936	3.61
946	Falguera	0.364779815966224	0.0046995300469953	2.61
947	Barranquet	0.387889750355037	0.005999400059994	4.89
948	El Retamar	0.380215735473262	0.0035996400359964	2.27
949	Cueva del Toro	0.363932379272216	0.0065993400659934	3.48
950	Cova Or	0.34197132519957	0.0088991100889911	1
951	Los Castillejos	0.330738154708658	0.0176982301769823	3.8
952	Los Castillejos	0.375431905743917	0.0046995300469953	4.81
953	Falguera	0.325856792555028	0.0111988801119888	2.39
954	Cueva del Toro	0.368483676579926	0.0065993400659934	3.91
955	Benàmer	0.405677547643319	0.0051994800519948	1.45
956	Cova de les Cendres	0.404931425769758	0.004999500049995	1
957	Falguera	0.326570539745337	0.0117988201179882	1
958	Cueva de Chaves	0.339217532793461	0.0123987601239876	2.19
959	El Retamar	0.404095785773977	0.0053994600539946	3.36
960	Cova de les Cendres	0.404242581214694	0.0023997600239976	4.78
961	Cova Or	0.342821661392242	0.0102989701029897	1.02
962	Guixeres	0.381824852648391	0.0050994900509949	1.77
963	Guixeres	0.339055893212228	0.0098990100989901	3.47
964	Valmayor	0.383212693718803	0.0097990200979902	2.71
965	Valmayor	0.40039400100366	0.0081991800819918	4.13
966	Benàmer	0.381213144230216	0.0073992600739926	1.2
967	Los Castillejos	0.368538986035793	0.0075992400759924	3.31
968	Benàmer	0.332941022591873	0.0125987401259874	1.3
969	Benàmer	0.385668708276056	0.0054994500549945	1
970	Cueva del Toro	0.336295691183649	0.0124987501249875	1.58
971	Nerja	0.359185760478199	0.0085991400859914	2.34
972	Cueva del Toro	0.354785106094783	0.0056994300569943	4.3
973	Cova de les Cendres	0.386167935846121	0.0065993400659934	1
974	Cueva del Toro	0.338117572180476	0.0126987301269873	2.36
975	Valmayor	0.39591927998223	0.005999400059994	3.01
976	Falguera	0.380146977439853	0.0058994100589941	1
977	Cova de les Cendres	0.343877657894858	0.0104989501049895	1.43
978	Cueva del Toro	0.341613260845916	0.0105989401059894	2.6
979	Guixeres	0.388206249069216	0.0065993400659934	1.77
980	Falguera	0.409690727670614	0.0050994900509949	1
981	Benàmer	0.325562831225418	0.0138986101389861	2.16
982	Benàmer	0.37150775122405	0.0081991800819918	3.93
983	Nerja	0.381097311559149	0.0066993300669933	2.38
984	Benàmer	0.343005200623064	0.0120987901209879	1.46
985	Cueva de Chaves	0.409667950532552	0.0028997100289971	2.7
986	Los Castillejos	0.375114760790192	0.0065993400659934	3.63
987	Barranquet	0.34335888369534	0.0112988701129887	1
988	Benàmer	0.344734854397271	0.0105989401059894	1.44
989	Nerja	0.338878915580455	0.0095990400959904	2.64
990	Cova de les Cendres	0.391183233104455	0.0054994500549945	1.3
991	Cueva de Chaves	0.344283505262972	0.0134986501349865	4.98
992	Benàmer	0.325794785512679	0.0125987401259874	4.34
993	Cova de les Cendres	0.337202036396259	0.0091990800919908	1
994	Valmayor	0.369305689216942	0.0111988801119888	2.9
995	Falguera	0.335239837060761	0.0107989201079892	3.59
996	Guixeres	0.385948771676811	0.0057994200579942	3.35
997	Cova de les Cendres	0.3887013227971	0.0067993200679932	1
998	Barranquet	0.329192992567323	0.0094990500949905	1
999	Los Castillejos	0.399253755288762	0.003999600039996	2.08
1000	Cova de les Cendres	0.384956786253432	0.0046995300469953	1
