# Supplementary material for: The spread of agriculture in Iberia through Approximate Bayesian Computation and Neolithic projectile tools
Source: PLoS One. 2021 Dec 28;16(12):e0261813. doi: 10.1371/journal.pone.0261813 (PMC8714124; doi:10.1371/journal.pone.0261813)
Supplement: S2 File. Reproducibility — It includes a readme file with further indications. (ZIP) [file pone.0261813.s002.zip › S2_File/Data/or2_rej.csv]

	Origin1	Origin2	Ms	Mp	r
1	Barranquet	El Retamar	0.351507888736671	0.0071992800719928	2.54
2	El Retamar	Barranquet	0.350119563320464	0.0117988201179882	3.93
3	Guixeres	Cueva del Toro	0.348261927659835	0.0102989701029897	3.55
4	Guixeres	Los Castillejos	0.331758317573978	0.0111988801119888	2.96
5	Valmayor	Falguera	0.373408313447277	0.0054994500549945	2.86
6	Mas d’Is	Valmayor	0.394719767132542	0.0062993700629937	2.75
7	Guixeres	Mas d’Is	0.409305136709182	0.0034996500349965	2.23
8	Barranquet	Nerja	0.370352238301748	0.0080991900809919	1
9	Benàmer	El Retamar	0.394910846379132	0.0050994900509949	2.86
10	Mas d’Is	Cueva de Chaves	0.354123228286605	0.0091990800919908	2.35
11	Barranquet	Los Castillejos	0.385486918091389	0.0073992600739926	1
12	Benàmer	Valmayor	0.353861345600923	0.0092990700929907	2.05
13	Barranquet	Guixeres	0.384891666776174	0.0057994200579942	3.8
14	Benàmer	Falguera	0.376644650014924	0.005999400059994	1.64
15	Los Castillejos	Guixeres	0.351773261836381	0.0111988801119888	2.43
16	Los Castillejos	Cova Or	0.364172894912201	0.0078992100789921	4.16
17	Cova de les Cendres	Mas d’Is	0.377161408349201	0.0070992900709929	1
18	Los Castillejos	Valmayor	0.383167337975391	0.0048995100489951	4.27
19	Falguera	Cueva de Chaves	0.375205045393087	0.0068993100689931	2.55
20	Cueva del Toro	Cova Or	0.346710772259947	0.0103989601039896	1.14
21	Barranquet	Benàmer	0.329145054331444	0.0097990200979902	1.94
22	El Retamar	Cova de les Cendres	0.40869703974878	0.0048995100489951	1
23	Valmayor	Barranquet	0.371637406274714	0.0068993100689931	2.9
24	Los Castillejos	Cueva de Chaves	0.389383664057755	0.0050994900509949	1.3
25	Benàmer	Cueva del Toro	0.322124484105194	0.0105989401059894	1.69
26	Valmayor	Cova Or	0.385186260848432	0.004999500049995	2.5
27	Cova Or	Barranquet	0.345869678497162	0.0093990600939906	1
28	Benàmer	Cueva de Chaves	0.396305139782874	0.0044995500449955	3.23
29	Guixeres	Cueva del Toro	0.350676570682039	0.0125987401259874	3.69
30	El Retamar	Benàmer	0.329271594895606	0.0136986301369863	3.07
31	Falguera	Cueva del Toro	0.331955404614203	0.0123987601239876	1.22
32	Falguera	Cueva del Toro	0.396788080473129	0.0030996900309969	1
33	Nerja	Cueva del Toro	0.372234073882416	0.0080991900809919	4.7
34	Cova de les Cendres	Nerja	0.393185579967066	0.0055994400559944	3
35	Cueva de Chaves	Barranquet	0.390811410457742	0.0063993600639936	1.96
36	Guixeres	Barranquet	0.369745888526924	0.0067993200679932	1.28
37	Mas d’Is	El Retamar	0.339455038301977	0.0093990600939906	1.26
38	Falguera	Cueva del Toro	0.349613787593754	0.0087991200879912	2.32
39	Cova Or	Los Castillejos	0.40772262283957	0.0036996300369963	2.42
40	Barranquet	Nerja	0.386467605975972	0.0076992300769923	2.73
41	Barranquet	Cueva de Chaves	0.406002168245219	0.0027997200279972	2.89
42	Nerja	Valmayor	0.343518987517308	0.0121987801219878	3.34
43	El Retamar	Falguera	0.361721324171518	0.0106989301069893	3.53
44	Mas d’Is	Nerja	0.380604838978278	0.0062993700629937	2.79
45	Cova de les Cendres	Los Castillejos	0.329292743265025	0.0104989501049895	1.03
46	Nerja	Guixeres	0.324672644613405	0.0155984401559844	1
47	Cova de les Cendres	Cueva de Chaves	0.388134035337144	0.0080991900809919	2.51
48	Los Castillejos	Cova de les Cendres	0.400924279367475	0.0043995600439956	1.05
49	Mas d’Is	El Retamar	0.399356283856794	0.0040995900409959	4.5
50	Guixeres	Benàmer	0.350697380877643	0.0076992300769923	1.21
51	Falguera	Valmayor	0.410806540173233	0.0048995100489951	2.93
52	Barranquet	Guixeres	0.383398246231823	0.0047995200479952	3.91
53	El Retamar	Benàmer	0.388169099340409	0.0037996200379962	4.09
54	Guixeres	Mas d’Is	0.39424580785879	0.0057994200579942	1
55	El Retamar	Cova de les Cendres	0.322264687378582	0.0131986801319868	3.2
56	El Retamar	Cova Or	0.400374780851128	0.0035996400359964	3.45
57	Barranquet	Valmayor	0.365598734883447	0.003999600039996	2.19
58	Benàmer	Cova de les Cendres	0.38302364073147	0.0092990700929907	3.72
59	Benàmer	Falguera	0.344867889733288	0.0104989501049895	1
60	Cueva de Chaves	Barranquet	0.363431711464561	0.0077992200779922	3.84
61	Guixeres	Nerja	0.38356120018174	0.0076992300769923	3.63
62	Nerja	Barranquet	0.400367491835018	0.0041995800419958	1.33
63	Los Castillejos	Cova de les Cendres	0.370004935273038	0.0074992500749925	3.62
64	Cova de les Cendres	Barranquet	0.325596705733533	0.0134986501349865	1.35
65	Cueva de Chaves	Cova de les Cendres	0.353166288588817	0.0085991400859914	2.81
66	Nerja	Barranquet	0.401241466848647	0.0063993600639936	3.51
67	El Retamar	Guixeres	0.33089299244842	0.0123987601239876	4.33
68	Cueva de Chaves	Falguera	0.359939345450586	0.0074992500749925	3.32
69	Los Castillejos	Cova Or	0.341956330957313	0.0135986401359864	1.75
70	Barranquet	Benàmer	0.372913237179365	0.0071992800719928	1
71	Cova Or	Valmayor	0.391427918860004	0.0037996200379962	1
72	Cova Or	Mas d’Is	0.358739481466339	0.0071992800719928	1.46
73	Guixeres	El Retamar	0.409284880512559	0.0063993600639936	4.52
74	Nerja	Cova de les Cendres	0.335560700100151	0.0161983801619838	1.14
75	Nerja	Benàmer	0.342237581623013	0.00999900009999	1.87
76	Barranquet	Benàmer	0.399638366448508	0.0023997600239976	1.86
77	Cueva del Toro	Nerja	0.337078247144822	0.0084991500849915	2.63
78	Cova Or	Cova de les Cendres	0.394581856882068	0.003999600039996	1.03
79	Nerja	Cova de les Cendres	0.410607054530243	0.0054994500549945	4.33
80	Falguera	Guixeres	0.352546622103394	0.0067993200679932	2.96
81	Mas d’Is	Barranquet	0.407272776949658	0.0035996400359964	3.72
82	Cueva del Toro	Cueva de Chaves	0.408857903553495	0.0020997900209979	3.08
83	Cueva del Toro	Cueva de Chaves	0.379082728870135	0.0066993300669933	3.33
84	El Retamar	Barranquet	0.323021680682877	0.0136986301369863	4.27
85	El Retamar	Cueva de Chaves	0.388091332685648	0.0057994200579942	2.17
86	Cova de les Cendres	Los Castillejos	0.351543140683683	0.011998800119988	1
87	Cova de les Cendres	Los Castillejos	0.409512350999817	0.0046995300469953	1.72
88	Guixeres	Cova Or	0.360569967469482	0.0087991200879912	1.32
89	Barranquet	Benàmer	0.339349967269229	0.0094990500949905	1.19
90	Cueva de Chaves	El Retamar	0.413754833499465	0.002999700029997	3.54
91	Benàmer	Falguera	0.361105936584	0.0064993500649935	3.27
92	Cova de les Cendres	Falguera	0.379050846795771	0.0066993300669933	1
93	Los Castillejos	Cueva de Chaves	0.404693951911951	0.0045995400459954	1
94	Valmayor	Cueva de Chaves	0.380244461006043	0.0057994200579942	3.17
95	Cueva de Chaves	Mas d’Is	0.346659350462834	0.0107989201079892	2.93
96	Benàmer	Falguera	0.388760426549725	0.004999500049995	1
97	Barranquet	Falguera	0.33731047751703	0.0127987201279872	1
98	El Retamar	Cueva del Toro	0.360977429522752	0.0124987501249875	3.87
99	Mas d’Is	Cueva de Chaves	0.383943762098779	0.0105989401059894	2.24
100	Cova Or	Benàmer	0.352193023815418	0.0081991800819918	1
101	Valmayor	Cueva del Toro	0.383370063013832	0.0031996800319968	2.78
102	Benàmer	El Retamar	0.347527508889716	0.0095990400959904	4.58
103	Barranquet	El Retamar	0.404526416488123	0.0025997400259974	3.78
104	Los Castillejos	Barranquet	0.394021546904104	0.0044995500449955	1
105	Cova de les Cendres	Cueva de Chaves	0.396487000452892	0.0047995200479952	1.93
106	Falguera	Guixeres	0.387088237986566	0.0071992800719928	1.06
107	Guixeres	Cova de les Cendres	0.409343943538253	0.0050994900509949	4.47
108	Mas d’Is	Barranquet	0.411590156864888	0.0041995800419958	1.13
109	Barranquet	Falguera	0.406930306038908	0.0032996700329967	1
110	El Retamar	Mas d’Is	0.376957935550034	0.0047995200479952	1
111	Nerja	Cova de les Cendres	0.412114350854365	0.0054994500549945	1.51
112	Barranquet	Cova de les Cendres	0.398589637776449	0.0041995800419958	1
113	Barranquet	Guixeres	0.379927371296726	0.0074992500749925	1
114	Barranquet	Cova de les Cendres	0.345442398948452	0.0108989101089891	1
115	Mas d’Is	Barranquet	0.346209825120372	0.0085991400859914	1.34
116	Cueva del Toro	Benàmer	0.346335521779116	0.0096990300969903	1.23
117	Guixeres	Nerja	0.361382091349513	0.011998800119988	2.67
118	Falguera	Cueva del Toro	0.352929715259497	0.0075992400759924	2.22
119	Barranquet	Falguera	0.360505279103569	0.0073992600739926	1.16
120	Cueva de Chaves	Barranquet	0.41238351230136	0.0044995500449955	3.3
121	Valmayor	Cova de les Cendres	0.334127369906543	0.00999900009999	2.76
122	El Retamar	Nerja	0.352423114303245	0.0093990600939906	4.47
123	Los Castillejos	Guixeres	0.371488251750114	0.0063993600639936	3.23
124	Falguera	Guixeres	0.41494463673047	0.0021997800219978	2.09
125	Guixeres	Barranquet	0.342986293704739	0.0103989601039896	3.91
126	Benàmer	El Retamar	0.362962025741268	0.0143985601439856	1
127	Benàmer	Falguera	0.328268916879614	0.0132986701329867	1
128	Falguera	Guixeres	0.408581173480312	0.002999700029997	2.32
129	Falguera	El Retamar	0.399513608711824	0.0041995800419958	1.91
130	Cova de les Cendres	Los Castillejos	0.342176571172081	0.0100989901009899	4.74
131	Los Castillejos	Valmayor	0.356455701856442	0.0058994100589941	3.01
132	Cueva de Chaves	Mas d’Is	0.358660744778608	0.0088991100889911	1
133	Nerja	Falguera	0.333054628492861	0.010998900109989	1
134	El Retamar	Barranquet	0.330261363012441	0.0148985101489851	1
135	Cova Or	Falguera	0.378515307911251	0.0063993600639936	2.54
136	Cova Or	Benàmer	0.322551425819644	0.0110988901109889	1
137	El Retamar	Falguera	0.38954802731625	0.005999400059994	3.31
138	Benàmer	Valmayor	0.356276913944637	0.0104989501049895	4.87
139	Cova de les Cendres	Falguera	0.3542672523979	0.0110988901109889	1
140	Falguera	Mas d’Is	0.391915581936584	0.0031996800319968	1
141	Barranquet	Benàmer	0.33670571464496	0.0114988501149885	1
142	Cova Or	Barranquet	0.361068082141026	0.0060993900609939	1
143	Cueva de Chaves	Los Castillejos	0.356542419002718	0.0147985201479852	1.77
144	Mas d’Is	Guixeres	0.349485800111093	0.0107989201079892	1
145	Cueva del Toro	Nerja	0.356821578406013	0.0083991600839916	4.44
146	Cova Or	Valmayor	0.35805840608971	0.0084991500849915	4.04
147	Cueva de Chaves	El Retamar	0.324015519421356	0.0142985701429857	4.26
148	Benàmer	El Retamar	0.396296756705639	0.0036996300369963	4.57
149	Nerja	Benàmer	0.347562559878016	0.0150984901509849	1.16
150	Cueva de Chaves	Benàmer	0.35933984505813	0.0118988101189881	1
151	El Retamar	Valmayor	0.351056716704107	0.0103989601039896	4.99
152	Cueva de Chaves	Guixeres	0.340557815306465	0.00999900009999	1.85
153	Cueva de Chaves	Falguera	0.359571317014444	0.0081991800819918	1.49
154	Barranquet	Benàmer	0.37455088001184	0.0065993400659934	1
155	Benàmer	Cueva del Toro	0.355867951522195	0.0082991700829917	2.08
156	Cueva del Toro	Cueva de Chaves	0.405294312911733	0.0052994700529947	2.64
157	Benàmer	Cova de les Cendres	0.333469198724447	0.0094990500949905	1.43
158	Mas d’Is	Benàmer	0.352721885477137	0.0083991600839916	1.04
159	Falguera	Guixeres	0.390070676838189	0.0066993300669933	4.66
160	Los Castillejos	Cueva del Toro	0.401338147711828	0.0042995700429957	1.38
161	Cova de les Cendres	Barranquet	0.340341595851165	0.0111988801119888	4.6
162	El Retamar	Barranquet	0.370351998864723	0.0074992500749925	4.81
163	Cova de les Cendres	Cova Or	0.402461943614968	0.004999500049995	1.56
164	Cueva del Toro	Guixeres	0.335386238421611	0.0154984501549845	1.66
165	Los Castillejos	Valmayor	0.379973413577475	0.0103989601039896	3.24
166	Falguera	Cova Or	0.346453369808828	0.0083991600839916	1.53
167	Guixeres	Mas d’Is	0.40941311004084	0.0033996600339966	1
168	Valmayor	Cueva del Toro	0.345158036707569	0.0122987701229877	2.65
169	Barranquet	Valmayor	0.345337279401042	0.0113988601139886	2.06
170	Falguera	El Retamar	0.358178401653405	0.0054994500549945	3.49
171	Guixeres	Cova Or	0.395685452439256	0.0043995600439956	1
172	Valmayor	Barranquet	0.379997121358105	0.0045995400459954	2.31
173	Benàmer	Nerja	0.410729727166551	0.0058994100589941	3.05
174	Guixeres	Cova de les Cendres	0.331097336908678	0.0162983701629837	1.96
175	Cova de les Cendres	Nerja	0.349328177183239	0.0135986401359864	2.06
176	Falguera	Barranquet	0.349513252664066	0.0123987601239876	1
177	Cueva del Toro	Cueva de Chaves	0.371333861790701	0.0096990300969903	1
178	Cova Or	Cova de les Cendres	0.369741802732895	0.0060993900609939	1
179	Cova Or	Nerja	0.404347564477753	0.003999600039996	2.74
180	Cova Or	Benàmer	0.400552932153357	0.0047995200479952	1
181	Nerja	Cova Or	0.387826177378251	0.0061993800619938	3.77
182	Cova Or	Los Castillejos	0.333434519244463	0.0127987201279872	1
183	Cova de les Cendres	Cova Or	0.360710582963774	0.0082991700829917	1.57
184	Guixeres	Cova de les Cendres	0.387758326925798	0.0067993200679932	3.01
185	Guixeres	Valmayor	0.37763315059262	0.002999700029997	4.51
186	Valmayor	Cova de les Cendres	0.385859329812115	0.0073992600739926	2.69
187	Cova Or	Valmayor	0.341104146047904	0.0160983901609839	2.07
188	Benàmer	El Retamar	0.384141987195251	0.0074992500749925	1
189	Benàmer	Falguera	0.411539040305551	0.0034996500349965	4.21
190	Cova de les Cendres	Mas d’Is	0.353207008584553	0.0095990400959904	1
191	Barranquet	Benàmer	0.358690449406788	0.0076992300769923	3.44
192	Benàmer	Nerja	0.333176126083698	0.0104989501049895	1.05
193	El Retamar	Mas d’Is	0.401786418387186	0.0046995300469953	2.69
194	Benàmer	Nerja	0.327139620224798	0.0124987501249875	1
195	Cueva de Chaves	El Retamar	0.357461742799693	0.010998900109989	3.21
196	Benàmer	Guixeres	0.362370890701766	0.005999400059994	3.86
197	Cueva de Chaves	Barranquet	0.382123700174382	0.0056994300569943	1
198	Mas d’Is	Benàmer	0.404135339053792	0.0035996400359964	1.19
199	Falguera	El Retamar	0.333867117046501	0.0106989301069893	3.64
200	Cueva del Toro	Guixeres	0.375664629105136	0.0072992700729927	3.02
201	Guixeres	Cueva de Chaves	0.397000119977234	0.0067993200679932	3.47
202	Barranquet	Cova Or	0.413825198040911	0.002999700029997	1.44
203	El Retamar	Guixeres	0.328956928221059	0.012998700129987	4.78
204	El Retamar	Cova de les Cendres	0.361120766213141	0.0135986401359864	4.97
205	Guixeres	Cueva de Chaves	0.40708779170727	0.0031996800319968	3.79
206	Mas d’Is	Guixeres	0.375629523432102	0.0072992700729927	2.2
207	Guixeres	Falguera	0.329046803613394	0.0104989501049895	1
208	Cova Or	Los Castillejos	0.37375039608013	0.0074992500749925	1
209	Barranquet	Mas d’Is	0.334700287247698	0.0117988201179882	1
210	Nerja	Cova Or	0.385216615349488	0.0064993500649935	1.57
211	Cova de les Cendres	El Retamar	0.388770982041515	0.0046995300469953	3.2
212	Valmayor	Barranquet	0.39008369837455	0.0052994700529947	3.67
213	Nerja	Benàmer	0.339204915244331	0.0100989901009899	2.64
214	Cova Or	Cova de les Cendres	0.322221331092151	0.0142985701429857	1
215	Cueva del Toro	Valmayor	0.385601284936677	0.0096990300969903	3.67
216	Cova de les Cendres	Nerja	0.371767910090559	0.0076992300769923	2.44
217	El Retamar	Valmayor	0.358163814004972	0.0071992800719928	1
218	Mas d’Is	Los Castillejos	0.332768517259047	0.0122987701229877	1.65
219	El Retamar	Cueva del Toro	0.322926775133997	0.0125987401259874	3.33
220	Valmayor	Mas d’Is	0.378473567677145	0.0063993600639936	1
221	Barranquet	Cova de les Cendres	0.372138581533215	0.0074992500749925	1.71
222	Valmayor	Mas d’Is	0.371937841927673	0.0070992900709929	2.03
223	Cova de les Cendres	Benàmer	0.38954226234738	0.0047995200479952	1.05
224	Nerja	Cova Or	0.407044321658205	0.0046995300469953	2.46
225	Cueva del Toro	Cueva de Chaves	0.391875431997295	0.0102989701029897	1
226	Cueva del Toro	Falguera	0.374443837990219	0.0075992400759924	1.22
227	Benàmer	Cova de les Cendres	0.343891999760461	0.0132986701329867	1
228	Guixeres	Cova Or	0.335778473995684	0.0092990700929907	3.46
229	Valmayor	Mas d’Is	0.368148129089214	0.0086991300869913	4.92
230	Barranquet	El Retamar	0.344488024228813	0.0113988601139886	3.62
231	Barranquet	Falguera	0.361430091137993	0.005999400059994	1
232	Falguera	Benàmer	0.356300381703077	0.0064993500649935	1.31
233	Cueva del Toro	Nerja	0.372138154891424	0.0076992300769923	2.39
234	Cova Or	Cueva del Toro	0.34738081829941	0.0122987701229877	2.27
235	Cova Or	Guixeres	0.371081546580659	0.0100989901009899	1.58
236	Barranquet	Mas d’Is	0.408215510164502	0.0044995500449955	1
237	Cova de les Cendres	Nerja	0.350088073292706	0.0130986901309869	1
238	El Retamar	Falguera	0.338488228623137	0.0105989401059894	4.74
239	Valmayor	Guixeres	0.324663625421129	0.0127987201279872	1.93
240	Valmayor	Falguera	0.329901562636302	0.0156984301569843	1.71
241	Guixeres	Cova de les Cendres	0.362935959025627	0.0067993200679932	3.78
242	Cueva del Toro	Nerja	0.370670151061811	0.0081991800819918	1.38
243	Cueva del Toro	Valmayor	0.408680832233141	0.0032996700329967	2.57
244	Cova de les Cendres	Nerja	0.400555436287346	0.0048995100489951	1
245	Barranquet	Benàmer	0.351334717121811	0.0093990600939906	1
246	Guixeres	El Retamar	0.349025535570548	0.0096990300969903	1.73
247	Cueva del Toro	Los Castillejos	0.374577479288682	0.0073992600739926	1.82
248	Falguera	Barranquet	0.355322278942496	0.006999300069993	1.45
249	Cova Or	Cueva de Chaves	0.389778886533038	0.0082991700829917	1.68
250	Falguera	Valmayor	0.338549777060181	0.0068993100689931	1.19
251	Cova Or	Barranquet	0.337901548527031	0.0086991300869913	1.35
252	Los Castillejos	Cova de les Cendres	0.410284132387854	0.0041995800419958	2.63
253	Cova de les Cendres	Cueva de Chaves	0.326957392951815	0.0150984901509849	2.81
254	Benàmer	Cueva de Chaves	0.391214605030476	0.0057994200579942	1.5
255	Cueva de Chaves	Cova Or	0.323715599247415	0.0160983901609839	3.35
256	Cueva de Chaves	Barranquet	0.32988210793676	0.0180981901809819	3.22
257	Falguera	Barranquet	0.348326946235808	0.010998900109989	1
258	Guixeres	Los Castillejos	0.366815312110732	0.0063993600639936	2.65
259	Barranquet	Benàmer	0.344587053455655	0.0072992700729927	2.01
260	Cueva del Toro	Cova Or	0.362061048550582	0.0065993400659934	1
261	Cueva de Chaves	Cueva del Toro	0.328548345389303	0.014998500149985	2.8
262	Barranquet	Cueva del Toro	0.345180200994064	0.0081991800819918	1.44
263	Valmayor	El Retamar	0.325872899455811	0.0155984401559844	4.88
264	Nerja	El Retamar	0.332480247355338	0.0181981801819818	2.96
265	Guixeres	Barranquet	0.397778884298331	0.003999600039996	3.99
266	Guixeres	Benàmer	0.365406866553105	0.0053994600539946	2.97
267	Valmayor	Cueva de Chaves	0.386968272949469	0.0051994800519948	4.65
268	Falguera	Cueva del Toro	0.341400253986219	0.0151984801519848	4.05
269	Falguera	Los Castillejos	0.367672416654064	0.0077992200779922	1
270	Guixeres	Benàmer	0.387900960883444	0.0080991900809919	1.61
271	Benàmer	Falguera	0.405716954010278	0.0043995600439956	1
272	Nerja	Cueva del Toro	0.394891048070569	0.0046995300469953	4.61
273	El Retamar	Guixeres	0.372697822502997	0.0067993200679932	2.14
274	El Retamar	Benàmer	0.399698588977857	0.0051994800519948	4.95
275	Benàmer	Guixeres	0.355697194319971	0.0081991800819918	1.94
276	Falguera	Mas d’Is	0.336856878018074	0.0125987401259874	2.04
277	Valmayor	Falguera	0.380864338411806	0.0054994500549945	3.15
278	Nerja	Los Castillejos	0.403858688375449	0.0047995200479952	3.21
279	Benàmer	Los Castillejos	0.347147220635278	0.0105989401059894	1
280	Mas d’Is	Valmayor	0.370157395064517	0.0067993200679932	1.32
281	El Retamar	Los Castillejos	0.37966397368123	0.0060993900609939	3.83
282	Cueva del Toro	Cova de les Cendres	0.371567401121765	0.0057994200579942	1.56
283	Cova de les Cendres	El Retamar	0.34694631550136	0.0092990700929907	4.72
284	El Retamar	Falguera	0.332964145686325	0.0093990600939906	2.88
285	Los Castillejos	El Retamar	0.398373170643035	0.0076992300769923	4.87
286	Barranquet	Benàmer	0.382801373435456	0.0055994400559944	2.58
287	Falguera	Cova Or	0.406008611058249	0.0046995300469953	1.07
288	Los Castillejos	Benàmer	0.354008132713481	0.0077992200779922	3.46
289	Cova Or	Guixeres	0.384360516799538	0.0054994500549945	4.17
290	Los Castillejos	Falguera	0.355178958159686	0.0076992300769923	2.68
291	Guixeres	Cueva del Toro	0.380436858708122	0.0072992700729927	1.9
292	Falguera	Barranquet	0.332424780802381	0.0078992100789921	4.05
293	Benàmer	Guixeres	0.401614280276529	0.0057994200579942	4.08
294	El Retamar	Barranquet	0.414579566183912	0.0036996300369963	2.36
295	Falguera	Nerja	0.357197627266465	0.0098990100989901	1.35
296	Cueva del Toro	Falguera	0.369728210195109	0.0108989101089891	1.06
297	Benàmer	Los Castillejos	0.339716792932532	0.0104989501049895	4.06
298	Cova Or	Barranquet	0.34744969215018	0.008999100089991	1
299	El Retamar	Mas d’Is	0.405299672320945	0.0032996700329967	2.7
300	Barranquet	El Retamar	0.400844351365339	0.0044995500449955	1
301	Barranquet	Cueva de Chaves	0.383128317772549	0.0045995400459954	2.52
302	Cueva del Toro	Benàmer	0.340814743209815	0.0092990700929907	1.21
303	Mas d’Is	Falguera	0.380562203419229	0.005999400059994	1
304	Nerja	Benàmer	0.388305964768868	0.0072992700729927	1
305	Cueva del Toro	Nerja	0.361457863177041	0.00999900009999	4.44
306	Barranquet	Cueva de Chaves	0.38799821215922	0.0090990900909909	2.73
307	Cova Or	Valmayor	0.389577617980162	0.0050994900509949	1
308	Benàmer	Valmayor	0.360430778891474	0.007999200079992	1.96
309	Nerja	Barranquet	0.41302051023213	0.0041995800419958	1
310	Cova de les Cendres	Guixeres	0.336335215673394	0.0094990500949905	4.56
311	Cova Or	El Retamar	0.358239248970251	0.0076992300769923	2.31
312	Los Castillejos	El Retamar	0.324320324453582	0.0165983401659834	2.25
313	El Retamar	Falguera	0.405691147110337	0.0076992300769923	1.55
314	Cova de les Cendres	Benàmer	0.365470858340877	0.0071992800719928	1.11
315	Cueva de Chaves	Cova Or	0.348102347589155	0.0122987701229877	2.71
316	Cova de les Cendres	Cova Or	0.326639191133919	0.0125987401259874	2.62
317	Cueva del Toro	Cova Or	0.372600554520971	0.0061993800619938	1.15
318	Cova de les Cendres	Barranquet	0.360937811512846	0.0068993100689931	1
319	Mas d’Is	Valmayor	0.329660268870535	0.0133986601339866	4.01
320	Falguera	Cueva de Chaves	0.372616254208688	0.0076992300769923	2.18
321	Cova de les Cendres	Cueva de Chaves	0.372545234848663	0.008999100089991	2.51
322	Benàmer	Guixeres	0.409152983651965	0.004999500049995	3.26
323	Cova de les Cendres	Falguera	0.363025025310385	0.0084991500849915	1.43
324	Cueva del Toro	Cueva de Chaves	0.386221779910073	0.0042995700429957	1
325	Falguera	Nerja	0.410063120177342	0.004999500049995	1
326	Barranquet	Benàmer	0.358496846760234	0.0082991700829917	3.22
327	Benàmer	Barranquet	0.355289566847368	0.005999400059994	1.2
328	El Retamar	Mas d’Is	0.322299040705782	0.01999800019998	2.23
329	Valmayor	Guixeres	0.374663057214131	0.0070992900709929	4.86
330	Valmayor	Cueva de Chaves	0.325015866052082	0.0121987801219878	2.67
331	Falguera	Nerja	0.38510683666711	0.0056994300569943	4.85
332	Cova de les Cendres	Cueva del Toro	0.354788705679476	0.0074992500749925	4.2
333	Guixeres	Benàmer	0.410248582454902	0.001999800019998	1.43
334	Benàmer	Cueva del Toro	0.385646765056283	0.0043995600439956	1
335	Mas d’Is	Cueva de Chaves	0.358158116495746	0.0096990300969903	2.26
336	Valmayor	Mas d’Is	0.360709670817844	0.0098990100989901	1
337	Cova de les Cendres	Cova Or	0.361766319678548	0.0065993400659934	1.48
338	Valmayor	Guixeres	0.358889351045928	0.0101989801019898	3.73
339	Valmayor	Mas d’Is	0.355066307432854	0.0084991500849915	3.52
340	Cova Or	Cueva de Chaves	0.358555405385699	0.0066993300669933	1.51
341	Mas d’Is	Falguera	0.359318454820741	0.0092990700929907	1
342	Cova de les Cendres	Los Castillejos	0.402075370641476	0.0025997400259974	1.22
343	Los Castillejos	Guixeres	0.344168802726762	0.012998700129987	1
344	Guixeres	Cueva de Chaves	0.361900715573399	0.0107989201079892	2.82
345	Cova Or	Benàmer	0.414115426918717	0.0044995500449955	1
346	Nerja	Mas d’Is	0.35715883005588	0.0090990900909909	1
347	El Retamar	Nerja	0.37738703690991	0.0072992700729927	3.92
348	Barranquet	Los Castillejos	0.333096215637621	0.011998800119988	1
349	Guixeres	Mas d’Is	0.326662899071455	0.0126987301269873	1
350	Guixeres	Valmayor	0.355662834339769	0.0154984501549845	3.48
351	El Retamar	Cova de les Cendres	0.404398038243484	0.0040995900409959	2.43
352	Guixeres	El Retamar	0.396880494161881	0.0095990400959904	2.5
353	Cueva de Chaves	Cueva del Toro	0.392490145383268	0.0058994100589941	1.94
354	Barranquet	Valmayor	0.35387212245503	0.0102989701029897	3.84
355	Cueva del Toro	Valmayor	0.362346406535622	0.0097990200979902	1
356	Cova de les Cendres	Cueva de Chaves	0.351577745518786	0.0071992800719928	1
357	Falguera	Nerja	0.371950073665882	0.0083991600839916	1
358	Cova de les Cendres	Barranquet	0.378359675548078	0.0058994100589941	2.25
359	Guixeres	Los Castillejos	0.326235699975397	0.0155984401559844	4.84
360	Cueva de Chaves	Cova Or	0.334642950476177	0.0101989801019898	1.12
361	Los Castillejos	Cueva del Toro	0.379842324060576	0.0081991800819918	2.95
362	Cova de les Cendres	Nerja	0.370248175013746	0.0086991300869913	1
363	Nerja	Cova de les Cendres	0.403651934414833	0.0082991700829917	2.16
364	Guixeres	Valmayor	0.39036319015028	0.0053994600539946	3.06
365	Cueva de Chaves	Los Castillejos	0.37296509443595	0.007999200079992	3.58
366	El Retamar	Benàmer	0.338006573502828	0.0127987201279872	2.09
367	Guixeres	Cueva de Chaves	0.3577602462141	0.0085991400859914	2.79
368	Valmayor	Cueva del Toro	0.401671498945444	0.0053994600539946	3.82
369	Barranquet	Cova Or	0.350635708379345	0.0075992400759924	1.34
370	Barranquet	Mas d’Is	0.352983148616168	0.0094990500949905	1
371	Falguera	Cova de les Cendres	0.402587258013935	0.0065993400659934	2.87
372	Cova de les Cendres	Cueva de Chaves	0.33235409515777	0.0154984501549845	4.81
373	Los Castillejos	Cueva del Toro	0.336730281457501	0.0116988301169883	3.2
374	Falguera	Cueva de Chaves	0.369723806764295	0.0074992500749925	3.89
375	Valmayor	Barranquet	0.331703124579009	0.0118988101189881	1.16
376	Nerja	Cova de les Cendres	0.346911330751224	0.0130986901309869	1
377	Nerja	Mas d’Is	0.34075000212493	0.011998800119988	1.1
378	Valmayor	Cueva del Toro	0.40226392947103	0.0051994800519948	1
379	Nerja	Los Castillejos	0.386953424907753	0.0067993200679932	1.61
380	Valmayor	Los Castillejos	0.376593974987957	0.0057994200579942	1.56
381	Nerja	El Retamar	0.375971306728573	0.0070992900709929	3.85
382	Cueva del Toro	Nerja	0.414380234810147	0.0041995800419958	3.53
383	Cova de les Cendres	El Retamar	0.360766322983122	0.0104989501049895	1.44
384	Benàmer	Nerja	0.323408606488757	0.0225977402259774	1.13
385	Cova Or	Valmayor	0.327994103268187	0.0122987701229877	1
386	Falguera	Cova de les Cendres	0.405929391984049	0.0037996200379962	1
387	Guixeres	Benàmer	0.338266109312348	0.014998500149985	4.69
388	Barranquet	Valmayor	0.360291643794819	0.0086991300869913	1.78
389	Cova Or	Cova de les Cendres	0.379495169049786	0.0057994200579942	2.68
390	Valmayor	Benàmer	0.408445281345885	0.003999600039996	4.43
391	Barranquet	Mas d’Is	0.357133361104206	0.0096990300969903	1
392	El Retamar	Los Castillejos	0.410373410660635	0.0057994200579942	2.86
393	Cova de les Cendres	Cova Or	0.341964893746507	0.0097990200979902	2.25
394	Guixeres	Falguera	0.387760743623684	0.0066993300669933	1.42
395	Los Castillejos	Valmayor	0.366168198728887	0.0092990700929907	1.42
396	Nerja	Cova Or	0.375360636667161	0.0078992100789921	2.07
397	Cueva del Toro	Guixeres	0.326297980646157	0.0097990200979902	4.59
398	Barranquet	Guixeres	0.353739221407406	0.0046995300469953	2.76
399	Guixeres	Cova Or	0.335227348364136	0.0084991500849915	1.05
400	Cova Or	Cueva de Chaves	0.402345173533442	0.0032996700329967	1
401	Cova Or	Los Castillejos	0.373828432562387	0.0044995500449955	3.45
402	Cueva de Chaves	Cova Or	0.39643565819019	0.0036996300369963	2.47
403	Los Castillejos	Benàmer	0.347174713734783	0.0057994200579942	4.81
404	Falguera	Cueva de Chaves	0.382153372450623	0.0068993100689931	3.91
405	Mas d’Is	El Retamar	0.374443767378466	0.0104989501049895	1
406	Mas d’Is	Cova de les Cendres	0.347417127737419	0.0098990100989901	1
407	Nerja	Barranquet	0.352637485182126	0.0105989401059894	1.16
408	Cueva del Toro	Cova Or	0.337488040883845	0.00999900009999	1.61
409	Cova de les Cendres	Barranquet	0.364528733424795	0.0077992200779922	1.08
410	Benàmer	Valmayor	0.347012999985773	0.0087991200879912	3.06
411	Cueva del Toro	Valmayor	0.379159235970821	0.0053994600539946	4.3
412	El Retamar	Cueva del Toro	0.407614259232031	0.0038996100389961	3.88
413	Barranquet	Benàmer	0.338388995798252	0.0120987901209879	1.45
414	El Retamar	Valmayor	0.393896109677777	0.0057994200579942	3.69
415	Barranquet	Cueva de Chaves	0.384011266767392	0.0064993500649935	2.12
416	Falguera	Benàmer	0.409270593476716	0.0025997400259974	1.81
417	Cova de les Cendres	El Retamar	0.40558651860098	0.0044995500449955	3.59
418	Los Castillejos	Falguera	0.346474498785049	0.0181981801819818	1.53
419	Valmayor	Cueva del Toro	0.403741328230501	0.0042995700429957	3.37
420	Cueva de Chaves	Benàmer	0.397292076496244	0.005999400059994	2.93
421	Cova de les Cendres	Nerja	0.373929490818596	0.0084991500849915	1
422	Cueva del Toro	Valmayor	0.329196088799445	0.0161983801619838	1
423	Los Castillejos	Guixeres	0.408034210739543	0.0044995500449955	1
424	Benàmer	Cueva del Toro	0.386352354329088	0.0061993800619938	1
425	Cueva de Chaves	Cova Or	0.406190182132808	0.002999700029997	3.27
426	Cueva de Chaves	Cova de les Cendres	0.35104942509765	0.0080991900809919	2.88
427	Cova de les Cendres	Cueva del Toro	0.371614778229746	0.0086991300869913	1
428	Valmayor	Cova de les Cendres	0.378689777538311	0.0066993300669933	4.86
429	Cova de les Cendres	Cova Or	0.376956900795133	0.0061993800619938	1
430	Cova de les Cendres	Cueva del Toro	0.340594181371338	0.0122987701229877	1
431	Benàmer	Valmayor	0.413324201218292	0.0047995200479952	2.8
432	Cueva del Toro	Cueva de Chaves	0.404559874622257	0.0073992600739926	1
433	Guixeres	Cueva del Toro	0.327007014242682	0.0106989301069893	1.05
434	Nerja	Cueva de Chaves	0.369309815160436	0.0092990700929907	1.84
435	Cova Or	Guixeres	0.396388783515341	0.0053994600539946	1.1
436	Cova de les Cendres	Guixeres	0.373781639435122	0.0055994400559944	2.1
437	Cueva del Toro	Nerja	0.372977007668606	0.0087991200879912	1
438	Los Castillejos	Cueva de Chaves	0.41295642532337	0.008999100089991	1.88
439	Falguera	Barranquet	0.368465102931388	0.0070992900709929	4.21
440	Cova Or	Barranquet	0.324270399164677	0.0106989301069893	1.6
441	Guixeres	Benàmer	0.393614594872015	0.0046995300469953	3.8
442	Cueva de Chaves	Cueva del Toro	0.374081384503236	0.0078992100789921	1
443	Falguera	Cueva de Chaves	0.331829573345213	0.0133986601339866	1.79
444	Nerja	Benàmer	0.35342712621187	0.0105989401059894	2.38
445	Falguera	El Retamar	0.40962334750983	0.0036996300369963	3.54
446	Guixeres	Cueva del Toro	0.403140038665138	0.0047995200479952	3.26
447	Mas d’Is	Nerja	0.403471462333756	0.0066993300669933	1
448	Nerja	Cueva de Chaves	0.342826965639216	0.0093990600939906	2.25
449	Cova Or	Nerja	0.367419322168951	0.0076992300769923	1
450	Cueva del Toro	Guixeres	0.351562784223149	0.007999200079992	4.4
451	Cova de les Cendres	Benàmer	0.337980433992348	0.0106989301069893	1
452	Cova de les Cendres	Cueva de Chaves	0.389963033903148	0.0040995900409959	3.21
453	El Retamar	Cueva de Chaves	0.349767794295127	0.0073992600739926	1
454	Los Castillejos	Cova de les Cendres	0.40018298141771	0.0021997800219978	2.37
455	Falguera	Cueva de Chaves	0.329069991734844	0.0128987101289871	1.99
456	Guixeres	El Retamar	0.339555598142576	0.0074992500749925	3.35
457	Cova de les Cendres	Benàmer	0.387307658590951	0.0064993500649935	1
458	Nerja	Cueva del Toro	0.333130205665262	0.0116988301169883	3.45
459	Valmayor	Cueva del Toro	0.388269285907264	0.0070992900709929	4.07
460	Los Castillejos	Cova Or	0.364036231132542	0.008999100089991	1
461	Cova Or	Cova de les Cendres	0.343953429316085	0.0080991900809919	1
462	Cueva del Toro	Guixeres	0.330629115962251	0.0144985501449855	4.92
463	Falguera	Cova de les Cendres	0.38556768755122	0.0048995100489951	1
464	Valmayor	Cueva del Toro	0.349610065072457	0.0121987801219878	4.98
465	Cueva del Toro	Los Castillejos	0.356315613306754	0.0086991300869913	2.9
466	Nerja	Valmayor	0.389706296530706	0.0053994600539946	4.72
467	Valmayor	Los Castillejos	0.412061805141615	0.0038996100389961	1.1
468	Valmayor	El Retamar	0.398914341232221	0.0032996700329967	4.61
469	Barranquet	Cova Or	0.366908536365262	0.0073992600739926	1
470	Valmayor	Cueva de Chaves	0.40824404305316	0.005999400059994	3.28
471	Mas d’Is	Falguera	0.413848854683447	0.0044995500449955	1
472	Nerja	Los Castillejos	0.371021265431648	0.0080991900809919	1.69
473	Nerja	Guixeres	0.37754830821746	0.0074992500749925	1
474	Benàmer	Cova de les Cendres	0.322302405162423	0.0122987701229877	1
475	Cova Or	Cova de les Cendres	0.365481924736488	0.0064993500649935	1
476	Barranquet	Mas d’Is	0.373332420855076	0.0072992700729927	1
477	Los Castillejos	Nerja	0.394154840849717	0.0052994700529947	2.64
478	Valmayor	El Retamar	0.393912231238075	0.0052994700529947	1.88
479	Nerja	Los Castillejos	0.382348955994086	0.0083991600839916	3.38
480	Cueva del Toro	Cova de les Cendres	0.329534676820018	0.0121987801219878	1
481	Nerja	Cova Or	0.326615900785053	0.012998700129987	2.74
482	Nerja	Cova de les Cendres	0.338753200410868	0.0097990200979902	1
483	Cova de les Cendres	Falguera	0.321999273578032	0.0136986301369863	4.08
484	El Retamar	Cova Or	0.406878923243633	0.0042995700429957	3.24
485	Falguera	Barranquet	0.372177061621128	0.0068993100689931	1.07
486	Cova Or	Barranquet	0.389563467509946	0.0056994300569943	1
487	Cueva del Toro	Valmayor	0.347825652724952	0.0130986901309869	1
488	Barranquet	Cova Or	0.363520406653947	0.0082991700829917	1
489	Nerja	Los Castillejos	0.326206248513476	0.0177982201779822	3.23
490	Mas d’Is	Cueva de Chaves	0.377923905107503	0.0074992500749925	3.96
491	Cova Or	Cueva de Chaves	0.379594108685767	0.0064993500649935	1.38
492	Nerja	Barranquet	0.348889084809074	0.0111988801119888	3.53
493	Valmayor	Los Castillejos	0.336894644537912	0.0101989801019898	2.4
494	Barranquet	Valmayor	0.342101411144898	0.0104989501049895	3.73
495	Cueva de Chaves	El Retamar	0.361217911709715	0.0077992200779922	1.61
496	Barranquet	Falguera	0.359149481260968	0.0085991400859914	1
497	Benàmer	El Retamar	0.396993755435516	0.0031996800319968	3.54
498	Mas d’Is	Valmayor	0.413260667641142	0.0027997200279972	1.01
499	Barranquet	Cueva del Toro	0.373839957502828	0.0063993600639936	1
500	Cova Or	Nerja	0.384463232456367	0.0038996100389961	1
501	Los Castillejos	Cova Or	0.345353203245683	0.0092990700929907	2.49
502	Valmayor	Cova de les Cendres	0.370732345603172	0.0072992700729927	3.38
503	Valmayor	Falguera	0.328088943586256	0.0116988301169883	3.42
504	Falguera	El Retamar	0.338020525296162	0.0124987501249875	2.32
505	Falguera	Nerja	0.350602909574944	0.0105989401059894	1.67
506	Benàmer	Los Castillejos	0.398165705556569	0.0060993900609939	1
507	Nerja	Benàmer	0.34229969743854	0.0132986701329867	1.78
508	Barranquet	Cueva de Chaves	0.360115387610891	0.0094990500949905	4.44
509	Cova de les Cendres	Barranquet	0.366819508407595	0.007999200079992	1.28
510	Barranquet	Los Castillejos	0.370630382013678	0.0090990900909909	3.54
511	Cova de les Cendres	El Retamar	0.347190067834031	0.0091990800919908	4.78
512	Benàmer	Cueva de Chaves	0.395806277752199	0.0028997100289971	1
513	Cova de les Cendres	El Retamar	0.378779367223526	0.0095990400959904	1
514	Cova de les Cendres	El Retamar	0.335329195910437	0.0178982101789821	4.29
515	Cova de les Cendres	Falguera	0.399897425274604	0.0043995600439956	1
516	Falguera	Cueva de Chaves	0.330680945245015	0.0112988701129887	3.18
517	Nerja	Cova de les Cendres	0.322541905436349	0.0164983501649835	1.82
518	Mas d’Is	Nerja	0.338017932511247	0.0088991100889911	3.99
519	El Retamar	Los Castillejos	0.35369458386566	0.0085991400859914	4.55
520	Benàmer	Cova de les Cendres	0.358331225551104	0.0095990400959904	1.89
521	El Retamar	Cueva del Toro	0.378641438946986	0.005999400059994	3.98
522	Falguera	Cova de les Cendres	0.405396837099427	0.0023997600239976	1
523	Cueva de Chaves	Cova de les Cendres	0.414803834049799	0.0025997400259974	3.59
524	Guixeres	Cueva de Chaves	0.32999474399414	0.0112988701129887	3.11
525	Nerja	El Retamar	0.350535023301256	0.0092990700929907	2.56
526	Barranquet	Benàmer	0.41399132286722	0.0026997300269973	1
527	Falguera	Nerja	0.350232439534154	0.0110988901109889	1
528	Benàmer	Barranquet	0.365823658597368	0.0085991400859914	4.08
529	Benàmer	Cova de les Cendres	0.401631478324077	0.0045995400459954	1.61
530	Valmayor	Falguera	0.41059321743065	0.0045995400459954	1.48
531	Cueva del Toro	Cova de les Cendres	0.331962914830136	0.0155984401559844	3.43
532	Cova de les Cendres	Guixeres	0.410531211636318	0.0035996400359964	3.67
533	Falguera	Nerja	0.343752774351855	0.0081991800819918	3.06
534	Nerja	Cova Or	0.398578595185798	0.004999500049995	3.14
535	Valmayor	Benàmer	0.388768009866693	0.0060993900609939	3.04
536	Benàmer	Valmayor	0.408189907346816	0.0051994800519948	2.91
537	Los Castillejos	Guixeres	0.324382619780902	0.0163983601639836	1
538	Los Castillejos	Cueva del Toro	0.393181939405087	0.0051994800519948	4.06
539	Benàmer	Cueva del Toro	0.322521047574622	0.0150984901509849	3.34
540	Nerja	Cueva de Chaves	0.382273041849743	0.003999600039996	1.08
541	Cova de les Cendres	Barranquet	0.364529267455622	0.0093990600939906	1
542	Falguera	Los Castillejos	0.399546984540971	0.0061993800619938	2.02
543	Mas d’Is	Guixeres	0.361539387216229	0.0132986701329867	4.33
544	Cova Or	Mas d’Is	0.331080215852891	0.0084991500849915	1
545	Los Castillejos	Falguera	0.396243216446938	0.0057994200579942	1
546	Valmayor	Cueva de Chaves	0.324618225982651	0.0148985101489851	2.94
547	Cueva de Chaves	Cueva del Toro	0.404909467018673	0.0037996200379962	4.56
548	Valmayor	Benàmer	0.357083941888557	0.0101989801019898	2.26
549	Barranquet	Cova Or	0.412050213817743	0.0038996100389961	1
550	Falguera	Los Castillejos	0.392237531034283	0.0040995900409959	2.57
551	Valmayor	Cueva del Toro	0.380641592142983	0.0075992400759924	2.45
552	Cova Or	Cova de les Cendres	0.365217975006075	0.0062993700629937	1
553	Guixeres	Cueva del Toro	0.405133052999087	0.0051994800519948	1
554	Falguera	Cova Or	0.349210076527117	0.0101989801019898	1.59
555	Nerja	Benàmer	0.403162881243883	0.0065993400659934	3.05
556	Cueva del Toro	Valmayor	0.346567075785327	0.0073992600739926	3.88
557	Guixeres	Cueva del Toro	0.412976330887763	0.0068993100689931	1
558	Barranquet	Cova de les Cendres	0.410690725644907	0.0034996500349965	1
559	Valmayor	Cova Or	0.333491523752337	0.0130986901309869	1.37
560	Cueva del Toro	Los Castillejos	0.373008464581297	0.0083991600839916	2.9
561	Barranquet	Guixeres	0.335386869394477	0.0101989801019898	4.19
562	Falguera	Cueva de Chaves	0.413674048966755	0.0038996100389961	3.45
563	Nerja	Cueva de Chaves	0.343559934741325	0.0092990700929907	3.13
564	Cova Or	Benàmer	0.346135654953618	0.0095990400959904	1
565	Cueva de Chaves	Cueva del Toro	0.336390138987246	0.0172982701729827	1
566	Barranquet	Falguera	0.326501651569102	0.0151984801519848	4.66
567	Cueva de Chaves	Cueva del Toro	0.34687369510682	0.0157984201579842	3.16
568	Cova Or	Cova de les Cendres	0.41051358425124	0.0050994900509949	1
569	Cova Or	Falguera	0.375323092475375	0.0056994300569943	1.52
570	Cova de les Cendres	Guixeres	0.381197721569145	0.0048995100489951	4.83
571	Los Castillejos	Cova Or	0.345103644412669	0.0097990200979902	1.53
572	Los Castillejos	Nerja	0.4035401469931	0.0042995700429957	3.07
573	Cova Or	Cueva del Toro	0.40826332522152	0.0046995300469953	1.22
574	El Retamar	Cova de les Cendres	0.40354204820256	0.0025997400259974	1
575	Falguera	Barranquet	0.32303318888014	0.0115988401159884	1
576	Guixeres	Cova de les Cendres	0.362792296462817	0.0064993500649935	2.7
577	Cova de les Cendres	Cova Or	0.359837402191963	0.0084991500849915	3.76
578	Benàmer	Valmayor	0.382613701543526	0.003999600039996	1
579	Cueva del Toro	Valmayor	0.350485818573989	0.0138986101389861	1
580	Cueva del Toro	Guixeres	0.359512326170087	0.0080991900809919	3.97
581	Cova Or	Valmayor	0.397984783101498	0.0067993200679932	4.43
582	Falguera	Barranquet	0.330637668415996	0.0121987801219878	1
583	Benàmer	Cova de les Cendres	0.365585237218899	0.0052994700529947	1.69
584	Cova de les Cendres	Nerja	0.398863760385299	0.0045995400459954	1
585	Mas d’Is	Nerja	0.337357306932619	0.0118988101189881	3.77
586	Barranquet	Nerja	0.348360192951285	0.0090990900909909	4.57
587	Benàmer	Barranquet	0.358248736315344	0.0104989501049895	1.34
588	Nerja	Benàmer	0.398757789826936	0.0073992600739926	1
589	Benàmer	Cova de les Cendres	0.349150740362453	0.0094990500949905	1
590	Mas d’Is	Cova Or	0.325633188307465	0.0124987501249875	2.38
591	Cueva del Toro	Mas d’Is	0.377228313196517	0.0068993100689931	3.16
592	Cueva del Toro	Falguera	0.372157556082826	0.0083991600839916	1
593	Mas d’Is	El Retamar	0.407875874806958	0.0054994500549945	1.13
594	Falguera	Guixeres	0.345861676392062	0.0102989701029897	4.69
595	Cova Or	Falguera	0.396612364802767	0.0047995200479952	1
596	Guixeres	Cueva del Toro	0.394088678009163	0.0080991900809919	1
597	Nerja	Benàmer	0.346222072045481	0.0108989101089891	3.27
598	Cova de les Cendres	Barranquet	0.403446631725712	0.0051994800519948	2.55
599	Los Castillejos	Benàmer	0.338500261670147	0.0113988601139886	3.35
600	Cueva del Toro	Benàmer	0.349406641103775	0.0100989901009899	1
601	Cova Or	Barranquet	0.407732937174788	0.0028997100289971	1
602	Falguera	Cueva de Chaves	0.394579712070834	0.0047995200479952	1
603	Cueva del Toro	Cueva de Chaves	0.352289971702679	0.0087991200879912	2.33
604	Nerja	Barranquet	0.404242755417741	0.004999500049995	2.68
605	Guixeres	Cova de les Cendres	0.367892578157705	0.0075992400759924	2.3
606	Falguera	Los Castillejos	0.33913785940168	0.0176982301769823	1
607	Cueva de Chaves	Cueva del Toro	0.357222699830811	0.0093990600939906	2.62
608	Mas d’Is	Valmayor	0.342583599298259	0.0110988901109889	1
609	Barranquet	Benàmer	0.397115429996184	0.0055994400559944	1.84
610	Cova Or	Valmayor	0.384017349148753	0.0053994600539946	2.44
611	Nerja	Falguera	0.349571762508143	0.0148985101489851	3.66
612	Benàmer	Mas d’Is	0.325057530460461	0.0128987101289871	1
613	Guixeres	Cueva del Toro	0.351846303930987	0.0117988201179882	1.73
614	Benàmer	Los Castillejos	0.397226517400101	0.0033996600339966	1.43
615	Los Castillejos	Cueva de Chaves	0.361413988850056	0.0112988701129887	1
616	Los Castillejos	Cova Or	0.359835129315512	0.006999300069993	1
617	Guixeres	Valmayor	0.36997445829633	0.0092990700929907	4.84
618	Los Castillejos	Cova de les Cendres	0.360704533239021	0.005999400059994	1
619	Barranquet	Mas d’Is	0.406213012538135	0.0040995900409959	1
620	Guixeres	El Retamar	0.358551225571239	0.0083991600839916	4.78
621	Valmayor	Falguera	0.385857859357673	0.0058994100589941	1
622	Guixeres	Barranquet	0.393391275775133	0.0058994100589941	3.32
623	Falguera	Cueva del Toro	0.375427085482939	0.0072992700729927	1
624	Barranquet	Cueva de Chaves	0.41236844586838	0.0052994700529947	1
625	Cueva de Chaves	Nerja	0.399388630828115	0.0028997100289971	2.43
626	Barranquet	Cueva de Chaves	0.33996864405364	0.0113988601139886	3.7
627	Cova de les Cendres	Benàmer	0.346177802096446	0.0082991700829917	1
628	Cueva de Chaves	Guixeres	0.398198672984347	0.0034996500349965	1.72
629	Nerja	Falguera	0.327565057901323	0.0142985701429857	1.14
630	Cova de les Cendres	Falguera	0.353185515296138	0.0090990900909909	2.69
631	Mas d’Is	Nerja	0.397342743700917	0.0072992700729927	1
632	Falguera	Los Castillejos	0.339622750125635	0.0144985501449855	1
633	Los Castillejos	Barranquet	0.394979697821108	0.0055994400559944	1.54
634	El Retamar	Benàmer	0.367677910105004	0.0100989901009899	1.35
635	Los Castillejos	Valmayor	0.373968591701245	0.0108989101089891	1
636	Valmayor	Cueva del Toro	0.344128585663554	0.0090990900909909	2.52
637	Cueva de Chaves	Falguera	0.337033762711782	0.0100989901009899	2.27
638	Los Castillejos	El Retamar	0.390346994071314	0.0044995500449955	4.03
639	Cova Or	El Retamar	0.325340410764311	0.0203979602039796	1.06
640	Barranquet	Cueva de Chaves	0.373712464206491	0.0077992200779922	1
641	Barranquet	Falguera	0.369167176441625	0.0088991100889911	1.65
642	Mas d’Is	Benàmer	0.325576640048834	0.0118988101189881	1
643	Mas d’Is	Falguera	0.384023039303455	0.0058994100589941	1
644	Mas d’Is	Benàmer	0.394561103334688	0.0055994400559944	4.76
645	Benàmer	Cueva del Toro	0.382599543138098	0.0052994700529947	3.22
646	Cueva del Toro	Guixeres	0.345942524478537	0.00999900009999	1
647	Barranquet	Valmayor	0.395198839030193	0.0090990900909909	3.77
648	Guixeres	Valmayor	0.411143627254603	0.0045995400459954	4.25
649	Cova de les Cendres	Falguera	0.341817686730415	0.0114988501149885	1.55
650	El Retamar	Guixeres	0.338383941863153	0.0134986501349865	1.65
651	Los Castillejos	El Retamar	0.369621064077343	0.0054994500549945	4.78
652	Cova Or	Los Castillejos	0.386615188175599	0.0080991900809919	1
653	Barranquet	Cova de les Cendres	0.362187851832953	0.0086991300869913	1
654	Cova de les Cendres	Cova Or	0.380514254217622	0.0065993400659934	1
655	Cueva de Chaves	Cova Or	0.366435639743925	0.0074992500749925	3.9
656	Cova de les Cendres	Nerja	0.325782825700706	0.0161983801619838	1.89
657	Guixeres	Cova Or	0.348837877526885	0.0102989701029897	1.98
658	Cova Or	Nerja	0.326537890170941	0.011998800119988	3
659	Cova Or	Los Castillejos	0.337168417644721	0.00999900009999	1
660	El Retamar	Barranquet	0.351293967240011	0.0068993100689931	3.87
661	Benàmer	Los Castillejos	0.336547520411501	0.0058994100589941	1.33
662	Cueva de Chaves	Cova Or	0.3664822800826	0.0056994300569943	1.86
663	Cova de les Cendres	Valmayor	0.35306902726648	0.0090990900909909	1.53
664	Nerja	Cova Or	0.338031093049459	0.0104989501049895	1.25
665	Cueva del Toro	Valmayor	0.354834362330003	0.010998900109989	4.44
666	El Retamar	Nerja	0.359443751674681	0.0086991300869913	2.47
667	Barranquet	Guixeres	0.395430105262685	0.0060993900609939	2.59
668	El Retamar	Cova Or	0.370187169539058	0.00999900009999	1
669	Falguera	El Retamar	0.409698365272217	0.0042995700429957	3.72
670	Cova Or	Los Castillejos	0.35382523447135	0.0083991600839916	1
671	Benàmer	Valmayor	0.323482858940207	0.0127987201279872	2.24
672	Guixeres	Cova Or	0.323556806376621	0.0101989801019898	1
673	Cueva del Toro	El Retamar	0.366246619864039	0.0076992300769923	3.29
674	Valmayor	Falguera	0.394646808229348	0.0053994600539946	1.28
675	Los Castillejos	Cueva del Toro	0.368931417557215	0.0096990300969903	1.66
676	Guixeres	Barranquet	0.395788167731696	0.0043995600439956	3.2
677	Cueva del Toro	Cueva de Chaves	0.361255487787182	0.0094990500949905	2.57
678	Benàmer	Cueva de Chaves	0.382963265530856	0.0035996400359964	1.67
679	Mas d’Is	Valmayor	0.333653292507042	0.0133986601339866	4.07
680	Cueva del Toro	Cova de les Cendres	0.392268197789923	0.0071992800719928	1
681	Guixeres	Cova Or	0.355249075376067	0.006999300069993	2.74
682	Falguera	Barranquet	0.331978390393156	0.0142985701429857	1
683	Mas d’Is	Barranquet	0.336023175139881	0.0115988401159884	1
684	Mas d’Is	Cova de les Cendres	0.32947416702007	0.0113988601139886	1.83
685	Benàmer	Nerja	0.32687012333513	0.0155984401559844	1.3
686	Barranquet	Cova de les Cendres	0.37847674355972	0.0071992800719928	1.27
687	Valmayor	Cueva del Toro	0.414456405598621	0.0018998100189981	2.05
688	Cueva del Toro	Benàmer	0.350629521102939	0.008999100089991	1.19
689	Cueva de Chaves	Cova de les Cendres	0.368984355234312	0.0060993900609939	3.65
690	Cova de les Cendres	Barranquet	0.346135387465034	0.00999900009999	1
691	Falguera	El Retamar	0.350778490065485	0.0137986201379862	4.75
692	Cueva de Chaves	Cova Or	0.410933279198489	0.0031996800319968	1
693	Benàmer	Nerja	0.413876416196274	0.0044995500449955	1.64
694	Cova Or	Benàmer	0.36411763866208	0.0062993700629937	1.43
695	Los Castillejos	Falguera	0.396546808648726	0.0048995100489951	1.21
696	Benàmer	Cova Or	0.396830621494416	0.005999400059994	1
697	Barranquet	El Retamar	0.371584088488545	0.005999400059994	4.2
698	Valmayor	Cueva del Toro	0.405505754647807	0.0050994900509949	3.2
699	Cova de les Cendres	Cueva del Toro	0.371873338909825	0.0108989101089891	1
700	Falguera	Valmayor	0.403578516157092	0.0028997100289971	2.51
701	Cova Or	El Retamar	0.364939515995229	0.0066993300669933	2.95
702	Benàmer	Cova de les Cendres	0.363714143227253	0.0087991200879912	1.07
703	Cueva de Chaves	Cova Or	0.375304364113444	0.0077992200779922	1
704	Cueva de Chaves	El Retamar	0.358839656039435	0.0072992700729927	1.54
705	El Retamar	Cova de les Cendres	0.412349012656069	0.0036996300369963	2.69
706	Cova Or	Nerja	0.392423612936414	0.0067993200679932	3.45
707	Falguera	Los Castillejos	0.32462355894288	0.017998200179982	1.38
708	Cova de les Cendres	Guixeres	0.350127544208263	0.0111988801119888	1
709	Cueva de Chaves	Benàmer	0.363738532309309	0.0060993900609939	1
710	Barranquet	Cueva del Toro	0.40272128944281	0.0053994600539946	1
711	Falguera	Cueva de Chaves	0.375181308948799	0.0087991200879912	1
712	Mas d’Is	Cova Or	0.396800479656858	0.0041995800419958	1
713	Cueva de Chaves	Cueva del Toro	0.346524163148988	0.0147985201479852	1.52
714	Cueva del Toro	Los Castillejos	0.378527105625184	0.0051994800519948	2.72
715	Barranquet	Nerja	0.340281664636147	0.0111988801119888	1
716	Los Castillejos	Nerja	0.365838885477322	0.0060993900609939	4.58
717	Falguera	Los Castillejos	0.350754296836681	0.0072992700729927	1.59
718	Valmayor	Barranquet	0.371642126410878	0.0063993600639936	3.84
719	Guixeres	Benàmer	0.399344851350645	0.0026997300269973	1.72
720	Barranquet	Guixeres	0.412345918174458	0.0034996500349965	2.25
721	Falguera	Guixeres	0.380934017667395	0.0045995400459954	2.16
722	Benàmer	Falguera	0.3622347708744	0.0058994100589941	1.81
723	Los Castillejos	Guixeres	0.374797643262583	0.0064993500649935	4.76
724	Falguera	Cova Or	0.357233782767315	0.0081991800819918	1
725	Falguera	Mas d’Is	0.383051968026637	0.0056994300569943	1.64
726	Barranquet	Valmayor	0.376538783432511	0.0060993900609939	1.6
727	Nerja	Cova Or	0.377763702345812	0.005999400059994	1
728	Cueva de Chaves	Barranquet	0.332830204323222	0.0116988301169883	1
729	Cueva del Toro	Cova Or	0.336765871821677	0.0133986601339866	1
730	Benàmer	Cova de les Cendres	0.377868527187612	0.0070992900709929	3.53
731	Cova de les Cendres	Cueva del Toro	0.370477247563427	0.0085991400859914	1.79
732	Cova de les Cendres	Barranquet	0.323615838335925	0.0125987401259874	1.05
733	Falguera	Los Castillejos	0.345100349473626	0.0144985501449855	1
734	Barranquet	Cueva del Toro	0.3301114601127	0.00999900009999	1
735	Cova de les Cendres	Cueva de Chaves	0.348043154255885	0.0120987901209879	1.01
736	Falguera	Cova Or	0.338266439868682	0.0105989401059894	1
737	Cueva del Toro	Valmayor	0.338078335372469	0.0115988401159884	4.52
738	Cova Or	Los Castillejos	0.330483725747049	0.0141985801419858	1.46
739	Barranquet	Cova de les Cendres	0.366958011748547	0.0074992500749925	1
740	Valmayor	Barranquet	0.343151855954909	0.0087991200879912	3.58
741	Valmayor	Cueva de Chaves	0.390395677624811	0.006999300069993	3.17
742	Nerja	Cova de les Cendres	0.334234309062146	0.0120987901209879	1.21
743	El Retamar	Cova de les Cendres	0.354705093707527	0.0121987801219878	1
744	Cova de les Cendres	Nerja	0.328637556264654	0.0185981401859814	1
745	Barranquet	Valmayor	0.406571091523704	0.0031996800319968	1.05
746	Mas d’Is	Falguera	0.375485103582165	0.006999300069993	1
747	Valmayor	El Retamar	0.326803418669148	0.0118988101189881	1.68
748	Falguera	Cova Or	0.338432721914844	0.0102989701029897	1.57
749	Los Castillejos	El Retamar	0.340673471838567	0.0118988101189881	4.47
750	Guixeres	Cova Or	0.347669565757323	0.0114988501149885	2.13
751	Cova de les Cendres	Falguera	0.38859038895471	0.0045995400459954	1
752	Cova Or	Benàmer	0.381874603619335	0.0062993700629937	2.34
753	Cueva de Chaves	El Retamar	0.390912351423318	0.0035996400359964	4
754	Valmayor	Cova de les Cendres	0.364244901918753	0.005999400059994	2.65
755	Falguera	Nerja	0.408770421611472	0.0061993800619938	2.67
756	Nerja	Falguera	0.410485250869503	0.0050994900509949	1.5
757	Nerja	Cova de les Cendres	0.354479830076145	0.0103989601039896	1.91
758	Los Castillejos	Benàmer	0.409854384468304	0.0047995200479952	1.03
759	Nerja	Cueva de Chaves	0.376346057317561	0.0100989901009899	4.25
760	Guixeres	El Retamar	0.35518009254002	0.0124987501249875	1.17
761	Cova Or	Cueva del Toro	0.343306019328903	0.008999100089991	1.89
762	Nerja	Guixeres	0.383589869219364	0.00999900009999	3.14
763	Valmayor	Los Castillejos	0.356970277091184	0.0097990200979902	4.69
764	Cueva de Chaves	Barranquet	0.393901931792679	0.0067993200679932	1
765	Guixeres	Los Castillejos	0.368134544860947	0.0066993300669933	2.47
766	Guixeres	Barranquet	0.338233059171454	0.0090990900909909	3.46
767	Valmayor	Mas d’Is	0.34051318090105	0.0100989901009899	2.85
768	Cueva de Chaves	Falguera	0.385967770349611	0.0057994200579942	1.98
769	Cova Or	Falguera	0.327587971333976	0.010998900109989	3.27
770	Benàmer	Barranquet	0.382975862935766	0.0048995100489951	1.08
771	Nerja	Falguera	0.385354047729392	0.0057994200579942	3.81
772	Los Castillejos	Valmayor	0.405904237229629	0.0075992400759924	4.25
773	Los Castillejos	Cova Or	0.331926743964947	0.0133986601339866	1.46
774	Valmayor	Cueva de Chaves	0.338194779225685	0.0105989401059894	4.38
775	Cueva de Chaves	Cueva del Toro	0.380660211608849	0.0095990400959904	1
776	Cova de les Cendres	Nerja	0.359395804407357	0.0111988801119888	1
777	Los Castillejos	Cueva de Chaves	0.375081783953206	0.0057994200579942	1
778	Mas d’Is	El Retamar	0.411739740210349	0.0030996900309969	4.09
779	Valmayor	Cueva de Chaves	0.395208835213466	0.0063993600639936	3.85
780	Guixeres	Cova Or	0.360980411184246	0.0080991900809919	4.68
781	Cueva de Chaves	Barranquet	0.402626676307156	0.0064993500649935	1.05
782	El Retamar	Cova de les Cendres	0.401088700612858	0.0057994200579942	1
783	Cova Or	Mas d’Is	0.337829126501208	0.0134986501349865	1.71
784	Barranquet	Cova de les Cendres	0.323000034118738	0.0148985101489851	1
785	Cueva del Toro	Cueva de Chaves	0.360048157173044	0.0082991700829917	4.38
786	Cova Or	Barranquet	0.326257698381352	0.012998700129987	4.03
787	Benàmer	Barranquet	0.350832946509795	0.0103989601039896	1.11
788	El Retamar	Barranquet	0.386108600027721	0.0057994200579942	4.08
789	Guixeres	Los Castillejos	0.407980761633885	0.0032996700329967	4.16
790	Cova de les Cendres	Barranquet	0.361879509026784	0.0081991800819918	1.51
791	Los Castillejos	Guixeres	0.414870459272953	0.001999800019998	2.79
792	Guixeres	Los Castillejos	0.326717966592561	0.0136986301369863	2.79
793	Nerja	Benàmer	0.37022538736688	0.0088991100889911	1.33
794	Barranquet	Nerja	0.384298267227021	0.0046995300469953	1
795	Falguera	Nerja	0.325154243447913	0.0146985301469853	2.92
796	Cueva de Chaves	Valmayor	0.381228885318095	0.0052994700529947	4.49
797	El Retamar	Falguera	0.349623025028476	0.0083991600839916	4.02
798	Cova Or	Mas d’Is	0.407731348040714	0.0031996800319968	1.45
799	Falguera	Benàmer	0.383222531623846	0.0050994900509949	1
800	Nerja	Los Castillejos	0.409510470923598	0.005999400059994	3.25
801	El Retamar	Nerja	0.409241615962616	0.0031996800319968	1.56
802	Cueva de Chaves	Barranquet	0.36793850369616	0.0081991800819918	4.01
803	Nerja	Cova de les Cendres	0.40920495540404	0.0064993500649935	2.81
804	Cueva de Chaves	Guixeres	0.344344921542032	0.0095990400959904	1.52
805	Cova Or	Barranquet	0.368516832855447	0.0074992500749925	1
806	Nerja	Cueva del Toro	0.32722526493848	0.0176982301769823	4.36
807	Cova Or	Cueva de Chaves	0.361024564328416	0.0084991500849915	3.52
808	Nerja	Guixeres	0.396321438737746	0.006999300069993	4.58
809	Barranquet	Falguera	0.348502236332766	0.0080991900809919	1
810	Valmayor	Los Castillejos	0.381652825699901	0.0083991600839916	1.78
811	Barranquet	Cova de les Cendres	0.333404773250721	0.0100989901009899	2.17
812	Mas d’Is	Valmayor	0.347773795200747	0.0106989301069893	2.89
813	Cova Or	Cueva de Chaves	0.398504407973206	0.0037996200379962	1
814	Cueva del Toro	Benàmer	0.326353818960509	0.0147985201479852	1.7
815	Mas d’Is	Cueva de Chaves	0.370096698553778	0.0078992100789921	4.51
816	Barranquet	Benàmer	0.322106625951916	0.0111988801119888	1
817	Nerja	Cova de les Cendres	0.413122172622889	0.0036996300369963	3.17
818	Nerja	Mas d’Is	0.406348601944262	0.0046995300469953	4.06
819	Los Castillejos	Cova Or	0.396131242907353	0.0045995400459954	3.21
820	Valmayor	Barranquet	0.384927465792957	0.0048995100489951	3.69
821	Falguera	Cueva de Chaves	0.406776633879502	0.0053994600539946	3.27
822	Guixeres	Mas d’Is	0.343854289794973	0.0111988801119888	1
823	El Retamar	Los Castillejos	0.399583885696063	0.005999400059994	3.04
824	Nerja	Barranquet	0.337801524166836	0.0120987901209879	3.76
825	El Retamar	Benàmer	0.363466716555114	0.0103989601039896	1.43
826	Guixeres	Cova Or	0.401720790991336	0.002999700029997	2.33
827	El Retamar	Los Castillejos	0.324620441041805	0.0150984901509849	3.66
828	Nerja	Cova de les Cendres	0.377404877834919	0.0120987901209879	1
829	Cueva de Chaves	Cova Or	0.363886766257473	0.0087991200879912	4.77
830	Valmayor	Mas d’Is	0.331877142508229	0.0105989401059894	1.16
831	Mas d’Is	Cova de les Cendres	0.403890186823641	0.0027997200279972	3.36
832	Guixeres	Barranquet	0.355431670771823	0.0086991300869913	1.17
833	Mas d’Is	Guixeres	0.410769539686629	0.0020997900209979	1
834	Valmayor	Falguera	0.32961388548303	0.0102989701029897	1.16
835	Cova de les Cendres	Nerja	0.377691763230249	0.0112988701129887	1
836	Barranquet	Valmayor	0.383605774921764	0.0064993500649935	1.18
837	Falguera	El Retamar	0.413196211820393	0.0052994700529947	1.02
838	Mas d’Is	Guixeres	0.337128641713058	0.0086991300869913	2.87
839	Cueva del Toro	Los Castillejos	0.357945771775226	0.0092990700929907	2.05
840	Los Castillejos	Benàmer	0.36733008102017	0.0072992700729927	1
841	Los Castillejos	Cueva de Chaves	0.409495298480326	0.004999500049995	2.14
842	Mas d’Is	Cueva de Chaves	0.340170267799567	0.0108989101089891	1
843	Mas d’Is	Falguera	0.352866468257678	0.0074992500749925	1
844	Benàmer	Nerja	0.400226859508618	0.0053994600539946	2.7
845	Nerja	Cova de les Cendres	0.41488139473566	0.0046995300469953	3.68
846	Barranquet	Cova Or	0.369614071121375	0.0053994600539946	1
847	Cova de les Cendres	Cueva de Chaves	0.324459074079306	0.0144985501449855	2.13
848	Nerja	El Retamar	0.35477837299819	0.0086991300869913	3.35
849	Cueva de Chaves	Mas d’Is	0.326281251167027	0.0111988801119888	4.65
850	Valmayor	Nerja	0.322808748110778	0.0143985601439856	1.98
851	Valmayor	Los Castillejos	0.367377548624257	0.0073992600739926	4.75
852	Los Castillejos	Cova de les Cendres	0.342176910387597	0.0100989901009899	1.14
853	Benàmer	Cova Or	0.386831926412954	0.0053994600539946	1.26
854	Cueva del Toro	El Retamar	0.395615882185211	0.0053994600539946	3.49
855	Nerja	Benàmer	0.366837288475906	0.0105989401059894	1
856	Cova de les Cendres	Cova Or	0.346238197901499	0.0101989801019898	1.62
857	Los Castillejos	El Retamar	0.330851102991781	0.0170982901709829	4.52
858	Falguera	Valmayor	0.349597394691446	0.010998900109989	1.71
859	Falguera	Cova de les Cendres	0.331217944965408	0.0141985801419858	2.27
860	Nerja	Cueva de Chaves	0.404962016666365	0.0053994600539946	1
861	Nerja	Mas d’Is	0.35648940477948	0.0071992800719928	2.68
862	Cova de les Cendres	Mas d’Is	0.404082456756218	0.0036996300369963	1
863	Los Castillejos	Cueva de Chaves	0.327350557163273	0.0174982501749825	3.53
864	Benàmer	Valmayor	0.325894248280379	0.0183981601839816	1
865	Benàmer	Nerja	0.383446800696868	0.0082991700829917	1
866	Benàmer	Falguera	0.339235353894785	0.0101989801019898	1.11
867	Cueva del Toro	Valmayor	0.348653844294601	0.010998900109989	2.88
868	Barranquet	Benàmer	0.405514293930603	0.0033996600339966	1.26
869	Valmayor	Guixeres	0.378153277504171	0.0051994800519948	2.85
870	Mas d’Is	Nerja	0.413859490659238	0.0055994400559944	1
871	Falguera	Benàmer	0.405078669688053	0.0061993800619938	4.9
872	Los Castillejos	Guixeres	0.325080402992511	0.0131986801319868	2.91
873	Nerja	Guixeres	0.370892344423977	0.0064993500649935	4.67
874	Cueva de Chaves	Cova Or	0.371813943250622	0.0052994700529947	3.08
875	Los Castillejos	Cueva del Toro	0.322631270599019	0.0150984901509849	3.51
876	Guixeres	Falguera	0.328715412956401	0.0127987201279872	3.36
877	El Retamar	Valmayor	0.335737781369562	0.0125987401259874	2.79
878	Cova Or	Los Castillejos	0.32308947252893	0.0146985301469853	1
879	Mas d’Is	Nerja	0.355274401884344	0.012998700129987	1
880	El Retamar	Mas d’Is	0.328504618965804	0.0130986901309869	2.56
881	Los Castillejos	Cueva de Chaves	0.389482183395878	0.0067993200679932	1
882	Benàmer	Cova Or	0.393839643468724	0.0042995700429957	1
883	El Retamar	Barranquet	0.363109661153128	0.0081991800819918	3.56
884	Valmayor	Cova de les Cendres	0.4024696334631	0.0046995300469953	4.45
885	Guixeres	Cueva de Chaves	0.359662300743583	0.0065993400659934	3.02
886	Cueva del Toro	Cueva de Chaves	0.340196086342464	0.0124987501249875	4.77
887	Benàmer	Cueva de Chaves	0.368385726919376	0.0074992500749925	1
888	Cova Or	El Retamar	0.379194233982977	0.0060993900609939	3.47
889	Cueva del Toro	Guixeres	0.359821635853261	0.007999200079992	2.9
890	Falguera	Nerja	0.389616874814744	0.0060993900609939	1
891	Valmayor	Cueva del Toro	0.405179831842088	0.0061993800619938	3.89
892	Cueva del Toro	Barranquet	0.398078413255416	0.0044995500449955	1
893	Nerja	Cova Or	0.35749458853238	0.0128987101289871	4.85
894	Cueva del Toro	Benàmer	0.322516186340423	0.013998600139986	1.05
895	Benàmer	Cueva de Chaves	0.353838248443063	0.0098990100989901	1
896	Nerja	El Retamar	0.360162810056028	0.0084991500849915	4.64
897	Valmayor	Cova de les Cendres	0.352102937754251	0.0093990600939906	4.65
898	Benàmer	Valmayor	0.341873454301992	0.0088991100889911	4.19
899	Nerja	Cueva del Toro	0.354709340076451	0.0091990800919908	2.12
900	Barranquet	Cova de les Cendres	0.341519637315321	0.0078992100789921	1
901	Guixeres	Falguera	0.371261428835679	0.0072992700729927	3.41
902	Barranquet	Cova de les Cendres	0.356263251816946	0.0071992800719928	1
903	Valmayor	Falguera	0.33776536535538	0.0084991500849915	1
904	Cova de les Cendres	Cova Or	0.322436609043873	0.0128987101289871	1
905	Falguera	Mas d’Is	0.339907648918847	0.007999200079992	2.65
906	Nerja	Cova Or	0.363266685201484	0.0071992800719928	1
907	Benàmer	Cova de les Cendres	0.370422933352871	0.0068993100689931	1
908	Barranquet	Cova de les Cendres	0.345341969470993	0.0110988901109889	4.82
909	Valmayor	Falguera	0.337675817845482	0.0098990100989901	4.06
910	Valmayor	Mas d’Is	0.37408009790777	0.0037996200379962	2.61
911	Falguera	Nerja	0.360584627930504	0.0112988701129887	2.72
912	Cova Or	Cueva de Chaves	0.405468177927229	0.0035996400359964	1
913	Cova de les Cendres	Barranquet	0.396604174915788	0.0048995100489951	4.07
914	Mas d’Is	Guixeres	0.373702516948104	0.0057994200579942	1
915	Cueva de Chaves	Cueva del Toro	0.332988493296263	0.015998400159984	2.96
916	Cova Or	Cueva de Chaves	0.344777688449714	0.00999900009999	1.66
917	Barranquet	Cueva de Chaves	0.333272280638797	0.013998600139986	3.64
918	Benàmer	Valmayor	0.333584655011279	0.0106989301069893	1
919	Nerja	Falguera	0.326162748268403	0.0135986401359864	3
920	Cova de les Cendres	Cueva del Toro	0.393397581227128	0.0055994400559944	1.53
921	Falguera	Benàmer	0.349383426118646	0.0092990700929907	2.78
922	Benàmer	Cova de les Cendres	0.400892932523584	0.0037996200379962	1
923	Falguera	Benàmer	0.329054876350145	0.012998700129987	3.7
924	Los Castillejos	Cueva de Chaves	0.369438213957328	0.0054994500549945	1.53
925	El Retamar	Mas d’Is	0.375436329645468	0.0057994200579942	3.76
926	El Retamar	Barranquet	0.336400020096027	0.0101989801019898	3.9
927	Cueva del Toro	Cova Or	0.376976992619061	0.0073992600739926	1
928	Los Castillejos	Benàmer	0.334252190885736	0.014998500149985	2.36
929	El Retamar	Cova Or	0.363956393609467	0.005999400059994	3.86
930	Nerja	El Retamar	0.413774121174234	0.0030996900309969	3.73
931	Cueva de Chaves	Los Castillejos	0.335793151657806	0.011998800119988	1
932	Cova de les Cendres	Guixeres	0.385721405235902	0.0052994700529947	2.36
933	Los Castillejos	Cova de les Cendres	0.407753520149726	0.0045995400459954	2.44
934	Valmayor	El Retamar	0.342482011645467	0.0116988301169883	3.02
935	Falguera	Barranquet	0.402941313637248	0.001999800019998	1.11
936	Guixeres	Cova de les Cendres	0.332212988810707	0.0127987201279872	1.56
937	Barranquet	Benàmer	0.396024733505859	0.0041995800419958	1.46
938	Valmayor	El Retamar	0.408291725828158	0.003999600039996	3.95
939	Cova de les Cendres	Cueva de Chaves	0.386202258584701	0.0071992800719928	4.04
940	Cova Or	Cueva de Chaves	0.334676904096589	0.0114988501149885	1
941	El Retamar	Barranquet	0.323179568497557	0.0158984101589841	2.61
942	Guixeres	Los Castillejos	0.377926038750949	0.003999600039996	3.92
943	Guixeres	Benàmer	0.39220626338792	0.0046995300469953	1.64
944	Nerja	Los Castillejos	0.331320380088677	0.0186981301869813	2.27
945	Falguera	Cova Or	0.369979355718917	0.0063993600639936	1
946	Cova Or	Falguera	0.389157396332887	0.0033996600339966	1.49
947	Mas d’Is	Nerja	0.351097338544612	0.0101989801019898	2.19
948	Los Castillejos	El Retamar	0.364116032768375	0.0074992500749925	4.68
949	El Retamar	Cueva de Chaves	0.377361258217471	0.004999500049995	2.12
950	Guixeres	Valmayor	0.350991589283063	0.0080991900809919	4.77
951	Cueva del Toro	Cova Or	0.393630044535839	0.0044995500449955	1
952	Benàmer	Cova de les Cendres	0.402635225002143	0.0033996600339966	1.12
953	El Retamar	Valmayor	0.33692357583273	0.0098990100989901	3.32
954	Valmayor	Nerja	0.343964711795612	0.0102989701029897	1.44
955	Cueva del Toro	Guixeres	0.352311131882924	0.0102989701029897	4.19
956	Nerja	Falguera	0.391545520647267	0.0110988901109889	1
957	Los Castillejos	El Retamar	0.414772820332743	0.003999600039996	3.97
958	Benàmer	Cueva del Toro	0.328812683687189	0.0126987301269873	2.16
959	Guixeres	Los Castillejos	0.389448130534673	0.0057994200579942	2.64
960	Mas d’Is	Cueva de Chaves	0.373668415149998	0.0076992300769923	4.87
961	Benàmer	Nerja	0.408695205980156	0.0051994800519948	3.33
962	Los Castillejos	Falguera	0.412033015182549	0.0057994200579942	1
963	Valmayor	Nerja	0.396959203718707	0.0068993100689931	2.09
964	Guixeres	Los Castillejos	0.382368051315441	0.0053994600539946	2.43
965	Benàmer	Cueva de Chaves	0.393414344035357	0.0042995700429957	2.93
966	Cova Or	Nerja	0.323675996958232	0.010998900109989	1
967	Falguera	Los Castillejos	0.362038270479134	0.0057994200579942	3.36
968	Cueva de Chaves	Valmayor	0.401811017529511	0.0043995600439956	3.05
969	Guixeres	Falguera	0.332944291429217	0.0112988701129887	2.46
970	El Retamar	Barranquet	0.401525498707387	0.0050994900509949	3.85
971	Los Castillejos	Barranquet	0.350873493481141	0.0075992400759924	1
972	Valmayor	Barranquet	0.33025398790843	0.0155984401559844	4.99
973	El Retamar	Cueva del Toro	0.397847504728087	0.0061993800619938	3.94
974	Falguera	Barranquet	0.342684020893065	0.0118988101189881	1
975	Cova Or	Cueva del Toro	0.39251887978915	0.0050994900509949	1.75
976	Nerja	Cueva del Toro	0.361999524548427	0.0075992400759924	2.83
977	Cueva de Chaves	Cova Or	0.366771360896341	0.0074992500749925	1
978	Barranquet	Cova de les Cendres	0.393150694777077	0.0056994300569943	1
979	Cueva de Chaves	Benàmer	0.326867805644358	0.0117988201179882	3.67
980	Cueva del Toro	Valmayor	0.328582672827548	0.0190980901909809	1.03
981	Cova de les Cendres	Cova Or	0.388582020527968	0.0055994400559944	1
982	El Retamar	Los Castillejos	0.322431219090818	0.0141985801419858	2.69
983	Nerja	Guixeres	0.394571939135489	0.0046995300469953	3.1
984	Valmayor	Cueva del Toro	0.40620119330122	0.0052994700529947	1.33
985	Mas d’Is	El Retamar	0.379163889604202	0.0068993100689931	4.56
986	Los Castillejos	El Retamar	0.401381136626847	0.0063993600639936	3
987	Barranquet	Nerja	0.322410900216865	0.0176982301769823	3.75
988	Cova de les Cendres	Cueva de Chaves	0.413937437524633	0.0058994100589941	1.28
989	Cova de les Cendres	Cova Or	0.358966607626292	0.0097990200979902	1
990	Nerja	Los Castillejos	0.387439444985432	0.0061993800619938	2.82
991	Valmayor	Barranquet	0.407334339232591	0.0042995700429957	1
992	Los Castillejos	Cueva del Toro	0.330340510478969	0.0177982201779822	3.65
993	Cova Or	Los Castillejos	0.387386621291728	0.0040995900409959	1
994	Los Castillejos	Cueva de Chaves	0.349038182431596	0.0104989501049895	1
995	El Retamar	Barranquet	0.341969198677767	0.0124987501249875	3.56
996	Cova de les Cendres	Cova Or	0.344752216983005	0.0093990600939906	1
997	El Retamar	Benàmer	0.36144964930543	0.0103989601039896	1
998	Falguera	Cueva del Toro	0.350071799775781	0.0098990100989901	1
999	Cueva del Toro	Cueva de Chaves	0.34663635752844	0.0123987601239876	4.65
1000	Nerja	Cova de les Cendres	0.338059959111217	0.0112988701129887	3.51
