# Supplementary material for: The spread of agriculture in Iberia through Approximate Bayesian Computation and Neolithic projectile tools
Source: PLoS One. 2021 Dec 28;16(12):e0261813. doi: 10.1371/journal.pone.0261813 (PMC8714124; doi:10.1371/journal.pone.0261813)
Supplement: S2 File. Reproducibility — It includes a readme file with further indications. (ZIP) [file pone.0261813.s002.zip › S2_File/Scripts/S1_data.R]

################################################################################
################################################################################

####### Code for: Article title
#######

#### Author: Alfredo Cortell-Nicolau.

#### License: Permission is granted to use and adapt this code. Please 
#### acknowledge authorship when appropriate.

#### This code allows full reproducibility of the article "The spread of agriculture
#### in Iberia through Approximate Bayesian Computation and Neolithic Projectile
#### Tools", by A. Cortell-Nicolau, O. García-Puchol, D. García-Rivero and 
#### M. Barrera-Cruz

#### The code is divided in three fundamental sections: 

####          (1) Data gathering and analysis
####          (2) Model and ABC-SMC
####          (3) Plots

#### This script corresponds to SECTION 1. In this section, data is collected
#### and explored, the analysis on cultural data is performed (including
#### some analyses not shown in the main text) and, finally, a cultural distance
#### matrix is obtained. 
#### This cultural distance matrix will be used in the other two scripts.
#### However, it is also provided as a Rdata file, so that the other scripts
#### can be run separately

#### This script also contains the Moran's I test for spatial autocorrelation

#### the GeomeasuRe package can currently be accessed via 'devtools' at
#### https://github.com/acortell3/GeomeasuRe

#### Computationally expensive objects can be obtained either through this code
#### or by retrieving the data provided in the SI.

################################################################################
################################################################################


################################################################################
#######              SECTION 1: DATA GATHERING AND ANALYSIS              #######
################################################################################

### 1.1 LOADING DATA AND LIBRARIES

## 1.1.1 Load libraries and data
library(GeomeasuRe)
Fac <- read.csv("Geos.csv")[,-1]
Fac <- Fac[order(Fac$ID),]

## 1.1.2 Load geo shapes
# Load first geometric to construct multipolygon
Geos_i <- readG(dsn=paste("Geos/",Fac$ID[1],"/Sp",sep=""),
                layer=paste("i.",Fac$ID[1],sep = ""), "i")
Geos_s <- readG(dsn=paste("Geos/",Fac$ID[1],"/Sp",sep=""),
                layer=paste("s.",Fac$ID[1],sep = ""), "s")
Geos_r <- readG(dsn=paste("Geos/",Fac$ID[1],"/Sp",sep=""),
                layer=paste("r.",Fac$ID[1],sep = ""), "r")

for (i in 2:nrow(Fac)){
  
  ID <- Fac$ID[i]
  
  ## Establish route and layer
  route<-paste("Geos/",ID,"/Sp",sep="")
  idipol<-paste("i.",ID,sep = "")
  idrpol<-paste("r.",ID,sep="")
  idspol<-paste("s.",ID,sep="")
  
  
  i.pol<-readG(dsn=route,layer=idipol, "i")
  s.pol<-readG(dsn=route,layer=idspol, "s")
  r.pol<-readG(dsn=route,layer=idrpol, "r")
  
  Geos_i <- raster::bind(Geos_i,i.pol)
  Geos_s <- raster::bind(Geos_s,s.pol)
  Geos_r <- raster::bind(Geos_r,r.pol)
}

### 1.2 COLLECTING VARIABLES (via GEOMEASURE)

## 1.2.1 Non-scalated measures
Non_scl <- matrix(ncol = 6, nrow = nrow(Fac))

## Take measures of reliability, length, width, proximal angle, distal angle and area
colnames(Non_scl) <- c("Rel","Length","Width","P_Ang","D_Ang","Area")

for (i in 1:nrow(Fac)){
  Rel <- Reliab(Geos_i[i,],Geos_s[i,])
  Length <- G_Length(Geos_i[i,])
  Width <- G_Width(Geos_i[i,])
  Angles <- i_ang(Geos_i[i,])
  if (length(Angles) == 4){
    Angles <- Angles[c(1,4)]
  } else if (length(Angles) == 3){
    Angles <- Angles[c(1,3)]
  }
  Area <- Geos_r[i,]@polygons[[1]]@area
  
  Non_scl[i,] <- c(Rel,Length,Width,Angles,Area)
  
}

## 1.2.2 L-lines

#L-Lines
L_lin <- matrix(ncol = 114, nrow=nrow(Fac))
L_hlin <- matrix(ncol = 228,nrow = nrow(Fac))
R_lin <- matrix(ncol = 228,nrow = nrow(Fac))

for (i in 1:nrow(Fac)){
  
  # For same orienation pols
  oripol <- Comb_orient(Geos_i[i,],Geos_s[i,],Geos_r[i,],"Left")
  
  pol <- scl(centr(oripol[3,]))
  poli <- scl(centr(oripol[1,]))
  pols <- scl(centr(oripol[2,]))
  
  #Compute
  lins <- unlist(L_lines(pol))
  hlins <- unlist(L_hlines(pol))
  rlins <- unlist(L_rel(poli,pols))
  
  #Assign to df
  L_hlin[i,] <- hlins
  L_lin[i,] <- lins
  R_lin[i,] <- as.character(rlins)
}


## Scalated by side
L_hlin <- matrix(ncol = 228,nrow = nrow(Fac))

for (i in 1:nrow(Fac)){
  L_hlin[i,] <- c(L_hlines(centr(s_scl(Geos_r[i,],4,"x")))$Wi_W_measures,
                  L_hlines(centr(s_scl(Geos_r[i,],4,"x")))$Wi_E_measures,
                  L_hlines(centr(s_scl(Geos_r[i,],4,"y")))$L_dist_measures,
                  L_hlines(centr(s_scl(Geos_r[i,],4,"y")))$L_prox_measures)
}

## Set names
colnames(L_lin) <- c(names(L_lines(Geos_r[1,])$W_measures),names(L_lines(Geos_r[1,])$L_measures))
colnames(L_hlin) <- c(names(L_hlines(centr(s_scl(Geos_r[1,], fac = 5)))$Wi_W_measures),
                      names(L_hlines(centr(s_scl(Geos_r[1,], fac = 5)))$Wi_E_measures),
                      names(L_hlines(centr(s_scl(Geos_r[1,], fac = 5)))$L_dist_measures),
                      names(L_hlines(centr(s_scl(Geos_r[1,], fac = 5)))$L_prox_measures))

colnames(R_lin) <- c(names(L_hlines(centr(s_scl(Geos_r[1,], fac = 5)))$Wi_W_measures),
                     names(L_hlines(centr(s_scl(Geos_r[1,], fac = 5)))$Wi_E_measures),
                     names(L_hlines(centr(s_scl(Geos_r[1,], fac = 5)))$L_dist_measures),
                     names(L_hlines(centr(s_scl(Geos_r[1,], fac = 5)))$L_prox_measures))

## Select from R_lin which are not reliable (== n) and convert them to NA in L_hlin
L_hlin[R_lin == "n"] <- NA

## Merge all data in one single data.frame (only use reliable hlin)
Df <- cbind(Fac,Non_scl,L_hlin)

## Remove all observations where rel < 95
Df <- Df[Df$Rel >= 95,] 

## Remove NAs
for (j in 1:nrow(Df)){
  if (Df$Rel[j] != 100){
    for (i in 15:ncol(Df)){
      Df[,i][is.na(Df[,i])] <- mean(Df[,i],na.rm=TRUE)
    }
  }
}

## Change to all 0s columns with less than 10 observations

## This function turns the column to 0
rem0 <- function(x){
  y <- x[x>0]
  
  if (length(y) >= 30){ 
    x <- x
  } else {
    x <- rep(0,nrow(Df))
  }
  return(x)
}

# Execute
Ls <- as.data.frame(apply(Df[,15:ncol(Df)],2,rem0))

# Remove columns with 0 values
for (i in (ncol(Ls):1)){
  if (sum(Ls[,i])<0.1){
    Ls[,i] <- NULL
  }
}

## Final Df
Df_fin <- cbind(Df[,c(1,2,5:13)],Ls[,-c(1:4)])      

### 1.3 DATA EXPLORATION

## 1.3.1 PCA

## In case section 1.2 has not been performed
## Df_fin <- read.csv("Accepted_variables.csv")[,-1] 

Df_num <- Df_fin[,c(1,2,12:ncol(Df_fin))] ## Only L lines and area

## Load libraries
library(cluster)
library(NbClust)
library(dendextend)
library(ggdendro)
library(dplyr)
library(ggplot2)

#### PCA

## Select only ID,Site and numeric variables
Df_num <- Df_fin[,c(1,2,12:ncol(Df_fin))] ## Only L lines and area

## Compute Mahalanobis distance on numeric variables to check for group outliers.
x <- Df_num[,c(3:ncol(Df_num))] # Select numeric
ma <- mahalanobis(x,apply(x,2,mean), cov(x)) # Compute mahalanobis distance
k <- ncol(x) # Number of variables
L <- k + 3 * sqrt(k*2) ## Mahalanobis distance limit
plot(ma,pch = 20, ylim = c(0,max(ma,L)), main = "Mahalanobis distance", ylab = "dist")
text(ma,rownames(x), pos = 2)
abline(h=L, col = "Red")

## Compute sd to see if using correlation or variance-covariance matrix
Sd <- apply(Df_num[,3:ncol(Df_num)],2,sd)
Sd ## Use correlation matrix

## Do PCA
PCA1 <- princomp(Df_num[3:ncol(Df_num)],cor = TRUE,scores = TRUE)
summary(PCA1)

## Do scree plot
## All components
pro_var_all <- (PCA1$sdev^2)/ncol(PCA1$loadings)*100

comps_all <- c() ## Names
for (i in 1:ncol(PCA1$loadings)){
  comps_c <- paste0("C",i)
  comps_all <- append(comps_all, comps_c)
}

pro_var_df_all <- data.frame("pro_var" = pro_var_all, "comps" = comps_all)

## Selected 20 components
pro_var_df_sel <- data.frame("pro_var" = pro_var_all[1:20], "comps" = comps_all[1:20])
par(mfrow = c(2,1))

barplot(height = pro_var_df_all$pro_var, names.arg = pro_var_df_all$comps,
        ylab = "Variance proportion",xlab = "Components", cex.names = 0.7,
        main = "All components")

barplot(height = pro_var_df_sel$pro_var, names.arg = pro_var_df_sel$comps,
        ylab = "Variance proportion",xlab = "Components", cex.names = 0.7,
        main = "20 components")

## Use 15 components, which justify 90% of variance

### 1.3.2 Cluster analysis
Df_comp <- cbind(Df_num[,1:2],PCA1$scores[,1:15]) 

        #### ---- JUST FOR PREVIOUS ANALYSES. NOT IN THE TEXT ---- ####

### Hierarchical clustering
rownames(Df_comp) <- Df_comp[,1]
Df_comp <- Df_comp[,-1]

## Compute distance matrix, including factors
Retouch <- Df_fin[,c(4,5,7,8)] ## For scale divided by side

Df_fac <- cbind(Df_comp,Retouch)
#write.csv(Df_fac,"Variables_after_PCA.csv")

Df_fac$Site <- as.factor(Df_fac$Site)
Df_fac$IncP <- as.factor(Df_fac$IncP)
Df_fac$IncD <- as.factor(Df_fac$IncD)
Df_fac$DirP <- as.factor(Df_fac$DirP)
Df_fac$DirD <- as.factor(Df_fac$DirD)

mat_dist_f <- daisy(Df_fac[,2:ncol(Df_fac)],metric = "gower")

## Hierarchical cluster with four different methods
clust_w2 <- hclust(mat_dist_f,method = "ward.D2")
clust_av <- hclust(mat_dist_f,method = "average")
clust_co <- hclust(mat_dist_f,method = "complete")
clust_si <- hclust(mat_dist_f,method = "single")

## Plot them
par(mfrow = c(2,2))
plot(clust_w2,main = "Ward D2")
plot(clust_av,main = "Average")
plot(clust_co,main = "Complete")
plot(clust_si,main = "Single")

## Measure cophenetic distances
cor(mat_dist_f,cophenetic(clust_w2))
cor(mat_dist_f,cophenetic(clust_av))
cor(mat_dist_f,cophenetic(clust_co))
cor(mat_dist_f,cophenetic(clust_si))

## Plotting dendrogram with colors per class (choose method Average, with best 
## cophenetic distance)
par(mfrow = c(1,1))

## Create labels
Df_comp$Zone <- c(rep("Val",37),rep("And",2), rep("Ret",54),rep("Ara",29),rep("Cat",4),
                  rep("Ara",5),rep("Cat",1),rep("And",12),rep("Val",2))

Df_fac$Zone <- c(rep("Val",37),rep("And",2), rep("Ret",54),rep("Ara",29),rep("Cat",4),
                 rep("Ara",5),rep("Cat",1),rep("And",12),rep("Val",2))

fam1 <- data.frame(rownames(Df_fac),Df_comp$Zone)
fam2 <- data.frame(rownames(Df_fac),Df_comp$Site)

colnames(fam1) <- c("label","family")
colnames(fam2) <- c("label","family")

## Create dendro_data for plotting
Dendo <- as.dendrogram(clust_av)
Dendata <- dendro_data(Dendo)

## Create labels
labs <- label(Dendata)
labs1 <- inner_join(labs,fam1,by = "label")
labs2 <- inner_join(labs,fam2,by = "label")


## And now plot

# By zone
p <- ggplot() + 
  geom_segment(data = segment(Dendata), aes(x=x, y=y, xend=xend, yend=yend)) + coord_flip()+scale_y_reverse() +
  geom_segment(data = segment(Dendata) %>%
                 filter(yend==0)%>%
                 left_join(Dendata$labels, by = "x"), aes(x=x,y=y.x,xend=xend,yend=yend,colour = labs1$family)) +
  scale_colour_manual(values = c("red","blue","green4","orange","magenta"))
p <- p + geom_text(data=labs,
                   aes(label=label,x=x,y=-0.02,colour=labs1$family), size = 1.2) 

# By site
s <- ggplot() + 
  geom_segment(data = segment(Dendata),aes(x=x, y=y, xend=xend, yend=yend)) + coord_flip()+scale_y_reverse() +
  geom_segment(data = segment(Dendata) %>%
                 filter(yend==0)%>%
                 left_join(Dendata$labels, by = "x"), aes(x=x,y=y.x,xend=xend,yend=yend,colour = labs2$family)) +
  scale_colour_manual(values = c("red","blue","green4","orange","indianred4","purple",
                                 "yellow","darkgreen","lightseagreen","pink","darkred",
                                 "magenta","green"))
s <- s + geom_text(data=labs,
                   aes(label=label,x=x,y=-0.02,colour=labs2$family), size = 1.2)

                    #### ---- BACK TO THE TEXT ---- ####


### 1.4 GROUP BY SITES. FINAL SET OF VARIABLES FOR DISTANCE MATRIX

## Create categories from numeric, based on 20% cuantiles

## Function for categorising
categ <- function(x){
  minv <- x-min(x)
  x <- round(minv/max(minv),1)*10
}

## Convert components values to categories (from 1 to 10)
cat_fac <- Df_fac
cat_fac_c <- apply(Df_fac[,2:16],2,categ)
cat_fac[,2:16] <- cat_fac_c

## Or
Or <- subset(cat_fac,cat_fac$Site == "Cova Or")

Or_counts <- rep(0,15*5)
names(Or_counts) <- c("C1_1","C1_2","C1_3","C1_4","C1_5",
                      "C2_1","C2_2","C2_3","C2_4","C2_5",
                      "C3_1","C3_2","C3_3","C3_4","C3_5",
                      "C4_1","C4_2","C4_3","C4_4","C4_5",
                      "C5_1","C5_2","C5_3","C5_4","C5_5",
                      "C6_1","C6_2","C6_3","C6_4","C6_5",
                      "C7_1","C7_2","C7_3","C7_4","C7_5",
                      "C8_1","C8_2","C8_3","C8_4","C8_5",
                      "C9_1","C9_2","C9_3","C9_4","C9_5",
                      "C10_1","C10_2","C10_3","C10_4","C10_5",
                      "C11_1","C11_2","C11_3","C11_4","C11_5",
                      "C12_1","C12_2","C12_3","C12_4","C12_5",
                      "C13_1","C13_2","C13_3","C13_4","C13_5",
                      "C14_1","C14_2","C14_3","C14_4","C14_5",
                      "C15_1","C15_2","C15_3","C15_4","C15_5")

d <- 1
for (j in 2:16){
  for (i in 1:nrow(Or)){
    if (Or[i,j] == 0 | Or[i,j] == 1 | Or[i,j] == 2){
      Or_counts[d] <- Or_counts[d]+1
    } else if (Or[i,j] == 3 | Or[i,j] == 4) {
      Or_counts[d+1] <- Or_counts[d+1]+1
    } else if (Or[i,j] == 5 | Or[i,j] == 6) {
      Or_counts[d+2] <- Or_counts[d+2]+1
    } else if (Or[i,j] == 7 | Or[i,j] == 8) {
      Or_counts[d+3] <- Or_counts[d+3]+1
    } else if (Or[i,j] == 9 | Or[i,j] == 10) {
      Or_counts[d+4] <- Or_counts[d+4]+1
    }
  }
  d <- d+5
}

Or_counts <- c(Or_counts,table(Or[,18]),table(Or[,19]),table(Or[,20]),table(Or[,21]))

#C_San_counts <- c(C_San_counts,table(C_San[,18]),table(C_San[,19]),table(C_San[,20]),table(C_San[,21]))

## Cova de les Cendres
C_Cen <- subset(cat_fac,cat_fac$Site == "Cova de les Cendres")

C_Cen_counts <- rep(0,15*5)
names(C_Cen_counts) <- c("C1_1","C1_2","C1_3","C1_4","C1_5",
                         "C2_1","C2_2","C2_3","C2_4","C2_5",
                         "C3_1","C3_2","C3_3","C3_4","C3_5",
                         "C4_1","C4_2","C4_3","C4_4","C4_5",
                         "C5_1","C5_2","C5_3","C5_4","C5_5",
                         "C6_1","C6_2","C6_3","C6_4","C6_5",
                         "C7_1","C7_2","C7_3","C7_4","C7_5",
                         "C8_1","C8_2","C8_3","C8_4","C8_5",
                         "C9_1","C9_2","C9_3","C9_4","C9_5",
                         "C10_1","C10_2","C10_3","C10_4","C10_5",
                         "C11_1","C11_2","C11_3","C11_4","C11_5",
                         "C12_1","C12_2","C12_3","C12_4","C12_5",
                         "C13_1","C13_2","C13_3","C13_4","C13_5",
                         "C14_1","C14_2","C14_3","C14_4","C14_5",
                         "C15_1","C15_2","C15_3","C15_4","C15_5")

d <- 1
for (j in 2:16){
  for (i in 1:nrow(C_Cen)){
    if (C_Cen[i,j] == 0 | C_Cen[i,j] == 1 | C_Cen[i,j] == 2){
      C_Cen_counts[d] <- C_Cen_counts[d]+1
    } else if (C_Cen[i,j] == 3 | C_Cen[i,j] == 4) {
      C_Cen_counts[d+1] <- C_Cen_counts[d+1]+1
    } else if (C_Cen[i,j] == 5 | C_Cen[i,j] == 6) {
      C_Cen_counts[d+2] <- C_Cen_counts[d+2]+1
    } else if (C_Cen[i,j] == 7 | C_Cen[i,j] == 8) {
      C_Cen_counts[d+3] <- C_Cen_counts[d+3]+1
    } else if (C_Cen[i,j] == 9 | C_Cen[i,j] == 10) {
      C_Cen_counts[d+4] <- C_Cen_counts[d+4]+1
    }
  }
  d <- d+5
}

C_Cen_counts <- c(C_Cen_counts,table(C_Cen[,18]),table(C_Cen[,19]),table(C_Cen[,20]),table(C_Cen[,21]))

## Cueva de Chaves
Chav <- subset(cat_fac,cat_fac$Site == "Cueva de Chaves")

Chav_counts <- rep(0,15*5)
names(Chav_counts) <- c("C1_1","C1_2","C1_3","C1_4","C1_5",
                        "C2_1","C2_2","C2_3","C2_4","C2_5",
                        "C3_1","C3_2","C3_3","C3_4","C3_5",
                        "C4_1","C4_2","C4_3","C4_4","C4_5",
                        "C5_1","C5_2","C5_3","C5_4","C5_5",
                        "C6_1","C6_2","C6_3","C6_4","C6_5",
                        "C7_1","C7_2","C7_3","C7_4","C7_5",
                        "C8_1","C8_2","C8_3","C8_4","C8_5",
                        "C9_1","C9_2","C9_3","C9_4","C9_5",
                        "C10_1","C10_2","C10_3","C10_4","C10_5",
                        "C11_1","C11_2","C11_3","C11_4","C11_5",
                        "C12_1","C12_2","C12_3","C12_4","C12_5",
                        "C13_1","C13_2","C13_3","C13_4","C13_5",
                        "C14_1","C14_2","C14_3","C14_4","C14_5",
                        "C15_1","C15_2","C15_3","C15_4","C15_5")

d <- 1
for (j in 2:16){
  for (i in 1:nrow(Chav)){
    if (Chav[i,j] == 0 | Chav[i,j] == 1 | Chav[i,j] == 2){
      Chav_counts[d] <- Chav_counts[d]+1
    } else if (Chav[i,j] == 3 | Chav[i,j] == 4) {
      Chav_counts[d+1] <- Chav_counts[d+1]+1
    } else if (Chav[i,j] == 5 | Chav[i,j] == 6) {
      Chav_counts[d+2] <- Chav_counts[d+2]+1
    } else if (Chav[i,j] == 7 | Chav[i,j] == 8) {
      Chav_counts[d+3] <- Chav_counts[d+3]+1
    } else if (Chav[i,j] == 9 | Chav[i,j] == 10) {
      Chav_counts[d+4] <- Chav_counts[d+4]+1
    }
  }
  d <- d+5
}

Chav_counts <- c(Chav_counts,table(Chav[,18]),table(Chav[,19]),table(Chav[,20]),table(Chav[,21]))

## Cueva del Toro
C_Tor <- subset(cat_fac,cat_fac$Site == "Cueva del Toro")

C_Tor_counts <- rep(0,15*5)
names(C_Tor_counts) <- c("C1_1","C1_2","C1_3","C1_4","C1_5",
                         "C2_1","C2_2","C2_3","C2_4","C2_5",
                         "C3_1","C3_2","C3_3","C3_4","C3_5",
                         "C4_1","C4_2","C4_3","C4_4","C4_5",
                         "C5_1","C5_2","C5_3","C5_4","C5_5",
                         "C6_1","C6_2","C6_3","C6_4","C6_5",
                         "C7_1","C7_2","C7_3","C7_4","C7_5",
                         "C8_1","C8_2","C8_3","C8_4","C8_5",
                         "C9_1","C9_2","C9_3","C9_4","C9_5",
                         "C10_1","C10_2","C10_3","C10_4","C10_5",
                         "C11_1","C11_2","C11_3","C11_4","C11_5",
                         "C12_1","C12_2","C12_3","C12_4","C12_5",
                         "C13_1","C13_2","C13_3","C13_4","C13_5",
                         "C14_1","C14_2","C14_3","C14_4","C14_5",
                         "C15_1","C15_2","C15_3","C15_4","C15_5")

d <- 1
for (j in 2:16){
  for (i in 1:nrow(C_Tor)){
    if (C_Tor[i,j] == 0 | C_Tor[i,j] == 1 | C_Tor[i,j] == 2){
      C_Tor_counts[d] <- C_Tor_counts[d]+1
    } else if (C_Tor[i,j] == 3 | C_Tor[i,j] == 4) {
      C_Tor_counts[d+1] <- C_Tor_counts[d+1]+1
    } else if (C_Tor[i,j] == 5 | C_Tor[i,j] == 6) {
      C_Tor_counts[d+2] <- C_Tor_counts[d+2]+1
    } else if (C_Tor[i,j] == 7 | C_Tor[i,j] == 8) {
      C_Tor_counts[d+3] <- C_Tor_counts[d+3]+1
    } else if (C_Tor[i,j] == 9 | C_Tor[i,j] == 10) {
      C_Tor_counts[d+4] <- C_Tor_counts[d+4]+1
    }
  }
  d <- d+5
}

C_Tor_counts <- c(C_Tor_counts,table(C_Tor[,18]),table(C_Tor[,19]),table(C_Tor[,20]),table(C_Tor[,21]))

## El Retamar
Ret <- subset(cat_fac,cat_fac$Site == "El Retamar")

Ret_counts <- rep(0,15*5)
names(Ret_counts) <- c("C1_1","C1_2","C1_3","C1_4","C1_5",
                       "C2_1","C2_2","C2_3","C2_4","C2_5",
                       "C3_1","C3_2","C3_3","C3_4","C3_5",
                       "C4_1","C4_2","C4_3","C4_4","C4_5",
                       "C5_1","C5_2","C5_3","C5_4","C5_5",
                       "C6_1","C6_2","C6_3","C6_4","C6_5",
                       "C7_1","C7_2","C7_3","C7_4","C7_5",
                       "C8_1","C8_2","C8_3","C8_4","C8_5",
                       "C9_1","C9_2","C9_3","C9_4","C9_5",
                       "C10_1","C10_2","C10_3","C10_4","C10_5",
                       "C11_1","C11_2","C11_3","C11_4","C11_5",
                       "C12_1","C12_2","C12_3","C12_4","C12_5",
                       "C13_1","C13_2","C13_3","C13_4","C13_5",
                       "C14_1","C14_2","C14_3","C14_4","C14_5",
                       "C15_1","C15_2","C15_3","C15_4","C15_5")

d <- 1
for (j in 2:16){
  for (i in 1:nrow(Ret)){
    if (Ret[i,j] == 0 | Ret[i,j] == 1 | Ret[i,j] == 2){
      Ret_counts[d] <- Ret_counts[d]+1
    } else if (Ret[i,j] == 3 | Ret[i,j] == 4) {
      Ret_counts[d+1] <- Ret_counts[d+1]+1
    } else if (Ret[i,j] == 5 | Ret[i,j] == 6) {
      Ret_counts[d+2] <- Ret_counts[d+2]+1
    } else if (Ret[i,j] == 7 | Ret[i,j] == 8) {
      Ret_counts[d+3] <- Ret_counts[d+3]+1
    } else if (Ret[i,j] == 9 | Ret[i,j] == 10) {
      Ret_counts[d+4] <- Ret_counts[d+4]+1
    }
  }
  d <- d+5
}

Ret_counts <- c(Ret_counts,table(Ret[,18]),table(Ret[,19]),table(Ret[,20]),table(Ret[,21]))

## Guixeres
Gui <- subset(cat_fac,cat_fac$Site == "Guixeres")

Gui_counts <- rep(0,15*5)
names(Gui_counts) <- c("C1_1","C1_2","C1_3","C1_4","C1_5",
                       "C2_1","C2_2","C2_3","C2_4","C2_5",
                       "C3_1","C3_2","C3_3","C3_4","C3_5",
                       "C4_1","C4_2","C4_3","C4_4","C4_5",
                       "C5_1","C5_2","C5_3","C5_4","C5_5",
                       "C6_1","C6_2","C6_3","C6_4","C6_5",
                       "C7_1","C7_2","C7_3","C7_4","C7_5",
                       "C8_1","C8_2","C8_3","C8_4","C8_5",
                       "C9_1","C9_2","C9_3","C9_4","C9_5",
                       "C10_1","C10_2","C10_3","C10_4","C10_5",
                       "C11_1","C11_2","C11_3","C11_4","C11_5",
                       "C12_1","C12_2","C12_3","C12_4","C12_5",
                       "C13_1","C13_2","C13_3","C13_4","C13_5",
                       "C14_1","C14_2","C14_3","C14_4","C14_5",
                       "C15_1","C15_2","C15_3","C15_4","C15_5")

d <- 1
for (j in 2:16){
  for (i in 1:nrow(Gui)){
    if (Gui[i,j] == 0 | Gui[i,j] == 1 | Gui[i,j] == 2){
      Gui_counts[d] <- Gui_counts[d]+1
    } else if (Gui[i,j] == 3 | Gui[i,j] == 4) {
      Gui_counts[d+1] <- Gui_counts[d+1]+1
    } else if (Gui[i,j] == 5 | Gui[i,j] == 6) {
      Gui_counts[d+2] <- Gui_counts[d+2]+1
    } else if (Gui[i,j] == 7 | Gui[i,j] == 8) {
      Gui_counts[d+3] <- Gui_counts[d+3]+1
    } else if (Gui[i,j] == 9 | Gui[i,j] == 10) {
      Gui_counts[d+4] <- Gui_counts[d+4]+1
    }
  }
  d <- d+5
}

Gui_counts <- c(Gui_counts,table(Gui[,18]),table(Gui[,19]),table(Gui[,20]),table(Gui[,21]))

## Los Castillejos
Cast <- subset(cat_fac,cat_fac$Site == "Los Castillejos")

Cast_counts <- rep(0,15*5)
names(Cast_counts) <- c("C1_1","C1_2","C1_3","C1_4","C1_5",
                        "C2_1","C2_2","C2_3","C2_4","C2_5",
                        "C3_1","C3_2","C3_3","C3_4","C3_5",
                        "C4_1","C4_2","C4_3","C4_4","C4_5",
                        "C5_1","C5_2","C5_3","C5_4","C5_5",
                        "C6_1","C6_2","C6_3","C6_4","C6_5",
                        "C7_1","C7_2","C7_3","C7_4","C7_5",
                        "C8_1","C8_2","C8_3","C8_4","C8_5",
                        "C9_1","C9_2","C9_3","C9_4","C9_5",
                        "C10_1","C10_2","C10_3","C10_4","C10_5",
                        "C11_1","C11_2","C11_3","C11_4","C11_5",
                        "C12_1","C12_2","C12_3","C12_4","C12_5",
                        "C13_1","C13_2","C13_3","C13_4","C13_5",
                        "C14_1","C14_2","C14_3","C14_4","C14_5",
                        "C15_1","C15_2","C15_3","C15_4","C15_5")

d <- 1
for (j in 2:16){
  for (i in 1:nrow(Cast)){
    if (Cast[i,j] == 0 | Cast[i,j] == 1 | Cast[i,j] == 2){
      Cast_counts[d] <- Cast_counts[d]+1
    } else if (Cast[i,j] == 3 | Cast[i,j] == 4) {
      Cast_counts[d+1] <- Cast_counts[d+1]+1
    } else if (Cast[i,j] == 5 | Cast[i,j] == 6) {
      Cast_counts[d+2] <- Cast_counts[d+2]+1
    } else if (Cast[i,j] == 7 | Cast[i,j] == 8) {
      Cast_counts[d+3] <- Cast_counts[d+3]+1
    } else if (Cast[i,j] == 9 | Cast[i,j] == 10) {
      Cast_counts[d+4] <- Cast_counts[d+4]+1
    }
  }
  d <- d+5
}

Cast_counts <- c(Cast_counts,table(Cast[,18]),table(Cast[,19]),table(Cast[,20]),table(Cast[,21]))

## Nerja
Nerj <- subset(cat_fac,cat_fac$Site == "Nerja")

Nerj_counts <- rep(0,15*5)
names(Nerj_counts) <- c("C1_1","C1_2","C1_3","C1_4","C1_5",
                        "C2_1","C2_2","C2_3","C2_4","C2_5",
                        "C3_1","C3_2","C3_3","C3_4","C3_5",
                        "C4_1","C4_2","C4_3","C4_4","C4_5",
                        "C5_1","C5_2","C5_3","C5_4","C5_5",
                        "C6_1","C6_2","C6_3","C6_4","C6_5",
                        "C7_1","C7_2","C7_3","C7_4","C7_5",
                        "C8_1","C8_2","C8_3","C8_4","C8_5",
                        "C9_1","C9_2","C9_3","C9_4","C9_5",
                        "C10_1","C10_2","C10_3","C10_4","C10_5",
                        "C11_1","C11_2","C11_3","C11_4","C11_5",
                        "C12_1","C12_2","C12_3","C12_4","C12_5",
                        "C13_1","C13_2","C13_3","C13_4","C13_5",
                        "C14_1","C14_2","C14_3","C14_4","C14_5",
                        "C15_1","C15_2","C15_3","C15_4","C15_5")

d <- 1
for (j in 2:16){
  for (i in 1:nrow(Nerj)){
    if (Nerj[i,j] == 0 | Nerj[i,j] == 1 | Nerj[i,j] == 2){
      Nerj_counts[d] <- Nerj_counts[d]+1
    } else if (Nerj[i,j] == 3 | Nerj[i,j] == 4) {
      Nerj_counts[d+1] <- Nerj_counts[d+1]+1
    } else if (Nerj[i,j] == 5 | Nerj[i,j] == 6) {
      Nerj_counts[d+2] <- Nerj_counts[d+2]+1
    } else if (Nerj[i,j] == 7 | Nerj[i,j] == 8) {
      Nerj_counts[d+3] <- Nerj_counts[d+3]+1
    } else if (Nerj[i,j] == 9 | Nerj[i,j] == 10) {
      Nerj_counts[d+4] <- Nerj_counts[d+4]+1
    }
  }
  d <- d+5
}

Nerj_counts <- c(Nerj_counts,table(Nerj[,18]),table(Nerj[,19]),table(Nerj[,20]),table(Nerj[,21]))

## Valmayor
Valm <- subset(cat_fac,cat_fac$Site == "Valmayor")

Valm_counts <- rep(0,15*5)
names(Valm_counts) <- c("C1_1","C1_2","C1_3","C1_4","C1_5",
                        "C2_1","C2_2","C2_3","C2_4","C2_5",
                        "C3_1","C3_2","C3_3","C3_4","C3_5",
                        "C4_1","C4_2","C4_3","C4_4","C4_5",
                        "C5_1","C5_2","C5_3","C5_4","C5_5",
                        "C6_1","C6_2","C6_3","C6_4","C6_5",
                        "C7_1","C7_2","C7_3","C7_4","C7_5",
                        "C8_1","C8_2","C8_3","C8_4","C8_5",
                        "C9_1","C9_2","C9_3","C9_4","C9_5",
                        "C10_1","C10_2","C10_3","C10_4","C10_5",
                        "C11_1","C11_2","C11_3","C11_4","C11_5",
                        "C12_1","C12_2","C12_3","C12_4","C12_5",
                        "C13_1","C13_2","C13_3","C13_4","C13_5",
                        "C14_1","C14_2","C14_3","C14_4","C14_5",
                        "C15_1","C15_2","C15_3","C15_4","C15_5")

d <- 1
for (j in 2:16){
  for (i in 1:nrow(Valm)){
    if (Valm[i,j] == 0 | Valm[i,j] == 1 | Valm[i,j] == 2){
      Valm_counts[d] <- Valm_counts[d]+1
    } else if (Valm[i,j] == 3 | Valm[i,j] == 4) {
      Valm_counts[d+1] <- Valm_counts[d+1]+1
    } else if (Valm[i,j] == 5 | Valm[i,j] == 6) {
      Valm_counts[d+2] <- Valm_counts[d+2]+1
    } else if (Valm[i,j] == 7 | Valm[i,j] == 8) {
      Valm_counts[d+3] <- Valm_counts[d+3]+1
    } else if (Valm[i,j] == 9 | Valm[i,j] == 10) {
      Valm_counts[d+4] <- Valm_counts[d+4]+1
    }
  }
  d <- d+5
}

Valm_counts <- c(Valm_counts,table(Valm[,18]),table(Valm[,19]),table(Valm[,20]),table(Valm[,21]))

## Mas d'Is
Mas <- subset(cat_fac,cat_fac$Site == "Mas d'Is")

Mas_counts <- rep(0,15*5)
names(Mas_counts) <- c("C1_1","C1_2","C1_3","C1_4","C1_5",
                       "C2_1","C2_2","C2_3","C2_4","C2_5",
                       "C3_1","C3_2","C3_3","C3_4","C3_5",
                       "C4_1","C4_2","C4_3","C4_4","C4_5",
                       "C5_1","C5_2","C5_3","C5_4","C5_5",
                       "C6_1","C6_2","C6_3","C6_4","C6_5",
                       "C7_1","C7_2","C7_3","C7_4","C7_5",
                       "C8_1","C8_2","C8_3","C8_4","C8_5",
                       "C9_1","C9_2","C9_3","C9_4","C9_5",
                       "C10_1","C10_2","C10_3","C10_4","C10_5",
                       "C11_1","C11_2","C11_3","C11_4","C11_5",
                       "C12_1","C12_2","C12_3","C12_4","C12_5",
                       "C13_1","C13_2","C13_3","C13_4","C13_5",
                       "C14_1","C14_2","C14_3","C14_4","C14_5",
                       "C15_1","C15_2","C15_3","C15_4","C15_5")

d <- 1
for (j in 2:16){
  for (i in 1:nrow(Mas)){
    if (Mas[i,j] == 0 | Mas[i,j] == 1 | Mas[i,j] == 2){
      Mas_counts[d] <- Mas_counts[d]+1
    } else if (Mas[i,j] == 3 | Mas[i,j] == 4) {
      Mas_counts[d+1] <- Mas_counts[d+1]+1
    } else if (Mas[i,j] == 5 | Mas[i,j] == 6) {
      Mas_counts[d+2] <- Mas_counts[d+2]+1
    } else if (Mas[i,j] == 7 | Mas[i,j] == 8) {
      Mas_counts[d+3] <- Mas_counts[d+3]+1
    } else if (Mas[i,j] == 9 | Mas[i,j] == 10) {
      Mas_counts[d+4] <- Mas_counts[d+4]+1
    }
  }
  d <- d+5
}

Mas_counts <- c(Mas_counts,table(Mas[,18]),table(Mas[,19]),table(Mas[,20]),table(Mas[,21]))

## Barranquet
Bar <- subset(cat_fac,cat_fac$Site == "Barranquet")

Bar_counts <- rep(0,15*5)
names(Bar_counts) <- c("C1_1","C1_2","C1_3","C1_4","C1_5",
                       "C2_1","C2_2","C2_3","C2_4","C2_5",
                       "C3_1","C3_2","C3_3","C3_4","C3_5",
                       "C4_1","C4_2","C4_3","C4_4","C4_5",
                       "C5_1","C5_2","C5_3","C5_4","C5_5",
                       "C6_1","C6_2","C6_3","C6_4","C6_5",
                       "C7_1","C7_2","C7_3","C7_4","C7_5",
                       "C8_1","C8_2","C8_3","C8_4","C8_5",
                       "C9_1","C9_2","C9_3","C9_4","C9_5",
                       "C10_1","C10_2","C10_3","C10_4","C10_5",
                       "C11_1","C11_2","C11_3","C11_4","C11_5",
                       "C12_1","C12_2","C12_3","C12_4","C12_5",
                       "C13_1","C13_2","C13_3","C13_4","C13_5",
                       "C14_1","C14_2","C14_3","C14_4","C14_5",
                       "C15_1","C15_2","C15_3","C15_4","C15_5")

d <- 1
for (j in 2:16){
  for (i in 1:nrow(Bar)){
    if (Bar[i,j] == 0 | Bar[i,j] == 1 | Bar[i,j] == 2){
      Bar_counts[d] <- Bar_counts[d]+1
    } else if (Bar[i,j] == 3 | Bar[i,j] == 4) {
      Bar_counts[d+1] <- Bar_counts[d+1]+1
    } else if (Bar[i,j] == 5 | Bar[i,j] == 6) {
      Bar_counts[d+2] <- Bar_counts[d+2]+1
    } else if (Bar[i,j] == 7 | Bar[i,j] == 8) {
      Bar_counts[d+3] <- Bar_counts[d+3]+1
    } else if (Bar[i,j] == 9 | Bar[i,j] == 10) {
      Bar_counts[d+4] <- Bar_counts[d+4]+1
    }
  }
  d <- d+5
}

Bar_counts <- c(Bar_counts,table(Bar[,18]),table(Bar[,19]),table(Bar[,20]),table(Bar[,21]))

## Benàmer
Ben <- subset(cat_fac,cat_fac$Site == "Benàmer")

Ben_counts <- rep(0,15*5)
names(Ben_counts) <- c("C1_1","C1_2","C1_3","C1_4","C1_5",
                       "C2_1","C2_2","C2_3","C2_4","C2_5",
                       "C3_1","C3_2","C3_3","C3_4","C3_5",
                       "C4_1","C4_2","C4_3","C4_4","C4_5",
                       "C5_1","C5_2","C5_3","C5_4","C5_5",
                       "C6_1","C6_2","C6_3","C6_4","C6_5",
                       "C7_1","C7_2","C7_3","C7_4","C7_5",
                       "C8_1","C8_2","C8_3","C8_4","C8_5",
                       "C9_1","C9_2","C9_3","C9_4","C9_5",
                       "C10_1","C10_2","C10_3","C10_4","C10_5",
                       "C11_1","C11_2","C11_3","C11_4","C11_5",
                       "C12_1","C12_2","C12_3","C12_4","C12_5",
                       "C13_1","C13_2","C13_3","C13_4","C13_5",
                       "C14_1","C14_2","C14_3","C14_4","C14_5",
                       "C15_1","C15_2","C15_3","C15_4","C15_5")

d <- 1
for (j in 2:16){
  for (i in 1:nrow(Ben)){
    if (Ben[i,j] == 0 | Ben[i,j] == 1 | Ben[i,j] == 2){
      Ben_counts[d] <- Ben_counts[d]+1
    } else if (Ben[i,j] == 3 | Ben[i,j] == 4) {
      Ben_counts[d+1] <- Ben_counts[d+1]+1
    } else if (Ben[i,j] == 5 | Ben[i,j] == 6) {
      Ben_counts[d+2] <- Ben_counts[d+2]+1
    } else if (Ben[i,j] == 7 | Ben[i,j] == 8) {
      Ben_counts[d+3] <- Ben_counts[d+3]+1
    } else if (Ben[i,j] == 9 | Ben[i,j] == 10) {
      Ben_counts[d+4] <- Ben_counts[d+4]+1
    }
  }
  d <- d+5
}

Ben_counts <- c(Ben_counts,table(Ben[,18]),table(Ben[,19]),table(Ben[,20]),table(Ben[,21]))

## Benàmer
Fal <- subset(cat_fac,cat_fac$Site == "Abric de la Falguera")

Fal_counts <- rep(0,15*5)
names(Fal_counts) <- c("C1_1","C1_2","C1_3","C1_4","C1_5",
                       "C2_1","C2_2","C2_3","C2_4","C2_5",
                       "C3_1","C3_2","C3_3","C3_4","C3_5",
                       "C4_1","C4_2","C4_3","C4_4","C4_5",
                       "C5_1","C5_2","C5_3","C5_4","C5_5",
                       "C6_1","C6_2","C6_3","C6_4","C6_5",
                       "C7_1","C7_2","C7_3","C7_4","C7_5",
                       "C8_1","C8_2","C8_3","C8_4","C8_5",
                       "C9_1","C9_2","C9_3","C9_4","C9_5",
                       "C10_1","C10_2","C10_3","C10_4","C10_5",
                       "C11_1","C11_2","C11_3","C11_4","C11_5",
                       "C12_1","C12_2","C12_3","C12_4","C12_5",
                       "C13_1","C13_2","C13_3","C13_4","C13_5",
                       "C14_1","C14_2","C14_3","C14_4","C14_5",
                       "C15_1","C15_2","C15_3","C15_4","C15_5")

d <- 1
for (j in 2:16){
  for (i in 1:nrow(Fal)){
    if (Fal[i,j] == 0 | Fal[i,j] == 1 | Fal[i,j] == 2){
      Fal_counts[d] <- Fal_counts[d]+1
    } else if (Fal[i,j] == 3 | Fal[i,j] == 4) {
      Fal_counts[d+1] <- Fal_counts[d+1]+1
    } else if (Fal[i,j] == 5 | Fal[i,j] == 6) {
      Fal_counts[d+2] <- Fal_counts[d+2]+1
    } else if (Fal[i,j] == 7 | Fal[i,j] == 8) {
      Fal_counts[d+3] <- Fal_counts[d+3]+1
    } else if (Fal[i,j] == 9 | Fal[i,j] == 10) {
      Fal_counts[d+4] <- Fal_counts[d+4]+1
    }
  }
  d <- d+5
}

Fal_counts <- c(Fal_counts,table(Fal[,18]),table(Fal[,19]),table(Fal[,20]),table(Fal[,21]))


Sites <- rbind(C_Cen_counts,Chav_counts,C_Tor_counts,Ret_counts,Gui_counts,
               Cast_counts,Nerj_counts,Valm_counts,Mas_counts,Bar_counts,Ben_counts,
               Or_counts,Fal_counts)

rownames(Sites) <- c("Cova de les Cendres", "Cueva de Chaves", "Cueva del Toro", "Retamar",
                     "Guixeres", "Los Castillejos", "Nerja", "Valmayor", "Mas d'Is", "Barranquet",
                     "Benàmer", "Cova de l'Or", "Abric de la Falguera")

for (i in ncol(Sites):1){
  if (sum(Sites[,i]) < 1){
    Sites <- Sites[,-i]
  }
}

### Remove (from Sites) variables (columns) where more than half of the column is 0.
## This is, remove every column with presence of 6 0s or more

rem_0ss <- function(x){
  v <- sum(x==0)
  if (v > 5){
    x <- rep(NA,length(x))
  }
  return(x)
}


morpho <- Sites[,c(1:75)]
ret <- Sites[,c(76:ncol(Sites))]
morpho <- apply(morpho,2,rem_0ss)
morpho_red <- morpho[,colSums(is.na(morpho))!=nrow(morpho)]
ret_red <- apply(ret,2,rem_0ss)
ret_red <- ret_red[,colSums(is.na(ret_red))!=nrow(ret_red)]

## With all retouch categories
S_n <- rownames(Sites)
Sites <- cbind(morpho_red,ret_red)
rownames(Sites) <- S_n
site_dist <- daisy(Sites,metric = "gower")

## Take distance

## Hierarchical cluster with four different methods
clust_w2 <- hclust(site_dist,method = "ward.D2")
clust_av <- hclust(site_dist,method = "average")
clust_co <- hclust(site_dist,method = "complete")
clust_si <- hclust(site_dist,method = "single")

## Plot them
par(mfrow = c(2,2))
plot(clust_w2,main = "Ward D2")
plot(clust_av,main = "Average")
plot(clust_co,main = "Complete")
plot(clust_si,main = "Single")

## Measure cophenetic distances
cor(site_dist,cophenetic(clust_w2))
cor(site_dist,cophenetic(clust_av))
cor(site_dist,cophenetic(clust_co))
cor(site_dist,cophenetic(clust_si))

par(mfrow=c(1,1))
plot(clust_av,main = "Sites", xlab = "Sites", col = "darkred")

### PRODUCES THE DISTANCE MATRIX WHICH WILL BE USED FOR THE CULTURAL SIMMILARITY MATRIX
### WITHIN THE MANTEL TEXT

#saveRDS(site_dist,"site_dist.rds")

                #### ---- CHECK SPATIAL AUTOCORRELATION ---- ####

library(raster)
library(spdep)
library(vegan)

## Create data.frame to store Morans'I values
moransi <- rbind(rep(NA,ncol(Sites)),rep(NA,ncol(Sites)),rep(NA,ncol(Sites)))
colnames(moransi) <- colnames(Sites)
rownames(moransi) <- c("Statistic","Observed","p-value")

## Load and prepare geo data
Sites_geo <- st_read("Sites_geo.shp")
Sites_geo <- Sites_geo[-3,]
Sites_geo$feature <- Sites[,ncol(Sites)]
weights <- nb2listw(knn2nb(knearneigh(Sites_geo)))

for (i in 1:ncol(Sites)){
  Sites_geo$feature <- Sites[,i]
  mi <- moran.mc(Sites_geo$feature, weights, nsim=10000)
  
  moransi[1,i] <- mi$statistic
  moransi[2,i] <- mi$parameter
  moransi[3,i] <- mi$p.value
}

moransi ## Not autocorrelated

moransi_sm <- t(round(moransi,2))

#write.csv(moransi_sm,"moransi.csv")

## And plot it
par(mfrow = c(3,6))

for (i in 1:ncol(Sites)){
  Sites_geo$feature <- Sites[,i]
  tit <- paste0("SpC ",colnames(Sites)[i])
  moran.plot(Sites_geo$feature,weights,xlim = c(-20,20),ylim = c(-20,20),main=tit,
             xlab = "x", ylab = "y")
}
