# Supplementary material for: The spread of agriculture in Iberia through Approximate Bayesian Computation and Neolithic projectile tools
Source: PLoS One. 2021 Dec 28;16(12):e0261813. doi: 10.1371/journal.pone.0261813 (PMC8714124; doi:10.1371/journal.pone.0261813)
Supplement: S2 File. Reproducibility — It includes a readme file with further indications. (ZIP) [file pone.0261813.s002.zip › S2_File/Scripts/S2_model.R]

################################################################################
################################################################################

####### Code for: Article title
#######

#### Author: Alfredo Cortell-Nicolau.

#### License: Permission is granted to use and adapt this code. Please 
#### acknowledge authorship when appropriate.

#### This code allows full reproducibility of the article "The spread of agriculture
#### in Iberia through Approximate Bayesian Computation and Neolithic Projectile
#### Tools", by A. Cortell-Nicolau, O. García-Puchol, M. Barrera-Cruz and 
#### D. García-Rivero

#### The code is divided in three fundamental sections: 

####          (1) Data gathering and analysis
####          (2) Model and ABC-SMC
####          (3) Plots

#### This script corresponds to SECTION 2. In this section, partial Mantel tests
#### are performed and the simulations are undertaken. The final part of this 
#### section includes the ABC-SMC method. 

#### For computational reasons, the number of simulations accepted for each particle
#### is here low. In the article that number is n = 1000

#### Computationally expensive objects can be obtained either through this code
#### or by retrieving the data provided in the SI.

################################################################################
################################################################################


################################################################################
#######                   SECTION 2: MODEL AND ABC-SMC                   #######
################################################################################


#### 2.1 MANTEL TESTS

## Compute Mantel and Partial Mantial
## Load geo data
mat_geo <- read.csv("MatDistGeo.csv") ## Geographic distance matrix
rownames(mat_geo) <- mat_geo[,1]
mat_geo <- mat_geo[,-1]

mantel(site_dist,mat_geo,method="spearman",permutations = 10000)

## Load dates
dat <- read.csv("Dates.csv") ## Chronological distance matrix
rownames(dat) <- dat[,1]
dat <- dat[,-1]

distdat <- daisy(as.data.frame(dat[,1]),metric="euclidean")

## Compute test
mantel.partial(distdat,mat_geo,site_dist, method = "spearman", permutations = 10000)

#saveRDS(dat,"dat.rds")


#### 2.2 ABC-SMC

                        #### ---- IMPORTANT ---- ####

## The exact results used in the article either for the results of the rejection
## algorithm, as well as for each particle/posterior distribution are provided
## as part of the SI information.

                             #### ---- ---- ####

#### 2.2.1 Oberved statistic

library(rcarbon)
library(vegan)
library(cluster)

## Observed data
site_dist <- readRDS("site_dist.rds") ## If not generated in previous scripts
mat_geo <- read.csv("MatDistGeo.csv")
rownames(mat_geo) <- mat_geo[,1]
mat_geo <- mat_geo[,-1]

dat <- readRDS("dat.rds") ## If not taken from data above
## Observed dates
da <- dat[,1]
sds <- dat[,2]
ob <- rcarbon::calibrate(da,sds, calCurves = c("intcal20","intcal20","intcal20","marine20",
                                               "intcal20","intcal20","intcal20","intcal20",
                                               "intcal20","intcal20","intcal20","intcal20",
                                               "intcal20"))

## Distribution of the observed Mantel t statistic

c <- 1 ## index for while loop
m_o_stat <- data.frame("Mantel t" = rep(NA,100), "Mantel p-value" = rep(NA,100),
                       "r" = round(sample(runif(1:5)*5,100,replace = TRUE),2)) ## Vector for store M statistics. Also store 'r'

n <- 10 ## Set to 1000 for similar results
while (c < n+1){
  o_dates <- rep(NA,12)
  
  ## Here we assign to each site a date according to probability function of that same date
  for (i in 1:length(ob$grids)){
    d <- ob$grids[[i]][,1]
    s <- ob$grids[[i]][,2]
    o_dates[i] <- sample(d,1,prob = s, replace = TRUE)-1950
  }
  
  dist_o_dates <- daisy(as.data.frame(o_dates), metric = "euclidean")
  
  mp <- mantel.partial(dist_o_dates,mat_geo,site_dist, method = "spearman", permutations = 10000)
  
  if (mp$signif < 0.05){
    m_o_stat[c,1] <- mp$statistic
    m_o_stat[c,2] <- mp$signif
    c <- c + 1
  }
  
}

#write.csv(m_o_stat,"obs_stat.csv")

## Create threshold for the acceptance within the rejection algorithm
Q1 <- summary(m_o_stat[,1])[2]
Q3 <- summary(m_o_stat[,1])[5]

range <- cbind(Q1,Q3)

#### 2.2.2 Single-origin

## Rejectin algorithm

sds <- dat[,2]
nam <- rownames(mat_geo)

sim <- 10 ## Set to 1000 for similar results
res <- data.frame("Origin" = rep(NA,sim), "Ms" = rep(NA,sim),
                  "Mp" = rep(NA,sim),"r" = rep(NA,sim))
c <- 1

set.seed(1)

while (c < (sim+1)){
  or <- sample(1:13,1)
  
  o <- mat_geo[or,] ## Select Origin
  r <- round(sample(runif(1:5)*5,1),2) ## Set spread velocity
  if (r < 1){
    r <- 1
  }
  
  ## Set starting time according to origin
  tbp <- dat[or,1:2] ## BP date
  tcal <- rcarbon::calibrate(tbp[,1],tbp[,2]) ## Calibrated BP
  t <- sample(tcal$grids$`1`[,1],1,tcal$grids$`1`[,1],replace = TRUE)
  
  sim_dist <- round(t-(o/r)) ## Set dates according to model
  
  ## Back-calibrate
  back_sim_dist <- uncalibrate(as.numeric(sim_dist))
  ## Calibrate back
  sim_dist_bcal <- rcarbon::calibrate(back_sim_dist$ccCRA,sds)
  
  ## Dates for matrix
  sim_dat <- rep(NA,length(sds))
  sim_dist_bcal$grids
  for (i in 1:length(sim_dist_bcal$grids)){
    d <- sim_dist_bcal$grids[[i]][,1]
    s <- sim_dist_bcal$grids[[i]][,2]
    sim_dat[i] <- sample(d,1,prob = s, replace = TRUE)-1950
  }
  names(sim_dat) <- nam
  
  dist_sim_dat <- daisy(as.data.frame(sim_dat),metric = "euclidean")
  m_sim <- mantel.partial(dist_sim_dat,mat_geo,site_dist, method = "spearman", permutations = 10000)
  
  if (m_sim$signif < 0.051 & (m_sim$statistic > Q1 & m_sim$statistic < Q3)){
    res[c,1] <- nam[or]
    res[c,2] <- m_sim$statistic
    res[c,3] <- m_sim$signif
    res[c,4] <- r
    c <- c+1
  }
  ## Control sim
  if ((c/100) %in% c(1:9)){
    write.csv(c,paste0("control_or1_rej",c,".csv"))
  }
}
#write.csv(res,"or1_rej.csv")

## For each particle (iterate reducing the threshold)

## Load data as it is necessary

#P1sin <- read.csv("or1_rej.csv")
#P1sin <- P1sin[,-1]
#P1sin <- read.csv("P2_single_kernel_1_1.csv")
#P1sin <- P1sin[,-1]
#P1sin <- read.csv("P3_single_kernel_1_1.csv")
#P1sin <- P1sin[,-1]
#obs_s <- read.csv("obs_stat.csv")
#dat <- readRDS("dat.rds")
#sds <- dat[,2]

## Compute percentiles for acceptance range

#### ---- Use according to the particle ---- ####

#p30 <- quantile(obs_s$Mantel.t,prob = .3)
#p70 <- quantile(obs_s$Mantel.t,prob = .7)
#p35 <- quantile(obs_s$Mantel.t,prob = .35)
#p65 <- quantile(obs_s$Mantel.t,prob = .65)
p40 <- quantile(obs_s$Mantel.t,prob = .4)
p60 <- quantile(obs_s$Mantel.t,prob = .6)

#range <- cbind(p30,p70)
#range <- cbind(p35,p65)
range <- cbind(p40,p60)

##
nam <- rownames(mat_geo)

sim <- 10 # Set to 1000 for similar results
set.seed(2)
res <- data.frame("Origin" = rep(NA,sim), "Ms" = rep(NA,sim),
                  "Mp" = rep(NA,sim),"r" = rep(NA,sim))
c <- 1

while (c < (sim+1)){
  
  ## Select candidate particle
  pre_cand <- P1sin[sample(nrow(P1sin),1),]
  
  ## Select origin and r from particle
  sites <- rownames(mat_geo)
  or <- which(pre_cand[,1]==sites)
  o <- mat_geo[or,]
  
  ## Select parameter and apply kernel
  r <- pre_cand[4]
  
  ## Strict kernel
  #rup <- r/100*110
  #rlo <- r/100*90
  
  ## Relaxed kernel
  rup <- as.numeric(r+1)
  rlo <- as.numeric(r-1)
  r <- runif(1,rlo,rup)
  
  if (r < 1){
    r <- 1
  }
  
  ## Set starting time according to origin
  tbp <- dat[or,1:2] ## BP date
  tcal <- rcarbon::calibrate(tbp[,1],tbp[,2]) ## Calibrated BP
  t <- sample(tcal$grids$`1`[,1],1,tcal$grids$`1`[,1],replace = TRUE)
  
  sim_dist <- round(t-(o/r)) ## Set dates according to model
  
  ## Back-calibrate
  back_sim_dist <- uncalibrate(as.numeric(sim_dist))
  ## Calibrate back
  sim_dist_bcal <- rcarbon::calibrate(back_sim_dist$ccCRA,sds)
  
  ## Create dates for matrix
  sim_dat <- rep(NA,length(sds))
  sim_dist_bcal$grids
  for (i in 1:length(sim_dist_bcal$grids)){
    d <- sim_dist_bcal$grids[[i]][,1]
    s <- sim_dist_bcal$grids[[i]][,2]
    sim_dat[i] <- sample(d,1,prob = s, replace = TRUE)-1950
  }
  names(sim_dat) <- nam
  
  dist_sim_dat <- daisy(as.data.frame(sim_dat),metric = "euclidean")
  m_sim <- mantel.partial(dist_sim_dat,mat_geo,site_dist, method = "spearman", permutations = 10000)
  
  if (m_sim$signif < 0.051 & (m_sim$statistic > p40 & m_sim$statistic < p60)){
    res[c,1] <- nam[or]
    res[c,2] <- m_sim$statistic
    res[c,3] <- m_sim$signif
    res[c,4] <- r
    c <- c+1
  }
  
  ## Control sim
  if ((c/100) %in% c(1:9)){
    write.csv(c,paste0("control_or1_",c,".csv"))
  }
}

#write.csv(res,"P4_single_kernel_1_1.csv")

#### 2.2.3 Double-origin

## Observed data remain the same

## Rejection algorithm

nam <- rownames(mat_geo)
sim <- 10 ## Set to 1000 for similar values

res2 <- data.frame("Origin1" = rep(NA,sim), "Origin2" = rep(NA,sim), "Ms" = rep(NA,sim),
                   "Mp" = rep(NA,sim),"r" = rep(NA,sim))
c <- 1
set.seed(1)

while (c < sim+1){
  or <- sample(1:13,2)
  
  o1 <- mat_geo[or[1],]
  o2 <- mat_geo[or[2],]## Select Origin
  r <- round(sample(runif(1:5)*5,1),2) ## Set spread velocity
  if (r < 1){
    r <- 1
  }
  
  ## Set starting time according to origin
  tbp1 <- dat[or[1],1:2] ## BP date
  tcal1 <- rcarbon::calibrate(tbp1[,1],tbp1[,2]) ## Calibrated BP
  t1 <- sample(tcal1$grids$`1`[,1],1,tcal1$grids$`1`[,1],replace = TRUE)
  
  tbp2 <- dat[or[2],1:2] ## BP date
  tcal2 <- rcarbon::calibrate(tbp2[,1],tbp2[,2]) ## Calibrated BP
  t2 <- sample(tcal2$grids$`1`[,1],1,tcal2$grids$`1`[,1],replace = TRUE)
  
  sim_dist1 <- round(t1-(o1/r)) ## Set dates according to model
  sim_dist2 <- round(t2-(o2/r)) ## Set dates according to model
  
  ## Select only the oldest date for site
  sim_dist1[which((sim_dist1 - sim_dist2)<0)] <- sim_dist2[which((sim_dist1 - sim_dist2)<0)]
  
  ## Back-calibrate
  back_sim_dist <- uncalibrate(as.numeric(sim_dist1))
  ## Calibrate back
  sim_dist_bcal <- rcarbon::calibrate(back_sim_dist$ccCRA,sds)
  
  ## Create dates for matrix
  sim_dat <- rep(NA,length(sds))
  sim_dist_bcal$grids
  for (i in 1:length(sim_dist_bcal$grids)){
    d <- sim_dist_bcal$grids[[i]][,1]
    s <- sim_dist_bcal$grids[[i]][,2]
    sim_dat[i] <- sample(d,1,prob = s, replace = TRUE)-1950
  }
  names(sim_dat) <- nam
  
  dist_sim_dat <- daisy(as.data.frame(sim_dat),metric = "euclidean")
  m_sim <- mantel.partial(dist_sim_dat,mat_geo,site_dist, method = "spearman", permutations = 10000)
  
  if (m_sim$signif < 0.051 & (m_sim$statistic > Q1 & m_sim$statistic < Q3)){
    res2[c,1] <- nam[or[1]]
    res2[c,2] <- nam[or[2]]
    res2[c,3] <- m_sim$statistic
    res2[c,4] <- m_sim$signif
    res2[c,5] <- r
    c <- c+1
  }
  ## Control sim
  if (c/100 %in% c(1:9)){
    write.csv(c,paste0("control_or2_rej",c,".csv"))
  }
}

#write.csv(res2,"or2_rej.csv")

## For each particle (iterate reducing the threshold)

## Load data as it is necessary

#P1dob <- read.csv("or2_rej.csv")
#P1dob <- P1dob[,-1]
#P1dob <- read.csv("P2_double_kernel_1_1.csv")
#P1dob <- P1dob[,-1]
P1dob <- read.csv("P3_double_kernel_1_1.csv")
P1dob <- P1dob[,-1]
obs_s <- read.csv("obs_stat.csv")
dat <- readRDS("dat.rds")
sds <- dat[,2]

## Compute percentiles for acceptance range
#p30 <- quantile(obs_s$Mantel.t,prob = .3)
#p70 <- quantile(obs_s$Mantel.t,prob = .7)
#p35 <- quantile(obs_s$Mantel.t,prob = .35)
#p65 <- quantile(obs_s$Mantel.t,prob = .65)
p40 <- quantile(obs_s$Mantel.t,prob = .4)
p60 <- quantile(obs_s$Mantel.t,prob = .6)

#range <- cbind(p30,p70)
#range <- cbind(p35,p65)
range <- cbind(p40,p60)


## Model
nam <- rownames(mat_geo)
set.seed(2)

sim <- 10 ## Set 1000 for similar results
res2 <- data.frame("Origin1" = rep(NA,sim), "Origin2" = rep(NA,sim), "Ms" = rep(NA,sim),
                   "Mp" = rep(NA,sim),"r" = rep(NA,sim))
c <- 1

while (c < sim+1){

  ## Select candidate particle
  pre_cand <- P1dob[sample(nrow(P1dob),1),]
  
  ## Select origin and r from particle
  sites <- rownames(mat_geo)
  or <- pre_cand[,1:2]
  or <- c(which(pre_cand[,1] == sites), which(pre_cand[,2] == sites))
  o1 <- mat_geo[or[1],]
  o2 <- mat_geo[or[2],]## Select Origin
  
  ## Select parameter and apply kernel
  r <- pre_cand[,5]
  
  ## Strict kernel
  #rup <- r/100*110
  #rlo <- r/100*90
  
  ## Relaxed kernel
  rup <- as.numeric(r+1)
  rlo <- as.numeric(r-1)
  r <- runif(1,rlo,rup)
  if (r < 1){
    r <- 1
  }
  
  ## Set starting time according to origin
  tbp1 <- dat[or[1],1:2] ## BP date
  tcal1 <- rcarbon::calibrate(tbp1[,1],tbp1[,2]) ## Calibrated BP
  t1 <- sample(tcal1$grids$`1`[,1],1,tcal1$grids$`1`[,1],replace = TRUE)
  
  tbp2 <- dat[or[2],1:2] ## BP date
  tcal2 <- rcarbon::calibrate(tbp2[,1],tbp2[,2]) ## Calibrated BP
  t2 <- sample(tcal2$grids$`1`[,1],1,tcal2$grids$`1`[,1],replace = TRUE)
  
  sim_dist1 <- round(t1-(o1/r)) ## Set dates according to model
  sim_dist2 <- round(t2-(o2/r)) ## Set dates according to model
  
  ## Select only the oldest date for site
  sim_dist1[which((sim_dist1 - sim_dist2)<0)] <- sim_dist2[which((sim_dist1 - sim_dist2)<0)]
  
  ## Back-calibrate
  back_sim_dist <- uncalibrate(as.numeric(sim_dist1))
  ## Calibrate back
  sim_dist_bcal <- rcarbon::calibrate(back_sim_dist$ccCRA,sds)
  
  ## Create dates for matrix
  sim_dat <- rep(NA,length(sds))
  sim_dist_bcal$grids
  for (i in 1:length(sim_dist_bcal$grids)){
    d <- sim_dist_bcal$grids[[i]][,1]
    s <- sim_dist_bcal$grids[[i]][,2]
    sim_dat[i] <- sample(d,1,prob = s, replace = TRUE)-1950
  }
  names(sim_dat) <- nam
  
  dist_sim_dat <- daisy(as.data.frame(sim_dat),metric = "euclidean")
  m_sim <- mantel.partial(dist_sim_dat,mat_geo,site_dist, method = "spearman", permutations = 10000)
  
  if (m_sim$signif < 0.051 & (m_sim$statistic > p40 & m_sim$statistic < p60)){
    res2[c,1] <- nam[or[1]]
    res2[c,2] <- nam[or[2]]
    res2[c,3] <- m_sim$statistic
    res2[c,4] <- m_sim$signif
    res2[c,5] <- r
    c <- c+1
  }
  ## Control sim
  if ((c/100) %in% c(1:9)){
    write.csv(c,paste0("control_or2_",c,".csv"))
  }
}

#write.csv(res2,"P4_double_kernel_1_1.csv")
