# Supplementary material for: The spread of agriculture in Iberia through Approximate Bayesian Computation and Neolithic projectile tools
Source: PLoS One. 2021 Dec 28;16(12):e0261813. doi: 10.1371/journal.pone.0261813 (PMC8714124; doi:10.1371/journal.pone.0261813)
Supplement: S2 File. Reproducibility — It includes a readme file with further indications. (ZIP) [file pone.0261813.s002.zip › S2_File/Scripts/S3_plots.R]

################################################################################
################################################################################

####### Code for: Article title
#######

#### Author: Alfredo Cortell-Nicolau.

#### License: Permission is granted to use and adapt this code. Please 
#### acknowledge authorship when appropriate.

#### This code allows full reproducibility of the article "The spread of agriculture
#### in Iberia through Approximate Bayesian Computation and Neolithic Projectile
#### Tools", by A. Cortell-Nicolau, O. García-Puchol, M. Barrera-Cruz and 
#### D. García-Rivero

#### The code is divided in three fundamental sections: 

####          (1) Data gathering and analysis
####          (2) Model and ABC-SMC
####          (3) Plots

#### This script corresponds to SECTION 3. This section contains the figures of
#### the article, as well as the final statistical processing (probabilities,
#### confidence intervals, etc). Some of the figures are not included, as they 
#### have not been produced within the R environment

#### Data can be either produced by previous scripts, or retrieved from the
#### material in the SI.

################################################################################
################################################################################


################################################################################
#######                         SECTION 3: PLOTS                         #######
################################################################################

## PLOTS (data arranging)

library(latex2exp)

## Load data
## Observed
sing_rej <- read.csv("obs_stat.csv")[,-1]

# Single origin
sing_1 <- read.csv("or1_rej.csv")[,-1]
sing_2 <- read.csv("P2_single.csv")[,-1]
sing_3 <- read.csv("P3_single.csv")[,-1]
sing_4 <- read.csv("P4_single.csv")[,-1]

## With kernel 1_1
sing_2_k11 <- read.csv("P2_single_kernel_1_1.csv")[,-1]
sing_3_k11 <- read.csv("P3_single_kernel_1_1.csv")[,-1]
sing_4_k11 <- read.csv("P4_single_kernel_1_1.csv")[,-1]


# Double origin
dob_1 <- read.csv("or2_rej.csv")[,-1]
dob_2 <- read.csv("P2_double.csv")[,-1]
dob_3 <- read.csv("P3_double.csv")[,-1]
dob_4 <- read.csv("P4_double.csv")[,-1]

## With kernel -1 1
dob_2_k11 <- read.csv("P2_double_kernel_1_1.csv")[,-1]
dob_3_k11 <- read.csv("P3_double_kernel_1_1.csv")[,-1]
dob_4_k11 <- read.csv("P4_double_kernel_1_1.csv")[,-1]

## Orig1 simple
origp <- c("Chav"=round(1000/13),"Ben"=round(1000/13),
           "Tor"=round(1000/13),"Valm"=round(1000/13),
           "Or"=round(1000/13),"Nerj"=round(1000/13),
           "Cen"=round(1000/13),"Gui"=round(1000/13),
           "Bar"=round(1000/13),"Cast"=round(1000/13),
           "Ret"=round(1000/13),"Mas"=round(1000/13),
           "Fal"=round(1000/13))
origp <- origp/sum(origp)
barplot(origp, main = "Prior", col = "turquoise", ylab = "Probability")

orig1 <- c("Chav" = length(which(sing_1$Origin == "Cueva de Chaves")),
           "Ben" = length(which(sing_1$Origin == "Benàmer")),
           "Tor" = length(which(sing_1$Origin == "Cueva del Toro")),
           "Valm" = length(which(sing_1$Origin == "Valmayor")),
           "Or" = length(which(sing_1$Origin == "Cova Or")),
           "Nerj" = length(which(sing_1$Origin == "Nerja")),
           "Cen" = length(which(sing_1$Origin == "Cova de les Cendres")),
           "Gui" = length(which(sing_1$Origin == "Guixeres")),
           "Bar" = length(which(sing_1$Origin == "Barranquet")),
           "Cast" = length(which(sing_1$Origin == "Los Castillejos")),
           "Ret" = length(which(sing_1$Origin == "El Retamar")),
           "Mas" = length(which(sing_1$Origin == "Mas d’Is")),
           "Fal" = length(which(sing_1$Origin == "Falguera")))
orig1 <- orig1/sum(orig1)


orig2 <- c("Chav" = length(which(sing_2$Origin == "Cueva de Chaves")),
           "Ben" = length(which(sing_2$Origin == "Benàmer")),
           "Tor" = length(which(sing_2$Origin == "Cueva del Toro")),
           "Valm" = length(which(sing_2$Origin == "Valmayor")),
           "Or" = length(which(sing_2$Origin == "Cova Or")),
           "Nerj" = length(which(sing_2$Origin == "Nerja")),
           "Cen" = length(which(sing_2$Origin == "Cova de les Cendres")),
           "Gui" = length(which(sing_2$Origin == "Guixeres")),
           "Bar" = length(which(sing_2$Origin == "Barranquet")),
           "Cast" = length(which(sing_2$Origin == "Los Castillejos")),
           "Ret" = length(which(sing_2$Origin == "El Retamar")),
           "Mas" = length(which(sing_2$Origin == "Mas d’Is")),
           "Fal" = length(which(sing_2$Origin == "Falguera")))
orig2 <- orig2/sum(orig2)


orig3 <- c("Chav" = length(which(sing_3$Origin == "Cueva de Chaves")),
           "Ben" = length(which(sing_3$Origin == "Benàmer")),
           "Tor" = length(which(sing_3$Origin == "Cueva del Toro")),
           "Valm" = length(which(sing_3$Origin == "Valmayor")),
           "Or" = length(which(sing_3$Origin == "Cova Or")),
           "Nerj" = length(which(sing_3$Origin == "Nerja")),
           "Cen" = length(which(sing_3$Origin == "Cova de les Cendres")),
           "Gui" = length(which(sing_3$Origin == "Guixeres")),
           "Bar" = length(which(sing_3$Origin == "Barranquet")),
           "Cast" = length(which(sing_3$Origin == "Los Castillejos")),
           "Ret" = length(which(sing_3$Origin == "El Retamar")),
           "Mas" = length(which(sing_3$Origin == "Mas d’Is")),
           "Fal" = length(which(sing_3$Origin == "Falguera")))
orig3 <- orig3/sum(orig3)


orig4 <- c("Chav" = length(which(sing_4$Origin == "Cueva de Chaves")),
           "Ben" = length(which(sing_4$Origin == "Benàmer")),
           "Tor" = length(which(sing_4$Origin == "Cueva del Toro")),
           "Valm" = length(which(sing_4$Origin == "Valmayor")),
           "Or" = length(which(sing_4$Origin == "Cova Or")),
           "Nerj" = length(which(sing_4$Origin == "Nerja")),
           "Cen" = length(which(sing_4$Origin == "Cova de les Cendres")),
           "Gui" = length(which(sing_4$Origin == "Guixeres")),
           "Bar" = length(which(sing_4$Origin == "Barranquet")),
           "Cast" = length(which(sing_4$Origin == "Los Castillejos")),
           "Ret" = length(which(sing_4$Origin == "El Retamar")),
           "Mas" = length(which(sing_4$Origin == "Mas d’Is")),
           "Fal" = length(which(sing_4$Origin == "Falguera")))
orig4 <- orig4/sum(orig4)

## Kernel 1,1
orig1_k11 <- c("Chav" = length(which(sing_1$Origin == "Cueva de Chaves")),
               "Ben" = length(which(sing_1$Origin == "Benàmer")),
               "Tor" = length(which(sing_1$Origin == "Cueva del Toro")),
               "Valm" = length(which(sing_1$Origin == "Valmayor")),
               "Or" = length(which(sing_1$Origin == "Cova Or")),
               "Nerj" = length(which(sing_1$Origin == "Nerja")),
               "Cen" = length(which(sing_1$Origin == "Cova de les Cendres")),
               "Gui" = length(which(sing_1$Origin == "Guixeres")),
               "Bar" = length(which(sing_1$Origin == "Barranquet")),
               "Cast" = length(which(sing_1$Origin == "Los Castillejos")),
               "Ret" = length(which(sing_1$Origin == "El Retamar")),
               "Mas" = length(which(sing_1$Origin == "Mas d’Is")),
               "Fal" = length(which(sing_1$Origin == "Falguera")))
orig1_k11 <- orig1_k11/sum(orig1_k11)


orig2_k11 <- c("Chav" = length(which(sing_2_k11$Origin == "Cueva de Chaves")),
               "Ben" = length(which(sing_2_k11$Origin == "Benàmer")),
               "Tor" = length(which(sing_2_k11$Origin == "Cueva del Toro")),
               "Valm" = length(which(sing_2_k11$Origin == "Valmayor")),
               "Or" = length(which(sing_2_k11$Origin == "Cova Or")),
               "Nerj" = length(which(sing_2_k11$Origin == "Nerja")),
               "Cen" = length(which(sing_2_k11$Origin == "Cova de les Cendres")),
               "Gui" = length(which(sing_2_k11$Origin == "Guixeres")),
               "Bar" = length(which(sing_2_k11$Origin == "Barranquet")),
               "Cast" = length(which(sing_2_k11$Origin == "Los Castillejos")),
               "Ret" = length(which(sing_2_k11$Origin == "El Retamar")),
               "Mas" = length(which(sing_2_k11$Origin == "Mas d’Is")),
               "Fal" = length(which(sing_2_k11$Origin == "Falguera")))
orig2_k11 <- orig2_k11/sum(orig2_k11)


orig3_k11 <- c("Chav" = length(which(sing_3_k11$Origin == "Cueva de Chaves")),
               "Ben" = length(which(sing_3_k11$Origin == "Benàmer")),
               "Tor" = length(which(sing_3_k11$Origin == "Cueva del Toro")),
               "Valm" = length(which(sing_3_k11$Origin == "Valmayor")),
               "Or" = length(which(sing_3_k11$Origin == "Cova Or")),
               "Nerj" = length(which(sing_3_k11$Origin == "Nerja")),
               "Cen" = length(which(sing_3_k11$Origin == "Cova de les Cendres")),
               "Gui" = length(which(sing_3_k11$Origin == "Guixeres")),
               "Bar" = length(which(sing_3_k11$Origin == "Barranquet")),
               "Cast" = length(which(sing_3_k11$Origin == "Los Castillejos")),
               "Ret" = length(which(sing_3_k11$Origin == "El Retamar")),
               "Mas" = length(which(sing_3_k11$Origin == "Mas d’Is")),
               "Fal" = length(which(sing_3_k11$Origin == "Falguera")))
orig3_k11 <- orig3_k11/sum(orig3_k11)


orig4_k11 <- c("Chav" = length(which(sing_4_k11$Origin == "Cueva de Chaves")),
               "Ben" = length(which(sing_4_k11$Origin == "Benàmer")),
               "Tor" = length(which(sing_4_k11$Origin == "Cueva del Toro")),
               "Valm" = length(which(sing_4_k11$Origin == "Valmayor")),
               "Or" = length(which(sing_4_k11$Origin == "Cova Or")),
               "Nerj" = length(which(sing_4_k11$Origin == "Nerja")),
               "Cen" = length(which(sing_4_k11$Origin == "Cova de les Cendres")),
               "Gui" = length(which(sing_4_k11$Origin == "Guixeres")),
               "Bar" = length(which(sing_4_k11$Origin == "Barranquet")),
               "Cast" = length(which(sing_4_k11$Origin == "Los Castillejos")),
               "Ret" = length(which(sing_4_k11$Origin == "El Retamar")),
               "Mas" = length(which(sing_4_k11$Origin == "Mas d’Is")),
               "Fal" = length(which(sing_4_k11$Origin == "Falguera")))
orig4_k11 <- orig4_k11/sum(orig4_k11)

#### Figure 2

par(mfrow = c(2,4))

barplot(orig1, main = TeX(r"($\theta_{1}$)"), col = "turquoise1", ylab = "Probability", 
        cex.names = 0.6, lwd = 2, ylim = c(0,0.3))
legend(x=-3.5,y=0.35,legend = c(TeX(r"(\textit{r} $\sim  U(\frac{\textit{r}}{100}\times 90,\frac{\textit{r}}{100}\times 110)$)")),
       bty = "n")
barplot(orig2, main = TeX(r"($\theta_{2}$)"), col = "turquoise2", ylab = "Probability", 
        cex.names = 0.6, lwd = 2, ylim = c(0,0.3))
barplot(orig3, main = TeX(r"($\theta_{3}$)"), col = "turquoise3", ylab = "Probability", 
        cex.names = 0.6, lwd = 2, ylim = c(0,0.3))
barplot(orig4, main = TeX(r"($\theta_{4}$)"), col = "turquoise4", ylab = "Probability", 
        cex.names = 0.6, lwd = 2, ylim = c(0,0.3))

barplot(orig1_k11, main = TeX(r"($\theta_{1}$)"), col = "turquoise1", ylab = "Probability", 
        cex.names = 0.6, lwd = 2, ylim = c(0,0.3))
legend(x=-3.5,y=0.31,legend = c(TeX(r"(\textit{r} $\sim  U(\textit{r} -1,\textit{r} +1)$)")),
       bty = "n")
barplot(orig2_k11, main = TeX(r"($\theta_{2}$)"), col = "turquoise2", ylab = "Probability", 
        cex.names = 0.6, lwd = 2, ylim = c(0,0.3))
barplot(orig3_k11, main = TeX(r"($\theta_{3}$)"), col = "turquoise3", ylab = "Probability", 
        cex.names = 0.6, lwd = 2, ylim = c(0,0.3))
barplot(orig4_k11, main = TeX(r"($\theta_{4}$)"), col = "turquoise4", ylab = "Probability", 
        cex.names = 0.6, lwd = 2, ylim = c(0,0.3))


## Group for zones of origin
Chav <- length(which(sing_4$Origin == "Cueva de Chaves"))
Ben <- length(which(sing_4$Origin == "Benàmer"))
Tor <- length(which(sing_4$Origin == "Cueva del Toro"))
Val <- length(which(sing_4$Origin == "Valmayor"))
Or <- length(which(sing_4$Origin == "Cova Or"))
Ner <- length(which(sing_4$Origin == "Nerja"))
Cen <- length(which(sing_4$Origin == "Cova de les Cendres"))
Gui <- length(which(sing_4$Origin == "Guixeres"))
Bar <- length(which(sing_4$Origin == "Barranquet"))
Cast <- length(which(sing_4$Origin == "Los Castillejos"))
Ret <- length(which(sing_4$Origin == "El Retamar"))
Mas <- length(which(sing_4$Origin == "Mas d’Is"))
Fal <- length(which(sing_4$Origin == "Falguera"))

Chav_k11 <- length(which(sing_4_k11$Origin == "Cueva de Chaves"))
Ben_k11 <- length(which(sing_4_k11$Origin == "Benàmer"))
Tor_k11 <- length(which(sing_4_k11$Origin == "Cueva del Toro"))
Val_k11 <- length(which(sing_4_k11$Origin == "Valmayor"))
Or_k11 <- length(which(sing_4_k11$Origin == "Cova Or"))
Ner_k11 <- length(which(sing_4_k11$Origin == "Nerja"))
Cen_k11 <- length(which(sing_4_k11$Origin == "Cova de les Cendres"))
Gui_k11 <- length(which(sing_4_k11$Origin == "Guixeres"))
Bar_k11 <- length(which(sing_4_k11$Origin == "Barranquet"))
Cast_k11 <- length(which(sing_4_k11$Origin == "Los Castillejos"))
Ret_k11 <- length(which(sing_4_k11$Origin == "El Retamar"))
Mas_k11 <- length(which(sing_4_k11$Origin == "Mas d’Is"))
Fal_k11 <- length(which(sing_4_k11$Origin == "Falguera"))

## By (weighted) geographic areas
Ar <- round((Chav+Val)/2)
PV <- round((Ben+Or+Cen+Bar+Mas+Fal)/6)
Cat <- Gui
And <- round((Tor+Ner+Cast+Ret)/4)

Ar_k11 <- round((Chav_k11+Val_k11)/2)
PV_k11 <- round((Ben_k11+Or_k11+Cen_k11+Bar_k11+Mas_k11+Fal_k11)/6)
Cat_k11 <- Gui_k11
And_k11 <- round((Tor_k11+Ner_k11+Cast_k11+Ret_k11)/4)

orig_zones <- c(Ar,PV,Cat,And)
names(orig_zones) <- c("AR", "PV","CAT","AND")

orig_zones_k11 <- c(Ar_k11,PV_k11,Cat_k11,And_k11)
names(orig_zones_k11) <- c("AR", "PV","CAT","AND")

## Figures not in the article. Used in main text and in maps
barplot(orig_zones, main = "Single Origin/Zones") 
prob_orig_zones <- orig_zones/sum(orig_zones)

barplot(orig_zones_k11, main = "Single Origin/Zones _k11")
prob_orig_zones_k11 <- orig_zones_k11/sum(orig_zones_k11)

## By (weighted) routes
WPi <- round((Chav+Val)/2)
MedSea <- round((Ben+Or+Cen+Bar+Mas+Fal+Gui)/7)
South <- round((Tor+Ner+Cast+Ret)/4)

WPi_k11 <- round((Chav_k11+Val_k11)/2)
MedSea_k11 <- round((Ben_k11+Or_k11+Cen_k11+Bar_k11+Mas_k11+Fal_k11+Gui_k11)/7)
South_k11 <- round((Tor_k11+Ner_k11+Cast_k11+Ret_k11)/4)


routes <- c(WPi,MedSea,South)
names(routes) <- c("Py", "Med", "South")

routes_k11 <- c(WPi_k11,MedSea_k11,South_k11)
names(routes_k11) <- c("Py", "Med", "South")

## Figures not in the article. Used in main text and in maps
barplot(routes, main = "Single Origin/possible routes")
prob_routes <- routes/sum(routes)

barplot(routes_k11, main = "Single Origin/possible routes _k11")
prob_routes_k11 <- routes_k11/sum(routes_k11)


## Double Origin

dob_p1 <- c("Chav" = length(which(dob_4$Origin1 == "Cueva de Chaves")),
            "Ben" = length(which(dob_4$Origin1 == "Benàmer")),
            "Tor" = length(which(dob_4$Origin1 == "Cueva del Toro")),
            "Valm" = length(which(dob_4$Origin1 == "Valmayor")),
            "Or" = length(which(dob_4$Origin1 == "Cova Or")),
            "Nerj" = length(which(dob_4$Origin1 == "Nerja")),
            "Cen" = length(which(dob_4$Origin1 == "Cova de les Cendres")),
            "Gui" = length(which(dob_4$Origin1 == "Guixeres")),
            "Bar" = length(which(dob_4$Origin1 == "Barranquet")),
            "Cast" = length(which(dob_4$Origin1 == "Los Castillejos")),
            "Ret" = length(which(dob_4$Origin1 == "El Retamar")),
            "Mas" = length(which(dob_4$Origin1 == "Mas d’Is")),
            "Fal" = length(which(dob_4$Origin1 == "Falguera")))

dob_p2 <- c("Chav" = length(which(dob_4$Origin2 == "Cueva de Chaves")),
            "Ben" = length(which(dob_4$Origin2 == "Benàmer")),
            "Tor" = length(which(dob_4$Origin2 == "Cueva del Toro")),
            "Valm" = length(which(dob_4$Origin2 == "Valmayor")),
            "Or" = length(which(dob_4$Origin2 == "Cova Or")),
            "Nerj" = length(which(dob_4$Origin2 == "Nerja")),
            "Cen" = length(which(dob_4$Origin2 == "Cova de les Cendres")),
            "Gui" = length(which(dob_4$Origin2 == "Guixeres")),
            "Bar" = length(which(dob_4$Origin2 == "Barranquet")),
            "Cast" = length(which(dob_4$Origin2 == "Los Castillejos")),
            "Ret" = length(which(dob_4$Origin2 == "El Retamar")),
            "Mas" = length(which(dob_4$Origin2 == "Mas d’Is")),
            "Fal" = length(which(dob_4$Origin2 == "Falguera")))

## Not in the article
par(mfrow = c(1,2))
barplot(dob_p1, main = "Double origin/O1")
barplot(dob_p2, main = "Double origin/O2")

## Direct per origin
Chavo1 <- length(which(dob_4$Origin1 == "Cueva de Chaves"))
Beno1 <- length(which(dob_4$Origin1 == "Benàmer"))
Toro1 <- length(which(dob_4$Origin1 == "Cueva del Toro"))
Valo1 <- length(which(dob_4$Origin1 == "Valmayor"))
Oro1 <- length(which(dob_4$Origin1 == "Cova Or"))
Nero1 <- length(which(dob_4$Origin1 == "Nerja"))
Ceno1 <- length(which(dob_4$Origin1 == "Cova de les Cendres"))
Guio1 <- length(which(dob_4$Origin1 == "Guixeres"))
Baro1 <- length(which(dob_4$Origin1 == "Barranquet"))
Casto1 <- length(which(dob_4$Origin1 == "Los Castillejos"))
Reto1 <- length(which(dob_4$Origin1 == "El Retamar"))
Maso1 <- length(which(dob_4$Origin1 == "Mas d’Is"))
Falo1 <- length(which(dob_4$Origin1 == "Falguera"))

Chavo2 <- length(which(dob_4$Origin2 == "Cueva de Chaves"))
Beno2 <- length(which(dob_4$Origin2 == "Benàmer"))
Toro2 <- length(which(dob_4$Origin2 == "Cueva del Toro"))
Valo2 <- length(which(dob_4$Origin2 == "Valmayor"))
Oro2 <- length(which(dob_4$Origin2 == "Cova Or"))
Nero2 <- length(which(dob_4$Origin2 == "Nerja"))
Ceno2 <- length(which(dob_4$Origin2 == "Cova de les Cendres"))
Guio2 <- length(which(dob_4$Origin2 == "Guixeres"))
Baro2 <- length(which(dob_4$Origin2 == "Barranquet"))
Casto2 <- length(which(dob_4$Origin2 == "Los Castillejos"))
Reto2 <- length(which(dob_4$Origin2 == "El Retamar"))
Maso2 <- length(which(dob_4$Origin2 == "Mas d’Is"))
Falo2 <- length(which(dob_4$Origin2 == "Falguera"))

## By geographic areas
Aro1 <- round((Chavo1+Valo1)/2)
PVo1 <- round((Beno1+Oro1+Ceno1+Baro1+Maso1+Falo1)/6)
Cato1 <- Guio1
Ando1 <- round((Toro1+Nero1+Casto1+Reto1)/4)

dob_o1 <- c(Aro1,PVo1,Cato1,Ando1)
names(dob_o1) <- c("AR", "PV","CAT","AND")


Aro2 <- round((Chavo2+Valo2)/2)
PVo2 <- round((Beno2+Oro2+Ceno2+Baro2+Maso2+Falo2)/6)
Cato2 <- Guio2
Ando2 <- round((Toro2+Nero2+Casto2+Reto2)/4)

dob_o2 <- c(Aro2,PVo2,Cato2,Ando2)
names(dob_o2) <- c("AR", "PV","CAT","AND")

## Not in the article
barplot(dob_o1, main = "Double origin regions/O1")
barplot(dob_o2, main = "Double origin regions/O1")


## Combined origin. Takes into account two origins together
regions_2o <- dob_4
regions_2o_k11 <- dob_4_k11

for (i in 1:2){
  regions_2o[which(regions_2o[,i]=="Cueva de Chaves"),i] <- "AR"
  regions_2o[which(regions_2o[,i]=="Benàmer"),i] <- "PV"
  regions_2o[which(regions_2o[,i]=="Cueva del Toro"),i] <- "AND"
  regions_2o[which(regions_2o[,i]=="Valmayor"),i] <- "AR"
  regions_2o[which(regions_2o[,i]=="Cova Or"),i] <- "PV"
  regions_2o[which(regions_2o[,i]=="Nerja"),i] <- "AND"
  regions_2o[which(regions_2o[,i]=="Cova de les Cendres"),i] <- "PV"
  regions_2o[which(regions_2o[,i]=="Guixeres"),i] <- "CAT"
  regions_2o[which(regions_2o[,i]=="Barranquet"),i] <- "PV"
  regions_2o[which(regions_2o[,i]=="Los Castillejos"),i] <- "AND"
  regions_2o[which(regions_2o[,i]=="El Retamar"),i] <- "AND"
  regions_2o[which(regions_2o[,i]=="Mas d’Is"),i] <- "PV"
  regions_2o[which(regions_2o[,i]=="Falguera"),i] <- "PV"
}

for (i in 1:2){
  regions_2o_k11[which(regions_2o_k11[,i]=="Cueva de Chaves"),i] <- "AR"
  regions_2o_k11[which(regions_2o_k11[,i]=="Benàmer"),i] <- "PV"
  regions_2o_k11[which(regions_2o_k11[,i]=="Cueva del Toro"),i] <- "AND"
  regions_2o_k11[which(regions_2o_k11[,i]=="Valmayor"),i] <- "AR"
  regions_2o_k11[which(regions_2o_k11[,i]=="Cova Or"),i] <- "PV"
  regions_2o_k11[which(regions_2o_k11[,i]=="Nerja"),i] <- "AND"
  regions_2o_k11[which(regions_2o_k11[,i]=="Cova de les Cendres"),i] <- "PV"
  regions_2o_k11[which(regions_2o_k11[,i]=="Guixeres"),i] <- "CAT"
  regions_2o_k11[which(regions_2o_k11[,i]=="Barranquet"),i] <- "PV"
  regions_2o_k11[which(regions_2o_k11[,i]=="Los Castillejos"),i] <- "AND"
  regions_2o_k11[which(regions_2o_k11[,i]=="El Retamar"),i] <- "AND"
  regions_2o_k11[which(regions_2o_k11[,i]=="Mas d’Is"),i] <- "PV"
  regions_2o_k11[which(regions_2o_k11[,i]=="Falguera"),i] <- "PV"
}

## Assign weight to control for sample size
## ARA-CAT; ARA-PV; ARA-AND;CAT-PV;CAT_AND;PV-AND
Ar_cat_wght <- 3
Ar_pv_wght <- 8
Ar_and_wght <- 6
Cat_pv_wght <- 7
Cat_and_wght <- 5
Pv_and_wght <- 10
Pv_pv_wght <- 12
Ar_ar_wght <- 4
Cat_cat_wght <- 2
And_and_wght <- 8

# Create vectors for storing results
Ar_cat <- 0
Ar_pv <- 0
Ar_and <- 0
Cat_pv <- 0
Cat_and <- 0
Pv_and <- 0
Pv_pv <- 0
Ar_ar <- 0
Cat_cat <- 0
And_and <- 0

## Assign weight to control for sample size for k -1 1
## ARA-CAT; ARA-PV; ARA-AND;CAT-PV;CAT_AND;PV-AND
Ar_cat_wght_k11 <- 3
Ar_pv_wght_k11 <- 8
Ar_and_wght_k11 <- 6
Cat_pv_wght_k11 <- 7
Cat_and_wght_k11 <- 5
Pv_and_wght_k11 <- 10
Pv_pv_wght_k11 <- 12
Ar_ar_wght_k11 <- 4
Cat_cat_wght_k11 <- 2
And_and_wght_k11 <- 8

# Create vectors for storing results
Ar_cat_k11 <- 0
Ar_pv_k11 <- 0
Ar_and_k11 <- 0
Cat_pv_k11 <- 0
Cat_and_k11 <- 0
Pv_and_k11 <- 0
Pv_pv_k11 <- 0
Ar_ar_k11 <- 0
Cat_cat_k11 <- 0
And_and_k11 <- 0

## Store results
for (i in 1:nrow(regions_2o)){
  if ((regions_2o[i,1] == "AR" | regions_2o[i,1] == "CAT") & (regions_2o[i,2] == "CAT" | regions_2o[i,2] == "AR")){
    Ar_cat <- Ar_cat + 1
  }
  if ((regions_2o[i,1] == "AR" | regions_2o[i,1] == "PV") & (regions_2o[i,2] == "PV" | regions_2o[i,2] == "AR")){
    Ar_pv <- Ar_pv + 1
  }
  if ((regions_2o[i,1] == "AR" | regions_2o[i,1] == "AND") & (regions_2o[i,2] == "AND" | regions_2o[i,2] == "AR")){
    Ar_and <- Ar_and + 1
  }
  if ((regions_2o[i,1] == "PV" | regions_2o[i,1] == "CAT") & (regions_2o[i,2] == "CAT" | regions_2o[i,2] == "PV")){
    Cat_pv <- Cat_pv + 1
  }
  if ((regions_2o[i,1] == "AND" | regions_2o[i,1] == "CAT") & (regions_2o[i,2] == "CAT" | regions_2o[i,2] == "AND")){
    Cat_and <- Cat_and + 1
  }
  if ((regions_2o[i,1] == "PV" | regions_2o[i,1] == "AND") & (regions_2o[i,2] == "AND" | regions_2o[i,2] == "PV")){
    Pv_and <- Pv_and + 1
  }
  if (regions_2o[i,1] == "PV" & regions_2o[i,2] == "PV"){
    Pv_pv <- Pv_pv + 1
  }
  if (regions_2o[i,1] == "AND" & regions_2o[i,2] == "AND"){
    And_and <- And_and + 1
  }
  if (regions_2o[i,1] == "CAT" & regions_2o[i,2] == "CAT"){
    Cat_cat <- Cat_cat + 1
  }
  if (regions_2o[i,1] == "AR" & regions_2o[i,2] == "AR"){
    Ar_ar <- Ar_ar + 1
  }
}

## Weighted results
W_Ar_cat <- round(Ar_cat/Ar_cat_wght)
W_Ar_pv <- round(Ar_pv/Ar_pv_wght)
W_Ar_and <- round(Ar_and/Ar_and_wght)
W_Cat_pv <- round(Cat_pv/Cat_pv_wght)
W_Cat_and <- round(Cat_and/Cat_and_wght)
W_Pv_and <- round(Pv_and/Pv_and_wght)
W_Pv_pv <- round(Pv_pv/Pv_pv_wght)
W_Ar_ar <- round(Ar_ar/Ar_ar_wght)
W_Cat_cat <- round(Cat_cat/Cat_cat_wght)
W_And_and <- round(And_and/And_and_wght)

## k -1 1
## Store results
for (i in 1:nrow(regions_2o_k11)){
  if ((regions_2o_k11[i,1] == "AR" | regions_2o_k11[i,1] == "CAT") & (regions_2o_k11[i,2] == "CAT" | regions_2o_k11[i,2] == "AR")){
    Ar_cat_k11 <- Ar_cat_k11 + 1
  }
  if ((regions_2o_k11[i,1] == "AR" | regions_2o_k11[i,1] == "PV") & (regions_2o_k11[i,2] == "PV" | regions_2o_k11[i,2] == "AR")){
    Ar_pv_k11 <- Ar_pv_k11 + 1
  }
  if ((regions_2o_k11[i,1] == "AR" | regions_2o_k11[i,1] == "AND") & (regions_2o_k11[i,2] == "AND" | regions_2o_k11[i,2] == "AR")){
    Ar_and_k11 <- Ar_and_k11+ 1
  }
  if ((regions_2o_k11[i,1] == "PV" | regions_2o_k11[i,1] == "CAT") & (regions_2o_k11[i,2] == "CAT" | regions_2o_k11[i,2] == "PV")){
    Cat_pv_k11 <- Cat_pv_k11 + 1
  }
  if ((regions_2o_k11[i,1] == "AND" | regions_2o_k11[i,1] == "CAT") & (regions_2o_k11[i,2] == "CAT" | regions_2o_k11[i,2] == "AND")){
    Cat_and_k11 <- Cat_and_k11 + 1
  }
  if ((regions_2o_k11[i,1] == "PV" | regions_2o_k11[i,1] == "AND") & (regions_2o_k11[i,2] == "AND" | regions_2o_k11[i,2] == "PV")){
    Pv_and_k11 <- Pv_and_k11 + 1
  }
  if (regions_2o_k11[i,1] == "PV" & regions_2o_k11[i,2] == "PV"){
    Pv_pv_k11 <- Pv_pv_k11 + 1
  }
  if (regions_2o_k11[i,1] == "AND" & regions_2o_k11[i,2] == "AND"){
    And_and_k11 <- And_and_k11 + 1
  }
  if (regions_2o_k11[i,1] == "CAT" & regions_2o_k11[i,2] == "CAT"){
    Cat_cat_k11 <- Cat_cat_k11 + 1
  }
  if (regions_2o_k11[i,1] == "AR" & regions_2o_k11[i,2] == "AR"){
    Ar_ar_k11 <- Ar_ar_k11 + 1
  }
}

## Weighted results
W_Ar_cat_k11 <- round(Ar_cat_k11/Ar_cat_wght_k11)
W_Ar_pv_k11 <- round(Ar_pv_k11/Ar_pv_wght_k11)
W_Ar_and_k11 <- round(Ar_and_k11/Ar_and_wght_k11)
W_Cat_pv_k11 <- round(Cat_pv_k11/Cat_pv_wght_k11)
W_Cat_and_k11 <- round(Cat_and_k11/Cat_and_wght_k11)
W_Pv_and_k11 <- round(Pv_and_k11/Pv_and_wght_k11)
W_Pv_pv_k11 <- round(Pv_pv_k11/Pv_pv_wght_k11)
W_Ar_ar_k11 <- round(Ar_ar_k11/Ar_ar_wght_k11)
W_Cat_cat_k11 <- round(Cat_cat_k11/Cat_cat_wght_k11)
W_And_and_k11 <- round(And_and_k11/And_and_wght_k11)

or2_zones <- c(W_Ar_cat,W_Ar_pv,W_Ar_and,W_Cat_pv,W_Cat_and,W_Pv_and,
                W_Pv_pv,W_Ar_ar,W_Cat_cat,W_And_and)
names(or2_zones) <- c("AR-CAT","AR-PV","AR-AND","CAT-PV","CAT-AND","PV-AND",
                      "PV-PV","AR-AR","CAT-CAT","AND-AND")

par(mfrow = c(1,1))
probor2 <- or2_zones/sum(or2_zones)

## Not in the article. In text and maps.
barplot(probor2,cex.names = 1,
        main = "Strict kernel", col = "black")


or2_zones_k11 <- c(W_Ar_cat_k11,W_Ar_pv_k11,W_Ar_and_k11,W_Cat_pv_k11,W_Cat_and_k11,W_Pv_and_k11,
                   W_Pv_pv_k11,W_Ar_ar_k11,W_Cat_cat_k11,W_And_and_k11)
names(or2_zones_k11) <- c("AR-CAT","AR-PV","AR-AND","CAT-PV","CAT-AND","PV-AND",
                          "PV-PV","AR-AR","CAT-CAT","AND-AND")

par(mfrow = c(1,1))
probor2_k11 <- or2_zones_k11/sum(or2_zones_k11)

## Not in the article. In text and maps.
barplot(probor2_k11,cex.names = 1,
        main = "Relaxed kernel", col = "black")

## Per routes
## Possible routes: Wpi-Med;Wpi-South;Med-South;Wpi-Wpi;Med-Med;South-South
## Create weights
Wpi_Med_wght <- 9
Wpi_South_wght <- 6
Med_South_wght <- 11
Wpi_Wpi_wght <- 4
Med_Med_wght <- 14
South_South_wght <- 8

# Create vectors for storing results
Wpi_Med <- 0
Wpi_South <- 0
Med_South <- 0
Wpi_Wpi <- 0
Med_Med <- 0
South_South <- 0

## k - 1 1

## Per routes
## Possible routes: Wpi-Med;Wpi-South;Med-South;Wpi-Wpi;Med-Med;South-South
## Create weights
Wpi_Med_wght_k11 <- 9
Wpi_South_wght_k11 <- 6
Med_South_wght_k11 <- 11
Wpi_Wpi_wght_k11 <- 4
Med_Med_wght_k11 <- 14
South_South_wght_k11 <- 8

# Create vectors for storing results
Wpi_Med_k11 <- 0
Wpi_South_k11 <- 0
Med_South_k11 <- 0
Wpi_Wpi_k11 <- 0
Med_Med_k11 <- 0
South_South_k11 <- 0


## Now store results
for (i in 1:nrow(regions_2o)){
  if ((regions_2o[i,1] == "AR" | regions_2o[i,1] == "CAT" | regions_2o[i,1] == "PV") & 
      (regions_2o[i,2] == "AR" | regions_2o[i,2] == "CAT" | regions_2o[i,2] == "PV")){
    Wpi_Med <- Wpi_Med + 1
  }
  if ((regions_2o[i,1] == "AR" | regions_2o[i,1] == "AND") & 
      (regions_2o[i,2] == "AR" | regions_2o[i,2] == "AND")){
    Wpi_South <- Wpi_South + 1
  }
  if ((regions_2o[i,1] == "AND" | regions_2o[i,1] == "CAT" | regions_2o[i,1] == "PV") & 
      (regions_2o[i,2] == "AND" | regions_2o[i,2] == "CAT" | regions_2o[i,2] == "PV")){
    Med_South <- Med_South + 1
  }
  if ((regions_2o[i,1] == "AR") & 
      (regions_2o[i,2] == "AR")){
    Wpi_Wpi <- Wpi_Wpi + 1
  }
  if ((regions_2o[i,1] == "CAT" | regions_2o[i,1] == "PV") & 
      (regions_2o[i,2] == "CAT" | regions_2o[i,2] == "PV")){
    Med_Med <- Med_Med + 1
  }
  if ((regions_2o[i,1] == "AND") & 
      (regions_2o[i,2] == "AND")){
    South_South <- South_South + 1
  }
}

## Store results
## k -1 1
for (i in 1:nrow(regions_2o_k11)){
  if ((regions_2o_k11[i,1] == "AR" | regions_2o_k11[i,1] == "CAT" | regions_2o_k11[i,1] == "PV") & 
      (regions_2o_k11[i,2] == "AR" | regions_2o_k11[i,2] == "CAT" | regions_2o_k11[i,2] == "PV")){
    Wpi_Med_k11 <- Wpi_Med_k11 + 1
  }
  if ((regions_2o_k11[i,1] == "AR" | regions_2o_k11[i,1] == "AND") & 
      (regions_2o_k11[i,2] == "AR" | regions_2o_k11[i,2] == "AND")){
    Wpi_South_k11 <- Wpi_South_k11 + 1
  }
  if ((regions_2o_k11[i,1] == "AND" | regions_2o_k11[i,1] == "CAT" | regions_2o_k11[i,1] == "PV") & 
      (regions_2o_k11[i,2] == "AND" | regions_2o_k11[i,2] == "CAT" | regions_2o_k11[i,2] == "PV")){
    Med_South_k11 <- Med_South_k11 + 1
  }
  if ((regions_2o_k11[i,1] == "AR") & 
      (regions_2o_k11[i,2] == "AR")){
    Wpi_Wpi_k11 <- Wpi_Wpi_k11 + 1
  }
  if ((regions_2o_k11[i,1] == "CAT" | regions_2o_k11[i,1] == "PV") & 
      (regions_2o_k11[i,2] == "CAT" | regions_2o_k11[i,2] == "PV")){
    Med_Med_k11 <- Med_Med_k11 + 1
  }
  if ((regions_2o_k11[i,1] == "AND") & 
      (regions_2o_k11[i,2] == "AND")){
    South_South_k11 <- South_South_k11 + 1
  }
}

W_Wpi_Med <- round(Wpi_Med/Wpi_Med_wght)
W_Wpi_South <- round(Wpi_South/Wpi_South_wght)
W_Med_South <- round(Med_South/Med_South_wght)
W_Wpi_Wpi <- round(Wpi_Wpi/Wpi_Wpi_wght)
W_Med_Med <- round(Med_Med/Med_Med_wght)
W_South_South <- round(South_South/South_South_wght)

W_Wpi_Med_k11 <- round(Wpi_Med_k11/Wpi_Med_wght_k11)
W_Wpi_South_k11 <- round(Wpi_South_k11/Wpi_South_wght_k11)
W_Med_South_k11 <- round(Med_South_k11/Med_South_wght_k11)
W_Wpi_Wpi_k11 <- round(Wpi_Wpi_k11/Wpi_Wpi_wght_k11)
W_Med_Med_k11 <- round(Med_Med_k11/Med_Med_wght_k11)
W_South_South_k11 <- round(South_South_k11/South_South_wght_k11)


or2_routes <- c(W_Wpi_Med,W_Wpi_South,W_Med_South,W_Wpi_Wpi,W_Med_Med,W_South_South)
names(or2_routes) <- c("Py-Med","Py-S","Med-S","Py-Py","Med-Med","S-S")

or2_routes_k11 <- c(W_Wpi_Med_k11,W_Wpi_South_k11,W_Med_South_k11,W_Wpi_Wpi_k11,W_Med_Med_k11,W_South_South_k11)
names(or2_routes_k11) <- c("Py-Med","Py-S","Med-S","Py-Py","Med-Med","S-S")

proborrou2 <- or2_routes/sum(or2_routes)
proborrou2_k11 <- or2_routes_k11/sum(or2_routes_k11)

## Not in the article. In text and maps.
barplot(proborrou2,cex.names = 1, 
        main = "Strict Kernel", col = "black")
barplot(proborrou2_k11,cex.names = 1, 
        main = "Relaxed Kernel", col = "black")


### COMPUTE CONFIDENCE INTERVALS

library(fitdistrplus)
library(EnvStats)

## Data for r parameter
priorr <- sing_rej$r
t_sin_P1r <- sing_1$r
t_sin_P2r <- sing_2$r
t_sin_P3r <- sing_3$r
t_sin_P4r <- sing_4$r

t_sin_P1_k11r <- sing_1$r
t_sin_P2_k11r <- sing_2_k11$r
t_sin_P3_k11r <- sing_3_k11$r
t_sin_P4_k11r <- sing_4_k11$r

##95%
confint_rest_k <- fitdist(t_sin_P4r, "gamma")
high_rest_k <- qgamma(0.975, confint_rest_k$estimate[1], rate = confint_rest_k$estimate[2])
low_rest_k <- qgamma(0.025, confint_rest_k$estimate[1], rate = confint_rest_k$estimate[2])

confint_rest_k11 <- fitdist(t_sin_P4_k11r, "gamma")
high_rest_k11 <- qgamma(0.975, shape = confint_rest_k11$estimate[1], rate = confint_rest_k11$estimate[2])
low_rest_k11 <- qgamma(0.025, shape = confint_rest_k11$estimate[1], rate = confint_rest_k11$estimate[2])

#80%
high_rest_k_80 <- qgamma(0.9, confint_rest_k$estimate[1], rate = confint_rest_k$estimate[2])
low_rest_k_80 <- qgamma(0.01, confint_rest_k$estimate[1], rate = confint_rest_k$estimate[2])

high_rest_k11_80 <- qgamma(0.9, shape = confint_rest_k11$estimate[1], rate = confint_rest_k11$estimate[2])
low_rest_k11_80 <- qgamma(0.1, shape = confint_rest_k11$estimate[1], rate = confint_rest_k11$estimate[2])

## Figure 10
par(family = "sans",mfrow = c(1,2))

plot(1,pch = "",ylim = c(0,2.2), xlim = c(0,5.5), 
     main = "Posterior distribution r strict",
     xlab = "", ylab = "", font = 2)
mtext(side = 1, line = 3, "Range", font = 2)
mtext(side = 2, line = 3, "Density", font = 2)
polygon(c(low_rest_k,density(t_dob_P4r)$x[density(t_dob_P4r)$x>=low_rest_k & density(t_dob_P4r)$x<=high_rest_k],high_rest_k),
        c(0,density(t_dob_P4r)$y[density(t_dob_P4r)$x>=low_rest_k & density(t_dob_P4r)$x<=high_rest_k],0), col = "lightblue1",
        density = 200)
polygon(c(low_rest_k_80,density(t_dob_P4r)$x[density(t_dob_P4r)$x>=low_rest_k_80 & density(t_dob_P4r)$x<=high_rest_k_80],high_rest_k_80),
        c(0,density(t_dob_P4r)$y[density(t_dob_P4r)$x>=low_rest_k_80 & density(t_dob_P4r)$x<=high_rest_k_80],0), col = "lightblue3",
        density = 200)
lines(density(t_dob_P1r), col = "blue", lwd = 0.5)
lines(density(t_dob_P2r), col = "blue", lwd = 0.5)
lines(density(t_dob_P3r), col = "blue", lwd = 0.5)
lines(density(t_dob_P4r), col = "darkblue", lwd = 1.5)
lines(density(priorr), col = "blue", lwd = 1.5)
par(family = "serif")
legend(x=2.7,y=2.1,
       legend = TeX(r"(\textit{r} $\sim  U(\frac{\textit{r}}{100}\times 90,\frac{\textit{r}}{100}\times 110)$)"),
       cex =  1, bty = "n")

par(family = "sans")
plot(1,pch = "",ylim = c(0,1.1), xlim = c(0,5.5), 
     main = "Posterior distribution r relaxed",
     xlab = "", ylab = "", font = 2)
mtext(side = 1, line = 3, "Range", font = 2)
mtext(side = 2, line = 3, "Density", font = 2)
polygon(c(low_rest_k11,density(t_dob_P4_k11r)$x[density(t_dob_P4_k11r)$x>=low_rest_k11 & density(t_dob_P4_k11r)$x<=high_rest_k11],high_rest_k11),
        c(0,density(t_dob_P4_k11r)$y[density(t_dob_P4_k11r)$x>=low_rest_k11 & density(t_dob_P4_k11r)$x<=high_rest_k11],0), col = "lightblue1",
        density = 200)
polygon(c(low_rest_k11_80,density(t_dob_P4_k11r)$x[density(t_dob_P4_k11r)$x>=low_rest_k11_80 & density(t_dob_P4_k11r)$x<=high_rest_k11_80],high_rest_k11_80),
        c(0,density(t_dob_P4_k11r)$y[density(t_dob_P4_k11r)$x>=low_rest_k11_80 & density(t_dob_P4_k11r)$x<=high_rest_k11_80],0), col = "lightblue3",
        density = 200)
lines(density(t_dob_P1_k11r), col = "blue", lwd = 0.5)
lines(density(t_dob_P2_k11r), col = "blue", lwd = 0.5)
lines(density(t_dob_P3_k11r), col = "blue", lwd = 0.5)
lines(density(t_dob_P4_k11r), col = "darkblue", lwd = 1.5)
lines(density(priorr), col = "blue", lwd = 1.5)
par(family = "serif")
legend(x=3.5,y=1,
       legend = TeX(r"(\textit{r} $\sim  U(r-1,r+1)$)"),
       cex =  1, bty = "n")


## Figure x
library(dendextend)
str(clust_av)

clust_av$labels <- c("Cen","Chav","Tor","Ret","Gui","Cast","Nerj","Valm","MIs","Bar","Ben",
                     "Or","Fal")

dend_Sites <- as.dendrogram(clust_av)
dend_Sites %>% set("leaves_pch",19) %>% 
  set("nodes_col","darkblue") %>%
  set("branches_k_color", k = 2,
      value = c("green","blue")) %>%
  plot(font = 2, main = "Sites cluster", ylab = "Distance", xlab = "Sites", cex.lab = 1.2) 
